# Supplementary material for: STRAP regulates alternative splicing fidelity during lineage commitment of mouse embryonic stem cells
Source: Nat Commun. 2020 Nov 23;11:5941. doi: 10.1038/s41467-020-19698-6 (PMC7684319; doi:10.1038/s41467-020-19698-6)
Supplement: Supplementary file 5 — Supplementary Data 1 [file 41467_2020_19698_MOESM5_ESM.xlsx]

## Sheet: Sheet1
test_id	gene_id	class_code	nearest_ref_id	gene	locus	sample_1	sample_2	status	embryo 8.0 FPKM	embryo 9.0 FPKM	embryo 9.0vs. embryo 8.0 fold change	log2(fold_change)	test_stat	p_value	q_value	significant
TCONS_00016001	XLOC_004986	=	ENSMUST00000061571.3	Neurod4	chr10:130268152-130280240	embryo8_5	embryo9_5	OK	0.0484215	2.97852	61.5123	5.9428	7.52387	5e-05	0.00302122	yes
TCONS_00085676	XLOC_026852	=	ENSMUST00000064770.8	Nfib	chr4:82290172-82705750	embryo8_5	embryo9_5	OK	0.0375024	1.05903	28.239	4.81962	4.4808	0.0006	0.0247061	yes
TCONS_00060296	XLOC_019273	=	ENSMUST00000061745.4	Hoxd10	chr2:74679556-74695105	embryo8_5	embryo9_5	OK	0.173301	4.88762	28.2031	4.81778	6.51803	5e-05	0.00302122	yes
TCONS_00010027	XLOC_003165	=	ENSMUST00000059794.3	Nhlh1	chr1:172052291-172057573	embryo8_5	embryo9_5	OK	0.107916	2.75259	25.5068	4.67281	7.21654	5e-05	0.00302122	yes
TCONS_00040316	XLOC_013173	=	ENSMUST00000001701.3	Hoxc11	chr15:102954426-102957708	embryo8_5	embryo9_5	OK	0.0683963	1.48238	21.6734	4.43786	5.01685	0.0003	0.0140875	yes
TCONS_00122038	XLOC_037831	=	ENSMUST00000033229.4	Hbb-y	chr7:103851748-103853216	embryo8_5	embryo9_5	OK	243.458	4647.78	19.0907	4.25479	16.0715	5e-05	0.00302122	yes
TCONS_00030999	XLOC_009690	=	ENSMUST00000021813.4	Barx1	chr13:48662997-48666507	embryo8_5	embryo9_5	OK	0.573863	10.4852	18.2713	4.19151	9.41152	5e-05	0.00302122	yes
TCONS_00062550	XLOC_019924	=	ENSMUST00000089257.5	Insm1	chr2:146221920-146225020	embryo8_5	embryo9_5	OK	0.202756	3.68834	18.191	4.18515	8.80711	5e-05	0.00302122	yes
TCONS_00064472	XLOC_020428	=	ENSMUST00000042290.13	Itih2	chr2:10094592-10131396	embryo8_5	embryo9_5	OK	0.106871	1.52524	14.2718	3.83509	6.19463	5e-05	0.00302122	yes
TCONS_00132404	XLOC_041014	=	ENSMUST00000181296.1	2610203C20Rik	chr9:41327259-41655483	embryo8_5	embryo9_5	OK	0.110821	1.55459	14.0279	3.81022	4.87926	5e-05	0.00302122	yes
TCONS_00080909	XLOC_025490	=	ENSMUST00000047023.12	Cntln	chr4:84884308-85131921	embryo8_5	embryo9_5	OK	0.128042	1.79211	13.9963	3.80697	4.55961	5e-05	0.00302122	yes
TCONS_00008875	XLOC_002849	=	ENSMUST00000112026.3	Lhx9	chr1:138825185-138848577	embryo8_5	embryo9_5	OK	0.0957473	1.30923	13.6738	3.77334	4.26358	0.0002	0.0100479	yes
TCONS_00014086	XLOC_004405	=	ENSMUST00000019938.10	Nr2e1	chr10:42561962-42583632	embryo8_5	embryo9_5	OK	0.240314	3.2583	13.5585	3.76112	5.27406	5e-05	0.00302122	yes
TCONS_00000939	XLOC_000377	=	ENSMUST00000054883.3	Pou3f3	chr1:42694924-42744791	embryo8_5	embryo9_5	OK	0.540338	7.20272	13.33	3.73661	12.6299	5e-05	0.00302122	yes
TCONS_00070373	XLOC_022024	=	ENSMUST00000036248.12	Pmepa1	chr2:173224457-173276533	embryo8_5	embryo9_5	OK	0.0494517	0.654413	13.2334	3.72611	4.13415	0.00025	0.0120646	yes
TCONS_00045962	XLOC_014822	=	ENSMUST00000064405.6	Epha3	chr16:63543537-63864158	embryo8_5	embryo9_5	OK	0.228253	2.67483	11.7187	3.55074	9.26281	5e-05	0.00302122	yes
TCONS_00132521	XLOC_041051	=	ENSMUST00000060125.5	Scn4b	chr9:45138436-45154152	embryo8_5	embryo9_5	OK	0.0776754	0.905236	11.6541	3.54276	6.20725	5e-05	0.00302122	yes
TCONS_00095402	XLOC_029594	=	ENSMUST00000172435.7	Fndc4	chr5:31292241-31296080	embryo8_5	embryo9_5	OK	0.739584	8.59868	11.6264	3.53933	4.00189	0.0001	0.00551524	yes
TCONS_00082219	XLOC_025852	=	ENSMUST00000040821.4	Heyl	chr4:123233555-123249875	embryo8_5	embryo9_5	OK	0.186523	2.08019	11.1525	3.47929	4.0189	5e-05	0.00302122	yes
TCONS_00110404	XLOC_034158	=	ENSMUST00000038163.7	Pnmal1	chr7:16959678-16964607	embryo8_5	embryo9_5	OK	0.0348282	0.367214	10.5436	3.39829	3.99169	0.0006	0.0247061	yes
TCONS_00032958	XLOC_010463	=	ENSMUST00000135343.1	Gprin1	chr13:54736670-54749874	embryo8_5	embryo9_5	OK	0.195706	2.04594	10.4542	3.38601	3.26686	0.0007	0.0278856	yes
TCONS_00016701	XLOC_005201	=	ENSMUST00000093207.3	Hba-a2	chr11:32296488-32297298	embryo8_5	embryo9_5	OK	9.69528	99.7625	10.2898	3.36314	11.5377	5e-05	0.00302122	yes
TCONS_00040461	XLOC_013223	=	ENSMUST00000058007.6	Rxfp3	chr15:11033716-11037991	embryo8_5	embryo9_5	OK	0.0440559	0.448806	10.1872	3.34869	4.37353	0.00015	0.0078872	yes
TCONS_00015229	XLOC_004707	=	ENSMUST00000020243.7	Ascl1	chr10:87490818-87493660	embryo8_5	embryo9_5	OK	0.408568	4.16097	10.1843	3.34827	7.87654	5e-05	0.00302122	yes
TCONS_00135795	XLOC_041927	=	ENSMUST00000003501.7	Elavl3	chr9:22015004-22052023	embryo8_5	embryo9_5	OK	0.240273	2.26892	9.44309	3.23926	8.14502	5e-05	0.00302122	yes
TCONS_00101786	XLOC_031374	=	ENSMUST00000070756.11	Adcyap1r1	chr6:55451977-55501451	embryo8_5	embryo9_5	OK	0.393814	3.68892	9.36716	3.22761	6.42434	5e-05	0.00302122	yes
TCONS_00078054	XLOC_024512	j	ENSMUST00000004137.10	Gstm7	chr3:107926333-107931817	embryo8_5	embryo9_5	OK	0.194681	1.80147	9.25345	3.21	4.19546	0.0004	0.0178231	yes
TCONS_00001027	XLOC_000408	=	ENSMUST00000087883.12	Col3a1	chr1:45311537-45349706	embryo8_5	embryo9_5	OK	10.5056	96.9304	9.22655	3.2058	13.6866	5e-05	0.00302122	yes
TCONS_00090066	XLOC_028053	=	ENSMUST00000118545.7	Sh3bp2	chr5:34525837-34563641	embryo8_5	embryo9_5	OK	0.238617	2.19151	9.18422	3.19916	3.33926	5e-05	0.00302122	yes
TCONS_00025991	XLOC_007711	=	ENSMUST00000000206.3	Btbd17	chr11:114791216-114795945	embryo8_5	embryo9_5	OK	0.384657	3.51725	9.14386	3.1928	3.07748	0.00115	0.0420016	yes
TCONS_00106083	XLOC_032722	=	ENSMUST00000053661.6	Gimap6	chr6:48701581-48708225	embryo8_5	embryo9_5	OK	0.274502	2.48182	9.04117	3.17651	3.93403	5e-05	0.00302122	yes
TCONS_00082929	XLOC_026014	=	ENSMUST00000030627.7	Rhd	chr4:134864535-134896172	embryo8_5	embryo9_5	OK	0.244126	2.17707	8.91781	3.15669	4.84283	5e-05	0.00302122	yes
TCONS_00120591	XLOC_037393	=	ENSMUST00000015278.14	Aldh1a3	chr7:66390889-66427517	embryo8_5	embryo9_5	OK	0.663677	5.75662	8.67383	3.11667	8.51118	5e-05	0.00302122	yes
TCONS_00040698	XLOC_013319	=	ENSMUST00000063492.6	Rspo2	chr15:43020810-43170818	embryo8_5	embryo9_5	OK	0.262397	2.244	8.55193	3.09625	7.06738	5e-05	0.00302122	yes
TCONS_00084954	XLOC_026627	=	ENSMUST00000145378.1	Rnf38	chr4:44126209-44233789	embryo8_5	embryo9_5	OK	0.926463	7.89138	8.51775	3.09047	3.01342	0.00075	0.0296924	yes
TCONS_00137893	XLOC_042591	=	ENSMUST00000035163.9	1300017J02Rik	chr9:103250520-103305082	embryo8_5	embryo9_5	OK	0.232137	1.92534	8.29398	3.05207	4.50209	5e-05	0.00302122	yes
TCONS_00085099	XLOC_026654	=	ENSMUST00000107764.8	Hemgn	chr4:46393988-46413506	embryo8_5	embryo9_5	OK	0.58065	4.79006	8.24948	3.0443	6.14181	5e-05	0.00302122	yes
TCONS_00106237	XLOC_032767	=	ENSMUST00000125581.1	Hoxa10	chr6:52231196-52240854	embryo8_5	embryo9_5	OK	0.267953	2.13547	7.96957	2.99451	4.01172	5e-05	0.00302122	yes
TCONS_00057326	XLOC_018407	=	ENSMUST00000099401.5	Lbx1	chr19:45232683-45235812	embryo8_5	embryo9_5	OK	0.11193	0.873856	7.80717	2.9648	4.45201	5e-05	0.00302122	yes
TCONS_00092846	XLOC_028914	=	ENSMUST00000152744.1	Myl2	chr5:122100950-122140823	embryo8_5	embryo9_5	OK	3.19065	24.3607	7.63503	2.93264	3.38057	0.001	0.0374749	yes
TCONS_00141010	XLOC_043701	=	ENSMUST00000078229.4	Pou3f4	chrX:110814279-110817207	embryo8_5	embryo9_5	OK	0.574435	4.22708	7.35867	2.87945	7.8329	5e-05	0.00302122	yes
TCONS_00080405	XLOC_025263	=	ENSMUST00000102917.10	Col15a1	chr4:47197486-47313167	embryo8_5	embryo9_5	OK	0.369725	2.70962	7.32874	2.87356	7.47057	5e-05	0.00302122	yes
TCONS_00109324	XLOC_033817	=	ENSMUST00000100827.4	Abcc9	chr6:142587861-142702315	embryo8_5	embryo9_5	OK	0.129529	0.942258	7.27449	2.86284	3.52102	0.00125	0.0449126	yes
TCONS_00072218	XLOC_022643	=	ENSMUST00000029652.3	Pdgfc	chr3:81036415-81214040	embryo8_5	embryo9_5	OK	0.375306	2.71134	7.22434	2.85287	4.29862	5e-05	0.00302122	yes
TCONS_00063855	XLOC_020273	=	ENSMUST00000016399.5	Tubb1	chr2:174450694-174457882	embryo8_5	embryo9_5	OK	0.135164	0.970768	7.18215	2.84442	3.55437	0.0008	0.0312418	yes
TCONS_00119136	XLOC_036792	=	ENSMUST00000206763.1	RP23-291B1.2	chr7:37317898-37321100	embryo8_5	embryo9_5	OK	0.0567068	0.403647	7.11814	2.8315	3.48538	0.00085	0.0327937	yes
TCONS_00011570	XLOC_003628	=	ENSMUST00000163017.7	Vgll2	chr10:52022501-52028471	embryo8_5	embryo9_5	OK	0.267835	1.87821	7.01256	2.80994	4.20046	5e-05	0.00302122	yes
TCONS_00025444	XLOC_007590	=	ENSMUST00000006749.9	Slc4a1	chr11:102348823-102366203	embryo8_5	embryo9_5	OK	3.52309	24.6514	6.9971	2.80676	7.50031	5e-05	0.00302122	yes
TCONS_00083856	XLOC_026304	j	ENSMUST00000030897.14	Megf6	chr4:154170729-154275713	embryo8_5	embryo9_5	OK	1.17356	8.20426	6.99092	2.80548	4.07128	0.0001	0.00551524	yes
TCONS_00023901	XLOC_007155	=	ENSMUST00000137103.7	Serpinf1	chr11:75409768-75423340	embryo8_5	embryo9_5	OK	2.28434	15.8854	6.95404	2.79785	3.3733	0.0007	0.0278856	yes
TCONS_00001885	XLOC_000671	=	ENSMUST00000160379.3	Cdk5r2	chr1:74850894-74879953	embryo8_5	embryo9_5	OK	0.124627	0.860637	6.9057	2.78779	4.45812	5e-05	0.00302122	yes
TCONS_00062694	XLOC_019986	=	ENSMUST00000064061.3	Scrt2	chr2:152081528-152095802	embryo8_5	embryo9_5	OK	0.121558	0.824005	6.7787	2.761	4.82113	5e-05	0.00302122	yes
TCONS_00007742	XLOC_002516	=	ENSMUST00000097653.10	Col6a3	chr1:90765922-90843971	embryo8_5	embryo9_5	OK	0.126155	0.853187	6.76301	2.75766	4.659	5e-05	0.00302122	yes
TCONS_00116902	XLOC_036030	=	ENSMUST00000013886.8	Ppp1r12c	chr7:4481519-4501680	embryo8_5	embryo9_5	OK	0.916258	6.17781	6.74243	2.75327	3.24291	0.0001	0.00551524	yes
TCONS_00003716	XLOC_001224	=	ENSMUST00000193261.1	D130019J16Rik	chr1:137898594-138000384	embryo8_5	embryo9_5	OK	0.31699	2.11784	6.68109	2.74008	3.2325	0.0004	0.0178231	yes
TCONS_00044093	XLOC_014258	=	ENSMUST00000193546.1	Gm21816	chr16:77236316-77691403	embryo8_5	embryo9_5	OK	0.178919	1.15713	6.46734	2.69318	3.37041	0.00025	0.0120646	yes
TCONS_00028947	XLOC_008659	j	ENSMUST00000211752.1	Hdac9	chr12:34047579-34917095	embryo8_5	embryo9_5	OK	0.172019	1.08568	6.3114	2.65796	3.44527	0.0004	0.0178231	yes
TCONS_00024069	XLOC_007200	=	ENSMUST00000061174.6	Sarm1	chr11:78472329-78497754	embryo8_5	embryo9_5	OK	0.132244	0.830142	6.27735	2.65016	3.35353	0.0005	0.0213368	yes
TCONS_00016698	XLOC_005199	=	ENSMUST00000142555.1	Hba-a1	chr11:32283510-32284465	embryo8_5	embryo9_5	OK	46.3729	288.146	6.21367	2.63544	11.0966	5e-05	0.00302122	yes
TCONS_00098048	XLOC_030393	=	ENSMUST00000076124.6	Srrm4	chr5:116438719-116591817	embryo8_5	embryo9_5	OK	0.354459	2.16016	6.09425	2.60745	7.17945	5e-05	0.00302122	yes
TCONS_00018931	XLOC_005805	=	ENSMUST00000017836.7	Rhbdl3	chr11:80300911-80355955	embryo8_5	embryo9_5	OK	0.389294	2.36198	6.06734	2.60106	6.67785	5e-05	0.00302122	yes
TCONS_00140111	XLOC_043348	=	ENSMUST00000070449.5	Gpr50	chrX:71663666-71669257	embryo8_5	embryo9_5	OK	0.429663	2.5918	6.03217	2.59267	5.69612	5e-05	0.00302122	yes
TCONS_00137592	XLOC_042489	=	ENSMUST00000034927.12	Zic1	chr9:91358057-91389348	embryo8_5	embryo9_5	OK	1.00401	5.79305	5.76991	2.52855	3.57175	0.0001	0.00551524	yes
TCONS_00123764	XLOC_038295	=	ENSMUST00000033378.12	Ebf3	chr7:137193672-137314445	embryo8_5	embryo9_5	OK	0.88813	5.07675	5.71622	2.51506	5.70259	5e-05	0.00302122	yes
TCONS_00080389	XLOC_025254	=	ENSMUST00000095097.2	Foxe1	chr4:46300006-46346412	embryo8_5	embryo9_5	OK	0.185052	1.05473	5.69964	2.51087	4.53712	5e-05	0.00302122	yes
TCONS_00028197	XLOC_008369	=	ENSMUST00000021685.6	Hhipl1	chr12:108306269-108328300	embryo8_5	embryo9_5	OK	0.126261	0.716853	5.67755	2.50527	3.92394	5e-05	0.00302122	yes
TCONS_00136583	XLOC_042191	=	ENSMUST00000034851.4	Chrna3	chr9:55011342-55026559	embryo8_5	embryo9_5	OK	0.305218	1.70983	5.602	2.48594	5.66292	5e-05	0.00302122	yes
TCONS_00049500	XLOC_015951	=	ENSMUST00000046525.8	Kremen2	chr17:23741199-23754065	embryo8_5	embryo9_5	OK	0.270604	1.50912	5.57686	2.47945	4.55698	5e-05	0.00302122	yes
TCONS_00057599	XLOC_018479	=	ENSMUST00000172821.3	Vax1	chr19:59166186-59170056	embryo8_5	embryo9_5	OK	0.342435	1.88965	5.51827	2.46422	3.82914	0.0001	0.00551524	yes
TCONS_00029927	XLOC_009058	=	ENSMUST00000001304.7	Ckb	chr12:111669354-111672338	embryo8_5	embryo9_5	OK	16.7244	92.2693	5.51705	2.46389	10.8506	5e-05	0.00302122	yes
TCONS_00060973	XLOC_019516	=	ENSMUST00000042078.9	Alx4	chr2:93642383-93822568	embryo8_5	embryo9_5	OK	1.69785	9.09084	5.35432	2.4207	4.87477	5e-05	0.00302122	yes
TCONS_00144261	XLOC_045088	=	ENSMUST00000149154.7	Pcdh19	chrX:133582859-133707262	embryo8_5	embryo9_5	OK	0.41341	2.2	5.32159	2.41186	2.73868	5e-05	0.00302122	yes
TCONS_00062688	XLOC_019983	=	ENSMUST00000042217.3	Rspo4	chr2:151842926-151874668	embryo8_5	embryo9_5	OK	0.421404	2.22381	5.27714	2.39976	5.47959	5e-05	0.00302122	yes
TCONS_00095183	XLOC_029554	=	ENSMUST00000118882.1	Cnpy1	chr5:28200818-28245806	embryo8_5	embryo9_5	OK	0.205658	1.08222	5.26223	2.39568	3.03863	0.0006	0.0247061	yes
TCONS_00126718	XLOC_039196	=	ENSMUST00000078525.6	Rnf150	chr8:82863355-83091268	embryo8_5	embryo9_5	OK	0.340589	1.78916	5.25314	2.39318	7.43748	5e-05	0.00302122	yes
TCONS_00012957	XLOC_003986	=	ENSMUST00000105287.9	Dcn	chr10:97479499-97518162	embryo8_5	embryo9_5	OK	0.527635	2.73191	5.17765	2.3723	4.87765	5e-05	0.00302122	yes
TCONS_00130264	XLOC_040287	=	ENSMUST00000034150.9	Gab1	chr8:80764437-80881169	embryo8_5	embryo9_5	OK	1.64959	8.53361	5.17317	2.37105	3.20348	0.00075	0.0296924	yes
TCONS_00133054	XLOC_041209	=	ENSMUST00000077696.12	Igdcc4	chr9:65101485-65137940	embryo8_5	embryo9_5	OK	0.204501	1.05267	5.14751	2.36388	3.13981	0.00035	0.0159536	yes
TCONS_00104550	XLOC_032258	=	ENSMUST00000167323.2	Apold1	chr6:134981717-134986836	embryo8_5	embryo9_5	OK	0.219006	1.12096	5.1184	2.35569	5.01942	5e-05	0.00302122	yes
TCONS_00073004	XLOC_022871	=	ENSMUST00000200342.4	Celf3	chr3:94464982-94492198	embryo8_5	embryo9_5	OK	0.247635	1.263	5.10025	2.35056	4.00441	5e-05	0.00302122	yes
TCONS_00122828	XLOC_038085	=	ENSMUST00000033198.5	Crym	chr7:120186379-120202111	embryo8_5	embryo9_5	OK	0.840675	4.277	5.08758	2.34698	5.48853	5e-05	0.00302122	yes
TCONS_00038215	XLOC_012503	=	ENSMUST00000039568.10	Pcdh8	chr14:79766774-79772743	embryo8_5	embryo9_5	OK	1.44632	7.34905	5.08121	2.34517	4.67398	5e-05	0.00302122	yes
TCONS_00041219	XLOC_013485	=	ENSMUST00000096365.3	Scrt1	chr15:76516202-76522129	embryo8_5	embryo9_5	OK	0.0544817	0.27542	5.05528	2.33779	3.07586	0.0006	0.0247061	yes
TCONS_00132991	XLOC_041181	=	ENSMUST00000034774.8	Itga11	chr9:62677825-62783982	embryo8_5	embryo9_5	OK	0.0793065	0.392773	4.9526	2.30819	3.84361	5e-05	0.00302122	yes
TCONS_00020957	XLOC_006326	=	ENSMUST00000106331.1	6030468B19Rik	chr11:117797659-117807301	embryo8_5	embryo9_5	OK	0.338927	1.67245	4.93454	2.30291	3.55139	5e-05	0.00302122	yes
TCONS_00088802	XLOC_027699	=	ENSMUST00000042196.3	Vwa1	chr4:155761177-155776161	embryo8_5	embryo9_5	OK	0.365858	1.80186	4.92503	2.30013	4.86159	5e-05	0.00302122	yes
TCONS_00008510	XLOC_002769	=	ENSMUST00000086521.10	Cntn2	chr1:132509426-132543256	embryo8_5	embryo9_5	OK	0.303418	1.49131	4.91503	2.29721	6.4221	5e-05	0.00302122	yes
TCONS_00125126	XLOC_038707	=	ENSMUST00000141784.8	Ank1	chr8:22974843-23150497	embryo8_5	embryo9_5	OK	0.481504	2.36649	4.91479	2.29713	4.87557	5e-05	0.00302122	yes
TCONS_00051502	XLOC_016456	=	ENSMUST00000044752.5	Nrtn	chr17:56751324-56757530	embryo8_5	embryo9_5	OK	1.09005	5.33438	4.8937	2.29093	5.25195	5e-05	0.00302122	yes
TCONS_00062570	XLOC_019933	=	ENSMUST00000109968.2	Pax1	chr2:147361540-147393295	embryo8_5	embryo9_5	OK	1.56425	7.62486	4.87445	2.28524	7.57822	5e-05	0.00302122	yes
TCONS_00038356	XLOC_012568	=	ENSMUST00000078386.2	Slitrk6	chr14:110748577-110755149	embryo8_5	embryo9_5	OK	0.339768	1.63786	4.82052	2.26919	5.76606	5e-05	0.00302122	yes
TCONS_00116079	XLOC_035857	=	ENSMUST00000121184.1	Dpysl4	chr7:139086000-139102704	embryo8_5	embryo9_5	OK	1.27737	6.09506	4.77157	2.25447	5.33377	5e-05	0.00302122	yes
TCONS_00038488	XLOC_012611	=	ENSMUST00000061925.4	Plcxd3	chr15:4375490-4575553	embryo8_5	embryo9_5	OK	0.22158	1.04955	4.73666	2.24387	3.58198	0.0001	0.00551524	yes
TCONS_00083885	XLOC_026312	=	ENSMUST00000049621.6	Hes5	chr4:154960769-154962371	embryo8_5	embryo9_5	OK	6.46836	30.5687	4.72588	2.24058	8.20399	5e-05	0.00302122	yes
TCONS_00066634	XLOC_020891	=	ENSMUST00000100069.8	Scn3a	chr2:65457117-65567627	embryo8_5	embryo9_5	OK	0.0734745	0.346396	4.71451	2.23711	4.13521	5e-05	0.00302122	yes
TCONS_00082174	XLOC_025827	=	ENSMUST00000030372.5	Col9a2	chr4:121039384-121055322	embryo8_5	embryo9_5	OK	0.239403	1.12202	4.68674	2.22859	4.39081	5e-05	0.00302122	yes
TCONS_00100490	XLOC_030977	=	ENSMUST00000031681.9	Wnt16	chr6:22288226-22298522	embryo8_5	embryo9_5	OK	0.376398	1.75583	4.66482	2.22182	4.06787	5e-05	0.00302122	yes
TCONS_00046812	XLOC_015060	=	ENSMUST00000178056.1	Spaca6	chr17:17830718-17843009	embryo8_5	embryo9_5	OK	0.691524	3.21689	4.65188	2.21782	5.8988	5e-05	0.00302122	yes
TCONS_00025442	XLOC_007590	j	ENSMUST00000006749.9	Slc4a1	chr11:102348823-102366203	embryo8_5	embryo9_5	OK	2.86885	12.9707	4.52122	2.17671	4.85843	5e-05	0.00302122	yes
TCONS_00086572	XLOC_027142	=	ENSMUST00000076859.11	Plk3	chr4:117126793-117133963	embryo8_5	embryo9_5	OK	0.944761	4.25661	4.50549	2.17168	5.69799	5e-05	0.00302122	yes
TCONS_00069285	XLOC_021733	=	ENSMUST00000028944.3	Acss1	chr2:150618104-150668935	embryo8_5	embryo9_5	OK	0.48027	2.15445	4.48591	2.1654	5.61929	5e-05	0.00302122	yes
TCONS_00082320	XLOC_025882	=	ENSMUST00000030687.7	Rspo1	chr4:124957646-125009099	embryo8_5	embryo9_5	OK	0.831664	3.70281	4.45229	2.15455	5.46071	5e-05	0.00302122	yes
TCONS_00126723	XLOC_039198	=	ENSMUST00000034145.10	Tbc1d9	chr8:83165080-83272934	embryo8_5	embryo9_5	OK	0.31212	1.38792	4.44675	2.15275	3.3413	0.0001	0.00551524	yes
TCONS_00083585	XLOC_026231	=	ENSMUST00000103230.4	Nppa	chr4:148000721-148004014	embryo8_5	embryo9_5	OK	4.19586	18.5302	4.41631	2.14284	6.63087	5e-05	0.00302122	yes
TCONS_00041442	XLOC_013550	=	ENSMUST00000100439.9	Sun2	chr15:79724069-79742536	embryo8_5	embryo9_5	OK	0.694352	3.06028	4.40739	2.13993	3.04248	0.00045	0.019566	yes
TCONS_00029090	XLOC_008725	=	ENSMUST00000178477.8	Nkx2-1	chr12:56531957-56607476	embryo8_5	embryo9_5	OK	0.556352	2.44978	4.40329	2.13858	4.8424	5e-05	0.00302122	yes
TCONS_00080222	XLOC_025212	=	ENSMUST00000030191.14	Npr2	chr4:43631424-43651244	embryo8_5	embryo9_5	OK	0.600492	2.62219	4.36674	2.12656	5.57743	5e-05	0.00302122	yes
TCONS_00133925	XLOC_041480	=	ENSMUST00000112935.7	Nmnat3	chr9:98287434-98420438	embryo8_5	embryo9_5	OK	0.174553	0.76146	4.36234	2.1251	2.98364	0.00085	0.0327937	yes
TCONS_00062773	XLOC_020013	=	ENSMUST00000037235.6	Xkr7	chr2:153031851-153055775	embryo8_5	embryo9_5	OK	0.291807	1.26855	4.34722	2.1201	4.32196	5e-05	0.00302122	yes
TCONS_00066764	XLOC_020925	=	ENSMUST00000184169.7	Slc25a12	chr2:71271062-71367749	embryo8_5	embryo9_5	OK	1.37816	5.98905	4.34569	2.11958	5.62749	5e-05	0.00302122	yes
TCONS_00116964	XLOC_036039	j	ENSMUST00000079970.5	Hspbp1	chr7:4660520-4685068	embryo8_5	embryo9_5	OK	3.97749	17.2731	4.34271	2.1186	3.39216	5e-05	0.00302122	yes
TCONS_00080355	XLOC_025246	=	ENSMUST00000044384.4	Aldh1b1	chr4:45799021-45804604	embryo8_5	embryo9_5	OK	0.335533	1.43778	4.28506	2.09931	4.35504	5e-05	0.00302122	yes
TCONS_00099346	XLOC_030669	=	ENSMUST00000142675.7	Pcolce	chr5:137605102-137629002	embryo8_5	embryo9_5	OK	1.38178	5.89752	4.26806	2.09358	2.52705	0.0012	0.0433326	yes
TCONS_00016695	XLOC_005198	=	ENSMUST00000020531.8	Hba-x	chr11:32276399-32278116	embryo8_5	embryo9_5	OK	462.65	1957.43	4.23091	2.08097	7.79339	5e-05	0.00302122	yes
TCONS_00059745	XLOC_019111	=	ENSMUST00000065927.5	Tnfaip6	chr2:52038008-52056686	embryo8_5	embryo9_5	OK	0.991045	4.18582	4.22364	2.07849	5.45287	5e-05	0.00302122	yes
TCONS_00002697	XLOC_000866	=	ENSMUST00000007949.3	Twist2	chr1:91798527-91848028	embryo8_5	embryo9_5	OK	2.51749	10.5893	4.20629	2.07255	5.86023	5e-05	0.00302122	yes
TCONS_00139091	XLOC_042890	=	ENSMUST00000069520.10	Syp	chrX:7638470-7657258	embryo8_5	embryo9_5	OK	0.192067	0.805553	4.19412	2.06837	3.04258	0.00095	0.0359525	yes
TCONS_00023902	XLOC_007155	=	ENSMUST00000125982.1	Serpinf1	chr11:75409768-75423340	embryo8_5	embryo9_5	OK	2.63002	11.002	4.18324	2.06462	2.46775	0.0013	0.0464191	yes
TCONS_00110394	XLOC_034155	=	ENSMUST00000078182.5	Gng8	chr7:16891785-16895436	embryo8_5	embryo9_5	OK	0.413356	1.72645	4.17667	2.06235	3.0673	0.00025	0.0120646	yes
TCONS_00028677	XLOC_008556	=	ENSMUST00000037313.4	Gdf7	chr12:8297933-8301954	embryo8_5	embryo9_5	OK	0.338712	1.41356	4.17334	2.06121	3.56272	5e-05	0.00302122	yes
TCONS_00048130	XLOC_015405	=	ENSMUST00000045956.13	Cchcr1	chr17:35517099-35531015	embryo8_5	embryo9_5	OK	0.578339	2.40278	4.15462	2.05472	2.44727	0.0014	0.0492862	yes
TCONS_00060747	XLOC_019477	=	ENSMUST00000111466.2	C1qtnf4	chr2:90885859-90890525	embryo8_5	embryo9_5	OK	0.224163	0.93059	4.1514	2.0536	2.91171	0.001	0.0374749	yes
TCONS_00004740	XLOC_001551	=	ENSMUST00000027817.7	Spta1	chr1:174172775-174248450	embryo8_5	embryo9_5	OK	0.889737	3.6903	4.14763	2.05229	7.33315	5e-05	0.00302122	yes
TCONS_00033049	XLOC_010489	=	ENSMUST00000021970.9	Cxcl14	chr13:56288646-56296551	embryo8_5	embryo9_5	OK	0.335078	1.38944	4.14662	2.05193	3.85448	0.0001	0.00551524	yes
TCONS_00011614	XLOC_003650	=	ENSMUST00000020024.11	Fabp7	chr10:57784880-57788450	embryo8_5	embryo9_5	OK	2.03878	8.43863	4.13906	2.0493	4.87944	5e-05	0.00302122	yes
TCONS_00019197	XLOC_005877	=	ENSMUST00000108047.7	Tbx4	chr11:85886421-85916097	embryo8_5	embryo9_5	OK	0.595705	2.46344	4.13534	2.048	3.32537	0.0002	0.0100479	yes
TCONS_00049247	XLOC_015824	=	ENSMUST00000097420.5	Rnaset2a	chr17:8128609-8148097	embryo8_5	embryo9_5	OK	0.490607	2.00782	4.09252	2.03299	3.8069	5e-05	0.00302122	yes
TCONS_00028198	XLOC_008370	=	ENSMUST00000021684.4	Cyp46a1	chr12:108334376-108362231	embryo8_5	embryo9_5	OK	0.188688	0.771561	4.08908	2.03178	3.33699	0.0004	0.0178231	yes
TCONS_00093938	XLOC_029175	=	ENSMUST00000172997.2	Uncx	chr5:139543493-139548179	embryo8_5	embryo9_5	OK	0.66967	2.72478	4.06884	2.02462	5.13124	5e-05	0.00302122	yes
TCONS_00003952	XLOC_001307	=	ENSMUST00000111810.1	Rgs8	chr1:153653024-153700323	embryo8_5	embryo9_5	OK	0.208329	0.84244	4.0438	2.01571	4.28009	5e-05	0.00302122	yes
TCONS_00066780	XLOC_020929	=	ENSMUST00000024159.7	Dlx2	chr2:71543407-71546754	embryo8_5	embryo9_5	OK	1.56793	6.3277	4.0357	2.01282	6.52809	5e-05	0.00302122	yes
TCONS_00144537	XLOC_045187	=	ENSMUST00000134825.2	Kcne1l	chrX:142304751-142306294	embryo8_5	embryo9_5	OK	0.782669	3.14522	4.01858	2.00669	4.73405	5e-05	0.00302122	yes
TCONS_00028801	XLOC_008598	=	ENSMUST00000155480.7	Ywhaq	chr12:21390070-21417637	embryo8_5	embryo9_5	OK	10.8345	43.1437	3.98207	1.99352	3.10898	0.0009	0.0343313	yes
TCONS_00039514	XLOC_012948	=	ENSMUST00000023044.5	Fam83f	chr15:80671846-80700420	embryo8_5	embryo9_5	OK	0.0943738	0.375218	3.97587	1.99127	2.86367	0.00065	0.0262574	yes
TCONS_00131436	XLOC_040623	=	ENSMUST00000093113.4	Adamts18	chr8:113697125-113848738	embryo8_5	embryo9_5	OK	0.320983	1.27278	3.96526	1.98742	3.56237	5e-05	0.00302122	yes
TCONS_00075493	XLOC_023647	=	ENSMUST00000172694.7	Mecom	chr3:29951295-30548008	embryo8_5	embryo9_5	OK	0.696945	2.76345	3.96509	1.98735	2.7535	0.00065	0.0262574	yes
TCONS_00082604	XLOC_025947	=	ENSMUST00000120204.7	Adgrb2	chr4:129984869-130022633	embryo8_5	embryo9_5	OK	0.269802	1.06865	3.96087	1.98582	2.78566	0.0001	0.00551524	yes
TCONS_00102727	XLOC_031723	=	ENSMUST00000205034.2	Add2	chr6:86028680-86124409	embryo8_5	embryo9_5	OK	0.551788	2.17729	3.94588	1.98035	3.64553	5e-05	0.00302122	yes
TCONS_00072400	XLOC_022702	=	ENSMUST00000160694.1	Nes	chr3:87971077-87980451	embryo8_5	embryo9_5	OK	2.96067	11.6779	3.94434	1.97979	4.01988	5e-05	0.00302122	yes
TCONS_00100300	XLOC_030926	=	ENSMUST00000115477.7	Foxp2	chr6:14901348-15441977	embryo8_5	embryo9_5	OK	0.378463	1.49226	3.94295	1.97928	4.20105	5e-05	0.00302122	yes
TCONS_00016696	XLOC_005198	=	ENSMUST00000145569.1	Hba-x	chr11:32276399-32278116	embryo8_5	embryo9_5	OK	119.913	470.858	3.92666	1.97331	2.53876	0.00025	0.0120646	yes
TCONS_00041684	XLOC_013626	=	ENSMUST00000023015.13	Wnt7b	chr15:85535438-85593708	embryo8_5	embryo9_5	OK	1.28544	5.04595	3.92547	1.97287	5.30331	5e-05	0.00302122	yes
TCONS_00069395	XLOC_021765	=	ENSMUST00000040312.6	Trib3	chr2:152337421-152344032	embryo8_5	embryo9_5	OK	0.694737	2.72525	3.92271	1.97185	4.82898	5e-05	0.00302122	yes
TCONS_00132208	XLOC_040914	=	ENSMUST00000034630.14	Fez1	chr9:36821938-36878924	embryo8_5	embryo9_5	OK	2.75001	10.7529	3.91013	1.96722	5.03979	5e-05	0.00302122	yes
TCONS_00009752	XLOC_003093	=	ENSMUST00000148243.7	Pogk	chr1:166377877-166409863	embryo8_5	embryo9_5	OK	1.63793	6.39117	3.90198	1.96421	2.65442	0.00105	0.0390182	yes
TCONS_00013355	XLOC_004135	=	ENSMUST00000026466.3	Tac2	chr10:127724477-127731767	embryo8_5	embryo9_5	OK	0.66759	2.59862	3.89254	1.96071	3.13618	0.0004	0.0178231	yes
TCONS_00035858	XLOC_011592	=	ENSMUST00000176029.1	Ebf2	chr14:67233291-67437171	embryo8_5	embryo9_5	OK	0.657257	2.55746	3.89111	1.96018	3.24753	5e-05	0.00302122	yes
TCONS_00031171	XLOC_009738	=	ENSMUST00000109994.8	Unc5a	chr13:54949410-55021385	embryo8_5	embryo9_5	OK	0.71118	2.75888	3.8793	1.9558	5.5261	5e-05	0.00302122	yes
TCONS_00084200	XLOC_026385	=	ENSMUST00000039987.3	Tox	chr4:6686352-6991557	embryo8_5	embryo9_5	OK	0.441516	1.70769	3.86779	1.95151	4.49745	5e-05	0.00302122	yes
TCONS_00104312	XLOC_032156	=	ENSMUST00000032501.5	Tspan11	chr6:127887588-127953977	embryo8_5	embryo9_5	OK	0.0777285	0.299163	3.84882	1.94441	3.03019	0.0006	0.0247061	yes
TCONS_00060515	XLOC_019352	j	ENSMUST00000102642.8	Ube2l6	chr2:84798827-84810335	embryo8_5	embryo9_5	OK	1.12362	4.32089	3.84551	1.94317	3.01545	0.00025	0.0120646	yes
TCONS_00029211	XLOC_008780	=	ENSMUST00000110520.8	Trim9	chr12:70244538-70347614	embryo8_5	embryo9_5	OK	0.350488	1.3446	3.83637	1.93974	4.60555	5e-05	0.00302122	yes
TCONS_00003717	XLOC_001225	=	ENSMUST00000194483.1	Gm37534	chr1:137898594-138000384	embryo8_5	embryo9_5	OK	0.434325	1.66561	3.83494	1.9392	3.80488	5e-05	0.00302122	yes
TCONS_00106274	XLOC_032782	=	ENSMUST00000127748.4	Tril	chr6:53815467-53868183	embryo8_5	embryo9_5	OK	7.09889	26.8418	3.78113	1.91882	8.6996	5e-05	0.00302122	yes
TCONS_00053859	XLOC_017266	=	ENSMUST00000121805.7	Dpysl3	chr18:43320978-43438286	embryo8_5	embryo9_5	OK	5.60798	21.0575	3.75492	1.90878	5.36971	5e-05	0.00302122	yes
TCONS_00120506	XLOC_037350	=	ENSMUST00000207061.1	RP23-54G8.4	chr7:61916399-61928690	embryo8_5	embryo9_5	OK	0.0794444	0.29754	3.74526	1.90507	2.80139	0.0013	0.0464191	yes
TCONS_00142821	XLOC_044490	=	ENSMUST00000114958.7	Elf4	chrX:48411045-48463132	embryo8_5	embryo9_5	OK	0.630979	2.35436	3.73128	1.89967	4.99389	5e-05	0.00302122	yes
TCONS_00056820	XLOC_018249	=	ENSMUST00000025656.3	Aldh1a7	chr19:20692952-20727562	embryo8_5	embryo9_5	OK	0.237337	0.884537	3.72692	1.89799	3.26918	0.0001	0.00551524	yes
TCONS_00081665	XLOC_025697	=	ENSMUST00000061187.3	Dmrta2	chr4:109978052-109983687	embryo8_5	embryo9_5	OK	0.771047	2.86848	3.72024	1.89539	5.32506	5e-05	0.00302122	yes
TCONS_00070040	XLOC_021941	=	ENSMUST00000065438.12	Cdh22	chr2:165111506-165234853	embryo8_5	embryo9_5	OK	0.131315	0.487705	3.71401	1.89298	3.00677	0.00035	0.0159536	yes
TCONS_00104378	XLOC_032175	=	ENSMUST00000131176.7	BC064078	chr6:128992951-129008040	embryo8_5	embryo9_5	OK	0.151122	0.555414	3.67527	1.87785	2.87748	0.00105	0.0390182	yes
TCONS_00003712	XLOC_001220	=	ENSMUST00000193770.1	Gm37298	chr1:137898594-138000384	embryo8_5	embryo9_5	OK	0.388514	1.42282	3.66221	1.87271	2.87743	0.00015	0.0078872	yes
TCONS_00028508	XLOC_008482	=	ENSMUST00000174780.1	Zbtb42	chr12:112678827-112682747	embryo8_5	embryo9_5	OK	0.433322	1.58345	3.65421	1.86956	3.50773	5e-05	0.00302122	yes
TCONS_00074427	XLOC_023289	=	ENSMUST00000029665.6	Dkk2	chr3:132085291-132180304	embryo8_5	embryo9_5	OK	0.416726	1.52164	3.65142	1.86846	4.74979	5e-05	0.00302122	yes
TCONS_00107599	XLOC_033291	=	ENSMUST00000204645.2	Lrig1	chr6:94500330-94700158	embryo8_5	embryo9_5	OK	2.0655	7.54087	3.65087	1.86824	3.60461	5e-05	0.00302122	yes
TCONS_00132225	XLOC_040920	=	ENSMUST00000102895.4	Robo4	chr9:37401896-37414023	embryo8_5	embryo9_5	OK	0.341002	1.23803	3.63057	1.8602	2.93078	5e-05	0.00302122	yes
TCONS_00059588	XLOC_019042	=	ENSMUST00000000253.5	Lhx2	chr2:38339280-38369733	embryo8_5	embryo9_5	OK	0.894121	3.23323	3.6161	1.85443	3.5475	5e-05	0.00302122	yes
TCONS_00043270	XLOC_014024	=	ENSMUST00000040231.12	Trp63	chr16:25683762-25892102	embryo8_5	embryo9_5	OK	0.487145	1.76019	3.61328	1.85331	4.57537	5e-05	0.00302122	yes
TCONS_00121266	XLOC_037573	=	ENSMUST00000085077.4	Arnt2	chr7:84246277-84410176	embryo8_5	embryo9_5	OK	1.71844	6.2044	3.61048	1.85219	3.27583	5e-05	0.00302122	yes
TCONS_00084310	XLOC_026413	=	ENSMUST00000108299.1	Pdp1	chr4:11958183-11966452	embryo8_5	embryo9_5	OK	0.499785	1.80173	3.60501	1.85	3.20861	5e-05	0.00302122	yes
TCONS_00042863	XLOC_013938	=	ENSMUST00000012161.3	Scarf2	chr16:17797281-17808287	embryo8_5	embryo9_5	OK	3.05426	10.9319	3.57923	1.83965	7.2474	5e-05	0.00302122	yes
TCONS_00035492	XLOC_011465	=	ENSMUST00000164766.7	Rem2	chr14:54476099-54480431	embryo8_5	embryo9_5	OK	0.437187	1.55601	3.55914	1.83153	3.70881	5e-05	0.00302122	yes
TCONS_00009823	XLOC_003122	=	ENSMUST00000027985.7	Ddr2	chr1:169969408-170110762	embryo8_5	embryo9_5	OK	0.905884	3.20648	3.53961	1.82359	2.60744	0.00085	0.0327937	yes
TCONS_00003955	XLOC_001309	=	ENSMUST00000027748.7	Rgs16	chr1:153740348-153749324	embryo8_5	embryo9_5	OK	0.733439	2.5908	3.5324	1.82065	4.73688	5e-05	0.00302122	yes
TCONS_00025096	XLOC_007533	=	ENSMUST00000138603.8	Hap1	chr11:100347326-100356128	embryo8_5	embryo9_5	OK	0.656371	2.31665	3.52948	1.81946	4.16848	5e-05	0.00302122	yes
TCONS_00052745	XLOC_016911	=	ENSMUST00000075770.12	Megf10	chr18:57133089-57297467	embryo8_5	embryo9_5	OK	0.509424	1.78458	3.50313	1.80864	3.71117	5e-05	0.00302122	yes
TCONS_00073227	XLOC_022907	=	ENSMUST00000037947.14	Mcl1	chr3:95658787-95663176	embryo8_5	embryo9_5	OK	5.40699	18.8345	3.48336	1.80048	2.47588	0.00025	0.0120646	yes
TCONS_00089197	XLOC_027849	=	ENSMUST00000078272.12	Cacna2d1	chr5:15934690-16374511	embryo8_5	embryo9_5	OK	0.435115	1.51405	3.47965	1.79895	2.90667	0.0007	0.0278856	yes
TCONS_00018974	XLOC_005809	=	ENSMUST00000040865.8	Tmem98	chr11:80810174-80822033	embryo8_5	embryo9_5	OK	8.34376	28.8758	3.46077	1.79109	7.31842	5e-05	0.00302122	yes
TCONS_00110754	XLOC_034331	=	ENSMUST00000205428.1	Kcnn4	chr7:24370262-24386690	embryo8_5	embryo9_5	OK	0.3692	1.27468	3.45255	1.78766	2.97992	0.0004	0.0178231	yes
TCONS_00051757	XLOC_016561	=	ENSMUST00000024894.1	Cyp1b1	chr17:79706952-79715041	embryo8_5	embryo9_5	OK	0.993513	3.42449	3.44685	1.78528	6.18963	5e-05	0.00302122	yes
TCONS_00087658	XLOC_027418	=	ENSMUST00000054096.12	Man1c1	chr4:134561689-134704290	embryo8_5	embryo9_5	OK	1.65729	5.69718	3.43765	1.78142	2.85574	0.0009	0.0343313	yes
TCONS_00108563	XLOC_033545	=	ENSMUST00000023958.9	P3h3	chr6:124841088-124857752	embryo8_5	embryo9_5	OK	1.19676	4.11028	3.43451	1.78011	4.367	5e-05	0.00302122	yes
TCONS_00026300	XLOC_007765	=	ENSMUST00000021166.5	Cygb	chr11:116645594-116668389	embryo8_5	embryo9_5	OK	0.191753	0.658248	3.43279	1.77938	2.96348	0.00075	0.0296924	yes
TCONS_00106292	XLOC_032790	=	ENSMUST00000019268.10	Scrn1	chr6:54039553-54566489	embryo8_5	embryo9_5	OK	0.860208	2.92686	3.4025	1.7666	3.46807	0.0001	0.00551524	yes
TCONS_00086007	XLOC_026978	=	ENSMUST00000102790.3	Kank4	chr4:98754897-98817537	embryo8_5	embryo9_5	OK	0.86606	2.94513	3.40061	1.76579	5.72882	5e-05	0.00302122	yes
TCONS_00001875	XLOC_000666	=	ENSMUST00000027356.6	Cyp27a1	chr1:74713573-74737892	embryo8_5	embryo9_5	OK	0.38323	1.29408	3.37677	1.75565	3.33117	5e-05	0.00302122	yes
TCONS_00042497	XLOC_013860	=	ENSMUST00000065987.13	Abat	chr16:8513428-8621568	embryo8_5	embryo9_5	OK	1.00244	3.38247	3.37424	1.75456	4.50793	5e-05	0.00302122	yes
TCONS_00122036	XLOC_037829	=	ENSMUST00000063957.5	Hbb-bh1	chr7:103841636-103843164	embryo8_5	embryo9_5	OK	646.925	2174.08	3.36064	1.74874	7.39562	5e-05	0.00302122	yes
TCONS_00114241	XLOC_035342	=	ENSMUST00000209537.1	Pde2a	chr7:101348066-101512827	embryo8_5	embryo9_5	OK	0.732322	2.45402	3.35101	1.7446	2.47758	0.00055	0.0230767	yes
TCONS_00009753	XLOC_003093	=	ENSMUST00000128861.2	Pogk	chr1:166377877-166409863	embryo8_5	embryo9_5	OK	1.66913	5.58823	3.34799	1.74329	2.92519	5e-05	0.00302122	yes
TCONS_00010159	XLOC_003208	=	ENSMUST00000055294.3	Grem2	chr1:174833784-174921819	embryo8_5	embryo9_5	OK	0.183446	0.61369	3.34534	1.74215	3.40201	5e-05	0.00302122	yes
TCONS_00056845	XLOC_018257	=	ENSMUST00000036069.6	Mamdc2	chr19:23302608-23448322	embryo8_5	embryo9_5	OK	0.182549	0.610301	3.34322	1.74123	3.27702	5e-05	0.00302122	yes
TCONS_00029637	XLOC_008940	=	ENSMUST00000110113.1	Kcnk10	chr12:98433993-98577940	embryo8_5	embryo9_5	OK	0.199571	0.659824	3.30621	1.72518	3.04509	0.00035	0.0159536	yes
TCONS_00070623	XLOC_022110	=	ENSMUST00000067120.13	Chrna4	chr2:181018379-181043546	embryo8_5	embryo9_5	OK	0.902066	2.96987	3.2923	1.7191	5.56782	5e-05	0.00302122	yes
TCONS_00084415	XLOC_026466	=	ENSMUST00000178174.2	Pou3f2	chr4:22482779-22488366	embryo8_5	embryo9_5	OK	3.58102	11.7862	3.2913	1.71865	7.37353	5e-05	0.00302122	yes
TCONS_00005319	XLOC_001752	=	ENSMUST00000016638.7	Cd34	chr1:194938818-195092249	embryo8_5	embryo9_5	OK	3.84598	12.616	3.28031	1.71383	4.446	5e-05	0.00302122	yes
TCONS_00014512	XLOC_004538	=	ENSMUST00000051129.9	Lrrc75b	chr10:75550124-75560330	embryo8_5	embryo9_5	OK	0.0935791	0.306649	3.2769	1.71233	2.86401	0.00035	0.0159536	yes
TCONS_00028070	XLOC_008320	=	ENSMUST00000179363.1	Fam181a	chr12:103310974-103317065	embryo8_5	embryo9_5	OK	1.80315	5.90531	3.275	1.71149	4.56247	5e-05	0.00302122	yes
TCONS_00097694	XLOC_030316	=	ENSMUST00000181535.8	Miat	chr5:112213227-112233720	embryo8_5	embryo9_5	OK	2.29361	7.49454	3.26757	1.70822	6.56751	5e-05	0.00302122	yes
TCONS_00072850	XLOC_022782	=	ENSMUST00000098910.2	S100a16	chr3:90537253-90543151	embryo8_5	embryo9_5	OK	1.81355	5.92209	3.26547	1.70729	3.4701	5e-05	0.00302122	yes
TCONS_00068719	XLOC_021551	=	ENSMUST00000028848.3	Fahd2a	chr2:127436214-127444565	embryo8_5	embryo9_5	OK	0.858364	2.78094	3.23981	1.69591	2.72558	0.00015	0.0078872	yes
TCONS_00039057	XLOC_012821	=	ENSMUST00000005255.8	Wisp1	chr15:66891319-66923201	embryo8_5	embryo9_5	OK	0.925975	2.99973	3.23954	1.69579	3.39126	5e-05	0.00302122	yes
TCONS_00127359	XLOC_039360	=	ENSMUST00000093271.7	Adgrg1	chr8:94974750-95014217	embryo8_5	embryo9_5	OK	3.63642	11.776	3.23835	1.69527	4.33304	5e-05	0.00302122	yes
TCONS_00089294	XLOC_027880	=	ENSMUST00000035651.5	Lrrc17	chr5:21483846-21645634	embryo8_5	embryo9_5	OK	0.48136	1.55495	3.23033	1.69168	3.47989	5e-05	0.00302122	yes
TCONS_00103328	XLOC_031903	=	ENSMUST00000049285.9	Lrrn1	chr6:107529767-107570214	embryo8_5	embryo9_5	OK	4.39646	14.1775	3.22475	1.68919	7.08755	5e-05	0.00302122	yes
TCONS_00061965	XLOC_019773	=	ENSMUST00000104934.1	Adra2b	chr2:127363207-127367221	embryo8_5	embryo9_5	OK	0.684199	2.20557	3.22358	1.68866	4.02449	5e-05	0.00302122	yes
TCONS_00133386	XLOC_041301	=	ENSMUST00000056006.10	Onecut1	chr9:74847982-74891781	embryo8_5	embryo9_5	OK	0.420496	1.34877	3.20757	1.68148	3.37453	5e-05	0.00302122	yes
TCONS_00100144	XLOC_030872	=	ENSMUST00000031668.9	Col1a2	chr6:4504813-4541544	embryo8_5	embryo9_5	OK	17.124	54.8697	3.20426	1.67999	7.60127	5e-05	0.00302122	yes
TCONS_00067634	XLOC_021265	=	ENSMUST00000111272.2	Prdm11	chr2:92965150-93046167	embryo8_5	embryo9_5	OK	0.604327	1.93206	3.19704	1.67674	2.47752	0.0012	0.0433326	yes
TCONS_00144337	XLOC_045108	=	ENSMUST00000064659.5	Zmat1	chrX:134971371-135009209	embryo8_5	embryo9_5	OK	0.217249	0.692879	3.18933	1.67326	3.10504	0.00035	0.0159536	yes
TCONS_00100477	XLOC_030976	=	ENSMUST00000115383.8	Cped1	chr6:21985907-22256404	embryo8_5	embryo9_5	OK	0.695626	2.21215	3.18009	1.66907	3.434	5e-05	0.00302122	yes
TCONS_00093570	XLOC_029093	=	ENSMUST00000062606.7	Upk3b	chr5:136038495-136046487	embryo8_5	embryo9_5	OK	1.0084	3.20548	3.17878	1.66848	5.23857	5e-05	0.00302122	yes
TCONS_00095630	XLOC_029648	=	ENSMUST00000038676.6	Cpz	chr5:35502217-35525698	embryo8_5	embryo9_5	OK	0.560897	1.78265	3.17821	1.66822	3.94087	5e-05	0.00302122	yes
TCONS_00073987	XLOC_023132	=	ENSMUST00000092155.11	Col11a1	chr3:114030539-114220718	embryo8_5	embryo9_5	OK	1.90374	5.98886	3.14584	1.65345	6.37258	5e-05	0.00302122	yes
TCONS_00026260	XLOC_007758	=	ENSMUST00000036215.7	Foxj1	chr11:116330703-116335399	embryo8_5	embryo9_5	OK	0.271237	0.852472	3.1429	1.6521	3.2423	5e-05	0.00302122	yes
TCONS_00042956	XLOC_013953	=	ENSMUST00000043577.1	Cldn5	chr16:18776846-18778260	embryo8_5	embryo9_5	OK	4.7381	14.8608	3.13645	1.64913	5.92006	5e-05	0.00302122	yes
TCONS_00063357	XLOC_020143	=	ENSMUST00000109428.8	Tox2	chr2:163203124-163324170	embryo8_5	embryo9_5	OK	1.1553	3.61705	3.13083	1.64655	4.52839	5e-05	0.00302122	yes
TCONS_00103758	XLOC_032006	=	ENSMUST00000073043.4	Cxcl12	chr6:117168534-117181367	embryo8_5	embryo9_5	OK	4.88165	15.2821	3.13052	1.6464	4.92367	5e-05	0.00302122	yes
TCONS_00130058	XLOC_040197	=	ENSMUST00000049184.8	Ushbp1	chr8:71384271-71395802	embryo8_5	embryo9_5	OK	0.249896	0.775421	3.10297	1.63365	2.64164	0.0009	0.0343313	yes
TCONS_00057177	XLOC_018367	=	ENSMUST00000169141.7	Slit1	chr19:41600256-41743665	embryo8_5	embryo9_5	OK	1.39925	4.32854	3.09347	1.62923	4.82403	5e-05	0.00302122	yes
TCONS_00085917	XLOC_026932	=	ENSMUST00000066774.5	Tusc1	chr4:93334137-93335511	embryo8_5	embryo9_5	OK	0.486443	1.50105	3.08577	1.62563	3.0787	0.0001	0.00551524	yes
TCONS_00027150	XLOC_008007	=	ENSMUST00000041407.5	Sostdc1	chr12:36314168-36318452	embryo8_5	embryo9_5	OK	1.05177	3.2453	3.08556	1.62554	4.21807	5e-05	0.00302122	yes
TCONS_00036160	XLOC_011698	=	ENSMUST00000069443.13	Slain1	chr14:103650227-103704907	embryo8_5	embryo9_5	OK	1.22987	3.79467	3.08542	1.62547	2.97229	5e-05	0.00302122	yes
TCONS_00019494	XLOC_005957	j	ENSMUST00000055947.9	Samd14	chr11:95009878-95026087	embryo8_5	embryo9_5	OK	0.636677	1.95519	3.07093	1.61868	2.42168	0.00135	0.0478481	yes
TCONS_00064111	XLOC_020355	=	ENSMUST00000138800.7	Ppdpf	chr2:181187246-181188771	embryo8_5	embryo9_5	OK	5.6308	17.2585	3.06502	1.6159	2.7916	0.0002	0.0100479	yes
TCONS_00121060	XLOC_037523	=	ENSMUST00000122232.7	Furin	chr7:80388584-80406577	embryo8_5	embryo9_5	OK	4.08023	12.4704	3.0563	1.61178	3.61052	5e-05	0.00302122	yes
TCONS_00053620	XLOC_017177	=	ENSMUST00000174459.1	Gypc	chr18:32528321-32560034	embryo8_5	embryo9_5	OK	2.43686	7.41572	3.04315	1.60556	2.67962	5e-05	0.00302122	yes
TCONS_00052880	XLOC_016962	=	ENSMUST00000175965.8	Onecut2	chr18:64340363-64398488	embryo8_5	embryo9_5	OK	0.375931	1.14097	3.03505	1.60172	4.45726	5e-05	0.00302122	yes
TCONS_00052881	XLOC_016962	=	ENSMUST00000175965.8	Onecut2	chr18:64340363-64398488	embryo8_5	embryo9_5	OK	0.375704	1.14028	3.03505	1.60172	4.45568	5e-05	0.00302122	yes
TCONS_00079830	XLOC_025090	=	ENSMUST00000108180.8	Bach2	chr4:32238803-32586108	embryo8_5	embryo9_5	OK	0.590073	1.78676	3.02803	1.59838	2.61366	0.00065	0.0262574	yes
TCONS_00110393	XLOC_034154	=	ENSMUST00000108493.2	Dact3	chr7:16875316-16887462	embryo8_5	embryo9_5	OK	4.83162	14.5656	3.01464	1.59199	6.54284	5e-05	0.00302122	yes
TCONS_00012333	XLOC_003828	j	ENSMUST00000132517.7	Abca7	chr10:79996493-80015572	embryo8_5	embryo9_5	OK	0.434992	1.30758	3.00599	1.58784	3.35229	5e-05	0.00302122	yes
TCONS_00085048	XLOC_026642	=	ENSMUST00000116341.3	Slc25a51	chr4:45395922-45408766	embryo8_5	embryo9_5	OK	8.37552	25.1565	3.00357	1.58668	4.46719	5e-05	0.00302122	yes
TCONS_00042154	XLOC_013745	=	ENSMUST00000109024.8	Lima1	chr15:99734880-99875428	embryo8_5	embryo9_5	OK	4.97558	14.8832	2.99125	1.58074	3.98664	5e-05	0.00302122	yes
TCONS_00133056	XLOC_041210	=	ENSMUST00000034961.4	Igdcc3	chr9:65141153-65185857	embryo8_5	embryo9_5	OK	47.7717	142.621	2.98547	1.57795	7.35469	5e-05	0.00302122	yes
TCONS_00047737	XLOC_015328	=	ENSMUST00000047503.15	Rgl2	chr17:33929542-33937687	embryo8_5	embryo9_5	OK	1.68919	5.02946	2.97744	1.57407	3.32099	5e-05	0.00302122	yes
TCONS_00044226	XLOC_014325	=	ENSMUST00000035608.8	Olig2	chr16:91225549-91228677	embryo8_5	embryo9_5	OK	1.48753	4.42091	2.97198	1.57142	4.90518	5e-05	0.00302122	yes
TCONS_00086486	XLOC_027126	=	ENSMUST00000106485.7	Mast2	chr4:116306761-116464183	embryo8_5	embryo9_5	OK	2.59632	7.71163	2.97022	1.57057	2.44489	0.00085	0.0327937	yes
TCONS_00011689	XLOC_003670	=	ENSMUST00000121820.8	Spock2	chr10:60106218-60135198	embryo8_5	embryo9_5	OK	0.98263	2.91605	2.9676	1.56929	4.31985	5e-05	0.00302122	yes
TCONS_00131817	XLOC_040765	=	ENSMUST00000061568.7	Slc36a4	chr9:15709737-15742384	embryo8_5	embryo9_5	OK	1.19517	3.53675	2.9592	1.56521	5.53554	5e-05	0.00302122	yes
TCONS_00010352	XLOC_003256	=	ENSMUST00000211561.1	Stum	chr1:180432386-180483504	embryo8_5	embryo9_5	OK	0.458204	1.35415	2.95534	1.56333	4.44558	5e-05	0.00302122	yes
TCONS_00018844	XLOC_005782	=	ENSMUST00000017488.4	Vtn	chr11:78499090-78502324	embryo8_5	embryo9_5	OK	1.76708	5.21762	2.95268	1.56203	4.64463	5e-05	0.00302122	yes
TCONS_00040731	XLOC_013336	=	ENSMUST00000165201.8	Trps1	chr15:50654751-50890463	embryo8_5	embryo9_5	OK	0.824875	2.43347	2.95011	1.56077	2.77781	5e-05	0.00302122	yes
TCONS_00142783	XLOC_044470	=	ENSMUST00000115057.1	Dcaf12l2	chrX:44365457-44368342	embryo8_5	embryo9_5	OK	0.183487	0.539461	2.94005	1.55584	2.72206	0.0009	0.0343313	yes
TCONS_00072399	XLOC_022702	=	ENSMUST00000090973.11	Nes	chr3:87971077-87980451	embryo8_5	embryo9_5	OK	9.64613	28.3039	2.93422	1.55298	5.90795	5e-05	0.00302122	yes
TCONS_00047008	XLOC_015158	=	ENSMUST00000024946.5	Eci1	chr17:24426682-24439316	embryo8_5	embryo9_5	OK	5.26649	15.4033	2.92478	1.54832	5.32451	5e-05	0.00302122	yes
TCONS_00047310	XLOC_015235	=	ENSMUST00000119486.7	Hmga1	chr17:27556619-27565749	embryo8_5	embryo9_5	OK	59.2029	172.553	2.9146	1.5433	3.08054	0.0004	0.0178231	yes
TCONS_00034037	XLOC_010813	=	ENSMUST00000056117.8	Itga2	chr13:114835915-114932041	embryo8_5	embryo9_5	OK	0.239355	0.697499	2.91408	1.54304	3.40782	5e-05	0.00302122	yes
TCONS_00049352	XLOC_015868	=	ENSMUST00000170872.1	Thbs2	chr17:14665499-14694262	embryo8_5	embryo9_5	OK	0.171852	0.50053	2.91256	1.54229	3.42014	5e-05	0.00302122	yes
TCONS_00009820	XLOC_003122	j	ENSMUST00000194690.5	Ddr2	chr1:169969408-170110762	embryo8_5	embryo9_5	OK	1.6244	4.71974	2.90553	1.5388	4.99095	5e-05	0.00302122	yes
TCONS_00126891	XLOC_039241	=	ENSMUST00000067060.8	Klf1	chr8:84901927-84905291	embryo8_5	embryo9_5	OK	2.37897	6.89154	2.89686	1.53449	4.71797	5e-05	0.00302122	yes
TCONS_00007780	XLOC_002526	=	ENSMUST00000126136.7	Hes6	chr1:91411482-91414038	embryo8_5	embryo9_5	OK	1.52455	4.41473	2.89576	1.53394	2.6262	0.00025	0.0120646	yes
TCONS_00132779	XLOC_041131	=	ENSMUST00000035661.5	Cspg4	chr9:56865103-56899870	embryo8_5	embryo9_5	OK	0.311115	0.897568	2.885	1.52857	4.4064	5e-05	0.00302122	yes
TCONS_00054537	XLOC_017515	=	ENSMUST00000165485.7	Efemp2	chr19:5473972-5481853	embryo8_5	embryo9_5	OK	3.19918	9.21828	2.88145	1.52679	2.85311	5e-05	0.00302122	yes
TCONS_00033446	XLOC_010616	=	ENSMUST00000022051.13	Nkd2	chr13:73818533-73847631	embryo8_5	embryo9_5	OK	1.69929	4.89412	2.8801	1.52611	4.65672	5e-05	0.00302122	yes
TCONS_00000502	XLOC_000239	=	ENSMUST00000088349.2	Col9a1	chr1:24177609-24252684	embryo8_5	embryo9_5	OK	3.34257	9.61477	2.87646	1.5243	5.65534	5e-05	0.00302122	yes
TCONS_00041064	XLOC_013458	=	ENSMUST00000023241.11	Ly6h	chr15:75551267-75567255	embryo8_5	embryo9_5	OK	1.11603	3.20661	2.87323	1.52267	2.73213	5e-05	0.00302122	yes
TCONS_00048242	XLOC_015451	=	ENSMUST00000060524.10	Trim10	chr17:36869573-36877833	embryo8_5	embryo9_5	OK	1.0986	3.15583	2.87259	1.52235	4.29489	5e-05	0.00302122	yes
TCONS_00050712	XLOC_016198	=	ENSMUST00000161012.7	Tcf19	chr17:35512733-35516824	embryo8_5	embryo9_5	OK	1.25124	3.58917	2.86849	1.5203	2.83725	0.0002	0.0100479	yes
TCONS_00060145	XLOC_019227	=	ENSMUST00000028403.2	Cybrd1	chr2:71117922-71142926	embryo8_5	embryo9_5	OK	0.247212	0.707886	2.86348	1.51777	3.62085	5e-05	0.00302122	yes
TCONS_00070782	XLOC_022144	=	ENSMUST00000026284.12	Zfhx4	chr3:5177585-5415857	embryo8_5	embryo9_5	OK	1.51263	4.32209	2.85733	1.51467	2.43883	0.0012	0.0433326	yes
TCONS_00082164	XLOC_025821	=	ENSMUST00000094814.5	Cited4	chr4:120666571-120667820	embryo8_5	embryo9_5	OK	5.92426	16.8321	2.84122	1.50651	5.41555	5e-05	0.00302122	yes
TCONS_00054341	XLOC_017468	=	ENSMUST00000025835.4	Cpt1a	chr19:3323300-3385732	embryo8_5	embryo9_5	OK	0.155889	0.442224	2.83679	1.50426	2.88589	0.00055	0.0230767	yes
TCONS_00044143	XLOC_014289	=	ENSMUST00000114195.7	Jam2	chr16:84774122-84825928	embryo8_5	embryo9_5	OK	1.31499	3.69622	2.81084	1.491	4.94837	5e-05	0.00302122	yes
TCONS_00085569	XLOC_026820	=	ENSMUST00000072695.12	Tle1	chr4:72117141-72200919	embryo8_5	embryo9_5	OK	2.65289	7.45656	2.81073	1.49095	2.97951	0.00045	0.019566	yes
TCONS_00102732	XLOC_031723	=	ENSMUST00000032069.7	Add2	chr6:86028680-86124409	embryo8_5	embryo9_5	OK	0.631532	1.76849	2.80032	1.48559	2.54847	0.0003	0.0140875	yes
TCONS_00034342	XLOC_010967	=	ENSMUST00000022343.4	Nudt13	chr14:20294689-20317575	embryo8_5	embryo9_5	OK	0.317883	0.889932	2.79956	1.4852	3.0139	0.00035	0.0159536	yes
TCONS_00005124	XLOC_001673	=	ENSMUST00000061093.6	Slc30a10	chr1:185447115-185468762	embryo8_5	embryo9_5	OK	0.50591	1.41533	2.79759	1.48418	4.27252	5e-05	0.00302122	yes
TCONS_00107517	XLOC_033264	=	ENSMUST00000032180.6	Wnt7a	chr6:91363980-91411363	embryo8_5	embryo9_5	OK	1.05627	2.94575	2.78882	1.47965	4.24485	5e-05	0.00302122	yes
TCONS_00006338	XLOC_002109	=	ENSMUST00000086430.4	Col5a2	chr1:45374320-45503282	embryo8_5	embryo9_5	OK	4.70768	13.1245	2.78789	1.47917	6.33026	5e-05	0.00302122	yes
TCONS_00137199	XLOC_042368	=	ENSMUST00000034699.6	Scg3	chr9:75643263-75683996	embryo8_5	embryo9_5	OK	0.498248	1.38805	2.78586	1.47813	3.30535	0.0001	0.00551524	yes
TCONS_00023897	XLOC_007155	=	ENSMUST00000168902.7	Serpinf1	chr11:75409768-75423340	embryo8_5	embryo9_5	OK	4.66448	12.9734	2.78132	1.47576	3.31219	5e-05	0.00302122	yes
TCONS_00083177	XLOC_026063	=	ENSMUST00000097836.9	Hp1bp3	chr4:138216295-138244683	embryo8_5	embryo9_5	OK	5.07912	14.121	2.78021	1.47519	2.90153	0.00045	0.019566	yes
TCONS_00072219	XLOC_022643	=	ENSMUST00000129285.7	Pdgfc	chr3:81036415-81214040	embryo8_5	embryo9_5	OK	2.90451	8.05625	2.7737	1.47181	4.87514	5e-05	0.00302122	yes
TCONS_00038480	XLOC_012610	=	ENSMUST00000110690.8	Oxct1	chr15:4020113-4155344	embryo8_5	embryo9_5	OK	4.11249	11.393	2.77034	1.47006	5.9385	5e-05	0.00302122	yes
TCONS_00055204	XLOC_017718	=	ENSMUST00000087638.3	Aldh1a1	chr19:20601960-20643462	embryo8_5	embryo9_5	OK	0.280124	0.774489	2.76481	1.46718	2.62803	0.0014	0.0492862	yes
TCONS_00098000	XLOC_030377	=	ENSMUST00000202960.1	Gm43231	chr5:115427217-115429475	embryo8_5	embryo9_5	OK	0.29352	0.811415	2.76443	1.46698	2.76908	0.0009	0.0343313	yes
TCONS_00083327	XLOC_026103	=	ENSMUST00000071977.8	Mfap2	chr4:141010417-141015984	embryo8_5	embryo9_5	OK	11.9289	32.9592	2.76297	1.46622	4.75851	5e-05	0.00302122	yes
TCONS_00039369	XLOC_012908	=	ENSMUST00000096355.3	Csf2rb	chr15:78325989-78351000	embryo8_5	embryo9_5	OK	1.47139	4.06271	2.76114	1.46527	5.24007	5e-05	0.00302122	yes
TCONS_00048622	XLOC_015586	=	ENSMUST00000170941.1	Treml2	chr17:48300037-48312534	embryo8_5	embryo9_5	OK	0.256023	0.706726	2.7604	1.46488	3.33923	0.0001	0.00551524	yes
TCONS_00133053	XLOC_041209	=	ENSMUST00000035499.4	Igdcc4	chr9:65101485-65137940	embryo8_5	embryo9_5	OK	0.976917	2.69533	2.75902	1.46415	4.47714	5e-05	0.00302122	yes
TCONS_00108586	XLOC_033549	=	ENSMUST00000032216.6	Ptms	chr6:124913680-124925844	embryo8_5	embryo9_5	OK	14.0309	38.6886	2.75739	1.4633	3.01987	0.0001	0.00551524	yes
TCONS_00070614	XLOC_022109	=	ENSMUST00000103053.9	Nkain4	chr2:180934771-180966812	embryo8_5	embryo9_5	OK	0.882906	2.43083	2.75321	1.46112	2.77871	0.00055	0.0230767	yes
TCONS_00054145	XLOC_017388	=	ENSMUST00000069749.8	Rab27b	chr18:69979130-70141605	embryo8_5	embryo9_5	OK	0.381112	1.04726	2.74791	1.45834	2.88578	0.0003	0.0140875	yes
TCONS_00030937	XLOC_009668	=	ENSMUST00000015540.2	Cd83	chr13:43785106-43803130	embryo8_5	embryo9_5	OK	0.299844	0.822832	2.7442	1.45639	2.70371	0.00065	0.0262574	yes
TCONS_00037706	XLOC_012286	=	ENSMUST00000002398.7	Adcy4	chr14:55769057-55784042	embryo8_5	embryo9_5	OK	0.542018	1.48249	2.73513	1.45161	2.45771	0.00035	0.0159536	yes
TCONS_00041321	XLOC_013518	=	ENSMUST00000096356.3	Csf2rb2	chr15:78282516-78305603	embryo8_5	embryo9_5	OK	0.360701	0.985483	2.73213	1.45003	3.6164	5e-05	0.00302122	yes
TCONS_00087482	XLOC_027377	=	ENSMUST00000030696.10	Fam76a	chr4:132899212-132922558	embryo8_5	embryo9_5	OK	1.40233	3.82527	2.7278	1.44774	2.34791	0.0011	0.0406399	yes
TCONS_00105241	XLOC_032464	=	ENSMUST00000119581.6	Thsd7a	chr6:12311609-12749410	embryo8_5	embryo9_5	OK	0.401691	1.09241	2.71953	1.44336	2.79445	0.0001	0.00551524	yes
TCONS_00092577	XLOC_028849	=	ENSMUST00000111967.7	Vsig10	chr5:117318496-117355005	embryo8_5	embryo9_5	OK	0.23812	0.647567	2.7195	1.44334	2.5804	0.0004	0.0178231	yes
TCONS_00012570	XLOC_003877	=	ENSMUST00000105325.2	Tbxa2r	chr10:81328731-81335171	embryo8_5	embryo9_5	OK	0.653075	1.77362	2.7158	1.44138	3.25259	5e-05	0.00302122	yes
TCONS_00131738	XLOC_040731	=	ENSMUST00000050433.6	Trpc6	chr9:8544195-8680565	embryo8_5	embryo9_5	OK	0.2236	0.604286	2.70253	1.43432	2.74346	0.00075	0.0296924	yes
TCONS_00127228	XLOC_039334	=	ENSMUST00000034214.7	Mt2	chr8:94170747-94173568	embryo8_5	embryo9_5	OK	20.3572	54.9781	2.70067	1.43332	5.12289	5e-05	0.00302122	yes
TCONS_00041895	XLOC_013680	=	ENSMUST00000166170.7	Nell2	chr15:95219450-95528706	embryo8_5	embryo9_5	OK	1.32918	3.58923	2.70033	1.43314	3.05965	5e-05	0.00302122	yes
TCONS_00033277	XLOC_010555	=	ENSMUST00000059817.10	Zfp367	chr13:64133021-64153202	embryo8_5	embryo9_5	OK	1.52675	4.12015	2.69864	1.43223	2.98855	0.0005	0.0213368	yes
TCONS_00107411	XLOC_033231	=	ENSMUST00000145944.2	Podxl2	chr6:88842557-88875044	embryo8_5	embryo9_5	OK	1.5696	4.22623	2.69255	1.42897	3.58633	5e-05	0.00302122	yes
TCONS_00031064	XLOC_009715	=	ENSMUST00000087978.3	S1pr3	chr13:51408617-51422797	embryo8_5	embryo9_5	OK	5.31549	14.2855	2.68752	1.42628	6.21753	5e-05	0.00302122	yes
TCONS_00012425	XLOC_003842	=	ENSMUST00000105359.7	Apc2	chr10:80295976-80320537	embryo8_5	embryo9_5	OK	0.761732	2.04625	2.68631	1.42563	3.67242	5e-05	0.00302122	yes
TCONS_00071751	XLOC_022466	=	ENSMUST00000117373.7	Postn	chr3:54361108-54391037	embryo8_5	embryo9_5	OK	9.60548	25.7231	2.67796	1.42114	5.27205	5e-05	0.00302122	yes
TCONS_00070607	XLOC_022107	=	ENSMUST00000137629.1	Gm14342	chr2:180829489-180889660	embryo8_5	embryo9_5	OK	0.295283	0.790184	2.67602	1.42009	2.63507	0.0014	0.0492862	yes
TCONS_00126686	XLOC_039183	=	ENSMUST00000063359.7	Gypa	chr8:80493780-80510542	embryo8_5	embryo9_5	OK	3.11796	8.33293	2.67256	1.41822	4.82003	5e-05	0.00302122	yes
TCONS_00041640	XLOC_013613	=	ENSMUST00000016907.7	Scube1	chr15:83602582-83725021	embryo8_5	embryo9_5	OK	2.96585	7.91919	2.67012	1.41691	3.32083	5e-05	0.00302122	yes
TCONS_00083080	XLOC_026051	=	ENSMUST00000045747.4	Wnt4	chr4:137277488-137299726	embryo8_5	embryo9_5	OK	1.3277	3.54134	2.66727	1.41537	4.9021	5e-05	0.00302122	yes
TCONS_00028141	XLOC_008349	=	ENSMUST00000178224.1	D430019H16Rik	chr12:105453855-105493095	embryo8_5	embryo9_5	OK	2.42665	6.47021	2.66631	1.41484	5.7996	5e-05	0.00302122	yes
TCONS_00059062	XLOC_018920	=	ENSMUST00000041659.6	Prrx2	chr2:30834971-30881251	embryo8_5	embryo9_5	OK	5.5285	14.7349	2.66526	1.41428	2.49107	0.0003	0.0140875	yes
TCONS_00108655	XLOC_033564	=	ENSMUST00000204542.2	Ntf3	chr6:126101411-126166910	embryo8_5	embryo9_5	OK	0.895138	2.38552	2.66497	1.41412	2.99994	0.00015	0.0078872	yes
TCONS_00135791	XLOC_041924	=	ENSMUST00000006397.5	Epor	chr9:21958898-21963576	embryo8_5	embryo9_5	OK	1.8503	4.92758	2.66312	1.41312	4.26387	5e-05	0.00302122	yes
TCONS_00072103	XLOC_022583	=	ENSMUST00000054551.2	1110032F04Rik	chr3:68867916-68872163	embryo8_5	embryo9_5	OK	0.713557	1.89835	2.6604	1.41165	3.59555	5e-05	0.00302122	yes
TCONS_00028232	XLOC_008379	=	ENSMUST00000109844.10	Dlk1	chr12:109452822-109463336	embryo8_5	embryo9_5	OK	32.9572	87.6693	2.6601	1.41148	4.11508	5e-05	0.00302122	yes
TCONS_00110780	XLOC_034335	=	ENSMUST00000068023.7	Cadm4	chr7:24482022-24504539	embryo8_5	embryo9_5	OK	1.0901	2.89735	2.65788	1.41027	3.78335	5e-05	0.00302122	yes
TCONS_00009597	XLOC_003050	=	ENSMUST00000183691.2	Prrx1	chr1:163245118-163313710	embryo8_5	embryo9_5	OK	5.78766	15.3155	2.64623	1.40394	2.48874	0.0006	0.0247061	yes
TCONS_00060514	XLOC_019352	=	ENSMUST00000102642.8	Ube2l6	chr2:84798827-84810335	embryo8_5	embryo9_5	OK	2.37807	6.28294	2.64203	1.40165	3.77006	5e-05	0.00302122	yes
TCONS_00069721	XLOC_021830	=	ENSMUST00000079125.6	Scand1	chr2:156311846-156375638	embryo8_5	embryo9_5	OK	8.71647	22.9219	2.62972	1.39491	4.4673	5e-05	0.00302122	yes
TCONS_00011841	XLOC_003719	=	ENSMUST00000080995.6	Tmem26	chr10:68723745-68782654	embryo8_5	embryo9_5	OK	0.255926	0.672526	2.62781	1.39386	3.29161	5e-05	0.00302122	yes
TCONS_00047851	XLOC_015352	=	ENSMUST00000015612.13	Notch4	chr17:34564267-34588503	embryo8_5	embryo9_5	OK	1.3096	3.43654	2.62411	1.39183	4.75122	5e-05	0.00302122	yes
TCONS_00019196	XLOC_005876	=	ENSMUST00000000095.6	Tbx2	chr11:85832550-85841948	embryo8_5	embryo9_5	OK	1.58896	4.16654	2.62218	1.39077	4.84582	5e-05	0.00302122	yes
TCONS_00082378	XLOC_025895	=	ENSMUST00000106152.2	Eva1b	chr4:126145978-126149875	embryo8_5	embryo9_5	OK	2.72245	7.12354	2.61659	1.38769	3.27227	5e-05	0.00302122	yes
TCONS_00012594	XLOC_003885	=	ENSMUST00000002518.8	Aes	chr10:81559493-81566362	embryo8_5	embryo9_5	OK	7.46779	19.5149	2.61321	1.38582	5.35604	5e-05	0.00302122	yes
TCONS_00058021	XLOC_018702	j	ENSMUST00000028062.7	Vim	chr2:13573926-13582826	embryo8_5	embryo9_5	OK	103.464	270.357	2.61305	1.38574	5.92039	5e-05	0.00302122	yes
TCONS_00019495	XLOC_005957	=	ENSMUST00000055947.9	Samd14	chr11:95009878-95026087	embryo8_5	embryo9_5	OK	4.00419	10.4331	2.60555	1.38159	5.22548	5e-05	0.00302122	yes
TCONS_00046086	XLOC_014867	=	ENSMUST00000114174.2	Cyyr1	chr16:85421532-85553943	embryo8_5	embryo9_5	OK	0.591455	1.54071	2.60495	1.38125	3.42485	5e-05	0.00302122	yes
TCONS_00033182	XLOC_010515	=	ENSMUST00000065086.4	Gas1	chr13:60174404-60177365	embryo8_5	embryo9_5	OK	21.4576	55.8889	2.60462	1.38107	6.40523	5e-05	0.00302122	yes
TCONS_00083028	XLOC_026038	=	ENSMUST00000047526.7	Asap3	chr4:136206364-136245216	embryo8_5	embryo9_5	OK	0.34014	0.885626	2.60371	1.38057	3.3396	5e-05	0.00302122	yes
TCONS_00046095	XLOC_014869	=	ENSMUST00000023611.5	Adamts5	chr16:85858169-85901125	embryo8_5	embryo9_5	OK	0.179197	0.465991	2.60044	1.37876	3.35768	5e-05	0.00302122	yes
TCONS_00126261	XLOC_039074	=	ENSMUST00000210987.1	Lsm4	chr8:70673247-70678752	embryo8_5	embryo9_5	OK	33.1823	86.2641	2.5997	1.37835	2.77546	0.0003	0.0140875	yes
TCONS_00100530	XLOC_030999	=	ENSMUST00000020717.11	Arf5	chr6:28416090-28438622	embryo8_5	embryo9_5	OK	15.8411	41.1644	2.59858	1.37772	2.52874	0.0003	0.0140875	yes
TCONS_00136468	XLOC_042157	=	ENSMUST00000117646.7	Dixdc1	chr9:50662751-50739517	embryo8_5	embryo9_5	OK	2.98608	7.74869	2.59494	1.3757	4.28417	5e-05	0.00302122	yes
TCONS_00127377	XLOC_039361	=	ENSMUST00000051259.9	Adgrg3	chr8:95017691-95045250	embryo8_5	embryo9_5	OK	0.474906	1.23045	2.59093	1.37347	2.92618	0.0002	0.0100479	yes
TCONS_00098985	XLOC_030598	=	ENSMUST00000202280.3	Gtf2ird1	chr5:134357655-134458030	embryo8_5	embryo9_5	OK	3.02184	7.81579	2.58643	1.37096	2.57032	0.0014	0.0492862	yes
TCONS_00138153	XLOC_042637	=	ENSMUST00000035194.7	Mapkapk3	chr9:107254926-107289877	embryo8_5	embryo9_5	OK	0.418346	1.08138	2.58489	1.3701	2.92609	0.00045	0.019566	yes
TCONS_00050363	XLOC_016120	=	ENSMUST00000173869.7	Angptl4	chr17:33773749-33781575	embryo8_5	embryo9_5	OK	1.32055	3.41276	2.58435	1.3698	3.24412	5e-05	0.00302122	yes
TCONS_00053458	XLOC_017110	=	ENSMUST00000209859.1	Tmem241	chr18:11964449-12121537	embryo8_5	embryo9_5	OK	0.502378	1.29315	2.57406	1.36404	2.41547	0.00095	0.0359525	yes
TCONS_00013869	XLOC_004333	=	ENSMUST00000092639.11	Lama2	chr10:26980035-27619758	embryo8_5	embryo9_5	OK	0.349563	0.899608	2.57352	1.36375	3.80526	5e-05	0.00302122	yes
TCONS_00029982	XLOC_009075	=	ENSMUST00000075827.3	Jag2	chr12:112908589-112929495	embryo8_5	embryo9_5	OK	2.18664	5.61368	2.56726	1.36023	5.16122	5e-05	0.00302122	yes
TCONS_00033033	XLOC_010484	=	ENSMUST00000021968.6	Pitx1	chr13:55825050-55836192	embryo8_5	embryo9_5	OK	3.57441	9.17438	2.56668	1.35991	5.02564	5e-05	0.00302122	yes
TCONS_00076819	XLOC_024133	=	ENSMUST00000120377.7	Lmna	chr3:88480146-88509956	embryo8_5	embryo9_5	OK	1.13027	2.89386	2.56033	1.35633	2.75662	0.00025	0.0120646	yes
TCONS_00113991	XLOC_035293	=	ENSMUST00000165205.1	Lrrc32	chr7:98489282-98502181	embryo8_5	embryo9_5	OK	1.42333	3.64119	2.55822	1.35514	4.615	5e-05	0.00302122	yes
TCONS_00133132	XLOC_041229	=	ENSMUST00000034944.8	Dapk2	chr9:66158222-66272242	embryo8_5	embryo9_5	OK	0.602833	1.53921	2.55329	1.35236	2.83987	0.0004	0.0178231	yes
TCONS_00099940	XLOC_030811	=	ENSMUST00000048116.14	Slc7a1	chr5:148327409-148399904	embryo8_5	embryo9_5	OK	4.48288	11.4121	2.54571	1.34807	4.22731	5e-05	0.00302122	yes
TCONS_00039093	XLOC_012836	=	ENSMUST00000053232.6	Ptp4a3	chr15:73723144-73758766	embryo8_5	embryo9_5	OK	3.24733	8.24712	2.53966	1.34464	4.6235	5e-05	0.00302122	yes
TCONS_00136513	XLOC_042170	=	ENSMUST00000034552.6	Fdx1	chr9:51943306-51963533	embryo8_5	embryo9_5	OK	2.54145	6.45368	2.53937	1.34447	3.5169	5e-05	0.00302122	yes
TCONS_00035622	XLOC_011497	=	ENSMUST00000024179.5	Nfatc4	chr14:55824794-55833943	embryo8_5	embryo9_5	OK	3.57631	9.07703	2.5381	1.34375	4.33273	5e-05	0.00302122	yes
TCONS_00108078	XLOC_033439	=	ENSMUST00000035842.6	Rassf4	chr6:116633007-116673952	embryo8_5	embryo9_5	OK	1.11944	2.83967	2.53669	1.34295	4.52451	5e-05	0.00302122	yes
TCONS_00107110	XLOC_033157	=	ENSMUST00000204146.2	Cyp26b1	chr6:84571413-84593908	embryo8_5	embryo9_5	OK	1.3346	3.38391	2.53552	1.34228	2.79326	0.0001	0.00551524	yes
TCONS_00110457	XLOC_034193	=	ENSMUST00000032571.9	Nova2	chr7:18925887-18965319	embryo8_5	embryo9_5	OK	1.83343	4.6409	2.53127	1.33986	5.53879	5e-05	0.00302122	yes
TCONS_00026263	XLOC_007759	=	ENSMUST00000100202.9	Rnf157	chr11:116336352-116413032	embryo8_5	embryo9_5	OK	1.66658	4.21751	2.53064	1.3395	3.99406	5e-05	0.00302122	yes
TCONS_00064109	XLOC_020355	=	ENSMUST00000108841.1	Ppdpf	chr2:181187246-181188771	embryo8_5	embryo9_5	OK	11.0599	27.9792	2.52979	1.33901	2.64451	0.00045	0.019566	yes
TCONS_00080458	XLOC_025275	=	ENSMUST00000130834.7	Tmeff1	chr4:48585173-48663131	embryo8_5	embryo9_5	OK	7.63463	19.3047	2.52857	1.33832	2.70456	0.00085	0.0327937	yes
TCONS_00038316	XLOC_012550	=	ENSMUST00000053016.9	Pou4f1	chr14:104461675-104467999	embryo8_5	embryo9_5	OK	0.426111	1.07638	2.52606	1.33688	2.89114	0.0004	0.0178231	yes
TCONS_00032654	XLOC_010351	=	ENSMUST00000075774.3	Tubb2b	chr13:34127007-34130354	embryo8_5	embryo9_5	OK	31.0499	78.2343	2.51963	1.33321	6.175	5e-05	0.00302122	yes
TCONS_00086460	XLOC_027121	=	ENSMUST00000142468.1	Uqcrh	chr4:116066964-116075071	embryo8_5	embryo9_5	OK	27.7342	69.7905	2.51641	1.33136	2.33532	0.00085	0.0327937	yes
TCONS_00027250	XLOC_008046	=	ENSMUST00000095737.3	Akap6	chr12:52699382-53151015	embryo8_5	embryo9_5	OK	0.551721	1.38624	2.51257	1.32916	4.63228	5e-05	0.00302122	yes
TCONS_00052767	XLOC_016921	=	ENSMUST00000058633.8	A730017C20Rik	chr18:59062247-59076962	embryo8_5	embryo9_5	OK	1.9502	4.89441	2.5097	1.32751	3.49926	5e-05	0.00302122	yes
TCONS_00038014	XLOC_012409	=	ENSMUST00000022638.5	Nefm	chr14:68082589-68124846	embryo8_5	embryo9_5	OK	1.79535	4.49881	2.50581	1.32528	3.18759	5e-05	0.00302122	yes
TCONS_00108715	XLOC_033582	=	ENSMUST00000032500.8	Prmt8	chr6:127689010-127769472	embryo8_5	embryo9_5	OK	1.27065	3.18347	2.50539	1.32503	4.05679	5e-05	0.00302122	yes
TCONS_00104886	XLOC_032353	=	ENSMUST00000032383.13	Sspn	chr6:145931640-145965223	embryo8_5	embryo9_5	OK	0.336616	0.842779	2.50368	1.32405	3.22609	0.00015	0.0078872	yes
TCONS_00006947	XLOC_002287	=	ENSMUST00000097709.10	Idh1	chr1:65158615-65186500	embryo8_5	embryo9_5	OK	10.7767	26.9781	2.50337	1.32387	2.97268	5e-05	0.00302122	yes
TCONS_00045687	XLOC_014724	=	ENSMUST00000096057.4	Tagln3	chr16:45711229-45724608	embryo8_5	embryo9_5	OK	3.3547	8.35496	2.49052	1.31645	4.14854	5e-05	0.00302122	yes
TCONS_00031793	XLOC_009978	=	ENSMUST00000056558.8	Zfp366	chr13:99184822-99247037	embryo8_5	embryo9_5	OK	0.262639	0.653321	2.48752	1.31471	2.54962	0.00095	0.0359525	yes
TCONS_00041975	XLOC_013700	=	ENSMUST00000023123.14	Col2a1	chr15:97975601-98004695	embryo8_5	embryo9_5	OK	27.1805	67.3341	2.47729	1.30876	5.80885	5e-05	0.00302122	yes
TCONS_00103237	XLOC_031868	=	ENSMUST00000032157.8	Gxylt2	chr6:100704733-100810913	embryo8_5	embryo9_5	OK	0.223639	0.553854	2.47655	1.30833	3.29846	5e-05	0.00302122	yes
TCONS_00118208	XLOC_036575	=	ENSMUST00000002677.10	Axl	chr7:25757272-25788705	embryo8_5	embryo9_5	OK	2.33417	5.74687	2.46206	1.29987	3.34009	5e-05	0.00302122	yes
TCONS_00085610	XLOC_026840	=	ENSMUST00000107289.8	Ptprd	chr4:75941237-78214177	embryo8_5	embryo9_5	OK	1.68436	4.14237	2.45931	1.29825	3.43128	5e-05	0.00302122	yes
TCONS_00099218	XLOC_030651	=	ENSMUST00000111103.1	Col26a1	chr5:136741758-136883209	embryo8_5	embryo9_5	OK	7.24211	17.7725	2.45405	1.29517	3.723	5e-05	0.00302122	yes
TCONS_00017483	XLOC_005464	=	ENSMUST00000108783.3	Wnt9a	chr11:59306927-59333552	embryo8_5	embryo9_5	OK	0.420357	1.03153	2.45394	1.2951	2.87875	5e-05	0.00302122	yes
TCONS_00020284	XLOC_006165	=	ENSMUST00000106992.9	Mapt	chr11:104231389-104332090	embryo8_5	embryo9_5	OK	0.249153	0.610523	2.45039	1.29301	2.67088	0.00015	0.0078872	yes
TCONS_00048789	XLOC_015646	=	ENSMUST00000002737.6	Alkbh7	chr17:56997338-56999322	embryo8_5	embryo9_5	OK	3.28893	8.04596	2.44638	1.29065	3.52746	5e-05	0.00302122	yes
TCONS_00009782	XLOC_003106	=	ENSMUST00000028005.2	Mgst3	chr1:167371965-167393841	embryo8_5	embryo9_5	OK	8.62921	21.0692	2.44161	1.28784	4.78334	5e-05	0.00302122	yes
TCONS_00008941	XLOC_002876	=	ENSMUST00000127206.7	Rgs2	chr1:143999337-144004161	embryo8_5	embryo9_5	OK	1.15988	2.82603	2.43648	1.28479	3.01393	0.0001	0.00551524	yes
TCONS_00016832	XLOC_005263	=	ENSMUST00000081265.11	Ebf1	chr11:44617316-45008091	embryo8_5	embryo9_5	OK	0.682549	1.65591	2.42607	1.27862	2.53629	0.0009	0.0343313	yes
TCONS_00056173	XLOC_018035	=	ENSMUST00000179549.1	Ccdc85b	chr19:5456788-5457397	embryo8_5	embryo9_5	OK	8.25479	20.0017	2.42304	1.27682	4.07227	5e-05	0.00302122	yes
TCONS_00055645	XLOC_017874	=	ENSMUST00000041163.4	Wnt8b	chr19:44493471-44514273	embryo8_5	embryo9_5	OK	1.25396	3.03664	2.42164	1.27598	4.09029	5e-05	0.00302122	yes
TCONS_00041339	XLOC_013528	=	ENSMUST00000018313.5	Mfng	chr15:78755881-78773475	embryo8_5	embryo9_5	OK	2.70205	6.53845	2.41981	1.2749	4.1584	5e-05	0.00302122	yes
TCONS_00010753	XLOC_003374	=	ENSMUST00000016406.13	Sertad4	chr1:192844487-192856246	embryo8_5	embryo9_5	OK	2.34938	5.68369	2.41923	1.27455	3.64274	5e-05	0.00302122	yes
TCONS_00126724	XLOC_039198	=	ENSMUST00000093393.4	Tbc1d9	chr8:83165080-83272934	embryo8_5	embryo9_5	OK	1.65788	4.00643	2.4166	1.27298	4.4712	5e-05	0.00302122	yes
TCONS_00008084	XLOC_002639	=	ENSMUST00000035462.6	Dsel	chr1:111858701-111864918	embryo8_5	embryo9_5	OK	0.721773	1.74291	2.41476	1.27188	2.81964	0.00045	0.019566	yes
TCONS_00139266	XLOC_042923	=	ENSMUST00000064196.4	B630019K06Rik	chrX:8892381-8894964	embryo8_5	embryo9_5	OK	0.658048	1.58854	2.41402	1.27144	3.19201	0.00015	0.0078872	yes
TCONS_00013705	XLOC_004270	=	ENSMUST00000041168.5	Adgrg6	chr10:14402582-14545179	embryo8_5	embryo9_5	OK	0.280528	0.676646	2.41204	1.27025	2.76918	0.0005	0.0213368	yes
TCONS_00092263	XLOC_028779	=	ENSMUST00000094452.3	Wscd2	chr5:113490332-113589725	embryo8_5	embryo9_5	OK	0.489948	1.18072	2.40989	1.26897	2.9138	0.0004	0.0178231	yes
TCONS_00023661	XLOC_007075	=	ENSMUST00000156068.2	6330403K07Rik	chr11:71031940-71033513	embryo8_5	embryo9_5	OK	7.60147	18.2687	2.40331	1.26502	4.93632	5e-05	0.00302122	yes
TCONS_00089627	XLOC_027979	=	ENSMUST00000088081.10	Dpysl5	chr5:30711563-30799375	embryo8_5	embryo9_5	OK	7.15282	17.1473	2.39728	1.26139	3.62127	5e-05	0.00302122	yes
TCONS_00112532	XLOC_034826	=	ENSMUST00000209617.1	Lmtk3	chr7:45729982-45804144	embryo8_5	embryo9_5	OK	0.87198	2.09025	2.39713	1.26131	2.88967	0.0002	0.0100479	yes
TCONS_00135729	XLOC_041892	=	ENSMUST00000034692.7	Olfm2	chr9:20667985-20728219	embryo8_5	embryo9_5	OK	0.881466	2.10889	2.39248	1.2585	2.91803	0.00015	0.0078872	yes
TCONS_00034568	XLOC_011029	=	ENSMUST00000055662.2	Lrtm1	chr14:28904942-29721864	embryo8_5	embryo9_5	OK	0.328566	0.78549	2.39066	1.25741	3.24906	5e-05	0.00302122	yes
TCONS_00029301	XLOC_008816	=	ENSMUST00000166101.1	Sptb	chr12:76580487-76710547	embryo8_5	embryo9_5	OK	4.07527	9.72865	2.38724	1.25534	5.34804	5e-05	0.00302122	yes
TCONS_00091435	XLOC_028500	=	ENSMUST00000040576.9	Parm1	chr5:91517614-91626894	embryo8_5	embryo9_5	OK	3.0955	7.37898	2.38378	1.25325	5.1796	5e-05	0.00302122	yes
TCONS_00036094	XLOC_011663	=	ENSMUST00000071370.5	Pcdh17	chr14:84443562-84537060	embryo8_5	embryo9_5	OK	0.811214	1.92853	2.37734	1.24935	4.60319	5e-05	0.00302122	yes
TCONS_00093744	XLOC_029128	=	ENSMUST00000031739.5	Ppp1r35	chr5:137778848-137780110	embryo8_5	embryo9_5	OK	8.11828	19.2463	2.37074	1.24534	3.6781	5e-05	0.00302122	yes
TCONS_00106393	XLOC_032815	=	ENSMUST00000042766.5	Ppm1k	chr6:57476696-57664632	embryo8_5	embryo9_5	OK	0.481045	1.14036	2.37059	1.24524	3.02672	5e-05	0.00302122	yes
TCONS_00015543	XLOC_004797	=	ENSMUST00000000445.1	Myf5	chr10:107482907-107486134	embryo8_5	embryo9_5	OK	0.708461	1.67944	2.37055	1.24522	2.97494	5e-05	0.00302122	yes
TCONS_00024626	XLOC_007365	=	ENSMUST00000103164.3	Acsf2	chr11:94557101-94601871	embryo8_5	embryo9_5	OK	2.15273	5.10309	2.37052	1.2452	4.41063	5e-05	0.00302122	yes
TCONS_00024012	XLOC_007176	=	ENSMUST00000037593.13	Ankrd13b	chr11:77470484-77489678	embryo8_5	embryo9_5	OK	3.34451	7.92052	2.36822	1.2438	3.70105	5e-05	0.00302122	yes
TCONS_00083025	XLOC_026037	=	ENSMUST00000061721.5	E2f2	chr4:136172393-136196057	embryo8_5	embryo9_5	OK	1.77252	4.19218	2.3651	1.2419	4.0925	5e-05	0.00302122	yes
TCONS_00019854	XLOC_006054	=	ENSMUST00000107479.2	Rapgefl1	chr11:98836784-98853697	embryo8_5	embryo9_5	OK	0.211844	0.500987	2.36489	1.24177	2.48894	0.001	0.0374749	yes
TCONS_00027153	XLOC_008010	=	ENSMUST00000041183.6	Meox2	chr12:37108539-37179534	embryo8_5	embryo9_5	OK	1.31745	3.11406	2.3637	1.24105	3.66962	5e-05	0.00302122	yes
TCONS_00127443	XLOC_039378	=	ENSMUST00000080666.7	Ndrg4	chr8:95676979-95715119	embryo8_5	embryo9_5	OK	1.44323	3.40973	2.36257	1.24036	3.48548	5e-05	0.00302122	yes
TCONS_00026238	XLOC_007754	=	ENSMUST00000037007.3	Evpl	chr11:116220558-116238077	embryo8_5	embryo9_5	OK	0.374236	0.883667	2.36126	1.23955	3.4556	5e-05	0.00302122	yes
TCONS_00132519	XLOC_041050	=	ENSMUST00000170998.7	Scn2b	chr9:45079182-45135606	embryo8_5	embryo9_5	OK	0.909208	2.14528	2.3595	1.23848	2.90664	5e-05	0.00302122	yes
TCONS_00019491	XLOC_005956	=	ENSMUST00000038696.11	Ppp1r9b	chr11:94991034-95006899	embryo8_5	embryo9_5	OK	8.54541	20.1623	2.35943	1.23844	4.73631	5e-05	0.00302122	yes
TCONS_00062024	XLOC_019793	=	ENSMUST00000035812.13	Ttl	chr2:129065941-129096283	embryo8_5	embryo9_5	OK	2.43713	5.74492	2.35725	1.2371	4.62911	5e-05	0.00302122	yes
TCONS_00082379	XLOC_025895	=	ENSMUST00000106150.2	Eva1b	chr4:126145978-126149875	embryo8_5	embryo9_5	OK	3.75955	8.86212	2.35723	1.23709	2.82587	5e-05	0.00302122	yes
TCONS_00070670	XLOC_022117	=	ENSMUST00000103045.3	Stmn3	chr2:181306458-181314500	embryo8_5	embryo9_5	OK	1.51782	3.57114	2.35281	1.23439	3.04622	0.0001	0.00551524	yes
TCONS_00107257	XLOC_033195	=	ENSMUST00000042025.11	Antxr1	chr6:87133852-87335821	embryo8_5	embryo9_5	OK	1.75721	4.12816	2.34927	1.23221	2.62678	0.00095	0.0359525	yes
TCONS_00013622	XLOC_004246	=	ENSMUST00000100070.2	Samd5	chr10:9627258-9675208	embryo8_5	embryo9_5	OK	1.34727	3.15613	2.34261	1.22812	3.71495	5e-05	0.00302122	yes
TCONS_00144974	XLOC_045373	=	ENSMUST00000112172.3	Tmsb4x	chrX:167207092-167209315	embryo8_5	embryo9_5	OK	196.432	459.202	2.33771	1.2251	5.65818	5e-05	0.00302122	yes
TCONS_00069399	XLOC_021767	=	ENSMUST00000182625.1	Sox12	chr2:152393610-152398063	embryo8_5	embryo9_5	OK	5.82138	13.6047	2.33702	1.22468	3.339	5e-05	0.00302122	yes
TCONS_00083986	XLOC_026326	=	ENSMUST00000099265.2	Fndc10	chr4:155694341-155696481	embryo8_5	embryo9_5	OK	0.713394	1.66444	2.33313	1.22226	2.96633	0.00015	0.0078872	yes
TCONS_00086406	XLOC_027104	=	ENSMUST00000068654.4	Foxd2	chr4:114906281-114908873	embryo8_5	embryo9_5	OK	2.74544	6.40222	2.33195	1.22154	4.39611	5e-05	0.00302122	yes
TCONS_00137460	XLOC_042446	=	ENSMUST00000034991.7	Tbx18	chr9:87702799-87732090	embryo8_5	embryo9_5	OK	1.78693	4.15991	2.32796	1.21907	4.20116	5e-05	0.00302122	yes
TCONS_00139669	XLOC_043133	=	ENSMUST00000049740.2	Zbtb33	chrX:38189792-38252439	embryo8_5	embryo9_5	OK	4.17512	9.71855	2.32773	1.21892	2.71039	0.00025	0.0120646	yes
TCONS_00033516	XLOC_010642	=	ENSMUST00000091458.12	Nr2f1	chr13:78188972-78279391	embryo8_5	embryo9_5	OK	7.30121	16.9907	2.32711	1.21854	3.75334	5e-05	0.00302122	yes
TCONS_00097001	XLOC_030127	=	ENSMUST00000058550.14	Ccni	chr5:93181932-93206495	embryo8_5	embryo9_5	OK	20.8511	48.5178	2.32687	1.21839	2.76273	5e-05	0.00302122	yes
TCONS_00137746	XLOC_042538	=	ENSMUST00000162295.1	Clstn2	chr9:97444394-98033181	embryo8_5	embryo9_5	OK	0.658113	1.52922	2.32364	1.21639	3.04978	0.0001	0.00551524	yes
TCONS_00069216	XLOC_021695	=	ENSMUST00000067075.6	Nkx2-2	chr2:147177545-147331681	embryo8_5	embryo9_5	OK	0.620003	1.43753	2.31859	1.21325	2.62692	0.0006	0.0247061	yes
TCONS_00009598	XLOC_003050	=	ENSMUST00000174397.2	Prrx1	chr1:163245118-163313710	embryo8_5	embryo9_5	OK	1.72724	4.00427	2.31831	1.21307	2.78865	0.00015	0.0078872	yes
TCONS_00015730	XLOC_004871	=	ENSMUST00000064107.5	Tbc1d30	chr10:121263823-121311189	embryo8_5	embryo9_5	OK	0.212108	0.490864	2.31422	1.21052	2.77093	0.0001	0.00551524	yes
TCONS_00064107	XLOC_020355	=	ENSMUST00000016488.12	Ppdpf	chr2:181187246-181188771	embryo8_5	embryo9_5	OK	4.96674	11.4756	2.31049	1.2082	2.50379	0.0006	0.0247061	yes
TCONS_00142441	XLOC_044283	=	ENSMUST00000040134.7	Ndp	chrX:16885520-16911774	embryo8_5	embryo9_5	OK	0.531013	1.22625	2.30927	1.20744	2.58634	0.00055	0.0230767	yes
TCONS_00061930	XLOC_019767	=	ENSMUST00000002064.14	Blvra	chr2:127070664-127097084	embryo8_5	embryo9_5	OK	1.74305	4.02329	2.30819	1.20676	2.88023	0.00015	0.0078872	yes
TCONS_00038555	XLOC_012632	=	ENSMUST00000022744.3	Gdnf	chr15:7811010-7837575	embryo8_5	embryo9_5	OK	0.387396	0.893378	2.30611	1.20546	2.81433	0.0003	0.0140875	yes
TCONS_00008861	XLOC_002844	=	ENSMUST00000027642.4	Nek7	chr1:138482874-138620141	embryo8_5	embryo9_5	OK	2.38381	5.49038	2.3032	1.20364	3.00091	5e-05	0.00302122	yes
TCONS_00062950	XLOC_020055	=	ENSMUST00000029128.3	Map1lc3a	chr2:155276296-155278073	embryo8_5	embryo9_5	OK	3.28304	7.54752	2.29894	1.20097	3.03944	5e-05	0.00302122	yes
TCONS_00099085	XLOC_030616	=	ENSMUST00000067935.10	Vps37d	chr5:135072899-135078266	embryo8_5	embryo9_5	OK	0.910714	2.09318	2.29839	1.20062	2.7994	0.0002	0.0100479	yes
TCONS_00048739	XLOC_015632	=	ENSMUST00000077788.6	Tnfaip8l1	chr17:56162476-56173955	embryo8_5	embryo9_5	OK	0.726266	1.66905	2.29812	1.20045	2.99932	0.00015	0.0078872	yes
TCONS_00121158	XLOC_037536	=	ENSMUST00000082090.13	Ap3b2	chr7:81460398-81493925	embryo8_5	embryo9_5	OK	0.579293	1.32979	2.29554	1.19883	2.41071	0.00065	0.0262574	yes
TCONS_00099658	XLOC_030731	j	ENSMUST00000152247.7	Tnrc18	chr5:142724660-142817662	embryo8_5	embryo9_5	OK	4.75861	10.887	2.28785	1.194	3.31692	5e-05	0.00302122	yes
TCONS_00142003	XLOC_044122	=	ENSMUST00000033751.7	Vegfd	chrX:164373377-164402650	embryo8_5	embryo9_5	OK	0.459435	1.05015	2.28574	1.19266	2.42256	0.001	0.0374749	yes
TCONS_00058222	XLOC_018759	=	ENSMUST00000126967.1	Gm13375	chr2:20969053-20969997	embryo8_5	embryo9_5	OK	1.39215	3.17858	2.28322	1.19106	2.56017	0.00045	0.019566	yes
TCONS_00109334	XLOC_033819	=	ENSMUST00000032421.3	St8sia1	chr6:142814230-142964452	embryo8_5	embryo9_5	OK	0.974664	2.22481	2.28264	1.1907	4.1088	5e-05	0.00302122	yes
TCONS_00052239	XLOC_016747	=	ENSMUST00000042868.4	Camk4	chr18:32915825-33195767	embryo8_5	embryo9_5	OK	0.212963	0.486076	2.28244	1.19058	3.40334	5e-05	0.00302122	yes
TCONS_00029205	XLOC_008778	=	ENSMUST00000169074.1	Nin	chr12:70011434-70111925	embryo8_5	embryo9_5	OK	1.77361	4.04529	2.28082	1.18956	2.60239	0.0009	0.0343313	yes
TCONS_00025721	XLOC_007649	=	ENSMUST00000021052.15	Smarcd2	chr11:106263178-106272972	embryo8_5	embryo9_5	OK	4.76934	10.8776	2.28073	1.1895	2.51831	0.00055	0.0230767	yes
TCONS_00032352	XLOC_010184	=	ENSMUST00000102983.1	Hist1h4k	chr13:21750193-21750505	embryo8_5	embryo9_5	OK	373.555	850.01	2.27546	1.18616	5.4703	5e-05	0.00302122	yes
TCONS_00087931	XLOC_027495	=	ENSMUST00000039204.9	Arhgef10l	chr4:140514484-140666012	embryo8_5	embryo9_5	OK	1.6256	3.69488	2.27293	1.18456	2.79073	0.0001	0.00551524	yes
TCONS_00009596	XLOC_003050	=	ENSMUST00000027878.13	Prrx1	chr1:163245118-163313710	embryo8_5	embryo9_5	OK	3.45671	7.84554	2.26966	1.18247	2.9053	5e-05	0.00302122	yes
TCONS_00077542	XLOC_024336	=	ENSMUST00000082862.1	Terc	chr3:96414436-96414859	embryo8_5	embryo9_5	OK	31.9258	72.3991	2.26773	1.18125	4.46793	5e-05	0.00302122	yes
TCONS_00084704	XLOC_026575	=	ENSMUST00000127306.1	Enho	chr4:41569774-41641416	embryo8_5	embryo9_5	OK	2.43036	5.5064	2.26567	1.17994	3.27527	5e-05	0.00302122	yes
TCONS_00104545	XLOC_032257	=	ENSMUST00000183867.6	Lockd	chr6:134928991-134956798	embryo8_5	embryo9_5	OK	0.235214	0.530749	2.25645	1.17405	2.56371	0.00065	0.0262574	yes
TCONS_00137722	XLOC_042529	=	ENSMUST00000055433.4	Spsb4	chr9:96943481-97022043	embryo8_5	embryo9_5	OK	17.8938	40.2922	2.25174	1.17104	4.65814	5e-05	0.00302122	yes
TCONS_00075709	XLOC_023716	=	ENSMUST00000029271.4	Trpc3	chr3:36620481-36690167	embryo8_5	embryo9_5	OK	0.547484	1.23239	2.25101	1.17057	2.89385	0.00015	0.0078872	yes
TCONS_00018992	XLOC_005822	=	ENSMUST00000054245.7	Tmem132e	chr11:82388899-82446332	embryo8_5	embryo9_5	OK	0.819558	1.84279	2.24852	1.16897	2.24696	0.001	0.0374749	yes
TCONS_00111033	XLOC_034405	=	ENSMUST00000037399.15	Blvrb	chr7:27447977-27466144	embryo8_5	embryo9_5	OK	4.40546	9.90125	2.2475	1.16832	3.38841	5e-05	0.00302122	yes
TCONS_00020561	XLOC_006241	=	ENSMUST00000042970.2	Kcnj2	chr11:111066163-111076821	embryo8_5	embryo9_5	OK	0.347748	0.781249	2.2466	1.16774	3.0154	0.0001	0.00551524	yes
TCONS_00137006	XLOC_042309	=	ENSMUST00000034749.14	Fam81a	chr9:70089309-70142560	embryo8_5	embryo9_5	OK	0.373149	0.8381	2.24602	1.16737	2.4784	0.001	0.0374749	yes
TCONS_00005320	XLOC_001752	=	ENSMUST00000110815.8	Cd34	chr1:194938818-195092249	embryo8_5	embryo9_5	OK	5.21524	11.6883	2.24118	1.16425	3.21448	5e-05	0.00302122	yes
TCONS_00122254	XLOC_037901	=	ENSMUST00000078482.12	Dchs1	chr7:105752989-105863650	embryo8_5	embryo9_5	OK	9.98577	22.3352	2.2367	1.16137	4.55672	5e-05	0.00302122	yes
TCONS_00059360	XLOC_018962	=	ENSMUST00000113242.4	Sh2d3c	chr2:32721054-32755512	embryo8_5	embryo9_5	OK	1.92781	4.30832	2.23483	1.16016	2.79882	0.0005	0.0213368	yes
TCONS_00110405	XLOC_034159	=	ENSMUST00000206129.2	Gm42372	chr7:16983085-16988152	embryo8_5	embryo9_5	OK	0.368865	0.823628	2.23287	1.1589	2.99591	5e-05	0.00302122	yes
TCONS_00000071	XLOC_000063	=	ENSMUST00000179436.1	CAAA01147332.1	JH584295.1:65-1479	embryo8_5	embryo9_5	OK	8.7929	19.6179	2.23111	1.15776	2.47117	0.00125	0.0449126	yes
TCONS_00030969	XLOC_009675	=	ENSMUST00000000260.12	Gmpr	chr13:45507443-45546382	embryo8_5	embryo9_5	OK	5.09977	11.3713	2.22977	1.15689	4.18479	5e-05	0.00302122	yes
TCONS_00063159	XLOC_020091	=	ENSMUST00000029175.13	Src	chr2:157418443-157471862	embryo8_5	embryo9_5	OK	6.92864	15.4341	2.22758	1.15548	3.89464	5e-05	0.00302122	yes
TCONS_00038633	XLOC_012652	=	ENSMUST00000061318.7	Adamts12	chr15:11064789-11346867	embryo8_5	embryo9_5	OK	1.39471	3.10375	2.22537	1.15405	4.34426	5e-05	0.00302122	yes
TCONS_00107847	XLOC_033381	=	ENSMUST00000088373.10	Srgap3	chr6:112717970-112949330	embryo8_5	embryo9_5	OK	3.26869	7.26714	2.22326	1.15268	4.33889	5e-05	0.00302122	yes
TCONS_00029106	XLOC_008736	=	ENSMUST00000062254.2	Clec14a	chr12:58264719-58269258	embryo8_5	embryo9_5	OK	0.912436	2.02815	2.22279	1.15237	3.61874	5e-05	0.00302122	yes
TCONS_00054027	XLOC_017334	=	ENSMUST00000170335.3	Rps2-ps10	chr18:61220481-61289924	embryo8_5	embryo9_5	OK	1.67353	3.7157	2.22028	1.15074	2.54339	0.0008	0.0312418	yes
TCONS_00038025	XLOC_012416	=	ENSMUST00000037064.4	Slc25a37	chr14:69241847-69305355	embryo8_5	embryo9_5	OK	5.72855	12.7029	2.21747	1.14892	2.65782	0.0002	0.0100479	yes
TCONS_00057081	XLOC_018334	=	ENSMUST00000057337.7	Fgfbp3	chr19:36917549-36919615	embryo8_5	embryo9_5	OK	4.31393	9.56534	2.21731	1.14881	4.16413	5e-05	0.00302122	yes
TCONS_00001966	XLOC_000681	=	ENSMUST00000027409.9	Des	chr1:75360328-75375012	embryo8_5	embryo9_5	OK	5.63819	12.5009	2.21718	1.14873	4.43123	5e-05	0.00302122	yes
TCONS_00066378	XLOC_020829	=	ENSMUST00000100089.2	Rprm	chr2:54084092-54085552	embryo8_5	embryo9_5	OK	3.91013	8.66783	2.21676	1.14845	3.89026	5e-05	0.00302122	yes
TCONS_00066498	XLOC_020861	=	ENSMUST00000112525.4	Pla2r1	chr2:60417542-60553923	embryo8_5	embryo9_5	OK	0.256915	0.569198	2.21551	1.14764	2.58962	0.0003	0.0140875	yes
TCONS_00021405	XLOC_006416	=	ENSMUST00000051207.1	Slc35e4	chr11:3907020-3914664	embryo8_5	embryo9_5	OK	0.742198	1.6441	2.21518	1.14742	3.12494	5e-05	0.00302122	yes
TCONS_00066912	XLOC_020961	=	ENSMUST00000143898.1	Gm13652	chr2:75124870-75137798	embryo8_5	embryo9_5	OK	0.347412	0.768152	2.21107	1.14474	2.57231	0.00045	0.019566	yes
TCONS_00126654	XLOC_039173	=	ENSMUST00000098614.8	Zfp827	chr8:79028436-79193766	embryo8_5	embryo9_5	OK	1.13941	2.50143	2.19537	1.13447	3.27234	5e-05	0.00302122	yes
TCONS_00071051	XLOC_022266	=	ENSMUST00000160934.7	Tnik	chr3:28263213-28675858	embryo8_5	embryo9_5	OK	0.751677	1.64805	2.1925	1.13258	3.25941	5e-05	0.00302122	yes
TCONS_00047339	XLOC_015243	=	ENSMUST00000043503.9	Scube3	chr17:28142315-28174852	embryo8_5	embryo9_5	OK	5.81795	12.7503	2.19155	1.13195	4.24397	5e-05	0.00302122	yes
TCONS_00051312	XLOC_016384	=	ENSMUST00000035375.13	Mdfi	chr17:47815327-47834691	embryo8_5	embryo9_5	OK	5.55494	12.1486	2.18699	1.12895	3.50295	5e-05	0.00302122	yes
TCONS_00060799	XLOC_019484	=	ENSMUST00000169776.1	Mybpc3	chr2:91118143-91136516	embryo8_5	embryo9_5	OK	3.70345	8.09099	2.18472	1.12745	2.51759	0.00045	0.019566	yes
TCONS_00027136	XLOC_007997	=	ENSMUST00000049089.5	Twist1	chr12:33957670-33959817	embryo8_5	embryo9_5	OK	28.55	62.3699	2.18458	1.12736	5.13877	5e-05	0.00302122	yes
TCONS_00134701	XLOC_041643	=	ENSMUST00000035220.11	Prkar2a	chr9:108689313-108750436	embryo8_5	embryo9_5	OK	9.02561	19.6785	2.1803	1.12452	5.12726	5e-05	0.00302122	yes
TCONS_00012387	XLOC_003836	=	ENSMUST00000003154.6	Efna2	chr10:80179481-80190010	embryo8_5	embryo9_5	OK	9.33581	20.3504	2.17982	1.12421	4.75028	5e-05	0.00302122	yes
TCONS_00041637	XLOC_013613	=	ENSMUST00000171496.7	Scube1	chr15:83602582-83725021	embryo8_5	embryo9_5	OK	3.22989	7.03633	2.1785	1.12334	3.78177	5e-05	0.00302122	yes
TCONS_00027251	XLOC_008047	=	ENSMUST00000101432.2	Npas3	chr12:53248676-54079392	embryo8_5	embryo9_5	OK	0.571796	1.24189	2.17191	1.11897	3.36021	5e-05	0.00302122	yes
TCONS_00055481	XLOC_017816	=	ENSMUST00000169673.1	Cep55	chr19:38055024-38074425	embryo8_5	embryo9_5	OK	2.74659	5.96353	2.17125	1.11853	2.47931	0.00085	0.0327937	yes
TCONS_00134544	XLOC_041627	=	ENSMUST00000082429.6	Gpx1	chr9:108338902-108340343	embryo8_5	embryo9_5	OK	59.6348	129.373	2.16942	1.11731	4.09611	5e-05	0.00302122	yes
TCONS_00014880	XLOC_004625	=	ENSMUST00000142997.7	Mbd3	chr10:80392538-80399550	embryo8_5	embryo9_5	OK	23.9597	51.8793	2.16527	1.11455	2.74414	0.00025	0.0120646	yes
TCONS_00064679	XLOC_020488	=	ENSMUST00000091420.5	Skida1	chr2:18040675-18049051	embryo8_5	embryo9_5	OK	5.40487	11.6993	2.16458	1.11409	3.49349	5e-05	0.00302122	yes
TCONS_00114019	XLOC_035303	=	ENSMUST00000127492.1	Map6	chr7:99267446-99337137	embryo8_5	embryo9_5	OK	0.832079	1.80043	2.16377	1.11355	3.15423	5e-05	0.00302122	yes
TCONS_00082201	XLOC_025846	=	ENSMUST00000030407.7	Mycl	chr4:122995651-123002485	embryo8_5	embryo9_5	OK	10.8025	23.363	2.16274	1.11286	3.48548	5e-05	0.00302122	yes
TCONS_00090810	XLOC_028308	=	ENSMUST00000176015.4	Uchl1	chr5:66626494-66687234	embryo8_5	embryo9_5	OK	15.671	33.843	2.15959	1.11076	3.41275	5e-05	0.00302122	yes
TCONS_00080400	XLOC_025260	=	ENSMUST00000045041.11	Galnt12	chr4:47091908-47123070	embryo8_5	embryo9_5	OK	0.903127	1.94803	2.15698	1.10901	2.92205	5e-05	0.00302122	yes
TCONS_00025841	XLOC_007673	=	ENSMUST00000021066.3	Cacng4	chr11:107732356-107795982	embryo8_5	embryo9_5	OK	3.10271	6.69106	2.15652	1.10871	4.26195	5e-05	0.00302122	yes
TCONS_00097719	XLOC_030322	j	ENSMUST00000199095.1	Asphd2	chr5:112384353-112394866	embryo8_5	embryo9_5	OK	0.897838	1.9351	2.15529	1.10788	2.46134	0.00065	0.0262574	yes
TCONS_00110403	XLOC_034157	=	ENSMUST00000094807.5	Pnmal2	chr7:16944681-16948828	embryo8_5	embryo9_5	OK	0.294919	0.635568	2.15506	1.10773	2.51571	0.0012	0.0433326	yes
TCONS_00014584	XLOC_004561	=	ENSMUST00000001147.4	Col6a1	chr10:76708791-76726168	embryo8_5	embryo9_5	OK	0.916408	1.97423	2.15431	1.10723	3.42952	5e-05	0.00302122	yes
TCONS_00014850	XLOC_004619	=	ENSMUST00000105363.7	Gamt	chr10:80258150-80261012	embryo8_5	embryo9_5	OK	2.76796	5.96171	2.15383	1.1069	2.95949	0.0001	0.00551524	yes
TCONS_00020199	XLOC_006144	=	ENSMUST00000068150.6	Adam11	chr11:102761438-102780262	embryo8_5	embryo9_5	OK	0.707402	1.52279	2.15265	1.10611	3.17456	5e-05	0.00302122	yes
TCONS_00126810	XLOC_039227	=	ENSMUST00000193908.1	Gm37352	chr8:84200868-84203049	embryo8_5	embryo9_5	OK	0.537364	1.15651	2.15219	1.1058	2.43305	0.0008	0.0312418	yes
TCONS_00142238	XLOC_044210	=	ENSMUST00000033502.13	Gata1	chrX:7959259-7978071	embryo8_5	embryo9_5	OK	2.22983	4.74227	2.12674	1.08865	3.42968	5e-05	0.00302122	yes
TCONS_00067179	XLOC_021024	=	ENSMUST00000181711.1	Gm19426	chr2:84742168-84743655	embryo8_5	embryo9_5	OK	5.57207	11.8485	2.12641	1.08842	3.28908	5e-05	0.00302122	yes
TCONS_00087887	XLOC_027482	=	ENSMUST00000042844.6	Nbl1	chr4:139082283-139092993	embryo8_5	embryo9_5	OK	0.89126	1.89457	2.12572	1.08795	2.56518	0.0007	0.0278856	yes
TCONS_00031239	XLOC_009762	=	ENSMUST00000045173.8	Tgfbi	chr13:56609602-56639339	embryo8_5	embryo9_5	OK	4.7369	10.0579	2.12331	1.08631	4.32091	5e-05	0.00302122	yes
TCONS_00092459	XLOC_028821	j	ENSMUST00000150779.7	Msi1	chr5:115429598-115455698	embryo8_5	embryo9_5	OK	13.5749	28.8047	2.12191	1.08536	2.72919	0.0001	0.00551524	yes
TCONS_00117563	XLOC_036340	=	ENSMUST00000169612.2	Inafm1	chr7:16272012-16273617	embryo8_5	embryo9_5	OK	1.37129	2.9089	2.12129	1.08494	2.88254	0.0001	0.00551524	yes
TCONS_00122610	XLOC_038040	=	ENSMUST00000206034.1	Sox6	chr7:115470871-116038796	embryo8_5	embryo9_5	OK	1.9479	4.13175	2.12113	1.08483	2.47597	0.00035	0.0159536	yes
TCONS_00131995	XLOC_040841	=	ENSMUST00000115331.8	Prkcsh	chr9:22003034-22014219	embryo8_5	embryo9_5	OK	18.0052	38.172	2.12005	1.0841	2.9181	0.00015	0.0078872	yes
TCONS_00080752	XLOC_025394	j	ENSMUST00000107415.7	Zfp618	chr4:62965572-63139708	embryo8_5	embryo9_5	OK	2.75018	5.82018	2.11629	1.08154	3.20752	5e-05	0.00302122	yes
TCONS_00042422	XLOC_013838	j	ENSMUST00000014447.12	Glis2	chr16:4594712-4624988	embryo8_5	embryo9_5	OK	9.47658	20.0532	2.11608	1.0814	3.44803	5e-05	0.00302122	yes
TCONS_00056554	XLOC_018126	=	ENSMUST00000039327.10	Dagla	chr19:10245264-10304877	embryo8_5	embryo9_5	OK	0.680515	1.43861	2.114	1.07997	3.32005	5e-05	0.00302122	yes
TCONS_00071812	XLOC_022475	=	ENSMUST00000167204.7	Dclk1	chr3:55242363-55539068	embryo8_5	embryo9_5	OK	1.47496	3.10852	2.10753	1.07555	3.42874	5e-05	0.00302122	yes
TCONS_00100192	XLOC_030884	=	ENSMUST00000043294.11	Asb4	chr6:5383385-5433022	embryo8_5	embryo9_5	OK	10.0742	21.2249	2.10686	1.07509	4.65967	5e-05	0.00302122	yes
TCONS_00010046	XLOC_003170	=	ENSMUST00000003554.10	Casq1	chr1:172209893-172219868	embryo8_5	embryo9_5	OK	2.81654	5.92445	2.10345	1.07276	3.01635	0.0002	0.0100479	yes
TCONS_00103354	XLOC_031912	=	ENSMUST00000032194.10	Bhlhe40	chr6:108577038-108666925	embryo8_5	embryo9_5	OK	0.777621	1.63045	2.09672	1.06813	2.80752	0.0002	0.0100479	yes
TCONS_00111027	XLOC_034403	=	ENSMUST00000079258.6	Numbl	chr7:27233022-27282144	embryo8_5	embryo9_5	OK	3.39616	7.11562	2.0952	1.06708	2.89391	0.0002	0.0100479	yes
TCONS_00133327	XLOC_041285	=	ENSMUST00000038489.5	Pygo1	chr9:72925644-72952181	embryo8_5	embryo9_5	OK	1.59098	3.33166	2.09409	1.06632	4.24936	5e-05	0.00302122	yes
TCONS_00058413	XLOC_018809	=	ENSMUST00000104999.3	Nrarp	chr2:25180757-25183339	embryo8_5	embryo9_5	OK	11.9737	25.069	2.09367	1.06604	4.70582	5e-05	0.00302122	yes
TCONS_00035682	XLOC_011524	=	ENSMUST00000043227.12	Rcbtb1	chr14:59201208-59237265	embryo8_5	embryo9_5	OK	15.7739	33.0043	2.09234	1.06512	3.59013	5e-05	0.00302122	yes
TCONS_00011290	XLOC_003517	=	ENSMUST00000095784.2	Moxd1	chr10:24223516-24302790	embryo8_5	embryo9_5	OK	1.04786	2.18969	2.08968	1.06327	3.15998	5e-05	0.00302122	yes
TCONS_00051834	XLOC_016591	=	ENSMUST00000024947.7	Six2	chr17:85684276-85688274	embryo8_5	embryo9_5	OK	3.20531	6.69401	2.08841	1.06241	3.11445	5e-05	0.00302122	yes
TCONS_00054779	XLOC_017564	=	ENSMUST00000066646.10	Rcor2	chr19:7267324-7275225	embryo8_5	embryo9_5	OK	11.7025	24.4385	2.08831	1.06234	2.55516	0.00025	0.0120646	yes
TCONS_00032354	XLOC_010186	=	ENSMUST00000080511.2	Hist1h1b	chr13:21779882-21780625	embryo8_5	embryo9_5	OK	432.644	902.849	2.08682	1.0613	4.90076	5e-05	0.00302122	yes
TCONS_00099012	XLOC_030600	=	ENSMUST00000036999.9	Clip2	chr5:134489382-134560171	embryo8_5	embryo9_5	OK	5.35017	11.1185	2.07816	1.05531	4.4504	5e-05	0.00302122	yes
TCONS_00097818	XLOC_030339	=	ENSMUST00000067853.5	Tmem119	chr5:113793728-113800516	embryo8_5	embryo9_5	OK	5.03817	10.4679	2.07772	1.05501	3.98164	5e-05	0.00302122	yes
TCONS_00088741	XLOC_027687	=	ENSMUST00000030917.5	Ski	chr4:155154074-155222592	embryo8_5	embryo9_5	OK	16.1473	33.5362	2.07689	1.05443	2.43838	0.00095	0.0359525	yes
TCONS_00126872	XLOC_039234	=	ENSMUST00000037165.4	Lyl1	chr8:84699875-84800344	embryo8_5	embryo9_5	OK	1.94259	4.03402	2.07662	1.05424	3.07308	5e-05	0.00302122	yes
TCONS_00048005	XLOC_015375	=	ENSMUST00000007255.12	Ddah2	chr17:35059034-35062095	embryo8_5	embryo9_5	OK	37.2449	77.1779	2.07217	1.05114	4.64216	5e-05	0.00302122	yes
TCONS_00113885	XLOC_035263	=	ENSMUST00000051179.9	Fam181b	chr7:93006981-93104789	embryo8_5	embryo9_5	OK	6.21263	12.8547	2.06912	1.04902	4.1374	5e-05	0.00302122	yes
TCONS_00136584	XLOC_042192	=	ENSMUST00000034854.6	Chrnb4	chr9:55028155-55048544	embryo8_5	embryo9_5	OK	0.382689	0.790783	2.06639	1.04711	2.41997	0.0008	0.0312418	yes
TCONS_00130065	XLOC_040198	=	ENSMUST00000008094.9	Abhd8	chr8:71456704-71463655	embryo8_5	embryo9_5	OK	6.9858	14.4241	2.06477	1.04599	4.11857	5e-05	0.00302122	yes
TCONS_00093555	XLOC_029090	=	ENSMUST00000005077.6	Hspb1	chr5:135887918-135889563	embryo8_5	embryo9_5	OK	7.25317	14.9414	2.05998	1.04263	3.56272	5e-05	0.00302122	yes
TCONS_00010228	XLOC_003227	=	ENSMUST00000111159.1	Akt3	chr1:176814659-177258203	embryo8_5	embryo9_5	OK	3.93937	8.09651	2.05528	1.03933	2.65131	0.00045	0.019566	yes
TCONS_00085477	XLOC_026784	=	ENSMUST00000037820.2	Hdhd3	chr4:62499007-62503467	embryo8_5	embryo9_5	OK	1.13533	2.32969	2.05199	1.03702	2.36297	0.00135	0.0478481	yes
TCONS_00019691	XLOC_006020	j	ENSMUST00000155835.7	Mllt6	chr11:97663413-97685463	embryo8_5	embryo9_5	OK	4.55669	9.3211	2.04559	1.03251	3.78587	5e-05	0.00302122	yes
TCONS_00041696	XLOC_013631	=	ENSMUST00000044332.15	Cerk	chr15:86139127-86187152	embryo8_5	embryo9_5	OK	0.982099	2.00526	2.04181	1.02985	2.79787	0.0002	0.0100479	yes
TCONS_00084813	XLOC_026599	=	ENSMUST00000030169.14	Stoml2	chr4:43027689-43053254	embryo8_5	embryo9_5	OK	17.1927	35.0429	2.03824	1.02733	2.46638	0.00055	0.0230767	yes
TCONS_00030996	XLOC_009687	=	ENSMUST00000021810.1	Id4	chr13:48044230-48264036	embryo8_5	embryo9_5	OK	3.04792	6.21076	2.0377	1.02694	3.36465	5e-05	0.00302122	yes
TCONS_00076842	XLOC_024143	=	ENSMUST00000090945.4	Syt11	chr3:88744699-88775164	embryo8_5	embryo9_5	OK	6.85114	13.9584	2.03738	1.02671	4.41984	5e-05	0.00302122	yes
TCONS_00052937	XLOC_016979	=	ENSMUST00000025403.6	Impa2	chr18:67289252-67319146	embryo8_5	embryo9_5	OK	3.19666	6.50768	2.03577	1.02558	3.412	5e-05	0.00302122	yes
TCONS_00000430	XLOC_000192	=	ENSMUST00000095075.4	Crispld1	chr1:17676026-17805417	embryo8_5	embryo9_5	OK	1.26813	2.57839	2.03322	1.02376	2.41293	0.00065	0.0262574	yes
TCONS_00037019	XLOC_012007	=	ENSMUST00000179488.2	2610528A11Rik	chr14:37102139-37114022	embryo8_5	embryo9_5	OK	3.63816	7.39686	2.03313	1.02371	2.70144	5e-05	0.00302122	yes
TCONS_00041896	XLOC_013680	=	ENSMUST00000075275.2	Nell2	chr15:95219450-95528706	embryo8_5	embryo9_5	OK	2.96219	5.97092	2.01571	1.01129	2.77956	0.0001	0.00551524	yes
TCONS_00110910	XLOC_034363	=	ENSMUST00000128119.1	Megf8	chr7:25317163-25365917	embryo8_5	embryo9_5	OK	6.90431	13.9125	2.01505	1.01081	4.46143	5e-05	0.00302122	yes
TCONS_00043281	XLOC_014028	=	ENSMUST00000023156.12	Il1rap	chr16:26581703-26755502	embryo8_5	embryo9_5	OK	0.783136	1.57744	2.01426	1.01025	3.01964	5e-05	0.00302122	yes
TCONS_00015478	XLOC_004757	=	ENSMUST00000020217.5	Nudt4	chr10:95547006-95564167	embryo8_5	embryo9_5	OK	34.2529	68.9463	2.01286	1.00925	4.74102	5e-05	0.00302122	yes
TCONS_00035541	XLOC_011484	=	ENSMUST00000076236.5	Lrrc16b	chr14:55491092-55508246	embryo8_5	embryo9_5	OK	1.2079	2.43108	2.01265	1.00909	3.4177	5e-05	0.00302122	yes
TCONS_00002812	XLOC_000902	=	ENSMUST00000027499.12	Bok	chr1:93685659-93695764	embryo8_5	embryo9_5	OK	5.79625	11.6318	2.00678	1.00489	3.23828	5e-05	0.00302122	yes
TCONS_00031262	XLOC_009772	=	ENSMUST00000109838.8	Ntrk2	chr13:58806595-59133970	embryo8_5	embryo9_5	OK	0.735291	1.47064	2.00008	1.00006	3.30261	5e-05	0.00302122	yes
TCONS_00060105	XLOC_019220	=	ENSMUST00000100043.2	Sp5	chr2:70474922-70477729	embryo8_5	embryo9_5	OK	9.98679	4.9824	-2.00441	-1.00318	-3.82905	5e-05	0.00302122	yes
TCONS_00004561	XLOC_001493	=	ENSMUST00000043839.4	F11r	chr1:171437534-171464603	embryo8_5	embryo9_5	OK	25.487	12.7017	-2.00658	-1.00475	-4.39614	5e-05	0.00302122	yes
TCONS_00077489	XLOC_024313	=	ENSMUST00000036418.9	Ciart	chr3:95871521-95892005	embryo8_5	embryo9_5	OK	7.18046	3.55888	-2.01762	-1.01265	-2.76854	5e-05	0.00302122	yes
TCONS_00144530	XLOC_045181	=	ENSMUST00000067841.7	Irs4	chrX:141710997-141726163	embryo8_5	embryo9_5	OK	10.6599	5.27363	-2.02136	-1.01532	-4.53326	5e-05	0.00302122	yes
TCONS_00034768	XLOC_011075	=	ENSMUST00000168727.1	Gdf10	chr14:33923586-33935280	embryo8_5	embryo9_5	OK	3.5475	1.75487	-2.02152	-1.01544	-3.25155	5e-05	0.00302122	yes
TCONS_00056791	XLOC_018239	=	ENSMUST00000174236.7	Gcnt1	chr19:17326140-17356667	embryo8_5	embryo9_5	OK	7.05198	3.47678	-2.02831	-1.02028	-4.12106	5e-05	0.00302122	yes
TCONS_00058208	XLOC_018754	=	ENSMUST00000066509.9	Etl4	chr2:19909779-20810713	embryo8_5	embryo9_5	OK	7.53508	3.7125	-2.02965	-1.02123	-3.28016	5e-05	0.00302122	yes
TCONS_00077272	XLOC_024276	=	ENSMUST00000107283.7	Snx27	chr3:94497543-94582716	embryo8_5	embryo9_5	OK	10.1406	4.99365	-2.0307	-1.02198	-2.41968	0.00085	0.0327937	yes
TCONS_00038368	XLOC_012580	=	ENSMUST00000036554.12	Abcc4	chr14:118482691-118706219	embryo8_5	embryo9_5	OK	5.23858	2.57861	-2.03155	-1.02258	-4.16282	5e-05	0.00302122	yes
TCONS_00029344	XLOC_008832	=	ENSMUST00000021552.1	Zfp36l1	chr12:80107759-80113013	embryo8_5	embryo9_5	OK	49.5066	24.3468	-2.03339	-1.02389	-2.77601	0.0003	0.0140875	yes
TCONS_00053810	XLOC_017247	=	ENSMUST00000025295.6	Spry4	chr18:38586267-38601268	embryo8_5	embryo9_5	OK	12.1264	5.96231	-2.03384	-1.02421	-4.48282	5e-05	0.00302122	yes
TCONS_00057109	XLOC_018341	=	ENSMUST00000041475.14	Myof	chr19:37899035-38043577	embryo8_5	embryo9_5	OK	1.24619	0.61224	-2.03546	-1.02536	-2.94777	0.00025	0.0120646	yes
TCONS_00062753	XLOC_020009	=	ENSMUST00000109816.7	Tpx2	chr2:152847963-152895321	embryo8_5	embryo9_5	OK	32.4666	15.9375	-2.03712	-1.02653	-2.76748	0.0002	0.0100479	yes
TCONS_00074199	XLOC_023197	=	ENSMUST00000066728.9	Pde5a	chr3:122728946-122859374	embryo8_5	embryo9_5	OK	10.116	4.92162	-2.05542	-1.03943	-4.08514	5e-05	0.00302122	yes
TCONS_00035670	XLOC_011522	=	ENSMUST00000022545.13	Fgf9	chr14:58070546-58112337	embryo8_5	embryo9_5	OK	1.24669	0.605187	-2.06001	-1.04264	-2.48179	0.0009	0.0343313	yes
TCONS_00114480	XLOC_035423	=	ENSMUST00000098180.9	Trim6	chr7:104218792-104235152	embryo8_5	embryo9_5	OK	6.65315	3.21391	-2.07011	-1.04971	-4.06295	5e-05	0.00302122	yes
TCONS_00024510	XLOC_007341	=	ENSMUST00000004051.7	Hlf	chr11:90336535-90390895	embryo8_5	embryo9_5	OK	1.12583	0.543803	-2.07029	-1.04984	-2.94665	5e-05	0.00302122	yes
TCONS_00010096	XLOC_003190	=	ENSMUST00000111220.7	Cadm3	chr1:173331885-173466040	embryo8_5	embryo9_5	OK	1.60492	0.774631	-2.07185	-1.05092	-2.35791	0.00125	0.0449126	yes
TCONS_00002153	XLOC_000729	=	ENSMUST00000186302.6	Agfg1	chr1:82839445-82901182	embryo8_5	embryo9_5	OK	27.2775	13.1522	-2.07399	-1.0524	-2.53997	0.00105	0.0390182	yes
TCONS_00087922	XLOC_027492	=	ENSMUST00000105031.3	Klhdc7a	chr4:139960219-139968026	embryo8_5	embryo9_5	OK	0.802871	0.386668	-2.07638	-1.05407	-3.08544	5e-05	0.00302122	yes
TCONS_00128660	XLOC_039742	=	ENSMUST00000062613.11	Tdrp	chr8:13952007-13975032	embryo8_5	embryo9_5	OK	2.94537	1.41822	-2.07681	-1.05437	-2.9839	5e-05	0.00302122	yes
TCONS_00033287	XLOC_010559	=	ENSMUST00000021933.7	Ctsl	chr13:64363213-64370306	embryo8_5	embryo9_5	OK	94.4704	45.2123	-2.08948	-1.06315	-4.95974	5e-05	0.00302122	yes
TCONS_00031480	XLOC_009874	=	ENSMUST00000022075.4	Pcsk1	chr13:75089825-75132498	embryo8_5	embryo9_5	OK	1.28358	0.614231	-2.08973	-1.06332	-2.57195	0.0008	0.0312418	yes
TCONS_00087735	XLOC_027434	=	ENSMUST00000105855.1	Grhl3	chr4:135541887-135573630	embryo8_5	embryo9_5	OK	3.71194	1.77626	-2.08975	-1.06333	-3.51059	5e-05	0.00302122	yes
TCONS_00077762	XLOC_024419	=	ENSMUST00000159388.7	Vangl1	chr3:102153582-102206266	embryo8_5	embryo9_5	OK	8.80631	4.21103	-2.09125	-1.06437	-3.06945	5e-05	0.00302122	yes
TCONS_00030505	XLOC_009420	=	ENSMUST00000072519.5	Elmo1	chr13:20090595-20606528	embryo8_5	embryo9_5	OK	10.2585	4.90523	-2.09134	-1.06442	-4.03749	5e-05	0.00302122	yes
TCONS_00088580	XLOC_027660	=	ENSMUST00000094438.1	Hes3	chr4:152285971-152291662	embryo8_5	embryo9_5	OK	6.95691	3.30768	-2.10326	-1.07263	-3.67278	5e-05	0.00302122	yes
TCONS_00046998	XLOC_015156	=	ENSMUST00000039013.14	Abca3	chr17:24351949-24414542	embryo8_5	embryo9_5	OK	3.47194	1.6494	-2.10497	-1.0738	-2.81985	5e-05	0.00302122	yes
TCONS_00133678	XLOC_041398	=	ENSMUST00000034992.7	Nt5e	chr9:88327196-88372092	embryo8_5	embryo9_5	OK	1.1126	0.526786	-2.11205	-1.07864	-2.7478	0.00035	0.0159536	yes
TCONS_00090747	XLOC_028287	=	ENSMUST00000142407.7	Ube2k	chr5:65537232-65598988	embryo8_5	embryo9_5	OK	15.4264	7.30267	-2.11243	-1.0789	-2.71095	0.0004	0.0178231	yes
TCONS_00047966	XLOC_015367	=	ENSMUST00000007253.5	Neu1	chr17:34931252-34935953	embryo8_5	embryo9_5	OK	6.91221	3.27064	-2.11341	-1.07958	-3.47104	5e-05	0.00302122	yes
TCONS_00029270	XLOC_008800	=	ENSMUST00000042975.5	Tmem30b	chr12:73543113-73546395	embryo8_5	embryo9_5	OK	3.43217	1.61222	-2.12885	-1.09007	-3.67212	5e-05	0.00302122	yes
TCONS_00022529	XLOC_006771	=	ENSMUST00000038210.11	Sec24a	chr11:51692263-51763634	embryo8_5	embryo9_5	OK	7.9836	3.74419	-2.13226	-1.09239	-2.64943	0.0003	0.0140875	yes
TCONS_00082347	XLOC_025888	=	ENSMUST00000030676.7	Grik3	chr4:125490699-125714173	embryo8_5	embryo9_5	OK	1.57199	0.7372	-2.13238	-1.09247	-3.86019	5e-05	0.00302122	yes
TCONS_00028691	XLOC_008566	=	ENSMUST00000049877.1	Msgn1	chr12:11208381-11208948	embryo8_5	embryo9_5	OK	10.0475	4.69925	-2.13811	-1.09633	-2.90425	0.0001	0.00551524	yes
TCONS_00040476	XLOC_013231	j	ENSMUST00000075317.11	Pdzd2	chr15:12359710-12739924	embryo8_5	embryo9_5	OK	2.61703	1.2202	-2.14475	-1.10081	-3.74686	5e-05	0.00302122	yes
TCONS_00110136	XLOC_034063	=	ENSMUST00000045870.4	Rnf225	chr7:12927415-12931072	embryo8_5	embryo9_5	OK	1.61419	0.752106	-2.14623	-1.1018	-3.0002	5e-05	0.00302122	yes
TCONS_00020646	XLOC_006268	=	ENSMUST00000061450.6	Tmem104	chr11:115182831-115247023	embryo8_5	embryo9_5	OK	2.57307	1.19599	-2.15141	-1.10529	-2.75865	0.0002	0.0100479	yes
TCONS_00088209	XLOC_027589	=	ENSMUST00000037565.13	Zfp979	chr4:147611936-147642513	embryo8_5	embryo9_5	OK	2.42319	1.12144	-2.16078	-1.11155	-3.18588	5e-05	0.00302122	yes
TCONS_00071786	XLOC_022471	=	ENSMUST00000029371.2	Smad9	chr3:54755581-54801257	embryo8_5	embryo9_5	OK	2.54978	1.17803	-2.16444	-1.114	-3.92342	5e-05	0.00302122	yes
TCONS_00116095	XLOC_035859	=	ENSMUST00000172136.8	Pwwp2b	chr7:139248481-139269903	embryo8_5	embryo9_5	OK	3.38875	1.5646	-2.16589	-1.11496	-3.16757	5e-05	0.00302122	yes
TCONS_00130610	XLOC_040382	=	ENSMUST00000034090.7	Sall1	chr8:89027234-89044162	embryo8_5	embryo9_5	OK	46.5139	21.3625	-2.17736	-1.12258	-5.27369	5e-05	0.00302122	yes
TCONS_00140812	XLOC_043597	=	ENSMUST00000044475.4	Ogt	chrX:101640059-101684351	embryo8_5	embryo9_5	OK	27.902	12.7476	-2.1888	-1.13014	-2.84791	0.0001	0.00551524	yes
TCONS_00133543	XLOC_041347	j	ENSMUST00000184480.7	Myo6	chr9:80165030-80311729	embryo8_5	embryo9_5	OK	3.41122	1.55668	-2.19134	-1.13181	-3.0793	5e-05	0.00302122	yes
TCONS_00036577	XLOC_011890	=	ENSMUST00000170694.7	Gm2237	chr14:19563800-19585135	embryo8_5	embryo9_5	OK	2.29077	1.04079	-2.20099	-1.13814	-2.94375	5e-05	0.00302122	yes
TCONS_00066495	XLOC_020860	=	ENSMUST00000028362.8	Ly75	chr2:60292102-60383303	embryo8_5	embryo9_5	OK	10.2614	4.65728	-2.2033	-1.13967	-3.92858	5e-05	0.00302122	yes
TCONS_00037828	XLOC_012343	=	ENSMUST00000080368.11	Atp8a2	chr14:59647530-60197179	embryo8_5	embryo9_5	OK	1.22125	0.55317	-2.20773	-1.14256	-2.80422	0.0001	0.00551524	yes
TCONS_00033210	XLOC_010537	=	ENSMUST00000101547.10	Zfp934	chr13:62517499-62520544	embryo8_5	embryo9_5	OK	3.56676	1.61196	-2.21269	-1.1458	-3.03672	5e-05	0.00302122	yes
TCONS_00081132	XLOC_025580	=	ENSMUST00000041284.9	Inadl	chr4:98395784-98719603	embryo8_5	embryo9_5	OK	2.77371	1.24945	-2.21994	-1.15052	-2.62545	0.001	0.0374749	yes
TCONS_00011196	XLOC_003475	=	ENSMUST00000185800.6	Bclaf1	chr10:20312468-20344613	embryo8_5	embryo9_5	OK	40.5566	18.2651	-2.22044	-1.15085	-2.7456	0.00015	0.0078872	yes
TCONS_00048372	XLOC_015526	=	ENSMUST00000024706.11	Pla2g7	chr17:43568097-43612201	embryo8_5	embryo9_5	OK	4.07117	1.82079	-2.23594	-1.16088	-2.75496	0.0003	0.0140875	yes
TCONS_00028799	XLOC_008598	=	ENSMUST00000135088.7	Ywhaq	chr12:21390070-21417637	embryo8_5	embryo9_5	OK	81.2997	36.2893	-2.24032	-1.16371	-3.27932	5e-05	0.00302122	yes
TCONS_00074857	XLOC_023409	=	ENSMUST00000039517.10	Syde2	chr3:145987869-146021720	embryo8_5	embryo9_5	OK	4.61275	2.05843	-2.24091	-1.16408	-3.0965	0.0001	0.00551524	yes
TCONS_00042243	XLOC_013790	=	ENSMUST00000023952.8	Krt8	chr15:101996710-102004342	embryo8_5	embryo9_5	OK	94.544	42.1401	-2.24356	-1.16579	-5.41735	5e-05	0.00302122	yes
TCONS_00087596	XLOC_027401	=	ENSMUST00000051674.2	Lin28a	chr4:134003329-134019869	embryo8_5	embryo9_5	OK	266.53	118.643	-2.24649	-1.16767	-5.20069	5e-05	0.00302122	yes
TCONS_00087829	XLOC_027467	j	ENSMUST00000030551.10	Alpl	chr4:137741732-137796384	embryo8_5	embryo9_5	OK	15.4419	6.85468	-2.25275	-1.17169	-4.56928	5e-05	0.00302122	yes
TCONS_00069974	XLOC_021920	=	ENSMUST00000017153.3	Sdc4	chr2:164424246-164443887	embryo8_5	embryo9_5	OK	16.3226	7.23768	-2.25523	-1.17327	-4.68578	5e-05	0.00302122	yes
TCONS_00096137	XLOC_029838	=	ENSMUST00000076623.7	Arap2	chr5:62602444-62766159	embryo8_5	embryo9_5	OK	1.17849	0.522502	-2.25547	-1.17343	-3.53782	5e-05	0.00302122	yes
TCONS_00133425	XLOC_041305	=	ENSMUST00000036555.6	Myo5c	chr9:75232013-75305451	embryo8_5	embryo9_5	OK	1.11571	0.493465	-2.26097	-1.17694	-3.57735	5e-05	0.00302122	yes
TCONS_00106962	XLOC_033121	=	ENSMUST00000000641.14	Sema4f	chr6:82911884-82939769	embryo8_5	embryo9_5	OK	0.750209	0.329523	-2.27665	-1.18691	-2.69885	0.0008	0.0312418	yes
TCONS_00074534	XLOC_023319	=	ENSMUST00000029814.9	Manba	chr3:135485610-135571404	embryo8_5	embryo9_5	OK	3.0489	1.33908	-2.27686	-1.18704	-3.69298	5e-05	0.00302122	yes
TCONS_00013160	XLOC_004078	=	ENSMUST00000020399.5	Cpm	chr10:117629499-117687352	embryo8_5	embryo9_5	OK	8.63609	3.78277	-2.28301	-1.19093	-4.22779	5e-05	0.00302122	yes
TCONS_00081096	XLOC_025573	=	ENSMUST00000030306.13	Hook1	chr4:95959714-96025413	embryo8_5	embryo9_5	OK	8.53717	3.73629	-2.28493	-1.19215	-4.61311	5e-05	0.00302122	yes
TCONS_00003415	XLOC_001138	=	ENSMUST00000188175.1	Lemd1	chr1:132191430-132259227	embryo8_5	embryo9_5	OK	2.60794	1.1378	-2.29209	-1.19667	-3.63206	5e-05	0.00302122	yes
TCONS_00011289	XLOC_003516	=	ENSMUST00000020174.5	Stx7	chr10:24149316-24188959	embryo8_5	embryo9_5	OK	16.4344	7.16018	-2.29525	-1.19865	-5.01632	5e-05	0.00302122	yes
TCONS_00085281	XLOC_026725	j	ENSMUST00000075637.10	Ptpn3	chr4:57190840-57307305	embryo8_5	embryo9_5	OK	1.175	0.511819	-2.29573	-1.19895	-2.44044	0.00105	0.0390182	yes
TCONS_00052801	XLOC_016935	=	ENSMUST00000040359.5	Arsi	chr18:60911779-60918561	embryo8_5	embryo9_5	OK	1.37135	0.595255	-2.3038	-1.20401	-3.04765	0.00015	0.0078872	yes
TCONS_00128764	XLOC_039813	=	ENSMUST00000006742.10	Atp7b	chr8:21992784-22060305	embryo8_5	embryo9_5	OK	5.53643	2.39713	-2.30961	-1.20765	-4.26776	5e-05	0.00302122	yes
TCONS_00136702	XLOC_042226	=	ENSMUST00000085673.10	Pml	chr9:58218075-58249786	embryo8_5	embryo9_5	OK	4.64511	2.01074	-2.31015	-1.20799	-2.38456	0.00115	0.0420016	yes
TCONS_00038470	XLOC_012607	=	ENSMUST00000082424.10	Sepp1	chr15:3268546-3280508	embryo8_5	embryo9_5	OK	45.2289	19.5776	-2.31024	-1.20804	-5.18116	5e-05	0.00302122	yes
TCONS_00127722	XLOC_039469	=	ENSMUST00000212398.1	Nutf2	chr8:105860579-105879330	embryo8_5	embryo9_5	OK	43.8333	18.9307	-2.31546	-1.2113	-3.22756	5e-05	0.00302122	yes
TCONS_00100983	XLOC_031100	=	ENSMUST00000160583.7	Ubn2	chr6:38433949-38524825	embryo8_5	embryo9_5	OK	8.8178	3.80783	-2.3157	-1.21145	-2.71822	0.0013	0.0464191	yes
TCONS_00040203	XLOC_013148	=	ENSMUST00000023803.6	Krt18	chr15:102028215-102032026	embryo8_5	embryo9_5	OK	110.631	47.6493	-2.32178	-1.21523	-5.62727	5e-05	0.00302122	yes
TCONS_00142996	XLOC_044559	=	ENSMUST00000114766.7	Mtap7d3	chrX:56797857-56822326	embryo8_5	embryo9_5	OK	1.23596	0.532243	-2.32217	-1.21548	-2.61967	0.00065	0.0262574	yes
TCONS_00040696	XLOC_013317	=	ENSMUST00000054742.5	Abra	chr15:41865292-41869720	embryo8_5	embryo9_5	OK	1.48175	0.637576	-2.32404	-1.21663	-2.6733	0.0006	0.0247061	yes
TCONS_00016809	XLOC_005256	=	ENSMUST00000109280.1	Pwwp2a	chr11:43681997-43721491	embryo8_5	embryo9_5	OK	10.2707	4.41856	-2.32445	-1.21689	-2.562	0.001	0.0374749	yes
TCONS_00136669	XLOC_042222	j	ENSMUST00000171444.7	Arid3b	chr9:57777864-57836793	embryo8_5	embryo9_5	OK	15.8354	6.79774	-2.32951	-1.22003	-2.34386	0.00115	0.0420016	yes
TCONS_00134052	XLOC_041527	=	ENSMUST00000039390.5	Ky	chr9:102505749-102546239	embryo8_5	embryo9_5	OK	0.332918	0.142836	-2.33077	-1.22081	-2.46767	0.00135	0.0478481	yes
TCONS_00056976	XLOC_018295	=	ENSMUST00000025778.7	Gldc	chr19:30098448-30175418	embryo8_5	embryo9_5	OK	35.3492	15.1516	-2.33303	-1.22221	-5.65474	5e-05	0.00302122	yes
TCONS_00047187	XLOC_015207	=	ENSMUST00000025010.13	Tmem8	chr17:26113315-26123254	embryo8_5	embryo9_5	OK	1.5283	0.65406	-2.33664	-1.22443	-3.24689	5e-05	0.00302122	yes
TCONS_00045832	XLOC_014764	=	ENSMUST00000023435.5	Tmem45a	chr16:56805160-56886166	embryo8_5	embryo9_5	OK	1.66704	0.712779	-2.33879	-1.22576	-3.11625	5e-05	0.00302122	yes
TCONS_00062823	XLOC_020023	=	ENSMUST00000103151.7	Dnmt3b	chr2:153648689-153687730	embryo8_5	embryo9_5	OK	19.3805	8.26123	-2.34596	-1.23018	-3.67348	5e-05	0.00302122	yes
TCONS_00038518	XLOC_012623	=	ENSMUST00000080880.11	Dab2	chr15:6299787-6440712	embryo8_5	embryo9_5	OK	11.9327	5.07563	-2.35098	-1.23326	-2.71117	0.00045	0.019566	yes
TCONS_00049351	XLOC_015867	=	ENSMUST00000053218.5	Dact2	chr17:14195230-14203831	embryo8_5	embryo9_5	OK	8.61966	3.64241	-2.36647	-1.24274	-4.79571	5e-05	0.00302122	yes
TCONS_00023723	XLOC_007095	=	ENSMUST00000050226.6	Smtnl2	chr11:72389163-72411713	embryo8_5	embryo9_5	OK	34.0417	14.3802	-2.36726	-1.24322	-5.23316	5e-05	0.00302122	yes
TCONS_00131739	XLOC_040732	=	ENSMUST00000189181.6	Pgr	chr9:8899832-8968611	embryo8_5	embryo9_5	OK	0.41936	0.176682	-2.37353	-1.24704	-2.58972	0.0005	0.0213368	yes
TCONS_00073695	XLOC_023045	=	ENSMUST00000046212.1	Slc16a1	chr3:104638667-104658462	embryo8_5	embryo9_5	OK	124.221	52.274	-2.37634	-1.24874	-5.73296	5e-05	0.00302122	yes
TCONS_00053518	XLOC_017123	=	ENSMUST00000079081.6	Aqp4	chr18:15389393-15403684	embryo8_5	embryo9_5	OK	0.776225	0.325694	-2.3833	-1.25296	-3.15974	5e-05	0.00302122	yes
TCONS_00139006	XLOC_042835	=	ENSMUST00000082421.1	mt-Cytb	chrM:14144-15355	embryo8_5	embryo9_5	OK	654.081	273.39	-2.39248	-1.25851	-5.5553	5e-05	0.00302122	yes
TCONS_00074871	XLOC_023413	=	ENSMUST00000039164.3	Lpar3	chr3:146220962-146286186	embryo8_5	embryo9_5	OK	4.0072	1.66944	-2.40033	-1.26323	-4.02672	5e-05	0.00302122	yes
TCONS_00035918	XLOC_011619	=	ENSMUST00000022691.13	Hr	chr14:70552211-70573548	embryo8_5	embryo9_5	OK	0.402434	0.166525	-2.41666	-1.27301	-2.5467	0.00035	0.0159536	yes
TCONS_00137003	XLOC_042306	=	ENSMUST00000071281.4	Foxb1	chr9:69757709-69830845	embryo8_5	embryo9_5	OK	9.00845	3.72712	-2.417	-1.27322	-4.79768	5e-05	0.00302122	yes
TCONS_00084685	XLOC_026572	=	ENSMUST00000054920.4	AI464131	chr4:41495603-41503076	embryo8_5	embryo9_5	OK	2.91293	1.2027	-2.42199	-1.2762	-4.27352	5e-05	0.00302122	yes
TCONS_00105629	XLOC_032580	=	ENSMUST00000026698.7	Podxl	chr6:31519487-31563981	embryo8_5	embryo9_5	OK	120.174	49.5596	-2.42484	-1.27789	-5.79677	5e-05	0.00302122	yes
TCONS_00019794	XLOC_006044	=	ENSMUST00000019456.4	Grb7	chr11:98446393-98455373	embryo8_5	embryo9_5	OK	13.782	5.67679	-2.42778	-1.27964	-4.68491	5e-05	0.00302122	yes
TCONS_00048385	XLOC_015530	=	ENSMUST00000024756.4	Enpp5	chr17:44078812-44086567	embryo8_5	embryo9_5	OK	1.45114	0.596287	-2.43363	-1.28311	-2.74425	0.00015	0.0078872	yes
TCONS_00095739	XLOC_029669	=	ENSMUST00000094836.5	Stk32b	chr5:37446824-37717171	embryo8_5	embryo9_5	OK	0.708638	0.291119	-2.43419	-1.28344	-2.77495	0.00025	0.0120646	yes
TCONS_00082074	XLOC_025803	=	ENSMUST00000030398.9	Slc2a1	chr4:119108710-119138801	embryo8_5	embryo9_5	OK	200.254	82.213	-2.43579	-1.2844	-3.71728	5e-05	0.00302122	yes
TCONS_00076824	XLOC_024136	=	ENSMUST00000008745.12	Rab25	chr3:88542028-88548300	embryo8_5	embryo9_5	OK	5.47987	2.24688	-2.43888	-1.28622	-3.4751	5e-05	0.00302122	yes
TCONS_00047999	XLOC_015372	=	ENSMUST00000007245.7	Vwa7	chr17:35016578-35028016	embryo8_5	embryo9_5	OK	0.492127	0.201707	-2.43981	-1.28677	-2.50999	0.0014	0.0492862	yes
TCONS_00097193	XLOC_030182	=	ENSMUST00000031264.11	Plac8	chr5:100553724-100572245	embryo8_5	embryo9_5	OK	12.3432	5.04827	-2.44504	-1.28985	-3.85018	5e-05	0.00302122	yes
TCONS_00023164	XLOC_006971	=	ENSMUST00000108695.8	Myocd	chr11:65176560-65269989	embryo8_5	embryo9_5	OK	8.09213	3.29222	-2.45796	-1.29746	-4.97103	5e-05	0.00302122	yes
TCONS_00115390	XLOC_035705	=	ENSMUST00000094037.4	Tbx6	chr7:126781482-126785560	embryo8_5	embryo9_5	OK	4.33977	1.762	-2.46298	-1.3004	-3.55631	5e-05	0.00302122	yes
TCONS_00108262	XLOC_033471	=	ENSMUST00000057283.7	B4galnt3	chr6:120203072-120295432	embryo8_5	embryo9_5	OK	1.58497	0.64308	-2.46465	-1.30138	-3.32932	5e-05	0.00302122	yes
TCONS_00089026	XLOC_027767	=	ENSMUST00000009058.9	Abcb1b	chr5:8773576-8866315	embryo8_5	embryo9_5	OK	0.877028	0.355486	-2.46712	-1.30283	-2.76031	0.00015	0.0078872	yes
TCONS_00055232	XLOC_017727	=	ENSMUST00000036884.1	Klf9	chr19:23141225-23166911	embryo8_5	embryo9_5	OK	1.79193	0.72554	-2.46979	-1.30439	-3.61238	5e-05	0.00302122	yes
TCONS_00045283	XLOC_014608	=	ENSMUST00000061350.12	Atp13a3	chr16:30312422-30388837	embryo8_5	embryo9_5	OK	18.1922	7.3536	-2.47392	-1.3068	-3.70888	5e-05	0.00302122	yes
TCONS_00133323	XLOC_041282	=	ENSMUST00000055535.8	Prtg	chr9:72806873-72917291	embryo8_5	embryo9_5	OK	211.436	85.3273	-2.47794	-1.30914	-5.32958	5e-05	0.00302122	yes
TCONS_00106448	XLOC_032845	=	ENSMUST00000089860.11	Fam13a	chr6:58932089-59024549	embryo8_5	embryo9_5	OK	0.914334	0.367691	-2.48669	-1.31423	-3.05764	5e-05	0.00302122	yes
TCONS_00067821	XLOC_021301	j	ENSMUST00000102573.7	Trim44	chr2:102300118-102407828	embryo8_5	embryo9_5	OK	23.5031	9.44521	-2.48836	-1.3152	-3.20838	5e-05	0.00302122	yes
TCONS_00052356	XLOC_016779	=	ENSMUST00000050584.9	Cystm1	chr18:36345618-36402980	embryo8_5	embryo9_5	OK	7.56592	3.03163	-2.49566	-1.31942	-3.50407	5e-05	0.00302122	yes
TCONS_00060321	XLOC_019281	=	ENSMUST00000047793.5	Hoxd1	chr2:74762979-74765142	embryo8_5	embryo9_5	OK	7.71672	3.09134	-2.49624	-1.31976	-4.53916	5e-05	0.00302122	yes
TCONS_00100027	XLOC_030828	j	ENSMUST00000201452.3	Hsph1	chr5:149614286-149636376	embryo8_5	embryo9_5	OK	54.4536	21.7298	-2.50594	-1.32535	-2.54317	0.00105	0.0390182	yes
TCONS_00009568	XLOC_003044	j	ENSMUST00000046049.13	Fmo1	chr1:162829560-162866610	embryo8_5	embryo9_5	OK	1.65633	0.660512	-2.50765	-1.32634	-2.55715	0.00075	0.0296924	yes
TCONS_00054604	XLOC_017537	=	ENSMUST00000044451.3	Naaladl1	chr19:6105781-6115792	embryo8_5	embryo9_5	OK	1.89114	0.751886	-2.5152	-1.33067	-3.4576	5e-05	0.00302122	yes
TCONS_00059618	XLOC_019056	=	ENSMUST00000057279.5	Olfml2a	chr2:38931977-38963753	embryo8_5	embryo9_5	OK	3.67167	1.45799	-2.51831	-1.33245	-4.93378	5e-05	0.00302122	yes
TCONS_00018042	XLOC_005614	=	ENSMUST00000018713.12	Cldn7	chr11:69964778-69967885	embryo8_5	embryo9_5	OK	23.954	9.49047	-2.52401	-1.33571	-5.30639	5e-05	0.00302122	yes
TCONS_00027642	XLOC_008193	=	ENSMUST00000053969.6	Sipa1l1	chr12:82170015-82451782	embryo8_5	embryo9_5	OK	10.0441	3.9793	-2.52409	-1.33576	-2.85146	0.0004	0.0178231	yes
TCONS_00020644	XLOC_006267	=	ENSMUST00000021077.3	Slc9a3r1	chr11:115163340-115181181	embryo8_5	embryo9_5	OK	74.8959	29.5776	-2.53218	-1.34038	-6.19522	5e-05	0.00302122	yes
TCONS_00021051	XLOC_006348	=	ENSMUST00000093902.11	Rnf213	chr11:119393099-119491298	embryo8_5	embryo9_5	OK	7.96573	3.13949	-2.53727	-1.34328	-5.34529	5e-05	0.00302122	yes
TCONS_00019280	XLOC_005902	=	ENSMUST00000121782.8	Rnf43	chr11:87662721-87735539	embryo8_5	embryo9_5	OK	0.740523	0.29165	-2.53908	-1.34431	-2.58072	0.0007	0.0278856	yes
TCONS_00141387	XLOC_043883	=	ENSMUST00000064937.13	Nrk	chrX:138914429-139010532	embryo8_5	embryo9_5	OK	8.63445	3.38635	-2.54978	-1.35037	-5.17135	5e-05	0.00302122	yes
TCONS_00044484	XLOC_014373	=	ENSMUST00000099497.3	B3galt5	chr16:96235800-96319859	embryo8_5	embryo9_5	OK	0.402766	0.157672	-2.55445	-1.35301	-2.56964	0.00065	0.0262574	yes
TCONS_00138920	XLOC_042816	=	ENSMUST00000039229.7	Cdcp1	chr9:123170823-123216038	embryo8_5	embryo9_5	OK	4.38477	1.70789	-2.56736	-1.36028	-5.06795	5e-05	0.00302122	yes
TCONS_00052035	XLOC_016656	=	ENSMUST00000048977.14	Greb1l	chr18:10325176-10562934	embryo8_5	embryo9_5	OK	39.9857	15.5644	-2.56905	-1.36123	-5.94994	5e-05	0.00302122	yes
TCONS_00093946	XLOC_029180	=	ENSMUST00000050519.7	Elfn1	chr5:139907942-139974722	embryo8_5	embryo9_5	OK	1.07287	0.415489	-2.58219	-1.3686	-3.06372	5e-05	0.00302122	yes
TCONS_00137643	XLOC_042513	=	ENSMUST00000093800.8	Pls1	chr9:95752641-95845311	embryo8_5	embryo9_5	OK	3.74694	1.44834	-2.58706	-1.37131	-4.55156	5e-05	0.00302122	yes
TCONS_00025324	XLOC_007574	=	ENSMUST00000132040.1	Etv4	chr11:101769741-101785371	embryo8_5	embryo9_5	OK	10.1236	3.91116	-2.58839	-1.37206	-2.97416	0.0001	0.00551524	yes
TCONS_00036123	XLOC_011684	=	ENSMUST00000005279.6	Klf5	chr14:99298690-99313405	embryo8_5	embryo9_5	OK	2.21354	0.854913	-2.5892	-1.37251	-3.30904	0.00015	0.0078872	yes
TCONS_00106690	XLOC_033026	=	ENSMUST00000074241.8	Thnsl2	chr6:71128165-71144439	embryo8_5	embryo9_5	OK	3.01025	1.16128	-2.59218	-1.37417	-3.27601	0.0001	0.00551524	yes
TCONS_00041652	XLOC_013615	=	ENSMUST00000082365.5	Sult4a1	chr15:84076096-84105754	embryo8_5	embryo9_5	OK	3.55559	1.36552	-2.60384	-1.38064	-4.17633	5e-05	0.00302122	yes
TCONS_00078077	XLOC_024518	=	ENSMUST00000004140.10	Gstm1	chr3:108012254-108017973	embryo8_5	embryo9_5	OK	14.3312	5.49605	-2.60755	-1.38269	-4.86003	5e-05	0.00302122	yes
TCONS_00066713	XLOC_020912	=	ENSMUST00000080953.11	Lrp2	chr2:69424339-69586065	embryo8_5	embryo9_5	OK	27.604	10.561	-2.61377	-1.38613	-6.42532	5e-05	0.00302122	yes
TCONS_00106212	XLOC_032760	=	ENSMUST00000000964.5	Hoxa1	chr6:52155589-52162267	embryo8_5	embryo9_5	OK	15.4037	5.88897	-2.61569	-1.38719	-4.71201	5e-05	0.00302122	yes
TCONS_00033658	XLOC_010684	=	ENSMUST00000022213.7	Thbs4	chr13:92751589-92794818	embryo8_5	embryo9_5	OK	8.46629	3.20327	-2.64301	-1.40219	-5.43496	5e-05	0.00302122	yes
TCONS_00057001	XLOC_018301	=	ENSMUST00000151289.7	Sgms1	chr19:32122726-32391184	embryo8_5	embryo9_5	OK	3.60517	1.36374	-2.64359	-1.40249	-2.46647	0.00115	0.0420016	yes
TCONS_00033835	XLOC_010746	=	ENSMUST00000022140.11	Ocln	chr13:100496506-100552718	embryo8_5	embryo9_5	OK	2.48506	0.938563	-2.64773	-1.40475	-3.19353	5e-05	0.00302122	yes
TCONS_00056680	XLOC_018167	=	ENSMUST00000069285.5	Stx3	chr19:11775117-11819403	embryo8_5	embryo9_5	OK	8.8022	3.3178	-2.65302	-1.40764	-5.11886	5e-05	0.00302122	yes
TCONS_00030480	XLOC_009405	=	ENSMUST00000003345.8	Amph	chr13:18948350-19150915	embryo8_5	embryo9_5	OK	5.56299	2.09047	-2.66112	-1.41203	-2.56206	0.00025	0.0120646	yes
TCONS_00063541	XLOC_020184	=	ENSMUST00000017881.2	Mmp9	chr2:164940779-164955850	embryo8_5	embryo9_5	OK	1.16727	0.43829	-2.66324	-1.41318	-3.0665	0.00015	0.0078872	yes
TCONS_00087900	XLOC_027485	=	ENSMUST00000053862.11	Pqlc2	chr4:139294028-139310708	embryo8_5	embryo9_5	OK	7.3165	2.73538	-2.67477	-1.41941	-3.76459	5e-05	0.00302122	yes
TCONS_00137401	XLOC_042428	=	ENSMUST00000034802.14	Fam46a	chr9:85320438-85327348	embryo8_5	embryo9_5	OK	2.02164	0.753568	-2.68276	-1.42372	-3.77066	5e-05	0.00302122	yes
TCONS_00030371	XLOC_009356	=	ENSMUST00000081326.6	Akr1c19	chr13:4228699-4248681	embryo8_5	embryo9_5	OK	1.40162	0.522286	-2.68363	-1.42418	-2.62474	0.00115	0.0420016	yes
TCONS_00008367	XLOC_002736	=	ENSMUST00000027650.12	Cd55	chr1:130439026-130557075	embryo8_5	embryo9_5	OK	1.49215	0.554932	-2.68889	-1.42701	-3.06278	0.0001	0.00551524	yes
TCONS_00052128	XLOC_016700	=	ENSMUST00000059787.14	Dsg2	chr18:20558073-20674324	embryo8_5	embryo9_5	OK	9.90766	3.66474	-2.70351	-1.43483	-3.17371	5e-05	0.00302122	yes
TCONS_00027485	XLOC_008138	=	ENSMUST00000140523.7	Slc38a6	chr12:73286778-73354049	embryo8_5	embryo9_5	OK	2.20597	0.813032	-2.71326	-1.44003	-2.91212	0.00045	0.019566	yes
TCONS_00127799	XLOC_039485	=	ENSMUST00000000312.11	Cdh1	chr8:106603350-106670246	embryo8_5	embryo9_5	OK	23.0964	8.50266	-2.71637	-1.44168	-6.52373	5e-05	0.00302122	yes
TCONS_00074220	XLOC_023204	=	ENSMUST00000029603.9	Prss12	chr3:123444327-123506597	embryo8_5	embryo9_5	OK	1.2476	0.458301	-2.72223	-1.44479	-3.30224	0.0001	0.00551524	yes
TCONS_00084167	XLOC_026371	=	ENSMUST00000070375.7	Penk	chr4:4133530-4188703	embryo8_5	embryo9_5	OK	1.54525	0.565201	-2.73398	-1.45101	-2.68083	0.0007	0.0278856	yes
TCONS_00032657	XLOC_010352	=	ENSMUST00000148390.1	Slc22a23	chr13:34179157-34345182	embryo8_5	embryo9_5	OK	12.3262	4.50092	-2.7386	-1.45344	-4.14001	5e-05	0.00302122	yes
TCONS_00054083	XLOC_017363	=	ENSMUST00000141250.1	Alpk2	chr18:65265528-65393888	embryo8_5	embryo9_5	OK	1.5159	0.552263	-2.74489	-1.45675	-3.24601	5e-05	0.00302122	yes
TCONS_00061510	XLOC_019689	=	ENSMUST00000028783.13	Spint1	chr2:119237361-119249527	embryo8_5	embryo9_5	OK	10.7558	3.89531	-2.76122	-1.4653	-4.71335	5e-05	0.00302122	yes
TCONS_00015220	XLOC_004705	=	ENSMUST00000035288.14	Stab2	chr10:86839093-87028015	embryo8_5	embryo9_5	OK	0.364253	0.131815	-2.76337	-1.46643	-3.07684	0.0002	0.0100479	yes
TCONS_00064819	XLOC_020536	=	ENSMUST00000028355.10	Pax8	chr2:24420559-24486855	embryo8_5	embryo9_5	OK	2.75404	0.99617	-2.76463	-1.46709	-2.76332	0.0005	0.0213368	yes
TCONS_00035847	XLOC_011588	=	ENSMUST00000089236.9	Pnma2	chr14:66911169-66920054	embryo8_5	embryo9_5	OK	2.38146	0.859935	-2.76935	-1.46955	-4.05197	5e-05	0.00302122	yes
TCONS_00066523	XLOC_020864	j	ENSMUST00000164147.7	Rbms1	chr2:60750192-60963192	embryo8_5	embryo9_5	OK	18.5458	6.69155	-2.77153	-1.47068	-3.4274	5e-05	0.00302122	yes
TCONS_00035934	XLOC_011623	=	ENSMUST00000022699.8	Gfra2	chr14:70890129-70979838	embryo8_5	embryo9_5	OK	2.35678	0.846561	-2.78395	-1.47713	-4.40009	5e-05	0.00302122	yes
TCONS_00091844	XLOC_028657	=	ENSMUST00000120847.7	Lrrc8d	chr5:105699968-105832436	embryo8_5	embryo9_5	OK	4.49135	1.61321	-2.78411	-1.47722	-2.87437	0.00065	0.0262574	yes
TCONS_00123405	XLOC_038202	=	ENSMUST00000032988.9	Prss8	chr7:127912515-127930104	embryo8_5	embryo9_5	OK	15.3328	5.50039	-2.78758	-1.47901	-4.11991	5e-05	0.00302122	yes
TCONS_00019522	XLOC_005966	=	ENSMUST00000107724.8	Spop	chr11:95414079-95493406	embryo8_5	embryo9_5	OK	15.6522	5.60485	-2.79262	-1.48162	-2.84	5e-05	0.00302122	yes
TCONS_00041563	XLOC_013581	=	ENSMUST00000179269.1	Shisa8	chr15:82206951-82212815	embryo8_5	embryo9_5	OK	0.920353	0.327461	-2.81057	-1.49087	-2.71442	0.0012	0.0433326	yes
TCONS_00141409	XLOC_043890	=	ENSMUST00000113026.1	Rnf128	chrX:139563315-139673145	embryo8_5	embryo9_5	OK	6.39737	2.26722	-2.82168	-1.49656	-5.26301	5e-05	0.00302122	yes
TCONS_00085696	XLOC_026855	=	ENSMUST00000048430.3	Cer1	chr4:82881750-82885148	embryo8_5	embryo9_5	OK	1.85471	0.655567	-2.82917	-1.50038	-3.37399	5e-05	0.00302122	yes
TCONS_00040324	XLOC_013177	=	ENSMUST00000001703.7	Hoxc8	chr15:102966795-103017429	embryo8_5	embryo9_5	OK	16.6113	5.85054	-2.83928	-1.50552	-3.0182	0.0004	0.0178231	yes
TCONS_00027796	XLOC_008227	=	ENSMUST00000021674.6	Fos	chr12:85473889-85477273	embryo8_5	embryo9_5	OK	1.00292	0.35146	-2.85358	-1.51278	-2.9119	0.00045	0.019566	yes
TCONS_00132703	XLOC_041106	=	ENSMUST00000048670.8	Slc35f2	chr9:53771534-53818161	embryo8_5	embryo9_5	OK	5.56847	1.94772	-2.85897	-1.51549	-5.1338	5e-05	0.00302122	yes
TCONS_00008183	XLOC_002673	=	ENSMUST00000056089.7	Tmem37	chr1:120067376-120074074	embryo8_5	embryo9_5	OK	7.40205	2.58287	-2.86582	-1.51895	-4.57944	5e-05	0.00302122	yes
TCONS_00084605	XLOC_026544	=	ENSMUST00000037907.12	Ddx58	chr4:40203772-40239828	embryo8_5	embryo9_5	OK	1.76522	0.610934	-2.88938	-1.53076	-3.43469	5e-05	0.00302122	yes
TCONS_00014530	XLOC_004544	=	ENSMUST00000001713.9	Gstt1	chr10:75783812-75798584	embryo8_5	embryo9_5	OK	2.15993	0.745918	-2.89567	-1.5339	-2.95139	0.00035	0.0159536	yes
TCONS_00116592	XLOC_035946	=	ENSMUST00000210835.1	RP23-209O22.1	chr7:142591743-142620804	embryo8_5	embryo9_5	OK	0.414247	0.142645	-2.90404	-1.53806	-3.43712	5e-05	0.00302122	yes
TCONS_00144479	XLOC_045166	=	ENSMUST00000087401.11	Morc4	chrX:139821631-139871677	embryo8_5	embryo9_5	OK	8.78789	3.02122	-2.90872	-1.54039	-4.55947	5e-05	0.00302122	yes
TCONS_00009988	XLOC_003153	=	ENSMUST00000181170.1	B930036N10Rik	chr1:171500567-171504750	embryo8_5	embryo9_5	OK	2.82689	0.967981	-2.9204	-1.54616	-4.48232	5e-05	0.00302122	yes
TCONS_00137880	XLOC_042590	=	ENSMUST00000166836.1	Gm20425	chr9:103188031-103230444	embryo8_5	embryo9_5	OK	9.02659	3.08893	-2.92224	-1.54708	-2.60514	0.0005	0.0213368	yes
TCONS_00034537	XLOC_011022	=	ENSMUST00000035433.9	Hesx1	chr14:27000361-27002329	embryo8_5	embryo9_5	OK	3.09865	1.05623	-2.93369	-1.55272	-3.50804	5e-05	0.00302122	yes
TCONS_00131454	XLOC_040630	=	ENSMUST00000109104.1	Maf	chr8:115682941-115707794	embryo8_5	embryo9_5	OK	2.55663	0.86496	-2.95578	-1.56354	-5.06335	5e-05	0.00302122	yes
TCONS_00011480	XLOC_003592	=	ENSMUST00000105499.1	Snx3	chr10:42502029-42535381	embryo8_5	embryo9_5	OK	25.232	8.53213	-2.95729	-1.56428	-2.65725	0.00115	0.0420016	yes
TCONS_00096828	XLOC_030080	=	ENSMUST00000113234.7	Grsf1	chr5:88659447-88676171	embryo8_5	embryo9_5	OK	30.366	10.2346	-2.96699	-1.56901	-3.26568	5e-05	0.00302122	yes
TCONS_00046946	XLOC_015140	=	ENSMUST00000024699.2	Cldn6	chr17:23679364-23682446	embryo8_5	embryo9_5	OK	78.0304	26.2636	-2.97105	-1.57097	-7.12049	5e-05	0.00302122	yes
TCONS_00136134	XLOC_042062	j	ENSMUST00000119373.8	Gramd1b	chr9:40293232-40533620	embryo8_5	embryo9_5	OK	3.39325	1.14191	-2.97156	-1.57121	-4.38793	5e-05	0.00302122	yes
TCONS_00120710	XLOC_037441	=	ENSMUST00000079323.7	Mctp2	chr7:72077829-72306608	embryo8_5	embryo9_5	OK	0.556981	0.186494	-2.98659	-1.5785	-2.94126	0.00065	0.0262574	yes
TCONS_00116276	XLOC_035902	=	ENSMUST00000106040.7	Ifitm1	chr7:140967220-140969825	embryo8_5	embryo9_5	OK	62.6693	20.9356	-2.99343	-1.5818	-4.92993	5e-05	0.00302122	yes
TCONS_00096090	XLOC_029801	=	ENSMUST00000031090.7	Sel1l3	chr5:53107082-53213927	embryo8_5	embryo9_5	OK	5.00625	1.65733	-3.02067	-1.59487	-5.78228	5e-05	0.00302122	yes
TCONS_00065002	XLOC_020563	=	ENSMUST00000102925.3	Uap1l1	chr2:25359888-25365682	embryo8_5	embryo9_5	OK	2.44166	0.807936	-3.0221	-1.59555	-4.05893	5e-05	0.00302122	yes
TCONS_00115206	XLOC_035669	=	ENSMUST00000071590.5	Rbbp6	chr7:122965685-123002557	embryo8_5	embryo9_5	OK	12.0859	3.99351	-3.02639	-1.5976	-2.9215	0.00025	0.0120646	yes
TCONS_00066678	XLOC_020901	=	ENSMUST00000042792.6	Scn7a	chr2:66673424-66784914	embryo8_5	embryo9_5	OK	0.244508	0.0807013	-3.02979	-1.59922	-2.9933	0.0003	0.0140875	yes
TCONS_00003621	XLOC_001195	=	ENSMUST00000038760.9	Lad1	chr1:135818597-135833342	embryo8_5	embryo9_5	OK	7.39619	2.43406	-3.03862	-1.60342	-5.85375	5e-05	0.00302122	yes
TCONS_00081747	XLOC_025717	=	ENSMUST00000146346.1	Gm12829	chr4:114680803-114687595	embryo8_5	embryo9_5	OK	0.978687	0.321816	-3.04114	-1.60461	-3.26255	5e-05	0.00302122	yes
TCONS_00055477	XLOC_017815	=	ENSMUST00000025946.5	Cyp26a1	chr19:37697807-37701528	embryo8_5	embryo9_5	OK	17.6804	5.80707	-3.04463	-1.60627	-6.25818	5e-05	0.00302122	yes
TCONS_00006501	XLOC_002167	=	ENSMUST00000050567.10	1700019D03Rik	chr1:52922323-53020179	embryo8_5	embryo9_5	OK	0.902698	0.296196	-3.04764	-1.60769	-3.32299	0.0001	0.00551524	yes
TCONS_00111733	XLOC_034614	=	ENSMUST00000032705.12	Rhpn2	chr7:35334169-35396836	embryo8_5	embryo9_5	OK	12.8437	4.2128	-3.04873	-1.60821	-5.69676	5e-05	0.00302122	yes
TCONS_00070593	XLOC_022103	=	ENSMUST00000037877.10	Tcfl5	chr2:180597789-180642708	embryo8_5	embryo9_5	OK	7.16985	2.35043	-3.05044	-1.60902	-4.84605	5e-05	0.00302122	yes
TCONS_00080712	XLOC_025386	=	ENSMUST00000107449.3	Bspry	chr4:62480052-62497298	embryo8_5	embryo9_5	OK	1.95774	0.641335	-3.0526	-1.61004	-3.69698	5e-05	0.00302122	yes
TCONS_00027627	XLOC_008182	=	ENSMUST00000110347.8	Smoc1	chr12:81026807-81186414	embryo8_5	embryo9_5	OK	6.01132	1.96737	-3.05551	-1.61141	-2.95179	0.0002	0.0100479	yes
TCONS_00014107	XLOC_004415	=	ENSMUST00000200401.1	Aim1	chr10:43950306-44148853	embryo8_5	embryo9_5	OK	1.00918	0.32999	-3.05821	-1.61269	-3.37115	5e-05	0.00302122	yes
TCONS_00111846	XLOC_034664	=	ENSMUST00000205845.1	Vstm2b	chr7:40818475-40930594	embryo8_5	embryo9_5	OK	5.62788	1.82716	-3.08012	-1.62299	-3.67106	5e-05	0.00302122	yes
TCONS_00065309	XLOC_020611	=	ENSMUST00000151224.2	Fam163b	chr2:27110379-27142491	embryo8_5	embryo9_5	OK	0.505806	0.163349	-3.09647	-1.63063	-2.81573	0.00065	0.0262574	yes
TCONS_00066942	XLOC_020978	j	ENSMUST00000099981.8	Ttn	chr2:76703979-76982547	embryo8_5	embryo9_5	OK	4.45725	1.43504	-3.10601	-1.63506	-2.81686	5e-05	0.00302122	yes
TCONS_00106213	XLOC_032760	=	ENSMUST00000120363.1	Hoxa1	chr6:52155589-52162267	embryo8_5	embryo9_5	OK	6.96791	2.23692	-3.11496	-1.63921	-3.32858	5e-05	0.00302122	yes
TCONS_00078767	XLOC_024729	j	ENSMUST00000090246.4	Sgms2	chr3:131318984-131491411	embryo8_5	embryo9_5	OK	1.32387	0.424536	-3.11839	-1.6408	-4.63175	5e-05	0.00302122	yes
TCONS_00018539	XLOC_005726	=	ENSMUST00000108433.7	Slc43a2	chr11:75530276-75577575	embryo8_5	embryo9_5	OK	4.67243	1.4958	-3.1237	-1.64326	-4.02942	5e-05	0.00302122	yes
TCONS_00055650	XLOC_017876	=	ENSMUST00000173346.3	Pax2	chr19:44756044-44837871	embryo8_5	embryo9_5	OK	2.54275	0.811888	-3.1319	-1.64704	-2.63026	0.00035	0.0159536	yes
TCONS_00102273	XLOC_031598	=	ENSMUST00000205517.1	Polr1a	chr6:71909052-71984935	embryo8_5	embryo9_5	OK	12.7876	4.07833	-3.1355	-1.6487	-2.77016	0.0004	0.0178231	yes
TCONS_00042519	XLOC_013866	=	ENSMUST00000044005.13	Atf7ip2	chr16:10192711-10243051	embryo8_5	embryo9_5	OK	2.24964	0.714517	-3.14848	-1.65465	-4.02842	5e-05	0.00302122	yes
TCONS_00003269	XLOC_001091	j	ENSMUST00000036288.10	R3hdm1	chr1:128103300-128237736	embryo8_5	embryo9_5	OK	13.0528	4.14358	-3.15013	-1.65541	-3.51278	5e-05	0.00302122	yes
TCONS_00011714	XLOC_003679	=	ENSMUST00000020298.6	Pcbd1	chr10:61089342-61094328	embryo8_5	embryo9_5	OK	30.0577	9.48835	-3.16785	-1.66351	-6.04239	5e-05	0.00302122	yes
TCONS_00062829	XLOC_020023	=	ENSMUST00000109771.1	Dnmt3b	chr2:153648689-153687730	embryo8_5	embryo9_5	OK	10.7882	3.40551	-3.16787	-1.66352	-2.55106	0.00045	0.019566	yes
TCONS_00055199	XLOC_017715	=	ENSMUST00000040489.7	Trpm6	chr19:18749982-18892510	embryo8_5	embryo9_5	OK	0.680602	0.213437	-3.18877	-1.673	-4.10904	5e-05	0.00302122	yes
TCONS_00090659	XLOC_028259	=	ENSMUST00000081747.7	0610040J01Rik	chr5:63812362-63899625	embryo8_5	embryo9_5	OK	2.71507	0.842563	-3.22239	-1.68813	-3.08361	0.00025	0.0120646	yes
TCONS_00100470	XLOC_030975	=	ENSMUST00000115389.7	Ing3	chr6:21949570-21976038	embryo8_5	embryo9_5	OK	3.48405	1.07681	-3.23553	-1.69401	-2.88459	0.00065	0.0262574	yes
TCONS_00101670	XLOC_031346	=	ENSMUST00000031787.7	Evx1	chr6:52308388-52318378	embryo8_5	embryo9_5	OK	6.53911	2.02011	-3.23701	-1.69466	-4.55225	5e-05	0.00302122	yes
TCONS_00115681	XLOC_035750	=	ENSMUST00000205745.1	Gm45205	chr7:127989707-127996598	embryo8_5	embryo9_5	OK	1.92137	0.59263	-3.24211	-1.69693	-4.1781	5e-05	0.00302122	yes
TCONS_00096954	XLOC_030114	=	ENSMUST00000159345.7	Naaa	chr5:92257658-92278170	embryo8_5	embryo9_5	OK	13.4725	4.13859	-3.25534	-1.7028	-5.10474	5e-05	0.00302122	yes
TCONS_00139060	XLOC_042884	=	ENSMUST00000067410.13	Dgkk	chrX:6779305-6948363	embryo8_5	embryo9_5	OK	5.75607	1.75782	-3.27455	-1.7113	-6.59241	5e-05	0.00302122	yes
TCONS_00102293	XLOC_031604	=	ENSMUST00000069695.8	Tmem150a	chr6:72355446-72366956	embryo8_5	embryo9_5	OK	11.9099	3.63378	-3.27755	-1.71262	-2.88293	0.0005	0.0213368	yes
TCONS_00005272	XLOC_001736	=	ENSMUST00000076521.6	Irf6	chr1:193153110-193201703	embryo8_5	embryo9_5	OK	3.6609	1.11462	-3.28444	-1.71565	-3.81338	5e-05	0.00302122	yes
TCONS_00090338	XLOC_028113	=	ENSMUST00000166713.7	Cpeb2	chr5:43151685-43289724	embryo8_5	embryo9_5	OK	0.9721	0.294729	-3.29828	-1.72171	-2.85075	0.00045	0.019566	yes
TCONS_00095655	XLOC_029653	=	ENSMUST00000201511.1	Sh3tc1	chr5:35697179-35739987	embryo8_5	embryo9_5	OK	2.4017	0.727008	-3.30354	-1.72401	-2.8	0.0001	0.00551524	yes
TCONS_00040880	XLOC_013392	=	ENSMUST00000023007.5	Adcy8	chr15:64699041-64937996	embryo8_5	embryo9_5	OK	1.3325	0.403107	-3.30557	-1.7249	-4.69763	5e-05	0.00302122	yes
TCONS_00055649	XLOC_017876	=	ENSMUST00000004340.10	Pax2	chr19:44756044-44837871	embryo8_5	embryo9_5	OK	1.83729	0.555345	-3.30838	-1.72612	-3.162	0.0002	0.0100479	yes
TCONS_00143881	XLOC_044904	=	ENSMUST00000050551.9	Cited1	chrX:102247380-102252181	embryo8_5	embryo9_5	OK	47.3194	14.1053	-3.35472	-1.7462	-6.44937	5e-05	0.00302122	yes
TCONS_00017927	XLOC_005589	=	ENSMUST00000024543.2	Hes7	chr11:69120053-69124055	embryo8_5	embryo9_5	OK	2.83335	0.84163	-3.3665	-1.75125	-4.35021	5e-05	0.00302122	yes
TCONS_00116277	XLOC_035902	=	ENSMUST00000026564.8	Ifitm1	chr7:140967220-140969825	embryo8_5	embryo9_5	OK	38.1425	11.3169	-3.3704	-1.75292	-4.86908	5e-05	0.00302122	yes
TCONS_00089155	XLOC_027829	=	ENSMUST00000073957.7	Sema3e	chr5:14025275-14256689	embryo8_5	embryo9_5	OK	2.71985	0.806462	-3.37257	-1.75385	-4.61613	5e-05	0.00302122	yes
TCONS_00055046	XLOC_017628	=	ENSMUST00000025581.6	Ms4a4d	chr19:11536800-11558467	embryo8_5	embryo9_5	OK	1.01205	0.299544	-3.37864	-1.75644	-2.94126	0.0004	0.0178231	yes
TCONS_00087954	XLOC_027498	=	ENSMUST00000026377.8	Padi3	chr4:140785364-140810648	embryo8_5	embryo9_5	OK	0.751629	0.222364	-3.38017	-1.7571	-3.45611	0.0001	0.00551524	yes
TCONS_00116003	XLOC_035825	=	ENSMUST00000211140.1	Ptpre	chr7:135537480-135686293	embryo8_5	embryo9_5	OK	0.637022	0.186416	-3.41721	-1.77282	-2.99926	5e-05	0.00302122	yes
TCONS_00106253	XLOC_032771	=	ENSMUST00000125305.1	Evx1os	chr6:52308388-52318378	embryo8_5	embryo9_5	OK	5.89142	1.7154	-3.43443	-1.78007	-4.70222	5e-05	0.00302122	yes
TCONS_00005524	XLOC_001837	=	ENSMUST00000115403.8	Slco5a1	chr1:12866548-12992650	embryo8_5	embryo9_5	OK	1.44478	0.413589	-3.49327	-1.80458	-2.68462	0.00115	0.0420017	yes
TCONS_00084649	XLOC_026561	=	ENSMUST00000055327.7	Aqp3	chr4:41092721-41098183	embryo8_5	embryo9_5	OK	7.58301	2.17067	-3.4934	-1.80463	-5.61825	5e-05	0.00302122	yes
TCONS_00052874	XLOC_016961	=	ENSMUST00000025477.13	St8sia3	chr18:64157720-64277180	embryo8_5	embryo9_5	OK	2.00052	0.567553	-3.52482	-1.81755	-4.15572	5e-05	0.00302122	yes
TCONS_00136140	XLOC_042062	=	ENSMUST00000045682.5	Gramd1b	chr9:40293232-40533620	embryo8_5	embryo9_5	OK	2.7783	0.787349	-3.52868	-1.81913	-2.67508	0.0012	0.0433326	yes
TCONS_00042263	XLOC_013796	=	ENSMUST00000078508.5	Sp7	chr15:102356608-102366325	embryo8_5	embryo9_5	OK	0.829324	0.234752	-3.53277	-1.8208	-3.57306	5e-05	0.00302122	yes
TCONS_00012433	XLOC_003843	=	ENSMUST00000105355.7	Reep6	chr10:80329952-80336441	embryo8_5	embryo9_5	OK	10.2117	2.88497	-3.53962	-1.8236	-6.12182	5e-05	0.00302122	yes
TCONS_00018824	XLOC_005776	=	ENSMUST00000102478.3	Aldoc	chr11:78322967-78327781	embryo8_5	embryo9_5	OK	2.64132	0.739465	-3.57193	-1.83671	-3.31053	5e-05	0.00302122	yes
TCONS_00045487	XLOC_014671	=	ENSMUST00000172826.1	Casr	chr16:36493695-36562141	embryo8_5	embryo9_5	OK	0.564645	0.157088	-3.59445	-1.84577	-2.88001	0.0006	0.0247061	yes
TCONS_00035057	XLOC_011223	=	ENSMUST00000022428.11	Rnase4	chr14:51091076-51106151	embryo8_5	embryo9_5	OK	6.25191	1.73116	-3.6114	-1.85256	-4.78752	5e-05	0.00302122	yes
TCONS_00066097	XLOC_020767	=	ENSMUST00000076275.10	Nr6a1	chr2:38723369-38927688	embryo8_5	embryo9_5	OK	86.1816	23.8024	-3.62071	-1.85627	-7.66998	5e-05	0.00302122	yes
TCONS_00095269	XLOC_029581	=	ENSMUST00000031051.7	Cgref1	chr5:30933142-30945591	embryo8_5	embryo9_5	OK	2.91741	0.797865	-3.65652	-1.87047	-4.27633	5e-05	0.00302122	yes
TCONS_00024295	XLOC_007275	=	ENSMUST00000018842.13	Lhx1	chr11:84518283-84525535	embryo8_5	embryo9_5	OK	3.0547	0.832719	-3.66834	-1.87513	-5.58599	5e-05	0.00302122	yes
TCONS_00108650	XLOC_033562	=	ENSMUST00000042647.6	Plekhg6	chr6:125362659-125380793	embryo8_5	embryo9_5	OK	0.492685	0.132083	-3.73012	-1.89922	-3.21016	0.00015	0.0078872	yes
TCONS_00040013	XLOC_013096	=	ENSMUST00000061295.6	Dnajc22	chr15:99093169-99104737	embryo8_5	embryo9_5	OK	3.55475	0.944594	-3.76326	-1.91198	-4.69764	5e-05	0.00302122	yes
TCONS_00077145	XLOC_024186	=	ENSMUST00000060738.8	S100a1	chr3:90511033-90514392	embryo8_5	embryo9_5	OK	6.92843	1.82048	-3.80583	-1.92821	-3.36699	0.0002	0.0100479	yes
TCONS_00033712	XLOC_010701	=	ENSMUST00000022185.8	F2rl1	chr13:95511731-95525240	embryo8_5	embryo9_5	OK	2.64498	0.692746	-3.81811	-1.93286	-5.1887	5e-05	0.00302122	yes
TCONS_00135327	XLOC_041765	=	ENSMUST00000035115.4	Vipr1	chr9:121642715-121672954	embryo8_5	embryo9_5	OK	0.383639	0.100239	-3.82724	-1.93631	-3.4454	0.00025	0.0120646	yes
TCONS_00125904	XLOC_038982	=	ENSMUST00000160719.7	Mfap3l	chr8:60632826-60676729	embryo8_5	embryo9_5	OK	2.65784	0.693768	-3.83102	-1.93773	-3.72179	5e-05	0.00302122	yes
TCONS_00061512	XLOC_019689	=	ENSMUST00000110817.2	Spint1	chr2:119237361-119249527	embryo8_5	embryo9_5	OK	3.76863	0.982626	-3.83526	-1.93932	-2.87374	0.0004	0.0178231	yes
TCONS_00031684	XLOC_009939	=	ENSMUST00000048001.6	Dmgdh	chr13:93674432-93752831	embryo8_5	embryo9_5	OK	0.688282	0.179115	-3.84268	-1.94211	-3.47823	0.0001	0.00551524	yes
TCONS_00041240	XLOC_013491	=	ENSMUST00000037824.4	Foxh1	chr15:76668283-76669948	embryo8_5	embryo9_5	OK	7.95728	2.06707	-3.84955	-1.94469	-5.5591	5e-05	0.00302122	yes
TCONS_00112154	XLOC_034772	=	ENSMUST00000206342.1	Gm45123	chr7:44484516-44485413	embryo8_5	embryo9_5	OK	8.7799	2.26551	-3.87546	-1.95437	-5.02637	5e-05	0.00302122	yes
TCONS_00101745	XLOC_031361	=	ENSMUST00000172046.1	Wipf3	chr6:54039553-54566489	embryo8_5	embryo9_5	OK	1.88583	0.485594	-3.88355	-1.95737	-2.62953	0.0006	0.0247061	yes
TCONS_00015643	XLOC_004833	=	ENSMUST00000048229.7	Myrfl	chr10:116776544-116896879	embryo8_5	embryo9_5	OK	0.606433	0.152978	-3.96418	-1.98702	-3.47778	0.00025	0.0120646	yes
TCONS_00047061	XLOC_015174	=	ENSMUST00000050714.6	Igfals	chr17:24878769-24882008	embryo8_5	embryo9_5	OK	0.654565	0.163562	-4.00194	-2.0007	-3.09485	0.00035	0.0159536	yes
TCONS_00091763	XLOC_028625	j	ENSMUST00000094559.8	Arhgap24	chr5:102474289-102897937	embryo8_5	embryo9_5	OK	3.9228	0.978951	-4.00715	-2.00257	-3.27641	0.00015	0.0078872	yes
TCONS_00046927	XLOC_015137	=	ENSMUST00000095595.8	Zscan10	chr17:23600855-23611019	embryo8_5	embryo9_5	OK	4.21945	1.05017	-4.01787	-2.00644	-3.78862	5e-05	0.00302122	yes
TCONS_00117725	XLOC_036404	=	ENSMUST00000036018.5	Foxa3	chr7:19013283-19023538	embryo8_5	embryo9_5	OK	1.38093	0.34281	-4.02827	-2.01016	-3.98133	5e-05	0.00302122	yes
TCONS_00092930	XLOC_028931	=	ENSMUST00000081554.12	P2rx4	chr5:122707543-122729738	embryo8_5	embryo9_5	OK	1.96421	0.48559	-4.045	-2.01614	-3.49204	5e-05	0.00302122	yes
TCONS_00135768	XLOC_041910	=	ENSMUST00000115433.9	Ap1m2	chr9:21295456-21312333	embryo8_5	embryo9_5	OK	2.78986	0.68193	-4.09112	-2.0325	-2.79115	0.0002	0.0100479	yes
TCONS_00070591	XLOC_022102	=	ENSMUST00000145549.1	B230312C02Rik	chr2:180370490-180385885	embryo8_5	embryo9_5	OK	1.27856	0.311654	-4.1025	-2.0365	-3.70166	5e-05	0.00302122	yes
TCONS_00011566	XLOC_003626	=	ENSMUST00000122922.7	Rfx6	chr10:51677755-51730429	embryo8_5	embryo9_5	OK	0.627669	0.152086	-4.12707	-2.04512	-3.42437	5e-05	0.00302122	yes
TCONS_00144585	XLOC_045211	=	ENSMUST00000112836.8	Amot	chrX:145446424-145505181	embryo8_5	embryo9_5	OK	37.8382	9.16335	-4.1293	-2.0459	-5.14613	5e-05	0.00302122	yes
TCONS_00116500	XLOC_035936	=	ENSMUST00000211255.1	RP23-145I16.5	chr7:142283209-142290418	embryo8_5	embryo9_5	OK	43.0819	10.3441	-4.16488	-2.05827	-8.03385	5e-05	0.00302122	yes
TCONS_00135757	XLOC_041907	=	ENSMUST00000122088.1	S1pr5	chr9:21242911-21248443	embryo8_5	embryo9_5	OK	0.55785	0.132789	-4.20103	-2.07075	-3.1771	0.0005	0.0213368	yes
TCONS_00057221	XLOC_018375	=	ENSMUST00000018966.7	Sfrp5	chr19:42197970-42202252	embryo8_5	embryo9_5	OK	13.7008	3.2555	-4.20851	-2.07331	-7.47218	5e-05	0.00302122	yes
TCONS_00017654	XLOC_005512	=	ENSMUST00000018644.2	Adora2b	chr11:62248983-62266453	embryo8_5	embryo9_5	OK	3.41918	0.811572	-4.21303	-2.07486	-5.27026	5e-05	0.00302122	yes
TCONS_00128530	XLOC_039705	=	ENSMUST00000033900.6	Rab20	chr8:11453517-11480241	embryo8_5	embryo9_5	OK	2.69364	0.628237	-4.28762	-2.10018	-4.38384	5e-05	0.00302122	yes
TCONS_00037754	XLOC_012317	=	ENSMUST00000055698.7	Gjb2	chr14:57098599-57104702	embryo8_5	embryo9_5	OK	2.60994	0.598079	-4.36387	-2.12561	-5.37486	5e-05	0.00302122	yes
TCONS_00140503	XLOC_043472	=	ENSMUST00000026760.2	Tmem47	chrX:81070693-81097872	embryo8_5	embryo9_5	OK	13.8674	3.14402	-4.41072	-2.14102	-4.47973	5e-05	0.00302122	yes
TCONS_00113697	XLOC_035204	=	ENSMUST00000032779.11	Ctsc	chr7:88278084-88310888	embryo8_5	embryo9_5	OK	14.0344	3.17009	-4.42713	-2.14637	-7.09117	5e-05	0.00302122	yes
TCONS_00055860	XLOC_017943	=	ENSMUST00000078284.12	Habp2	chr19:56287136-56390037	embryo8_5	embryo9_5	OK	1.65592	0.373629	-4.43199	-2.14795	-4.11588	5e-05	0.00302122	yes
TCONS_00116499	XLOC_035936	=	ENSMUST00000209535.1	RP23-145I16.5	chr7:142283209-142290418	embryo8_5	embryo9_5	OK	34.9988	7.82153	-4.47467	-2.16178	-4.68157	5e-05	0.00302122	yes
TCONS_00046616	XLOC_015004	=	ENSMUST00000177118.1	T	chr17:8434422-8442496	embryo8_5	embryo9_5	OK	7.70482	1.72031	-4.47874	-2.1631	-3.56667	5e-05	0.00302122	yes
TCONS_00046614	XLOC_015004	=	ENSMUST00000074667.8	T	chr17:8434422-8442496	embryo8_5	embryo9_5	OK	14.9718	3.27913	-4.56578	-2.19086	-6.07363	5e-05	0.00302122	yes
TCONS_00099916	XLOC_030802	=	ENSMUST00000031650.3	Cdx2	chr5:147300804-147307270	embryo8_5	embryo9_5	OK	29.3201	6.39939	-4.5817	-2.19588	-9.14716	5e-05	0.00302122	yes
TCONS_00116716	XLOC_035978	=	ENSMUST00000105898.1	Fgf3	chr7:144838082-144844436	embryo8_5	embryo9_5	OK	6.57019	1.43181	-4.58873	-2.1981	-6.16009	5e-05	0.00302122	yes
TCONS_00021237	XLOC_006381	=	ENSMUST00000129473.7	Slc16a3	chr11:120948479-120960868	embryo8_5	embryo9_5	OK	58.0605	12.4289	-4.67141	-2.22385	-2.96736	0.00065	0.0262574	yes
TCONS_00037969	XLOC_012392	=	ENSMUST00000070515.1	Ephx2	chr14:66084376-66124500	embryo8_5	embryo9_5	OK	2.67243	0.568358	-4.70202	-2.23328	-5.30531	5e-05	0.00302122	yes
TCONS_00096716	XLOC_030026	=	ENSMUST00000113406.7	Epha5	chr5:84054760-84417382	embryo8_5	embryo9_5	OK	0.72363	0.153272	-4.72121	-2.23915	-3.48573	5e-05	0.00302122	yes
TCONS_00108396	XLOC_033502	=	ENSMUST00000032476.10	Slc2a3	chr6:122727808-122801640	embryo8_5	embryo9_5	OK	412.465	87.2386	-4.72801	-2.24123	-8.34028	5e-05	0.00302122	yes
TCONS_00140662	XLOC_043559	=	ENSMUST00000052837.7	Ar	chrX:98149720-98323215	embryo8_5	embryo9_5	OK	0.423507	0.0895169	-4.73103	-2.24216	-4.85091	5e-05	0.00302122	yes
TCONS_00019102	XLOC_005858	=	ENSMUST00000021016.9	Hnf1b	chr11:83850062-83905819	embryo8_5	embryo9_5	OK	3.76318	0.795005	-4.73353	-2.24292	-6.14148	5e-05	0.00302122	yes
TCONS_00099917	XLOC_030803	=	ENSMUST00000100433.4	Urad	chr5:147314983-147322440	embryo8_5	embryo9_5	OK	2.00755	0.418869	-4.79279	-2.26086	-3.24438	0.00055	0.0230767	yes
TCONS_00081150	XLOC_025583	=	ENSMUST00000154279.2	L1td1	chr4:98726733-98738480	embryo8_5	embryo9_5	OK	2.08268	0.433672	-4.80243	-2.26376	-4.78451	5e-05	0.00302122	yes
TCONS_00059117	XLOC_018927	=	ENSMUST00000102840.4	Ass1	chr2:31470206-31520672	embryo8_5	embryo9_5	OK	8.48221	1.7557	-4.83124	-2.27239	-6.8479	5e-05	0.00302122	yes
TCONS_00044046	XLOC_014237	=	ENSMUST00000168064.1	Vgll3	chr16:65815632-65863057	embryo8_5	embryo9_5	OK	4.03875	0.829391	-4.86954	-2.28378	-6.87406	5e-05	0.00302122	yes
TCONS_00057268	XLOC_018391	=	ENSMUST00000026210.4	Cpn1	chr19:43956306-43986556	embryo8_5	embryo9_5	OK	7.57547	1.53366	-4.93947	-2.30436	-6.6785	5e-05	0.00302122	yes
TCONS_00118702	XLOC_036684	=	ENSMUST00000108147.2	Etv2	chr7:30633615-30635852	embryo8_5	embryo9_5	OK	4.5586	0.922154	-4.94343	-2.30551	-5.07345	5e-05	0.00302122	yes
TCONS_00109161	XLOC_033766	=	ENSMUST00000032336.6	Plbd1	chr6:136612069-136661928	embryo8_5	embryo9_5	OK	1.96268	0.395564	-4.96173	-2.31084	-4.21777	5e-05	0.00302122	yes
TCONS_00070654	XLOC_022114	=	ENSMUST00000016498.4	Srms	chr2:181205561-181213185	embryo8_5	embryo9_5	OK	0.709598	0.141201	-5.02545	-2.32926	-3.75393	5e-05	0.00302122	yes
TCONS_00138631	XLOC_042729	=	ENSMUST00000035075.12	Tdgf1	chr9:110939602-110946158	embryo8_5	embryo9_5	OK	1.90854	0.376627	-5.06745	-2.34126	-4.15117	5e-05	0.00302122	yes
TCONS_00027070	XLOC_007979	=	ENSMUST00000041133.8	Fam110c	chr12:31073967-31079937	embryo8_5	embryo9_5	OK	1.10963	0.218295	-5.08317	-2.34573	-4.48285	5e-05	0.00302122	yes
TCONS_00052268	XLOC_016756	=	ENSMUST00000012426.2	Wnt8a	chr18:34542312-34548273	embryo8_5	embryo9_5	OK	1.38523	0.269865	-5.13305	-2.35982	-4.05914	5e-05	0.00302122	yes
TCONS_00009146	XLOC_002947	=	ENSMUST00000041874.8	Npl	chr1:153503014-153550045	embryo8_5	embryo9_5	OK	16.3471	3.16773	-5.16051	-2.36751	-8.38785	5e-05	0.00302122	yes
TCONS_00065314	XLOC_020613	=	ENSMUST00000102886.9	Sardh	chr2:27188392-27248337	embryo8_5	embryo9_5	OK	0.391372	0.0755116	-5.18294	-2.37377	-3.34485	0.00065	0.0262574	yes
TCONS_00132423	XLOC_041026	=	ENSMUST00000114840.1	Thy1	chr9:44043383-44048579	embryo8_5	embryo9_5	OK	1.04294	0.197223	-5.28813	-2.40276	-3.77635	5e-05	0.00302122	yes
TCONS_00011581	XLOC_003633	=	ENSMUST00000067085.4	Nepn	chr10:52388971-52404607	embryo8_5	embryo9_5	OK	26.1692	4.92258	-5.31616	-2.41039	-9.36352	5e-05	0.00302122	yes
TCONS_00029706	XLOC_008965	=	ENSMUST00000110020.7	Lgmn	chr12:102394083-102439813	embryo8_5	embryo9_5	OK	54.2065	10.1546	-5.33812	-2.41633	-9.00397	5e-05	0.00302122	yes
TCONS_00021422	XLOC_006420	=	ENSMUST00000003681.7	Sec14l2	chr11:4097038-4123415	embryo8_5	embryo9_5	OK	4.92129	0.914563	-5.38103	-2.42788	-6.84041	5e-05	0.00302122	yes
TCONS_00048387	XLOC_015531	=	ENSMUST00000024755.5	Clic5	chr17:44188571-44280168	embryo8_5	embryo9_5	OK	1.34624	0.240087	-5.6073	-2.48731	-6.39152	5e-05	0.00302122	yes
TCONS_00027805	XLOC_008230	=	ENSMUST00000040461.3	Mfsd7c	chr12:85746538-85813585	embryo8_5	embryo9_5	OK	1.70233	0.30342	-5.61047	-2.48812	-5.836	5e-05	0.00302122	yes
TCONS_00063971	XLOC_020319	=	ENSMUST00000129003.1	Fam217b	chr2:178414523-178424428	embryo8_5	embryo9_5	OK	1.28062	0.227495	-5.62922	-2.49294	-3.4812	0.0004	0.0178231	yes
TCONS_00135409	XLOC_041789	=	ENSMUST00000038863.7	Lars2	chr9:123366939-123462664	embryo8_5	embryo9_5	OK	1796.93	316.5	-5.6775	-2.50525	-3.14301	0.0012	0.0433326	yes
TCONS_00134253	XLOC_041578	=	ENSMUST00000048527.13	Abhd14b	chr9:106447787-106452922	embryo8_5	embryo9_5	OK	1.79999	0.316712	-5.68337	-2.50674	-3.19183	0.0012	0.0433326	yes
TCONS_00061776	XLOC_019726	=	ENSMUST00000089912.11	Casc4	chr2:121866969-121936220	embryo8_5	embryo9_5	OK	6.05923	1.04939	-5.77405	-2.52959	-3.28597	0.0002	0.0100479	yes
TCONS_00133547	XLOC_041347	=	ENSMUST00000184480.7	Myo6	chr9:80165030-80311729	embryo8_5	embryo9_5	OK	4.40399	0.75176	-5.85824	-2.55047	-3.75561	5e-05	0.00302122	yes
TCONS_00060027	XLOC_019204	=	ENSMUST00000041865.7	Nostrin	chr2:69135799-69189330	embryo8_5	embryo9_5	OK	2.07069	0.346723	-5.97217	-2.57826	-4.34295	5e-05	0.00302122	yes
TCONS_00129706	XLOC_040124	=	ENSMUST00000124790.7	Apela	chr8:64999306-65037336	embryo8_5	embryo9_5	OK	19.0084	3.12123	-6.09004	-2.60645	-3.50598	0.0002	0.0100479	yes
TCONS_00021488	XLOC_006431	=	ENSMUST00000093369.4	Nefh	chr11:4938753-4948064	embryo8_5	embryo9_5	OK	0.508086	0.0831691	-6.10907	-2.61095	-4.15084	0.00015	0.0078872	yes
TCONS_00096947	XLOC_030113	=	ENSMUST00000201130.3	Ppef2	chr5:92226678-92256278	embryo8_5	embryo9_5	OK	1.00736	0.164643	-6.11845	-2.61317	-3.85221	0.0001	0.00551524	yes
TCONS_00032050	XLOC_010062	=	ENSMUST00000022242.7	Emb	chr13:117218700-117274098	embryo8_5	embryo9_5	OK	170.033	27.5988	-6.16088	-2.62313	-11.971	5e-05	0.00302122	yes
TCONS_00079200	XLOC_024879	=	ENSMUST00000046614.9	Gipc2	chr3:152093532-152166488	embryo8_5	embryo9_5	OK	4.09766	0.664629	-6.16533	-2.62418	-4.40503	5e-05	0.00302122	yes
TCONS_00014335	XLOC_004486	=	ENSMUST00000020277.8	Hkdc1	chr10:62383136-62422491	embryo8_5	embryo9_5	OK	2.67117	0.42985	-6.21419	-2.63557	-6.846	5e-05	0.00302122	yes
TCONS_00089609	XLOC_027977	=	ENSMUST00000143867.7	Slc35f6	chr5:30647932-30659729	embryo8_5	embryo9_5	OK	4.67415	0.751921	-6.21628	-2.63605	-3.20024	0.00035	0.0159536	yes
TCONS_00122498	XLOC_038005	=	ENSMUST00000033050.4	Lyve1	chr7:110850606-110863239	embryo8_5	embryo9_5	OK	1.80793	0.289654	-6.24169	-2.64194	-5.17466	5e-05	0.00302122	yes
TCONS_00096762	XLOC_030045	=	ENSMUST00000031181.15	Ugt2b34	chr5:86889766-86906937	embryo8_5	embryo9_5	OK	0.632622	0.099535	-6.35577	-2.66807	-4.08372	5e-05	0.00302122	yes
TCONS_00004494	XLOC_001482	=	ENSMUST00000005824.11	Apoa2	chr1:171225053-171226379	embryo8_5	embryo9_5	OK	9.4806	1.49128	-6.35736	-2.66842	-3.36234	0.0002	0.0100479	yes
TCONS_00066813	XLOC_020943	=	ENSMUST00000076463.11	Gpr155	chr2:73341505-73386572	embryo8_5	embryo9_5	OK	1.37989	0.209339	-6.59165	-2.72064	-3.82839	0.0002	0.0100479	yes
TCONS_00054018	XLOC_017330	=	ENSMUST00000025521.8	Cdx1	chr18:61018861-61036199	embryo8_5	embryo9_5	OK	14.7333	2.23463	-6.59317	-2.72097	-8.92689	5e-05	0.00302122	yes
TCONS_00088470	XLOC_027639	=	ENSMUST00000084117.12	H6pd	chr4:149979474-150009023	embryo8_5	embryo9_5	OK	2.17279	0.326574	-6.65329	-2.73407	-3.0883	0.00135	0.0478481	yes
TCONS_00007223	XLOC_002370	=	ENSMUST00000164097.2	Ihh	chr1:74945314-74951672	embryo8_5	embryo9_5	OK	3.43761	0.48946	-7.02327	-2.81214	-6.9118	5e-05	0.00302122	yes
TCONS_00091392	XLOC_028480	=	ENSMUST00000042755.6	Afp	chr5:90490736-90515931	embryo8_5	embryo9_5	OK	98.2975	13.8281	-7.10853	-2.82955	-11.4856	5e-05	0.00302122	yes
TCONS_00128092	XLOC_039555	=	ENSMUST00000034308.14	Bco1	chr8:117095853-117133720	embryo8_5	embryo9_5	OK	0.997338	0.139488	-7.14999	-2.83794	-3.55888	5e-05	0.00302122	yes
TCONS_00105370	XLOC_032510	=	ENSMUST00000031707.13	Aass	chr6:23072172-23132986	embryo8_5	embryo9_5	OK	4.38555	0.606953	-7.22552	-2.8531	-8.40577	5e-05	0.00302122	yes
TCONS_00003141	XLOC_001031	=	ENSMUST00000027629.9	Tfcp2l1	chr1:118627944-118685168	embryo8_5	embryo9_5	OK	3.33935	0.451196	-7.40111	-2.88774	-9.93204	5e-05	0.00302122	yes
TCONS_00143305	XLOC_044691	=	ENSMUST00000155597.1	Renbp	chrX:73922120-73930850	embryo8_5	embryo9_5	OK	5.57476	0.750439	-7.42867	-2.8931	-4.5286	5e-05	0.00302122	yes
TCONS_00051608	XLOC_016504	=	ENSMUST00000145347.7	Mtcl1	chr17:66336981-66449750	embryo8_5	embryo9_5	OK	6.30858	0.843349	-7.48039	-2.90311	-3.5442	0.0006	0.0247061	yes
TCONS_00140868	XLOC_043629	=	ENSMUST00000033689.2	Cdx4	chrX:103321397-103330592	embryo8_5	embryo9_5	OK	36.9056	4.85299	-7.60471	-2.92689	-11.6085	5e-05	0.00302122	yes
TCONS_00055395	XLOC_017776	=	ENSMUST00000075838.5	A1cf	chr19:31868760-31949406	embryo8_5	embryo9_5	OK	0.414074	0.0543887	-7.61324	-2.92851	-3.88305	0.00025	0.0120646	yes
TCONS_00022537	XLOC_006773	=	ENSMUST00000020655.13	Jade2	chr11:51813454-51857653	embryo8_5	embryo9_5	OK	0.830993	0.108441	-7.66309	-2.93793	-3.87008	5e-05	0.00302122	yes
TCONS_00123948	XLOC_038342	=	ENSMUST00000209294.1	Sigirr	chr7:141091174-141100572	embryo8_5	embryo9_5	OK	2.74841	0.352962	-7.7867	-2.96102	-5.07641	5e-05	0.00302122	yes
TCONS_00101647	XLOC_031338	=	ENSMUST00000131502.1	Hoxaas3	chr6:52162416-52221854	embryo8_5	embryo9_5	OK	20.3284	2.59858	-7.82289	-2.9677	-4.4329	5e-05	0.00302122	yes
TCONS_00124253	XLOC_038408	=	ENSMUST00000010904.4	Phlda2	chr7:143501544-143503150	embryo8_5	embryo9_5	OK	65.836	8.35018	-7.88438	-2.979	-10.7496	5e-05	0.00302122	yes
TCONS_00076539	XLOC_024071	=	ENSMUST00000048246.4	Fgb	chr3:83040140-83049863	embryo8_5	embryo9_5	OK	3.82698	0.479793	-7.97631	-2.99572	-8.4061	5e-05	0.00302122	yes
TCONS_00022365	XLOC_006718	=	ENSMUST00000055102.12	Timd2	chr11:46668959-46707061	embryo8_5	embryo9_5	OK	0.886104	0.108238	-8.18663	-3.03326	-3.45053	0.00025	0.0120646	yes
TCONS_00078908	XLOC_024786	=	ENSMUST00000029805.12	Mttp	chr3:138089853-138159821	embryo8_5	embryo9_5	OK	13.924	1.68178	-8.27932	-3.04951	-6.81365	5e-05	0.00302122	yes
TCONS_00074354	XLOC_023263	=	ENSMUST00000077918.6	Cfi	chr3:129835883-129875332	embryo8_5	embryo9_5	OK	1.39369	0.167475	-8.32178	-3.0569	-4.91593	5e-05	0.00302122	yes
TCONS_00044328	XLOC_014344	j	ENSMUST00000023670.3	Clic6	chr16:92478741-92541243	embryo8_5	embryo9_5	OK	18.2415	2.1171	-8.61627	-3.10707	-8.63226	5e-05	0.00302122	yes
TCONS_00038601	XLOC_012645	=	ENSMUST00000124470.7	Prlr	chr15:10177237-10410153	embryo8_5	embryo9_5	OK	0.48413	0.0551377	-8.78038	-3.13428	-5.68421	5e-05	0.00302122	yes
TCONS_00046674	XLOC_015019	=	ENSMUST00000014578.5	Plg	chr17:12378608-12419384	embryo8_5	embryo9_5	OK	1.70702	0.192846	-8.85173	-3.14596	-6.08783	5e-05	0.00302122	yes
TCONS_00046435	XLOC_014959	=	ENSMUST00000000395.6	Tmprss2	chr16:97564683-97611195	embryo8_5	embryo9_5	OK	16.0625	1.7987	-8.93006	-3.15868	-11.5765	5e-05	0.00302122	yes
TCONS_00136230	XLOC_042085	=	ENSMUST00000034618.4	Pdzd3	chr9:44247311-44251464	embryo8_5	embryo9_5	OK	0.749919	0.083248	-9.00825	-3.17125	-3.8798	0.0004	0.0178231	yes
TCONS_00082052	XLOC_025790	=	ENSMUST00000030261.5	2610528J11Rik	chr4:118526998-118530228	embryo8_5	embryo9_5	OK	5.41092	0.600255	-9.01437	-3.17223	-5.82119	5e-05	0.00302122	yes
TCONS_00058046	XLOC_018707	=	ENSMUST00000028045.3	Mrc1	chr2:14229391-14332057	embryo8_5	embryo9_5	OK	1.28405	0.139512	-9.20387	-3.20225	-6.49486	5e-05	0.00302122	yes
TCONS_00117853	XLOC_036428	=	ENSMUST00000174355.7	Apoe	chr7:19696108-19699188	embryo8_5	embryo9_5	OK	105.159	11.1889	-9.39851	-3.23243	-11.7647	5e-05	0.00302122	yes
TCONS_00134623	XLOC_041636	=	ENSMUST00000134939.8	Qars	chr9:108507705-108515941	embryo8_5	embryo9_5	OK	22.2203	2.36337	-9.40196	-3.23296	-3.84221	5e-05	0.00302122	yes
TCONS_00019157	XLOC_005867	=	ENSMUST00000103194.9	Car4	chr11:84957785-84966044	embryo8_5	embryo9_5	OK	117.791	12.4685	-9.44709	-3.23988	-13.2705	5e-05	0.00302122	yes
TCONS_00038522	XLOC_012623	=	ENSMUST00000110663.8	Dab2	chr15:6299787-6440712	embryo8_5	embryo9_5	OK	42.6751	4.48926	-9.50604	-3.24885	-8.0475	5e-05	0.00302122	yes
TCONS_00082974	XLOC_026025	=	ENSMUST00000102546.3	Il22ra1	chr4:135728171-135752140	embryo8_5	embryo9_5	OK	1.15108	0.115542	-9.96244	-3.3165	-5.15774	5e-05	0.00302122	yes
TCONS_00134919	XLOC_041671	=	ENSMUST00000184437.1	Mir6236	chr9:110281286-110281409	embryo8_5	embryo9_5	OK	705.653	70.6291	-9.99097	-3.32062	-6.44471	5e-05	0.00302122	yes
TCONS_00037294	XLOC_012152	=	ENSMUST00000022398.13	1700011H14Rik	chr14:49226357-49245428	embryo8_5	embryo9_5	OK	7.02286	0.682436	-10.2909	-3.36329	-7.24171	5e-05	0.00302122	yes
TCONS_00044329	XLOC_014344	=	ENSMUST00000023670.3	Clic6	chr16:92478741-92541243	embryo8_5	embryo9_5	OK	8.14956	0.760614	-10.7144	-3.42149	-6.79526	5e-05	0.00302122	yes
TCONS_00010360	XLOC_003259	=	ENSMUST00000027778.7	Mixl1	chr1:180693042-180697034	embryo8_5	embryo9_5	OK	2.76426	0.257329	-10.7421	-3.42521	-6.75148	5e-05	0.00302122	yes
TCONS_00037908	XLOC_012370	=	ENSMUST00000121312.1	Gata4	chr14:63198921-63271692	embryo8_5	embryo9_5	OK	6.05677	0.556639	-10.881	-3.44374	-3.86685	5e-05	0.00302122	yes
TCONS_00058744	XLOC_018874	=	ENSMUST00000040324.13	Ppp1r26	chr2:28446799-28455508	embryo8_5	embryo9_5	OK	2.08806	0.187218	-11.1531	-3.47937	-3.79713	5e-05	0.00302122	yes
TCONS_00024712	XLOC_007391	=	ENSMUST00000038343.6	B4galnt2	chr11:95865942-95914891	embryo8_5	embryo9_5	OK	5.28492	0.4382	-12.0605	-3.59222	-7.78427	5e-05	0.00302122	yes
TCONS_00072250	XLOC_022653	=	ENSMUST00000048486.12	Fgg	chr3:82876704-83015049	embryo8_5	embryo9_5	OK	4.90018	0.391661	-12.5113	-3.64516	-5.97036	5e-05	0.00302122	yes
TCONS_00045569	XLOC_014686	=	ENSMUST00000002926.6	Pla1a	chr16:38396118-38433145	embryo8_5	embryo9_5	OK	0.96264	0.0756341	-12.7276	-3.66989	-4.20223	0.0002	0.0100479	yes
TCONS_00041223	XLOC_013488	=	ENSMUST00000073428.5	Slc39a4	chr15:76612384-76616852	embryo8_5	embryo9_5	OK	6.02266	0.46344	-12.9956	-3.69995	-8.85959	5e-05	0.00302122	yes
TCONS_00002555	XLOC_000826	=	ENSMUST00000027518.11	Spp2	chr1:88406960-88426438	embryo8_5	embryo9_5	OK	6.60596	0.505687	-13.0633	-3.70745	-6.17414	5e-05	0.00302122	yes
TCONS_00027319	XLOC_008079	=	ENSMUST00000021384.4	Mia2	chr12:59095798-59109130	embryo8_5	embryo9_5	OK	1.49191	0.112696	-13.2384	-3.72665	-4.72107	5e-05	0.00302122	yes
TCONS_00047307	XLOC_015235	=	ENSMUST00000119486.7	Hmga1	chr17:27556619-27565749	embryo8_5	embryo9_5	OK	84.3945	6.36155	-13.2663	-3.7297	-3.62548	0.0003	0.0140875	yes
TCONS_00144359	XLOC_045117	=	ENSMUST00000113163.7	Nxf7	chrX:135579554-135598777	embryo8_5	embryo9_5	OK	4.89314	0.363425	-13.464	-3.75103	-5.3767	5e-05	0.00302122	yes
TCONS_00141414	XLOC_043892	=	ENSMUST00000054889.3	Cldn2	chrX:139800827-139811386	embryo8_5	embryo9_5	OK	4.32196	0.318469	-13.5711	-3.76246	-7.87792	5e-05	0.00302122	yes
TCONS_00139659	XLOC_043126	=	ENSMUST00000184866.7	Rhox5	chrX:37804841-37808876	embryo8_5	embryo9_5	OK	11.9018	0.849129	-14.0165	-3.80905	-7.55416	5e-05	0.00302122	yes
TCONS_00018643	XLOC_005749	j	ENSMUST00000108402.8	Slc6a4	chr11:76998602-77032340	embryo8_5	embryo9_5	OK	1.30501	0.0929405	-14.0413	-3.81161	-4.85809	5e-05	0.00302122	yes
TCONS_00144407	XLOC_045139	=	ENSMUST00000113097.7	Morf4l2	chrX:136732941-136803364	embryo8_5	embryo9_5	OK	110.659	6.71888	-16.4699	-4.04175	-4.3239	0.0001	0.00551524	yes
TCONS_00130379	XLOC_040314	=	ENSMUST00000190457.1	2210011C24Rik	chr8:84010221-84012171	embryo8_5	embryo9_5	OK	1.96852	0.118148	-16.6615	-4.05845	-4.41555	0.0005	0.0213368	yes
TCONS_00139995	XLOC_043297	=	ENSMUST00000178085.7	4933402E13Rik	chrX:62283498-62292078	embryo8_5	embryo9_5	OK	3.63804	0.214461	-16.9636	-4.08437	-7.18488	5e-05	0.00302122	yes
TCONS_00072252	XLOC_022654	=	ENSMUST00000029630.14	Fga	chr3:83026075-83033627	embryo8_5	embryo9_5	OK	3.5411	0.207047	-17.1029	-4.09616	-5.43972	5e-05	0.00302122	yes
TCONS_00040209	XLOC_013152	=	ENSMUST00000023806.12	Soat2	chr15:102150525-102163474	embryo8_5	embryo9_5	OK	6.37246	0.355032	-17.949	-4.16583	-9.24433	5e-05	0.00302122	yes
TCONS_00066540	XLOC_020870	=	ENSMUST00000047812.7	Dpp4	chr2:62330072-62470913	embryo8_5	embryo9_5	OK	7.10297	0.375567	-18.9127	-4.24128	-12.4673	5e-05	0.00302122	yes
TCONS_00037572	XLOC_012255	=	ENSMUST00000022787.6	Slc7a8	chr14:54722215-54781886	embryo8_5	embryo9_5	OK	7.31793	0.367409	-19.9177	-4.31598	-11.7681	5e-05	0.00302122	yes
TCONS_00109211	XLOC_033780	=	ENSMUST00000100841.8	Eps8	chr6:137477244-137654876	embryo8_5	embryo9_5	OK	2.46943	0.119604	-20.6467	-4.36785	-3.68394	0.0002	0.0100479	yes
TCONS_00031136	XLOC_009733	=	ENSMUST00000037145.7	Cdhr2	chr13:54701460-54736662	embryo8_5	embryo9_5	OK	3.17719	0.152247	-20.8687	-4.38327	-9.10567	5e-05	0.00302122	yes
TCONS_00090730	XLOC_028283	=	ENSMUST00000031096.10	Klb	chr5:65348313-65384007	embryo8_5	embryo9_5	OK	3.03577	0.143795	-21.1118	-4.39998	-8.2013	5e-05	0.00302122	yes
TCONS_00057113	XLOC_018343	=	ENSMUST00000112335.2	Rbp4	chr19:38116619-38125321	embryo8_5	embryo9_5	OK	132.856	5.96935	-22.2564	-4.47614	-15.6641	5e-05	0.00302122	yes
TCONS_00133744	XLOC_041425	=	ENSMUST00000034915.14	Ctsh	chr9:90054151-90076089	embryo8_5	embryo9_5	OK	22.1761	0.91595	-24.211	-4.59759	-10.9707	5e-05	0.00302122	yes
TCONS_00037917	XLOC_012373	=	ENSMUST00000022522.14	Tdh	chr14:63492346-63509092	embryo8_5	embryo9_5	OK	14.6429	0.591277	-24.7649	-4.63022	-11.1273	5e-05	0.00302122	yes
TCONS_00127544	XLOC_039420	=	ENSMUST00000056051.10	Car7	chr8:104534688-104550343	embryo8_5	embryo9_5	OK	22.1399	0.889561	-24.8886	-4.63741	-11.4381	5e-05	0.00302122	yes
TCONS_00052131	XLOC_016701	=	ENSMUST00000075312.3	Ttr	chr18:20558073-20674324	embryo8_5	embryo9_5	OK	116.724	4.55054	-25.6506	-4.68092	-8.01103	5e-05	0.00302122	yes
TCONS_00061813	XLOC_019737	=	ENSMUST00000110524.1	Slc28a2	chr2:122426476-122461137	embryo8_5	embryo9_5	OK	1.30261	0.0471331	-27.6368	-4.78852	-5.32948	0.0004	0.0178231	yes
TCONS_00090549	XLOC_028198	=	ENSMUST00000094787.7	Slc34a2	chr5:53038080-53071664	embryo8_5	embryo9_5	OK	1.85318	0.0638837	-29.0087	-4.85841	-7.40572	5e-05	0.00302122	yes
TCONS_00014974	XLOC_004649	=	ENSMUST00000117422.1	Creb3l3	chr10:81084323-81098874	embryo8_5	embryo9_5	OK	2.25783	0.072846	-30.9946	-4.95395	-5.95341	0.0001	0.00551524	yes
TCONS_00028436	XLOC_008461	=	ENSMUST00000021707.6	Amn	chr12:111271110-111276426	embryo8_5	embryo9_5	OK	15.7395	0.480403	-32.7631	-5.034	-11.1892	5e-05	0.00302122	yes
TCONS_00055634	XLOC_017869	=	ENSMUST00000026208.5	Abcc2	chr19:43782191-43840740	embryo8_5	embryo9_5	OK	2.0449	0.0618619	-33.0559	-5.04684	-9.31863	5e-05	0.00302122	yes
TCONS_00011658	XLOC_003663	=	ENSMUST00000009790.13	Pla2g12b	chr10:59403659-59421976	embryo8_5	embryo9_5	OK	4.80227	0.143913	-33.3693	-5.06045	-5.94354	0.0001	0.00551524	yes
TCONS_00071081	XLOC_022269	=	ENSMUST00000029240.13	Slc2a2	chr3:28697902-28781108	embryo8_5	embryo9_5	OK	3.23418	0.0920009	-35.1538	-5.13561	-6.10655	0.00045	0.019566	yes
TCONS_00132554	XLOC_041063	=	ENSMUST00000034585.6	Apoa4	chr9:46240695-46243529	embryo8_5	embryo9_5	OK	18.6159	0.498545	-37.3405	-5.22267	-11.389	5e-05	0.00302122	yes
TCONS_00007942	XLOC_002574	=	ENSMUST00000071985.5	Slco4c1	chr1:96816269-96997577	embryo8_5	embryo9_5	OK	2.44691	0.0635274	-38.5174	-5.26744	-8.50911	5e-05	0.00302122	yes
TCONS_00105722	XLOC_032606	=	ENSMUST00000031868.4	Slc13a4	chr6:35267956-35308131	embryo8_5	embryo9_5	OK	20.3647	0.500396	-40.6972	-5.34685	-15.2032	5e-05	0.00302122	yes
TCONS_00050680	XLOC_016185	=	ENSMUST00000025249.6	Apom	chr17:35128996-35132050	embryo8_5	embryo9_5	OK	42.6743	0.975062	-43.7657	-5.45173	-12.7226	5e-05	0.00302122	yes
TCONS_00026897	XLOC_007895	=	ENSMUST00000037811.12	Apob	chr12:7977647-8016835	embryo8_5	embryo9_5	OK	85.5326	1.67559	-51.0463	-5.67373	-19.781	5e-05	0.00302122	yes
TCONS_00132552	XLOC_041062	=	ENSMUST00000034588.8	Apoa1	chr9:46228579-46230466	embryo8_5	embryo9_5	OK	137.663	2.27106	-60.6162	-5.92163	-17.033	5e-05	0.00302122	yes
TCONS_00053867	XLOC_017269	=	ENSMUST00000025381.2	Spink1	chr18:43728068-43737237	embryo8_5	embryo9_5	OK	54.2779	0.770624	-70.4337	-6.13819	-9.20532	5e-05	0.00302122	yes
TCONS_00064605	XLOC_020461	=	ENSMUST00000091436.6	Cubn	chr2:13271600-13491813	embryo8_5	embryo9_5	OK	69.9962	0.852538	-82.1033	-6.35937	-20.8765	5e-05	0.00302122	yes
