# Supplementary material for: STRAP regulates alternative splicing fidelity during lineage commitment of mouse embryonic stem cells
Source: Nat Commun. 2020 Nov 23;11:5941. doi: 10.1038/s41467-020-19698-6 (PMC7684319; doi:10.1038/s41467-020-19698-6)
Supplement: Supplementary file 6 — Supplementary Data 2 [file 41467_2020_19698_MOESM6_ESM.xlsx]

## Sheet: SE
aID	GeneID	geneSymbol	chr	strand	exonStart_0base	exonEnd	upstreamES	upstreamEE	downstreamES	downstreamEE	ID	IJC_SAMPLE_1	SJC_SAMPLE_1	IJC_SAMPLE_2	SJC_SAMPLE_2	IncFormLen	SkipFormLen	PValue	FDR	E9.0	E8.0	IncLevelDifference
34985	ENSMUSG00000022150.16	Dab2	chr15	+	6429295	6429949	6424634	6424697	6430953	6431107	34985	97130	5,9	254187	271253	150	75	0	0	0.907,0.878	0.319,0.27	0.598
19070	ENSMUSG00000027523.19	Gnas	chr2	+	174288490	174288586	174285255	174285477	174334211	174334284	19070	11,14	119186	54,61	121113	150	75	1.75415e-14	1.67136e-10	0.044,0.036	0.182,0.213	-0.158
9120	ENSMUSG00000005417.17	Mprip	chr11	+	59772151	59772217	59771616	59771702	59775515	59776223	9120	5011023	60,92	789654	17,17	140	75	2.74669e-13	1.57023e-09	0.817,0.856	0.961,0.954	-0.121
740	ENSMUSG00000075302.10	Erich2	chr2	+	70523043	70523092	70522479	70522507	70523330	70523367	740	3,2	0,0	1,0	3,7	123	75	8.77964e-13	4.18262e-09	1.0,1.0	0.169,0.0	0.915
7523	ENSMUSG00000029769.16	Ccdc136	chr6	+	29412901	29413087	29411247	29411385	29426624	29426948	7523	3,6	0,0	2,0	5,5	150	75	3.28859e-12	1.34287e-08	1.0,1.0	0.167,0.0	0.916
17053	ENSMUSG00000020385.16	Clk4	chr11	+	51273077	51273168	51271799	51272022	51273559	51273626	17053	50145	5,22	53,55	42,45	150	75	3.83849e-12	1.37149e-08	0.833,0.767	0.387,0.379	0.417
9327	ENSMUSG00000020166.14	Cnot2	chr10	-	116537220	116537278	116507040	116507188	116549032	116549175	9327	19,23	0,0	14,14	13,12	132	75	5.86897e-12	1.86399e-08	1.0,1.0	0.38,0.399	0.611
27988	ENSMUSG00000008140.17	Emc10	chr7	-	44491162	44491249	44490110	44490970	44491954	44492048	27988	147167	95146	71,41	156120	150	75	1.13232e-11	3.23661e-08	0.436,0.364	0.185,0.146	0.235
18769	ENSMUSG00000030313.15	Dennd5b	chr6	-	149084870	149084936	149080805	149080915	149101182	149101584	18769	26,44	41102	82,65	34,34	140	75	5.59686e-11	1.45437e-07	0.254,0.188	0.564,0.506	-0.314
5710	ENSMUSG00000016624.15	Phf21b	chr15	-	84793895	84793918	84791782	84791941	84795079	84795134	5710	18,20	16,17	1,0	20,13	97	75	1.29603e-10	3.08714e-07	0.465,0.476	0.037,0.0	0.452
14331	ENSMUSG00000000085.16	Scmh1	chr4	+	120462012	120462155	120447146	120447161	120468234	120468469	14331	4,4	0,0	0,0	3,1	150	75	1.69915e-10	3.46918e-07	1.0,1.0	0.0,0.0	1
16652	ENSMUSG00000049295.16	Zfp219	chr14	-	52014947	52015052	52009969	52010058	52019494	52019713	16652	0,0	2,2	5,3	0,0	150	75	1.69339e-10	3.46918e-07	0.0,0.0	1.0,1.0	-1
16488	ENSMUSG00000031543.18	Ank1	chr8	+	23141595	23141720	23141163	23141229	23148280	23150497	16488	1,2	0,0	0,1	1,4	150	75	2.15109e-10	3.7555e-07	1.0,1.0	0.0,0.111	0.945
4190	ENSMUSG00000004285.12	Atp6v1f	chr6	+	29468966	29469226	29468067	29468167	29470066	29470512	4190	0,0	4,6	3,1	0,0	150	75	2.01985e-10	3.7555e-07	0.0,0.0	1.0,1.0	-1
27023	ENSMUSG00000054474.15	Thnsl2	chr6	-	71141684	71141752	71141219	71141454	71144290	71144347	27023	0,0	8,6	2,6	0,1	142	75	3.12704e-10	4.96574e-07	0.0,0.0	1.0,0.76	-0.88
34986	ENSMUSG00000022150.16	Dab2	chr15	+	6429295	6429949	6424196	6424250	6430953	6431107	34986	81,71	1,0	168106	22,24	150	75	1.04215e-09	1.41852e-06	0.976,1.0	0.792,0.688	0.248
1072	ENSMUSG00000001036.17	Epn2	chr11	-	61565821	61565894	61548007	61548042	61579566	61579687	1072	1,6	5,6	4,11	0,0	147	75	1.38659e-09	1.72323e-06	0.093,0.338	1.0,1.0	-0.784
19856	ENSMUSG00000026979.16	Psd4	chr2	+	24368350	24368580	24367609	24367802	24394021	24395040	19856	0,0	1,3	2,1	0,0	150	75	1.32944e-09	1.72323e-06	0.0,0.0	1.0,1.0	-1
18787	ENSMUSG00000085396.7	Firre	chrX	-	50562679	50562954	50558137	50558384	50564812	50564883	18787	19,31	0,0	37,30	17,10	150	75	1.64746e-09	1.81816e-06	1.0,1.0	0.521,0.6	0.44
28904	ENSMUSG00000027750.16	Postn	chr3	+	54380411	54380492	54377560	54377606	54383387	54383477	28904	64,43	88144	0,5	32,71	150	75	1.61766e-09	1.81816e-06	0.267,0.13	0.0,0.034	0.181
26055	ENSMUSG00000033788.15	Dysf	chr6	+	84096476	84096518	84087791	84087874	84097707	84097823	26055	0,2	10,23	16,19	12,14	116	75	1.96358e-09	2.07878e-06	0.0,0.053	0.463,0.467	-0.439
34864	ENSMUSG00000025728.15	Pigq	chr17	-	25931673	25932231	25930957	25931038	25934757	25934878	34864	237327	15,26	199143	46,44	150	75	2.11279e-09	2.15686e-06	0.888,0.863	0.684,0.619	0.224
16889	ENSMUSG00000040855.15	Reps2	chrX	-	162512678	162512732	162471794	162471856	162514278	162514348	16889	1,2	0,0	0,0	2,1	128	75	4.49279e-09	4.01319e-06	1.0,1.0	0.0,0.0	1
24431	ENSMUSG00000018736.14	Ndel1	chr11	-	68826169	68826204	68822109	68822665	68829914	68830066	24431	12,22	31,73	68,42	47,28	109	75	4.47358e-09	4.01319e-06	0.21,0.172	0.499,0.508	-0.313
14866	ENSMUSG00000037259.15	Dzank1	chr2	-	144491771	144491897	144490112	144490277	144501426	144501519	14866	7,7	0,2	0,0	4,1	150	75	8.57742e-09	7.42961e-06	1.0,0.636	0.0,0.0	0.818
1932	ENSMUSG00000021000.15	Ctage5	chr12	+	59146335	59146362	59144698	59144770	59146846	59146957	1932	4,0	67175	18,13	72,99	101	75	9.42026e-09	7.91966e-06	0.042,0.0	0.157,0.089	-0.102
34667	ENSMUSG00000003435.9	Supt5	chr7	-	28330017	28330029	28329582	28329652	28330579	28330645	34667	109203	0,2	135,96	10,16	86	75	1.29777e-08	1.05987e-05	1.0,0.989	0.922,0.84	0.113
12659	ENSMUSG00000002105.15	Slc39a13	chr2	-	91064905	91065007	91064640	91064804	91065581	91066176	12659	25,47	4,15	6,11	20,21	150	75	1.50093e-08	1.19174e-05	0.758,0.61	0.13,0.208	0.515
2684	ENSMUSG00000000568.15	Hnrnpd	chr5	-	99963730	99963877	99962282	99962612	99963983	99964083	2684	18082882	132282	17051609	264302	150	75	1.8043e-08	1.3939e-05	0.873,0.836	0.764,0.727	0.109
5774	ENSMUSG00000051747.14	Ttn	chr2	-	76907307	76909953	76906253	76906532	76921550	76921607	5774	49,96	4,4	67,56	32,18	150	75	1.92783e-08	1.45013e-05	0.86,0.923	0.511,0.609	0.331
17185	ENSMUSG00000020777.16	Acox1	chr11	-	116183463	116183624	116181912	116182020	116189414	116189575	17185	35,73	1,0	70,64	16,11	150	75	2.44055e-08	1.78874e-05	0.946,1.0	0.686,0.744	0.258
31338	ENSMUSG00000059743.12	Fdps	chr3	-	89100920	89101136	89100668	89100831	89101861	89101888	31338	67,54	90,99	8,14	57,81	150	75	2.7319e-08	1.95222e-05	0.271,0.214	0.066,0.08	0.169
2362	ENSMUSG00000029162.15	Khk	chr5	+	30926687	30926822	30924738	30924855	30927021	30927156	2362	2,2	0,0	2,2	2,4	150	75	2.92148e-08	2.03677e-05	1.0,1.0	0.333,0.2	0.734
8833	ENSMUSG00000095041.7	AC149090.1	JH584304.1	-	56985	57151	55111	55701	58563	59690	8833	58129	3,0	95,64	18,12	150	75	3.61771e-08	2.46211e-05	0.906,1.0	0.725,0.727	0.227
28907	ENSMUSG00000027750.16	Postn	chr3	+	54385670	54385754	54385207	54385285	54389338	54389380	28907	80,62	96130	0,11	36,58	150	75	4.98941e-08	3.2413e-05	0.294,0.193	0.0,0.087	0.2
16319	ENSMUSG00000036928.14	Stag3	chr5	+	138299953	138300024	138299338	138299428	138300123	138300211	16319	11,4	1,0	3,1	7,5	145	75	5.35661e-08	3.39234e-05	0.851,1.0	0.181,0.094	0.788
9347	ENSMUSG00000020166.14	Cnot2	chr10	-	116527826	116527949	116507040	116507188	116549032	116549105	9347	53,91	0,0	123,98	13,12	150	75	5.45927e-08	3.39234e-05	1.0,1.0	0.826,0.803	0.185
15973	ENSMUSG00000029063.16	Nadk	chr4	+	155587860	155588018	155587684	155587784	155588609	155588692	15973	240424	5,18	312317	43,37	150	75	5.87882e-08	3.42939e-05	0.96,0.922	0.784,0.811	0.143
9289	ENSMUSG00000025026.14	Add3	chr19	+	53244309	53244405	53242503	53242627	53244997	53247399	9289	154381	33,92	432293	29,30	150	75	5.87207e-08	3.42939e-05	0.7,0.674	0.882,0.83	-0.169
12077	ENSMUSG00000000167.14	Pih1d2	chr9	+	50620944	50621190	50618445	50618649	50621620	50621778	12077	2,1	6,4	2,1	0,0	150	75	6.35127e-08	3.63089e-05	0.143,0.111	1.0,1.0	-0.873
2434	ENSMUSG00000034321.13	Exosc1	chr19	-	41926531	41926565	41922979	41924088	41931355	41931430	2434	1,0	2,3	7,4	1,0	108	75	7.72933e-08	4.24875e-05	0.258,0.0	0.829,1.0	-0.785
3080	ENSMUSG00000038766.16	Gabpb2	chr3	-	95216213	95216268	95206462	95206602	95217588	95217709	3080	47106	8,13	37,46	26,28	129	75	8.26323e-08	4.45653e-05	0.774,0.826	0.453,0.489	0.329
31702	ENSMUSG00000020358.17	Hnrnpab	chr11	-	51601749	51601890	51601173	51601478	51602592	51602695	31702	26395376	294503	39313205	616696	150	75	8.86319e-08	4.69158e-05	0.818,0.842	0.761,0.697	0.101
12185	ENSMUSG00000049336.16	Tenm2	chr11	-	36139575	36139761	36106718	36106865	36141482	36141683	12185	11,14	1,7	0,0	5,2	150	75	1.12561e-07	5.8499e-05	0.846,0.5	0.0,0.0	0.673
10866	ENSMUSG00000042772.15	Smg7	chr1	-	152843229	152843379	152841512	152841593	152844035	152844407	10866	77139	138162	89,65	330214	150	75	1.2473e-07	6.36658e-05	0.218,0.3	0.119,0.132	0.134
29751	ENSMUSG00000031860.17	Pbx4	chr8	+	69864311	69864550	69859079	69859153	69864823	69865014	29751	2,1	0,0	4,0	3,2	150	75	1.36124e-07	6.82625e-05	1.0,1.0	0.4,0.0	0.8
14867	ENSMUSG00000037259.15	Dzank1	chr2	-	144479014	144479142	144476072	144476147	144479604	144479685	14867	1,3	0,0	5,1	2,4	150	75	1.84411e-07	9.0883e-05	1.0,1.0	0.556,0.111	0.666
31809	ENSMUSG00000025019.15	Lcor	chr19	+	41545874	41546007	41528560	41528640	41555607	41555701	31809	82127	0,0	52,57	9,4	150	75	1.9259e-07	9.33048e-05	1.0,1.0	0.743,0.877	0.19
21829	ENSMUSG00000023079.14	Gtf2ird1	chr5	-	134409126	134409310	134404655	134404966	134415134	134415276	21829	78126	12,11	98,77	0,1	150	75	2.14963e-07	0.000102409	0.765,0.851	1.0,0.975	-0.179
30749	ENSMUSG00000033577.18	Myo6	chr9	+	80293526	80293553	80292356	80292517	80299145	80299249	30749	0,0	9,26	4,9	8,15	101	75	2.35408e-07	0.00011031	0.0,0.0	0.271,0.308	-0.289
31762	ENSMUSG00000040722.6	Scamp5	chr9	-	57447076	57447233	57446071	57446173	57451355	57451484	31762	36,26	1,0	58,55	12,19	150	75	2.48262e-07	0.00011264	0.947,1.0	0.707,0.591	0.325
7832	ENSMUSG00000000159.15	Igsf5	chr16	+	96378084	96378384	96372829	96373147	96386485	96386626	7832	1,1	0,0	6,3	2,8	150	75	2.44592e-07	0.00011264	1.0,1.0	0.6,0.158	0.621
24114	ENSMUSG00000029512.11	Ulk1	chr5	-	110793374	110793491	110792965	110793113	110793814	110793903	24114	5,12	18,33	0,0	41,26	150	75	2.60304e-07	0.00011447	0.122,0.154	0.0,0.0	0.138
29347	ENSMUSG00000048647.9	Exd1	chr2	-	119546788	119546882	119541358	119541544	119547006	119547627	29347	1,6	0,0	4,0	4,1	150	75	2.57813e-07	0.00011447	1.0,1.0	0.333,0.0	0.834
27024	ENSMUSG00000021097.14	Clmn	chr12	-	104773181	104773274	104763113	104771963	104773772	104773843	27024	0,2	16,25	27,11	44,20	150	75	2.66163e-07	0.000115273	0.0,0.038	0.235,0.216	-0.206
15816	ENSMUSG00000026319.13	2310035C23Rik	chr1	+	105740434	105740517	105735922	105736022	105741012	105741095	15816	30,78	0,0	55,28	5,11	150	75	2.78077e-07	0.000118635	1.0,1.0	0.846,0.56	0.297
18836	ENSMUSG00000030672.12	Mylpf	chr7	+	127211748	127211763	127209283	127209398	127212860	127212953	18836	2,1	1,7	2,1	0,0	89	75	4.27415e-07	0.000177061	0.628,0.107	1.0,1.0	-0.633
14731	ENSMUSG00000028273.15	Pdlim5	chr3	-	142304704	142304722	142304296	142304469	142312122	142312214	14731	29,26	35,78	17,11	160131	92	75	4.44944e-07	0.00018169	0.403,0.214	0.08,0.064	0.236
18806	ENSMUSG00000029130.12	Rnf32	chr5	+	29206173	29206298	29205668	29205701	29206695	29206804	18806	3,11	0,0	13,6	5,5	150	75	4.5685e-07	0.000183924	1.0,1.0	0.565,0.375	0.53
2562	ENSMUSG00000019978.15	Epb41l2	chr10	+	25493566	25493629	25488950	25489093	25495444	25495591	2562	18,14	0,0	10,10	13,2	137	75	5.44773e-07	0.000213312	1.0,1.0	0.296,0.732	0.486
2363	ENSMUSG00000029162.15	Khk	chr5	+	30927021	30927156	30924738	30924855	30928442	30928515	2363	0,0	12,17	5,7	9,5	150	75	5.66291e-07	0.000218741	0.0,0.0	0.217,0.412	-0.315
10041	ENSMUSG00000029575.17	Mmab	chr5	-	114437049	114437122	114436478	114436543	114437817	114437875	10041	49,80	2,0	30,30	10,5	147	75	6.74769e-07	0.0002519	0.926,1.0	0.605,0.754	0.284
16746	ENSMUSG00000028329.13	Xpa	chr4	-	46180206	46180398	46175221	46175415	46183117	46183235	16746	0,12	4,3	4,14	0,0	150	75	6.78572e-07	0.0002519	0.0,0.667	1.0,1.0	-0.666
7559	ENSMUSG00000029208.16	Guf1	chr5	+	69563082	69563222	69561653	69561857	69564523	69564647	7559	76161	28,44	102,99	10,5	150	75	7.12623e-07	0.000261149	0.576,0.647	0.836,0.908	-0.261
35887	ENSMUSG00000038990.14	Cables2	chr2	-	180262116	180262225	180261515	180261681	180263077	180263155	35887	111176	0,2	72,74	8,7	150	75	7.83136e-07	0.000283356	1.0,0.978	0.818,0.841	0.16
16794	ENSMUSG00000026034.17	Clk1	chr1	-	58420120	58420211	58419666	58419733	58421082	58421308	16794	29,53	3,6	30,40	47,21	150	75	9.15115e-07	0.000322934	0.829,0.815	0.242,0.488	0.457
12831	ENSMUSG00000069633.12	Pex11g	chr8	-	3465782	3465971	3463921	3464100	3467571	3467670	12831	28,32	0,0	19,24	4,6	150	75	1.03271e-06	0.000359988	1.0,1.0	0.704,0.667	0.315
35784	ENSMUSG00000046711.15	Hmga1	chr17	+	27556951	27557066	27556657	27556711	27559532	27559703	35784	252368	264404	171145	370281	150	75	1.12819e-06	0.000383907	0.323,0.313	0.188,0.205	0.121
55	ENSMUSG00000041670.15	Rims1	chr1	-	22726929	22727010	22630411	22630480	22805560	22805724	55	1,2	0,0	1,0	2,1	150	75	1.12297e-06	0.000383907	1.0,1.0	0.2,0.0	0.9
21455	ENSMUSG00000068284.14	Usf3	chr16	+	44199112	44199167	44198903	44199021	44200613	44200678	21455	4,17	25,23	1,0	28,31	129	75	1.22827e-06	0.000413047	0.085,0.301	0.02,0.0	0.183
31094	ENSMUSG00000026240.12	Cops7b	chr1	+	86596750	86596839	86592290	86592366	86599002	86599205	31094	151234	16,7	264215	1,2	150	75	1.29598e-06	0.000430746	0.825,0.944	0.992,0.982	-0.103
33311	ENSMUSG00000026436.15	Elk4	chr1	+	132013025	132013234	132008108	132008187	132014382	132014598	33311	2,10	7,2	2,9	0,0	150	75	1.32862e-06	0.000431561	0.125,0.714	1.0,1.0	-0.581
4940	ENSMUSG00000031921.17	Terf2	chr8	-	107072721	107072798	107072559	107072645	107076878	107076996	4940	2,4	0,1	0,1	7,1	150	75	1.32629e-06	0.000431561	1.0,0.667	0.0,0.333	0.667
28978	ENSMUSG00000007570.15	Fance	chr17	+	28323570	28323665	28322645	28322771	28326151	28326499	28978	3,3	22,98	7,21	31,43	150	75	1.55474e-06	0.000485827	0.064,0.015	0.101,0.196	-0.109
35558	ENSMUSG00000030739.18	Myh14	chr7	-	44657416	44657440	44655591	44655684	44657934	44658037	35558	2,4	4,2	6,3	0,0	98	75	1.56368e-06	0.000485827	0.277,0.605	1.0,1.0	-0.559
28656	ENSMUSG00000027763.13	Mbnl1	chr3	+	60614682	60614736	60613262	60613520	60615619	60615773	28656	78143	23,27	177115	10,6	128	75	1.61474e-06	0.000496297	0.665,0.756	0.912,0.918	-0.205
23605	ENSMUSG00000005089.15	Slc1a2	chr2	+	102780716	102780787	102777426	102777655	102781462	102781557	23605	3,6	4,6	0,0	16,14	145	75	1.6567e-06	0.000497898	0.28,0.341	0.0,0.0	0.31
36057	ENSMUSG00000027478.15	Dnmt3b	chr2	+	153670848	153670908	153670302	153670447	153672215	153672335	36057	26,41	67141	151148	221143	134	75	1.64993e-06	0.000497898	0.178,0.14	0.277,0.367	-0.163
9608	ENSMUSG00000029735.17	Tpk1	chr6	-	43611313	43611385	43559942	43560012	43665759	43665817	9608	14,14	5,4	10,25	0,0	146	75	1.6722e-06	0.000497898	0.59,0.643	1.0,1.0	-0.383
11269	ENSMUSG00000053702.16	Nebl	chr2	-	17370458	17370551	17350754	17350811	17374184	17374356	11269	33,33	2,3	34,31	18,18	150	75	1.72913e-06	0.00050954	0.892,0.846	0.486,0.463	0.394
10327	ENSMUSG00000079084.9	Ccdc82	chr9	+	13249258	13249342	13246981	13247021	13252070	13252798	10327	3,6	0,0	6,13	6,3	150	75	1.79813e-06	0.000524468	1.0,1.0	0.333,0.684	0.491
32463	ENSMUSG00000025144.17	Stra13	chr11	-	120711389	120711501	120710941	120711306	120711702	120711983	32463	166287	8,5	158188	16,27	150	75	1.81884e-06	0.000525148	0.912,0.966	0.832,0.777	0.135
19913	ENSMUSG00000032355.16	Mlip	chr9	-	77243571	77243727	77239391	77239784	77347694	77347916	19913	6,1	5,1	3,1	0,0	150	75	1.89301e-06	0.000541098	0.375,0.333	1.0,1.0	-0.646
17255	ENSMUSG00000035621.13	Midn	chr10	+	80153590	80153719	80151660	80151723	80153815	80154133	17255	315359	306439	173184	413317	150	75	1.91537e-06	0.000542068	0.34,0.29	0.173,0.225	0.116
5730	ENSMUSG00000051747.14	Ttn	chr2	-	76852833	76852917	76852056	76852137	76853604	76853688	5730	3,0	7,15	23,30	17,18	150	75	2.2437e-06	0.00062266	0.176,0.0	0.404,0.455	-0.342
24030	ENSMUSG00000028863.13	Meaf6	chr4	+	125107516	125107546	125102838	125103031	125108322	125108356	24030	5,6	21,32	0,0	74,62	104	75	2.53091e-06	0.000688985	0.147,0.119	0.0,0.0	0.133
12054	ENSMUSG00000001134.9	Uxt	chrX	-	20961634	20961786	20959937	20960019	20961933	20962000	12054	23,60	0,0	29,33	8,3	150	75	2.66582e-06	0.000712148	1.0,1.0	0.644,0.846	0.255
3153	ENSMUSG00000008575.17	Nfib	chr4	-	82323571	82323710	82290172	82296811	82327728	82327913	3153	3,3	2,3	7,1	0,0	150	75	2.65936e-06	0.000712148	0.429,0.333	1.0,1.0	-0.619
16949	ENSMUSG00000026427.16	Eif2d	chr1	+	131164619	131164769	131163519	131163565	131165119	131165209	16949	68106	3,10	128102	0,0	150	75	2.74066e-06	0.000712172	0.919,0.841	1.0,1.0	-0.12
28631	ENSMUSG00000030231.10	Plekha5	chr6	+	140555950	140556070	140552714	140552798	140556803	140556857	28631	4,3	0,2	0,0	1,2	150	75	2.72849e-06	0.000712172	1.0,0.429	0.0,0.0	0.715
8917	ENSMUSG00000038866.15	Zcchc2	chr1	+	106006014	106006086	106004099	106004176	106011701	106011814	8917	16,32	14,33	59,51	13,13	146	75	2.79498e-06	0.000719745	0.37,0.333	0.7,0.668	-0.332
28193	ENSMUSG00000063889.16	Crem	chr18	-	3276693	3276729	3273421	3273578	3325360	3325474	28193	6,2	5,2	5,2	0,0	110	75	2.94062e-06	0.000743847	0.45,0.405	1.0,1.0	-0.573
35325	ENSMUSG00000021843.16	Ktn1	chr14	+	47725928	47726000	47724877	47724970	47726225	47726309	35325	87129	86168	89,75	202208	146	75	2.99302e-06	0.000743936	0.342,0.283	0.185,0.156	0.142
10726	ENSMUSG00000036617.16	Etl4	chr2	+	20801541	20801661	20798615	20798783	20805584	20805662	10726	33,58	14,28	144,85	9,14	150	75	3.07271e-06	0.000757158	0.541,0.509	0.889,0.752	-0.295
8632	ENSMUSG00000094786.1	Gm14403	chr2	+	177507242	177507303	177506908	177507035	177508453	177509471	8632	6,14	9,2	16,16	0,0	135	75	3.44635e-06	0.000827818	0.27,0.795	1.0,1.0	-0.468
17653	ENSMUSG00000028073.15	Pear1	chr3	-	87763224	87763358	87760223	87760385	87768877	87768943	17653	3,10	6,11	1,3	0,0	150	75	3.51974e-06	0.000838401	0.2,0.313	1.0,1.0	-0.744
3199	ENSMUSG00000025358.15	Cdk2	chr10	-	128699975	128700119	128699471	128699675	128701342	128701444	3199	105155	153159	55,59	137170	150	75	3.57141e-06	0.000843679	0.255,0.328	0.167,0.148	0.134
14840	ENSMUSG00000037989.15	Wnk2	chr13	-	49044373	49044418	49042627	49042866	49052558	49052773	14840	21,23	2,3	7,10	11,9	119	75	3.64014e-06	0.000846187	0.869,0.829	0.286,0.412	0.5
23032	ENSMUSG00000069755.5	Zfp125	chr12	-	20902269	20902330	20877083	20877095	20920841	20921262	23032	8,9	2,5	8,7	0,0	135	75	3.64123e-06	0.000846187	0.69,0.5	1.0,1.0	-0.405
20945	ENSMUSG00000029798.11	Herc6	chr6	+	57607041	57607178	57604072	57604200	57607633	57607707	20945	5,16	5,3	2,9	0,0	150	75	3.85392e-06	0.000874288	0.333,0.727	1.0,1.0	-0.47
5591	ENSMUSG00000051243.13	Islr2	chr9	-	58200271	58200461	58196297	58199983	58201279	58201372	5591	1,2	2,2	2,3	0,0	150	75	3.8244e-06	0.000874288	0.2,0.333	1.0,1.0	-0.734
394	ENSMUSG00000025949.16	Pikfyve	chr1	+	65208483	65208570	65205588	65205678	65208782	65209399	394	2,1	0,0	1,2	2,2	150	75	3.8946e-06	0.000876562	1.0,1.0	0.2,0.333	0.734
2574	ENSMUSG00000061186.15	Sfmbt2	chr2	+	10381022	10381066	10380184	10380235	10393264	10393406	2574	0,0	4,1	14,11	4,12	118	75	4.20916e-06	0.000925497	0.0,0.0	0.69,0.368	-0.529
30777	ENSMUSG00000035152.14	Ap2b1	chr11	+	83364794	83364836	83350978	83351171	83365646	83365793	30777	167191	218370	92,85	314272	116	75	4.26884e-06	0.000931455	0.331,0.25	0.159,0.168	0.127
15405	ENSMUSG00000041769.13	Ppp2r2d	chr7	+	138869689	138869855	138868409	138868507	138870389	138870502	15405	139245	18,21	274251	3,10	150	75	4.71381e-06	0.000992931	0.794,0.854	0.979,0.926	-0.128
2767	ENSMUSG00000031391.18	L1cam	chrX	-	73867021	73867036	73866054	73866160	73869728	73869916	2767	1,7	2,5	0,0	3,1	89	75	4.82848e-06	0.000992931	0.296,0.541	0.0,0.0	0.418
31415	ENSMUSG00000047115.15	Fam221a	chr6	+	49385372	49385455	49382962	49383079	49388816	49390539	31415	7,15	1,9	7,9	0,0	150	75	4.61282e-06	0.000992931	0.778,0.455	1.0,1.0	-0.383
3202	ENSMUSG00000044937.14	Ttc41	chr10	+	86744425	86744604	86736800	86736999	86750246	86750386	3202	0,2	2,4	5,3	1,0	150	75	4.70874e-06	0.000992931	0.0,0.2	0.714,1.0	-0.757
32615	ENSMUSG00000024799.14	Tm7sf2	chr19	-	6067122	6067319	6066967	6067022	6067668	6067776	32615	83167	19,16	81,45	1,1	150	75	4.78819e-06	0.000992931	0.686,0.839	0.976,0.957	-0.204
32653	ENSMUSG00000057738.13	Sptan1	chr2	+	30014157	30014172	30013675	30013838	30015588	30015720	32653	29,89	130249	34,23	254221	89	75	4.79778e-06	0.000992931	0.158,0.231	0.101,0.081	0.104
7724	ENSMUSG00000028453.10	Fancg	chr4	-	43009147	43009279	43008710	43008913	43009706	43009800	7724	51,59	6,6	64,47	0,0	150	75	4.73583e-06	0.000992931	0.81,0.831	1.0,1.0	-0.179
6489	ENSMUSG00000002104.11	Rapsn	chr2	+	91043690	91043744	91043139	91043262	91044839	91045039	6489	3,4	3,2	3,3	0,0	128	75	5.16277e-06	0.00104661	0.369,0.54	1.0,1.0	-0.545
3081	ENSMUSG00000038766.16	Gabpb2	chr3	-	95208839	95208936	95206462	95206602	95217588	95217916	3081	53,89	8,13	37,58	26,28	150	75	5.52045e-06	0.00111124	0.768,0.774	0.416,0.509	0.308
3083	ENSMUSG00000030492.16	Slc7a9	chr7	+	35449348	35449454	35449063	35449146	35449749	35449886	3083	1,3	0,0	9,6	8,9	150	75	5.63487e-06	0.00112255	1.0,1.0	0.36,0.25	0.695
3691	ENSMUSG00000030678.7	Maz	chr7	-	127023481	127023706	127022129	127023168	127024443	127024615	3691	179357	374634	398320	468315	150	75	5.65518e-06	0.00112255	0.193,0.22	0.298,0.337	-0.111
21580	ENSMUSG00000028943.18	Espn	chr4	-	152131051	152131294	152130768	152130961	152134160	152134432	21580	10,13	0,1	6,3	4,4	150	75	5.76221e-06	0.00113591	1.0,0.867	0.429,0.273	0.583
10044	ENSMUSG00000029575.17	Mmab	chr5	-	114436709	114436807	114436478	114436543	114437817	114437875	10044	48,83	2,0	34,44	10,5	150	75	5.91943e-06	0.00115891	0.923,1.0	0.63,0.815	0.239
23768	ENSMUSG00000022537.17	Tmem44	chr16	-	30518299	30518332	30511854	30514822	30529411	30529570	23768	15,26	10,5	7,0	17,15	107	75	6.5989e-06	0.00128219	0.513,0.785	0.224,0.0	0.537
17651	ENSMUSG00000028073.15	Pear1	chr3	-	87763259	87763358	87760223	87760385	87768877	87768935	17651	3,10	6,11	1,2	0,0	150	75	6.85295e-06	0.0013059	0.2,0.313	1.0,1.0	-0.744
25993	ENSMUSG00000029924.12	Slc37a3	chr6	-	39367643	39367766	39366896	39367046	39372078	39372137	25993	3,6	1,4	17,3	0,0	150	75	7.01524e-06	0.00132797	0.6,0.429	1.0,1.0	-0.486
11746	ENSMUSG00000037032.16	Apbb1	chr7	-	105568618	105568658	105567577	105567753	105568792	105568876	11746	1,0	1,2	4,2	0,1	114	75	7.07134e-06	0.00132978	0.397,0.0	1.0,0.568	-0.586
22085	ENSMUSG00000055116.8	Arntl	chr7	+	113274625	113274753	113234623	113234696	113280649	113280802	22085	8,1	1,6	8,4	0,0	150	75	7.70149e-06	0.00142948	0.8,0.077	1.0,1.0	-0.561
6293	ENSMUSG00000022641.15	Bbx	chr16	-	50209084	50209144	50202377	50202575	50220444	50220593	6293	196358	6,14	408343	52,30	134	75	8.58826e-06	0.00156361	0.948,0.935	0.815,0.865	0.102
13284	ENSMUSG00000040213.13	Kyat3	chr3	+	142706688	142706791	142701050	142701175	142718375	142718434	13284	21,23	8,6	14,29	1,0	150	75	8.64996e-06	0.00156488	0.568,0.657	0.875,1.0	-0.325
22174	ENSMUSG00000040929.16	Rfx3	chr19	-	27923207	27923266	27900778	27900903	28010971	28011166	22174	48,72	7,14	46,21	27,25	133	75	8.71781e-06	0.00156723	0.795,0.744	0.49,0.321	0.364
24618	ENSMUSG00000040225.15	Prrc2c	chr1	-	162674102	162674151	162671787	162673656	162675604	162675841	24618	29,68	53136	35,15	134122	123	75	8.783e-06	0.00156908	0.25,0.234	0.137,0.07	0.138
15922	ENSMUSG00000026189.13	Pecr	chr1	-	72275652	72275802	72274885	72274967	72277286	72277420	15922	6,1	2,1	0,0	2,2	150	75	9.18739e-06	0.00162043	0.6,0.333	0.0,0.0	0.467
18193	ENSMUSG00000052854.15	Nrk	chrX	+	138997441	138997584	138995880	138995981	138997819	138997969	18193	8,2	10,13	2,0	34,85	150	75	9.24046e-06	0.00162043	0.286,0.071	0.029,0.0	0.164
6048	ENSMUSG00000047045.17	Tmem164	chrX	+	142682290	142682949	142681417	142681556	142752039	142752089	6048	90125	60,84	182116	49,37	150	75	9.14187e-06	0.00162043	0.429,0.427	0.65,0.611	-0.203
32719	ENSMUSG00000031105.16	Slc25a14	chrX	+	48623961	48624206	48623673	48623828	48625595	48625640	32719	0,0	2,8	1,5	0,2	150	75	9.51996e-06	0.00165926	0.0,0.0	1.0,0.556	-0.778
14306	ENSMUSG00000087368.7	BC065397	chrX	+	136756493	136756620	136747322	136747448	136758100	136758181	14306	15,32	0,1	26,14	6,6	150	75	9.79268e-06	0.00168627	1.0,0.941	0.684,0.538	0.359
2885	ENSMUSG00000022533.13	Atp13a3	chr16	-	30321805	30321895	30312422	30315901	30322871	30322952	2885	127225	82125	213156	253174	150	75	9.79291e-06	0.00168627	0.436,0.474	0.296,0.31	0.152
11022	ENSMUSG00000029086.15	Prom1	chr5	-	44058625	44058652	44055877	44056083	44063125	44063184	11022	39,94	74182	37,28	183116	101	75	1.09446e-05	0.00183631	0.281,0.277	0.131,0.152	0.138
5600	ENSMUSG00000055817.17	Mta3	chr17	+	83818361	83818552	83804450	83804597	83820179	83821516	5600	0,0	1,2	1,3	0,1	150	75	1.10528e-05	0.00183682	0.0,0.0	1.0,0.6	-0.8
32379	ENSMUSG00000057133.14	Chd6	chr2	-	161052387	161052905	161041984	161042132	161059918	161059974	32379	71106	0,14	121131	0,0	150	75	1.11654e-05	0.0018448	1.0,0.791	1.0,1.0	-0.105
17387	ENSMUSG00000079481.11	Nhsl2	chrX	+	102073351	102073479	102071323	102071479	102076161	102076293	17387	13,8	11,5	2,2	0,0	150	75	1.13252e-05	0.00186045	0.371,0.444	1.0,1.0	-0.593
21919	ENSMUSG00000026921.18	Egfl7	chr2	+	26591663	26591728	26590898	26591063	26592417	26592684	21919	66126	4,3	76,55	20,8	139	75	1.17234e-05	0.00191487	0.899,0.958	0.672,0.788	0.199
21285	ENSMUSG00000068373.14	D430041D05Rik	chr2	-	104258163	104258508	104255415	104255570	104409928	104409993	21285	16,12	3,12	2,1	0,0	150	75	1.21e-05	0.00196515	0.727,0.333	1.0,1.0	-0.47
2193	ENSMUSG00000090086.7	AI480526	chr5	-	123134623	123134717	123133722	123134430	123137954	123138109	2193	0,2	3,1	4,8	0,1	150	75	1.23639e-05	0.00199666	0.0,0.5	1.0,0.8	-0.65
32817	ENSMUSG00000070733.13	Fryl	chr5	-	73115255	73115300	73112748	73112852	73118483	73118585	32817	32,44	11,20	51,52	5,3	119	75	1.29768e-05	0.00207222	0.647,0.581	0.865,0.916	-0.277
6333	ENSMUSG00000034826.14	Nup54	chr5	-	92434221	92434383	92431038	92431122	92434652	92434757	6333	1,0	2,4	6,3	1,1	150	75	1.30686e-05	0.00207529	0.2,0.0	0.75,0.6	-0.575
11645	ENSMUSG00000042359.18	Osbpl6	chr2	+	76555889	76555982	76555013	76555117	76560185	76560260	11645	11,12	2,4	19,13	0,0	150	75	1.32966e-05	0.00209983	0.733,0.6	1.0,1.0	-0.334
30223	ENSMUSG00000063077.14	Kif1b	chr4	-	149265344	149265362	149263614	149263690	149266251	149266317	30223	6,19	55,85	4,0	88,61	92	75	1.34786e-05	0.00211688	0.082,0.154	0.036,0.0	0.1
24517	ENSMUSG00000000134.17	Tfe3	chrX	+	7767892	7767997	7767438	7767684	7769429	7769547	24517	87108	3,1	183101	22,12	150	75	1.35541e-05	0.00211711	0.935,0.982	0.806,0.808	0.151
92	ENSMUSG00000039285.12	Azi2	chr9	+	118049896	118049996	118049309	118049435	118051353	118051502	92	93104	11,5	107,69	0,1	150	75	1.38105e-05	0.00213384	0.809,0.912	1.0,0.972	-0.125
13285	ENSMUSG00000040213.13	Kyat3	chr3	+	142706688	142706795	142701079	142701175	142718375	142718434	13285	8,22	8,6	12,20	1,0	150	75	1.40561e-05	0.00216011	0.333,0.647	0.857,1.0	-0.439
17344	ENSMUSG00000093979.7	Gm2237	chr14	-	19583564	19583678	19569425	19569588	19585057	19585135	17344	0,0	2,2	4,2	0,2	150	75	1.51611e-05	0.00231747	0.0,0.0	1.0,0.333	-0.666
19301	ENSMUSG00000032599.12	Ip6k2	chr9	+	108798109	108798178	108795993	108796396	108798270	108798493	19301	3,10	51,64	21,21	53,38	143	75	1.56734e-05	0.00237934	0.03,0.076	0.172,0.225	-0.146
9566	ENSMUSG00000027357.16	Crls1	chr2	+	132861208	132861294	132849865	132850003	132862334	132862403	9566	71101	4,12	144137	0,3	150	75	1.58156e-05	0.00237934	0.899,0.808	1.0,0.958	-0.125
21713	ENSMUSG00000047909.11	Ankrd16	chr2	+	11785122	11785260	11784290	11784452	11786223	11786302	21713	10,26	20,46	40,21	13,12	150	75	1.72535e-05	0.00256861	0.2,0.22	0.606,0.467	-0.326
14426	ENSMUSG00000054387.13	Mdm4	chr1	-	133004653	133004721	133003790	133003890	133009136	133009192	14426	95199	11,12	242192	54,45	142	75	1.78125e-05	0.00262449	0.82,0.898	0.703,0.693	0.161
18684	ENSMUSG00000037784.14	Dzip1l	chr9	+	99632636	99632748	99629495	99629669	99637346	99637796	18684	46125	22,28	129,86	7,8	150	75	1.87384e-05	0.00274676	0.511,0.691	0.902,0.843	-0.272
21925	ENSMUSG00000026921.18	Egfl7	chr2	+	26592117	26592241	26591028	26591063	26592417	26592682	21925	46,58	4,3	39,28	20,8	150	75	1.93831e-05	0.00279822	0.852,0.906	0.494,0.636	0.314
2273	ENSMUSG00000031732.12	Phlpp2	chr8	+	109920080	109920141	109913568	109913771	109922815	109922911	2273	62147	1,0	59,62	8,3	135	75	2.09698e-05	0.00301207	0.972,1.0	0.804,0.92	0.124
889	ENSMUSG00000060988.12	Galnt13	chr2	+	54477647	54477718	54436386	54436729	54516441	54516681	889	3,4	1,4	0,0	2,1	145	75	2.20923e-05	0.00315744	0.608,0.341	0.0,0.0	0.475
28424	ENSMUSG00000026767.12	Fam188a	chr2	-	12405859	12405920	12364446	12364519	12419158	12419249	28424	4,3	0,0	3,1	3,1	135	75	2.24202e-05	0.00317258	1.0,1.0	0.357,0.357	0.643
4837	ENSMUSG00000057230.13	Aak1	chr6	+	86970990	86971086	86967353	86967373	86981295	86981397	4837	8,20	2,5	21,6	0,0	150	75	2.40611e-05	0.00337138	0.667,0.667	1.0,1.0	-0.333
17647	ENSMUSG00000028073.15	Pear1	chr3	-	87762211	87762281	87760223	87760385	87768877	87768943	17647	11,26	6,11	5,1	0,0	144	75	2.47187e-05	0.00344663	0.488,0.552	1.0,1.0	-0.48
24247	ENSMUSG00000030701.17	Plekhb1	chr7	-	100649927	100650032	100645569	100645669	100653653	100653693	24247	1,5	1,3	0,0	7,2	150	75	2.54498e-05	0.00353134	0.333,0.455	0.0,0.0	0.394
32078	ENSMUSG00000040434.16	Gyltl1b	chr2	-	92369267	92369372	92367753	92367866	92369489	92369661	32078	38,55	5,14	35,53	0,2	150	75	2.65248e-05	0.00366273	0.792,0.663	1.0,0.93	-0.238
20035	ENSMUSG00000028284.13	Map3k7	chr4	+	31994873	31994954	31992386	31992516	32002088	32002153	20035	199326	82144	378308	81,72	150	75	2.68329e-05	0.00368746	0.548,0.531	0.7,0.681	-0.151
32676	ENSMUSG00000025484.9	Bet1l	chr7	-	140855805	140855930	140855073	140855165	140856220	140856349	32676	1,4	7103	6,8	18,17	150	75	2.77484e-05	0.00379502	0.067,0.019	0.143,0.19	-0.123
8106	ENSMUSG00000001419.17	Mef2d	chr3	+	88168037	88168344	88167514	88167734	88168631	88168655	8106	19,60	0,0	34,43	8,2	150	75	2.80292e-05	0.00381518	1.0,1.0	0.68,0.915	0.202
27261	ENSMUSG00000031516.11	Dctn6	chr8	-	34098918	34099101	34097188	34097294	34106341	34106406	27261	12,14	11,40	3,3	41,37	150	75	2.82408e-05	0.00382576	0.353,0.149	0.035,0.039	0.214
13554	ENSMUSG00000035954.9	Dock4	chr12	+	40838440	40838554	40836629	40836702	40841236	40841298	13554	41,44	1,0	53,43	6,7	150	75	2.90977e-05	0.00392325	0.953,1.0	0.815,0.754	0.192
17695	ENSMUSG00000039738.16	Slx4	chr16	-	3995693	3995877	3994707	3994920	3999117	3999345	17695	20,73	1,8	60,62	0,0	150	75	2.93501e-05	0.0039387	0.909,0.82	1.0,1.0	-0.135
6007	ENSMUSG00000029267.17	Mtf2	chr5	+	108078865	108078974	108078164	108078428	108080824	108081023	6007	6,6	1,4	5,6	0,0	150	75	2.98512e-05	0.00397866	0.75,0.429	1.0,1.0	-0.41
28613	ENSMUSG00000063652.10	Slc22a21	chr11	-	53951706	53951842	53949964	53951355	53953000	53953183	28613	0,0	3,4	5,2	4,0	150	75	3.16559e-05	0.00418913	0.0,0.0	0.385,1.0	-0.693
26285	ENSMUSG00000020792.15	Exoc7	chr11	-	116297570	116297663	116295543	116295689	116300265	116300433	26285	25,48	16,23	11,10	21,23	150	75	3.18503e-05	0.00419543	0.439,0.511	0.208,0.179	0.281
13938	ENSMUSG00000028032.13	Papss1	chr3	+	131565947	131566060	131565591	131565643	131567501	131567678	13938	3,7	4,1	2,2	0,0	150	75	3.21124e-05	0.00421055	0.273,0.778	1.0,1.0	-0.474
10546	ENSMUSG00000033728.14	Lrrc14	chr15	+	76710963	76711083	76710730	76710836	76712866	76713220	10546	1,5	0,0	3,2	2,2	150	75	3.2576e-05	0.00425184	1.0,1.0	0.429,0.333	0.619
24646	ENSMUSG00000058239.13	Usf2	chr7	-	30955880	30956000	30955289	30955440	30956148	30956267	24646	113110	28,28	76,62	51,36	150	75	3.3774e-05	0.00438817	0.669,0.663	0.427,0.463	0.221
11412	ENSMUSG00000027361.15	Gabpb1	chr2	-	126662990	126663088	126658469	126658577	126675355	126675544	11412	9,31	87134	37,21	67,46	150	75	3.47653e-05	0.00447627	0.049,0.104	0.216,0.186	-0.125
2853	ENSMUSG00000013787.15	Ehmt2	chr17	+	34905609	34905711	34905341	34905456	34905909	34906058	2853	326398	69129	125165	84,82	150	75	3.46948e-05	0.00447627	0.703,0.607	0.427,0.502	0.191
24273	ENSMUSG00000028175.15	Depdc1a	chr3	+	159522525	159523356	159520829	159520970	159523776	159523949	24273	37,48	0,4	114,58	30,16	150	75	3.80948e-05	0.00469923	1.0,0.857	0.655,0.644	0.279
2433	ENSMUSG00000034321.13	Exosc1	chr19	-	41926531	41926565	41925188	41925239	41931355	41931430	2433	82100	9,13	116118	4,1	108	75	3.80087e-05	0.00469923	0.864,0.842	0.953,0.988	-0.117
27521	ENSMUSG00000070738.10	Dgkd	chr1	+	87941368	87941499	87940176	87940306	87942382	87944490	27521	115159	1,2	94,95	5,11	150	75	3.77725e-05	0.00469923	0.983,0.975	0.904,0.812	0.121
33669	ENSMUSG00000029283.17	Cdc7	chr5	+	106974600	106974696	106973776	106974020	106975484	106975660	33669	98189	2,9	186118	20,25	150	75	3.77125e-05	0.00469923	0.961,0.913	0.823,0.702	0.175
33935	ENSMUSG00000036879.15	Phkb	chr8	+	85848673	85848731	85843050	85843112	85875633	85875723	33935	6,1	45,52	10,15	34,31	132	75	3.9082e-05	0.00479451	0.07,0.011	0.143,0.216	-0.139
21514	ENSMUSG00000001750.15	Tcirg1	chr19	-	3897467	3897681	3897037	3897169	3897757	3897876	21514	17,11	3,3	36,30	0,0	150	75	3.92914e-05	0.00479959	0.739,0.647	1.0,1.0	-0.307
21144	ENSMUSG00000052516.17	Robo2	chr16	-	73898911	73899184	73897015	73897207	73904382	73904556	21144	1,6	12,10	25,24	8,13	150	75	4.38322e-05	0.00533149	0.04,0.231	0.61,0.48	-0.409
1067	ENSMUSG00000001036.17	Epn2	chr11	-	61548007	61548042	61546505	61546911	61579566	61579658	1067	7,9	32,42	1,0	30,25	109	75	4.43715e-05	0.00536919	0.131,0.128	0.022,0.0	0.119
23820	ENSMUSG00000028917.14	Plekhm2	chr4	-	141637424	141637484	141634252	141634478	141639675	141639862	23820	14,14	24,57	7,2	78,48	134	75	4.46263e-05	0.00536919	0.246,0.121	0.048,0.023	0.148
10194	ENSMUSG00000045095.16	Magi1	chr6	-	93694007	93694211	93686781	93686875	93697193	93697487	10194	51,44	10,14	94,84	4,5	150	75	4.571e-05	0.00546684	0.718,0.611	0.922,0.894	-0.244
30235	ENSMUSG00000038126.17	Mphosph9	chr5	-	124316081	124316171	124315372	124315896	124324873	124325137	30235	24,34	0,0	31,14	3,4	150	75	4.63335e-05	0.00551831	1.0,1.0	0.838,0.636	0.263
3698	ENSMUSG00000097767.8	Miat	chr5	-	112228308	112228356	112228054	112228178	112228608	112228929	3698	11,20	4,4	2,7	0,0	122	75	4.69081e-05	0.00556357	0.628,0.755	1.0,1.0	-0.308
23779	ENSMUSG00000034111.5	Tmed8	chr12	-	87176633	87176763	87174540	87174667	87181388	87181470	23779	35,48	2,0	41,26	7,7	150	75	4.93498e-05	0.0057878	0.897,1.0	0.745,0.65	0.251
5973	ENSMUSG00000034006.16	Pqlc1	chr18	+	80272461	80272515	80263419	80263553	80283275	80283492	5973	2,3	16,22	14,11	19,9	128	75	4.92015e-05	0.0057878	0.068,0.074	0.302,0.417	-0.288
10478	ENSMUSG00000072704.6	Smim10l1	chr6	+	133106362	133106530	133105289	133105605	133107863	133107982	10478	1,2	2,3	4,5	0,1	150	75	4.96669e-05	0.00579461	0.2,0.25	1.0,0.714	-0.632
11880	ENSMUSG00000002031.11	Ift46	chr9	+	44776359	44776437	44774182	44774231	44778561	44778638	11880	0,0	6,7	1,9	4,4	150	75	5.07786e-05	0.00588674	0.0,0.0	0.111,0.529	-0.32
13240	ENSMUSG00000037996.17	Slc24a2	chr4	-	87176161	87176347	87076118	87076157	87226882	87227963	13240	3,4	0,0	2,0	1,2	150	75	5.16058e-05	0.00588674	1.0,1.0	0.5,0.0	0.75
21737	ENSMUSG00000028573.18	Fggy	chr4	+	95623480	95623569	95600964	95601116	95696959	95697075	21737	35,56	1,11	28,33	0,0	150	75	5.15292e-05	0.00588674	0.946,0.718	1.0,1.0	-0.168
3731	ENSMUSG00000025969.15	Nrp2	chr1	+	62812533	62812584	62786280	62786301	62815332	62818695	3731	93207	14,16	142125	44,31	125	75	5.18982e-05	0.00588674	0.799,0.886	0.659,0.708	0.159
8290	ENSMUSG00000029822.15	Osbpl3	chr6	-	50346010	50346103	50344873	50345030	50346327	50346431	8290	64109	0,0	50,48	0,11	150	75	5.18727e-05	0.00588674	1.0,1.0	1.0,0.686	0.157
13881	ENSMUSG00000035268.14	Pkig	chr2	+	163659149	163659235	163658457	163658659	163703485	163703555	13881	10,15	8,11	15,12	0,2	150	75	5.23765e-05	0.00591751	0.385,0.405	1.0,0.75	-0.48
21715	ENSMUSG00000002486.15	Tchp	chr5	+	114709033	114709212	114708653	114708838	114709306	114709440	21715	0,14	12,19	0,0	20,17	150	75	5.41102e-05	0.00606543	0.0,0.269	0.0,0.0	0.135
10200	ENSMUSG00000045095.16	Magi1	chr6	-	93694007	93694175	93686781	93686875	93697193	93697487	10200	40,38	10,14	75,68	4,5	150	75	5.55859e-05	0.0061925	0.667,0.576	0.904,0.872	-0.267
16550	ENSMUSG00000021262.14	Evl	chr12	+	108683347	108683410	108683194	108683261	108686049	108686116	16550	5861158	89206	358363	103111	137	75	5.59686e-05	0.0061925	0.783,0.755	0.656,0.642	0.12
21712	ENSMUSG00000047909.11	Ankrd16	chr2	+	11785169	11785260	11784292	11784452	11786223	11786302	21712	7,10	20,46	17,13	13,12	150	75	5.6084e-05	0.0061925	0.149,0.098	0.395,0.351	-0.249
2877	ENSMUSG00000034377.10	Tulp4	chr17	+	6121827	6122344	6106436	6106582	6137210	6138792	2877	2,4	0,0	3,3	2,2	150	75	5.94304e-05	0.00653368	1.0,1.0	0.429,0.429	0.571
30766	ENSMUSG00000001120.15	Pcbp3	chr10	-	76849376	76849610	76825859	76825992	76850221	76850348	30766	2,2	0,0	0,2	1,2	150	75	6.12539e-05	0.00670836	1.0,1.0	0.0,0.333	0.834
24647	ENSMUSG00000058239.13	Usf2	chr7	-	30955799	30956000	30955289	30955440	30956148	30956267	24647	267259	28,28	193164	51,36	150	75	6.25087e-05	0.00681965	0.827,0.822	0.654,0.695	0.15
8160	ENSMUSG00000002325.14	Irf9	chr14	+	55604467	55604553	55603570	55604243	55605051	55605232	8160	9,12	2,3	4,2	11,4	150	75	6.28213e-05	0.0068277	0.692,0.667	0.154,0.2	0.502
9027	ENSMUSG00000025316.16	Banp	chr8	+	121989954	121990071	121978601	121978754	121991527	121991703	9027	21,16	24,33	119,72	32,42	150	75	6.32659e-05	0.00684997	0.304,0.195	0.65,0.462	-0.307
16892	ENSMUSG00000006476.19	Nsmf	chr2	+	25055635	25056136	25054997	25055059	25057100	25057176	16892	97157	9,13	49,50	0,1	150	75	6.39037e-05	0.00689292	0.843,0.858	1.0,0.962	-0.13
32035	ENSMUSG00000029569.9	Tmem168	chr6	-	13606923	13607084	13605934	13605959	13607829	13608044	32035	2,1	2,1	2,5	0,0	150	75	6.47616e-05	0.00694026	0.333,0.333	1.0,1.0	-0.667
22505	ENSMUSG00000002608.8	Ccdc97	chr7	-	25718144	25718279	25716905	25716999	25718917	25719006	22505	1,7	5,18	10,10	4,1	150	75	6.51607e-05	0.0069423	0.091,0.163	0.556,0.833	-0.568
8658	ENSMUSG00000028644.16	Ermap	chr4	-	119188175	119188334	119187629	119187719	119188858	119188943	8658	2,11	9,10	0,0	4,6	150	75	6.67907e-05	0.00707091	0.1,0.355	0.0,0.0	0.227
6790	ENSMUSG00000051510.13	Mafg	chr11	-	120629985	120630016	120629817	120629881	120630487	120630636	6790	3,5	6,12	0,0	10,8	105	75	6.73604e-05	0.00710491	0.263,0.229	0.0,0.0	0.246
26715	ENSMUSG00000036330.12	Slc18a1	chr8	-	69040581	69040701	69040240	69040374	69040977	69041041	26715	6,5	0,0	10,17	4,2	150	75	6.8783e-05	0.00722828	1.0,1.0	0.556,0.81	0.317
6977	ENSMUSG00000026305.15	Lrrfip1	chr1	+	91082140	91082179	91079030	91079081	91084945	91085005	6977	11,11	1,6	6,7	0,0	113	75	6.95871e-05	0.007286	0.88,0.549	1.0,1.0	-0.285
4167	ENSMUSG00000039810.11	Zc3h10	chr10	-	128547170	128547244	128546827	128546891	128547693	128547725	4167	5,5	2,9	16,15	0,2	148	75	7.13942e-05	0.00742085	0.559,0.22	1.0,0.792	-0.506
32577	ENSMUSG00000032422.17	Snx14	chr9	-	88400722	88400749	88398238	88398371	88401919	88401978	32577	6,11	12,42	0,5	49,55	101	75	7.36622e-05	0.00760231	0.271,0.163	0.0,0.063	0.186
5020	ENSMUSG00000031302.16	Nlgn3	chrX	+	101307074	101307134	101301784	101302431	101308756	101308906	5020	7,17	7,5	10,11	0,1	134	75	7.36719e-05	0.00760231	0.359,0.656	1.0,0.86	-0.422
34305	ENSMUSG00000033111.15	3830406C13Rik	chr14	+	12299721	12299782	12297581	12297656	12301147	12303231	34305	3,10	13,37	0,0	16,12	135	75	7.92146e-05	0.00811566	0.114,0.131	0.0,0.0	0.122
4839	ENSMUSG00000057230.13	Aak1	chr6	+	86959031	86959274	86956258	86956572	86963992	86964225	4839	15,17	0,2	42,35	15,23	150	75	7.89716e-05	0.00811566	1.0,0.81	0.583,0.432	0.398
1210	ENSMUSG00000026577.13	Blzf1	chr1	-	164303903	164303924	164302283	164302720	164306438	164306516	1210	1,1	26,35	9,9	45,29	95	75	8.02291e-05	0.00816109	0.029,0.022	0.136,0.197	-0.141
5208	ENSMUSG00000052337.15	Immt	chr6	+	71852729	71852867	71851771	71851880	71856911	71857048	5208	241507	48,90	466440	40,44	150	75	8.01359e-05	0.00816109	0.715,0.738	0.853,0.833	-0.117
3803	ENSMUSG00000040666.17	Sh3bgr	chr16	+	96206481	96206667	96200469	96200748	96214012	96214093	3803	85,82	0,12	125,47	0,0	150	75	8.33583e-05	0.00844934	1.0,0.774	1.0,1.0	-0.113
10083	ENSMUSG00000026103.14	Gls	chr1	-	52200617	52200651	52199854	52199887	52204345	52204516	10083	0,0	2,4	2,3	2,2	108	75	9.0168e-05	0.00904337	0.0,0.0	0.41,0.51	-0.46
32469	ENSMUSG00000069227.4	Gprin1	chr13	-	54742008	54742108	54736672	54740613	54749569	54749669	32469	6,23	7,22	15,10	1,2	150	75	9.18148e-05	0.00917634	0.3,0.343	0.882,0.714	-0.477
22614	ENSMUSG00000026027.13	Stradb	chr1	+	58992203	58992375	58991057	58991136	58992650	58992755	22614	52,98	7,23	64,66	1,4	150	75	9.30552e-05	0.00926791	0.788,0.681	0.97,0.892	-0.197
32564	ENSMUSG00000071064.13	Zfp827	chr8	+	79188148	79188181	79186175	79186353	79189666	79193766	32564	0,0	3,11	4,2	3,8	107	75	9.51244e-05	0.00940843	0.0,0.0	0.483,0.149	-0.316
31218	ENSMUSG00000059474.13	Mbtd1	chr11	+	93891338	93891388	93886105	93886121	93905158	93905343	31218	49,56	11,13	37,36	25,27	124	75	9.97268e-05	0.00982962	0.729,0.723	0.472,0.446	0.267
11487	ENSMUSG00000071350.12	Setdb2	chr14	-	59437436	59437765	59431142	59431268	59440586	59440875	11487	31,29	0,0	28,30	2,5	150	75	0.000101364	0.00988953	1.0,1.0	0.875,0.75	0.188
32536	ENSMUSG00000029478.16	Ncor2	chr5	-	125124769	125124980	125119481	125119609	125178996	125179214	32536	84153	7,7	102,82	0,1	150	75	0.000102748	0.00995577	0.857,0.916	1.0,0.976	-0.101
22348	ENSMUSG00000028115.16	Bnipl	chr3	-	95250166	95250262	95249805	95249870	95250964	95251193	22348	3,9	0,0	1,15	1,4	150	75	0.000107926	0.0103871	1.0,1.0	0.333,0.652	0.507
26754	ENSMUSG00000043183.18	Simc1	chr13	+	54528303	54528536	54503778	54504004	54529153	54529223	26754	27,29	3,5	58,41	0,1	150	75	0.000111351	0.010645	0.818,0.744	1.0,0.953	-0.196
20061	ENSMUSG00000097348.8	Rmst	chr10	-	92162104	92162164	92136556	92136690	92164626	92164772	20061	58,57	3,9	19,30	0,0	134	75	0.000112278	0.0106978	0.915,0.78	1.0,1.0	-0.152
18253	ENSMUSG00000024924.14	Vldlr	chr19	+	27239844	27239970	27239621	27239741	27240465	27240637	18253	24,16	6,1	57,48	0,1	150	75	0.00011712	0.0110853	0.667,0.889	1.0,0.96	-0.202
14746	ENSMUSG00000046753.9	Ccdc66	chr14	-	27483807	27483932	27482411	27482602	27485092	27485133	14746	34,33	2,6	28,21	0,0	150	75	0.000118739	0.0111646	0.895,0.733	1.0,1.0	-0.186
36119	ENSMUSG00000073792.11	Alg6	chr4	+	99738123	99738213	99726862	99726947	99744489	99744625	36119	11,40	10,22	11,5	24,20	150	75	0.000118486	0.0111646	0.355,0.476	0.186,0.111	0.267
24619	ENSMUSG00000040225.15	Prrc2c	chr1	-	162674098	162674151	162670724	162673656	162676690	162676817	24619	85130	70140	162107	242254	127	75	0.000121016	0.0112909	0.418,0.354	0.283,0.199	0.145
29541	ENSMUSG00000033102.14	Cdc14b	chr13	-	64201331	64201448	64195359	64196675	64205270	64205417	29541	18,28	30,56	69,50	52,35	150	75	0.000121267	0.0112909	0.231,0.2	0.399,0.417	-0.193
30656	ENSMUSG00000034243.16	Golgb1	chr16	+	36893315	36893438	36891366	36891492	36894830	36894944	30656	45,82	6,31	84,82	6,2	150	75	0.000121259	0.0112909	0.789,0.569	0.875,0.953	-0.235
15158	ENSMUSG00000020656.15	Grhl1	chr12	+	24582884	24582961	24581327	24581718	24584304	24584461	15158	1,0	3,1	4,6	2,1	150	75	0.00012248	0.01133	0.143,0.0	0.5,0.75	-0.553
33677	ENSMUSG00000038368.16	Focad	chr4	+	88355224	88355515	88345366	88348893	88357443	88357563	33677	9,18	2,4	15,6	0,0	150	75	0.000124365	0.0114304	0.692,0.692	1.0,1.0	-0.308
8657	ENSMUSG00000028644.16	Ermap	chr4	-	119188175	119188321	119187629	119187719	119188858	119188943	8657	17,14	9,10	0,2	4,6	150	75	0.000125479	0.0114958	0.486,0.412	0.0,0.143	0.377
4319	ENSMUSG00000090100.7	Ttbk2	chr2	-	120825241	120825315	120822472	120822608	120837164	120837260	4319	28,37	0,1	21,22	1,12	148	75	0.000128437	0.0116547	1.0,0.949	0.914,0.482	0.276
23399	ENSMUSG00000068457.14	Uty	chrY	-	1161178	1161230	1157906	1158634	1168089	1168185	23399	0,12	18,13	0,0	35,17	126	75	0.000129241	0.0116906	0.0,0.355	0.0,0.0	0.177
18375	ENSMUSG00000001151.9	Pcnt	chr10	-	76403623	76403644	76401331	76401535	76403757	76403874	18375	19,22	33,54	5,12	56,64	95	75	0.000130844	0.0117983	0.313,0.243	0.066,0.129	0.181
30458	ENSMUSG00000063704.12	Mapk15	chr15	+	75995071	75995101	75994844	75994943	75995233	75995324	30458	1,0	0,6	2,2	0,0	104	75	0.000132309	0.0118556	1.0,0.0	1.0,1.0	-0.5
32052	ENSMUSG00000052632.15	Asap2	chr12	+	21256474	21256609	21254214	21254467	21258009	21258175	32052	1,0	6,15	7,4	13,7	150	75	0.000135718	0.0121229	0.077,0.0	0.212,0.222	-0.178
4668	ENSMUSG00000073436.11	Eme2	chr17	-	24893038	24893154	24892154	24892944	24893304	24893398	4668	23,54	0,0	22,11	8,0	150	75	0.000136565	0.0121229	1.0,1.0	0.579,1.0	0.211
22386	ENSMUSG00000012609.18	Ttll5	chr12	+	85857379	85857462	85849250	85849381	85863563	85863633	22386	66116	0,2	103,92	8,7	150	75	0.000137215	0.0121429	1.0,0.967	0.866,0.868	0.117
17371	ENSMUSG00000030779.15	Rbbp6	chr7	+	122997595	122997697	122996942	122997305	122998524	123000279	17371	89129	46,47	133,94	123,83	150	75	0.000138022	0.0121766	0.492,0.578	0.351,0.362	0.178
9216	ENSMUSG00000089872.10	Rps6kc1	chr1	-	190888648	190888764	190871591	190871951	190899450	190899571	9216	21,39	5,2	32,30	0,0	150	75	0.000139949	0.0123086	0.677,0.907	1.0,1.0	-0.208
13000	ENSMUSG00000026289.15	Atg16l1	chr1	+	87774812	87774869	87774144	87774231	87775756	87775859	13000	27,48	20,40	34,22	78,40	131	75	0.000145398	0.0126992	0.436,0.407	0.2,0.239	0.202
5755	ENSMUSG00000051747.14	Ttn	chr2	-	76832100	76832184	76831787	76831874	76847387	76847471	5755	1,8	5,1	22,13	1,0	150	75	0.000145388	0.0126992	0.091,0.8	0.917,1.0	-0.513
10038	ENSMUSG00000067825.11	Pex26	chr6	+	121187258	121187566	121185709	121185850	121190100	121190247	10038	19,33	6,9	26,24	2,0	150	75	0.000148554	0.0128481	0.613,0.647	0.867,1.0	-0.303
26577	ENSMUSG00000027082.15	Tfpi	chr2	-	84473942	84474185	84473698	84473799	84474761	84475280	26577	16,42	1,6	25,19	0,0	150	75	0.00014878	0.0128481	0.889,0.778	1.0,1.0	-0.166
8298	ENSMUSG00000024299.16	Adamts10	chr17	+	33545303	33545437	33544954	33545057	33545541	33545665	8298	45,68	0,1	76,47	5,6	150	75	0.000148252	0.0128481	1.0,0.971	0.884,0.797	0.145
7633	ENSMUSG00000060550.15	H2-Q7	chr17	+	35442266	35442551	35439908	35440184	35442966	35442999	7633	6,7	2,7	1,0	5,2	150	75	0.000149514	0.0128726	0.6,0.333	0.091,0.0	0.421
15184	ENSMUSG00000031328.15	Flna	chrX	-	74232966	74232990	74230505	74230753	74233148	74233338	15184	335431	350527	279252	561410	98	75	0.000151079	0.0129683	0.423,0.385	0.276,0.32	0.106
5467	ENSMUSG00000020717.19	Pecam1	chr11	-	106671741	106671798	106661796	106662024	106679548	106679611	5467	43,66	6,5	31,14	0,0	131	75	0.000152034	0.0129723	0.804,0.883	1.0,1.0	-0.156
9960	ENSMUSG00000028759.13	Hp1bp3	chr4	+	138221525	138221723	138216625	138216740	138222088	138222188	9960	230472	55160	237270	34,41	150	75	0.000153559	0.0130635	0.676,0.596	0.777,0.767	-0.136
31799	ENSMUSG00000043510.12	Hscb	chr5	-	110834654	110834799	110830935	110830983	110835979	110836069	31799	62,58	2,11	54,44	1,0	150	75	0.000154739	0.0131248	0.939,0.725	0.964,1.0	-0.15
14486	ENSMUSG00000020593.14	Lpin1	chr12	-	16584507	16584651	16580703	16580904	16589717	16589770	14486	0,2	1,8	8,7	3,3	150	75	0.000155771	0.0131733	0.0,0.111	0.571,0.538	-0.499
20460	ENSMUSG00000008489.18	Elavl2	chr4	-	91260760	91260986	91253239	91253567	91263991	91264145	20460	39,57	10,0	71,55	0,0	150	75	0.000160398	0.0133958	0.661,1.0	1.0,1.0	-0.169
21669	ENSMUSG00000031791.8	Tmem38a	chr8	+	72581184	72581272	72579562	72579719	72584699	72584817	21669	31,27	0,2	13,13	6,3	150	75	0.000163023	0.0133958	1.0,0.871	0.52,0.684	0.333
22515	ENSMUSG00000089945.12	Pakap	chr4	+	57709450	57710143	57689522	57689544	57757600	57757683	22515	95138	32,35	79,90	9,8	150	75	0.00015972	0.0133958	0.597,0.663	0.814,0.849	-0.201
23041	ENSMUSG00000028833.13	Ncdn	chr4	-	126752970	126753040	126751940	126752081	126753324	126753427	23041	58,86	4,22	84,70	2,2	144	75	0.000162186	0.0133958	0.883,0.671	0.956,0.948	-0.175
26888	ENSMUSG00000002546.16	Golga2	chr2	+	32293314	32293395	32292092	32292215	32296625	32296721	26888	7,21	32,37	1,2	29,16	150	75	0.000160278	0.0133958	0.099,0.221	0.017,0.059	0.122
36118	ENSMUSG00000073792.11	Alg6	chr4	+	99738123	99738213	99726862	99726947	99739213	99739302	36118	24,68	0,2	25,18	6,3	150	75	0.000163089	0.0133958	1.0,0.944	0.676,0.75	0.259
4684	ENSMUSG00000097039.8	Pvt1	chr15	+	62149238	62149352	62107147	62107465	62159996	62160128	4684	4,3	1,3	6,5	0,0	150	75	0.000162079	0.0133958	0.667,0.333	1.0,1.0	-0.5
4729	ENSMUSG00000040570.14	Rundc3b	chr5	-	8512260	8512407	8494783	8494905	8520858	8521016	4729	0,3	9,13	13,4	10,5	150	75	0.000162709	0.0133958	0.0,0.103	0.394,0.286	-0.288
9031	ENSMUSG00000007837.11	Prrg2	chr7	-	45060204	45060415	45059971	45060011	45060740	45060892	9031	9,15	0,1	2,9	4,2	150	75	0.000162162	0.0133958	1.0,0.882	0.2,0.692	0.495
14320	ENSMUSG00000000085.16	Scmh1	chr4	+	120456284	120456509	120453751	120453775	120463074	120463084	14320	5,4	9,27	16,18	14,10	150	75	0.000164233	0.0134511	0.217,0.069	0.364,0.474	-0.276
10277	ENSMUSG00000029823.16	Luc7l2	chr6	+	38554979	38555063	38551802	38551908	38568846	38568917	10277	6,16	1,2	4,1	4,5	150	75	0.000165238	0.0134563	0.75,0.8	0.333,0.091	0.563
13951	ENSMUSG00000022139.16	Mbnl2	chr14	+	120404637	120404732	120396450	120396604	120428934	120431697	13951	64,91	4,7	86,76	0,1	150	75	0.000165015	0.0134563	0.889,0.867	1.0,0.974	-0.109
10613	ENSMUSG00000073779.7	Lrp8os2	chr4	-	107815926	107816067	107810807	107810946	107822933	107823010	10613	1,6	3,1	20,7	0,0	150	75	0.000169374	0.013715	0.143,0.75	1.0,1.0	-0.553
22557	ENSMUSG00000032478.14	Nme6	chr9	+	109841475	109841515	109839607	109839710	109842451	109842724	22557	48,77	10,13	85,65	5,1	114	75	0.000169072	0.013715	0.759,0.796	0.918,0.977	-0.17
32491	ENSMUSG00000032740.16	Ccdc88a	chr11	+	29497342	29497426	29493878	29494093	29499334	29499406	32491	20,43	0,10	32,21	0,0	150	75	0.000171606	0.0138564	1.0,0.683	1.0,1.0	-0.158
23364	ENSMUSG00000037514.17	Pank2	chr2	+	131280156	131280410	131273910	131274120	131282591	131282768	23364	67,75	1,9	59,53	0,0	150	75	0.000173869	0.0139212	0.971,0.806	1.0,1.0	-0.111
26390	ENSMUSG00000040537.17	Adam22	chr5	-	8107001	8107019	8092730	8092831	8111894	8111985	26390	4,2	2,12	0,0	4,3	92	75	0.000174374	0.0139226	0.62,0.12	0.0,0.0	0.37
27135	ENSMUSG00000018347.16	Zkscan6	chr11	+	65821929	65822014	65816488	65816580	65828041	65829238	27135	9,13	3,2	6,14	0,0	150	75	0.00017571	0.0139761	0.6,0.765	1.0,1.0	-0.318
9225	ENSMUSG00000089872.10	Rps6kc1	chr1	-	190885333	190885427	190871929	190871951	190899450	190899571	9225	39,27	5,2	44,44	0,0	150	75	0.000176022	0.0139761	0.796,0.871	1.0,1.0	-0.166
16123	ENSMUSG00000034544.17	Rsrc1	chr3	+	66996470	66996590	66994516	66994712	67082535	67082709	16123	73131	8,3	153,90	1,0	150	75	0.000178351	0.0140828	0.82,0.956	0.987,1.0	-0.106
34863	ENSMUSG00000025728.15	Pigq	chr17	-	25931461	25931673	25930957	25931038	25934757	25934801	34863	108229	15,26	182142	46,44	150	75	0.000178096	0.0140828	0.783,0.815	0.664,0.617	0.158
15597	ENSMUSG00000042961.13	Egflam	chr15	-	7224644	7224668	7222747	7222826	7231587	7231768	15597	7,5	18,60	0,1	48,29	98	75	0.000181881	0.014322	0.229,0.06	0.0,0.026	0.132
24718	ENSMUSG00000028487.18	Bnc2	chr4	-	84610108	84610197	84555778	84555904	84674974	84674999	24718	6,11	2,7	1,0	1,5	150	75	0.000183297	0.0143437	0.6,0.44	0.333,0.0	0.354
29505	ENSMUSG00000102976.5	Zc3h11a	chr1	-	133660575	133660621	133655344	133655398	133661255	133661359	29505	0,0	17,12	2,6	6,19	120	75	0.000185411	0.0144408	0.0,0.0	0.172,0.165	-0.168
11555	ENSMUSG00000029122.11	Evc	chr5	-	37318888	37319105	37318162	37318311	37320235	37320394	11555	37,44	0,0	46,27	2,5	150	75	0.000188265	0.0145443	1.0,1.0	0.92,0.73	0.175
27930	ENSMUSG00000026096.14	Osgepl1	chr1	+	53317906	53318289	53314855	53315099	53319942	53320296	27930	46,97	2,0	83,63	10,4	150	75	0.00019359	0.0147956	0.92,1.0	0.806,0.887	0.113
8104	ENSMUSG00000001419.17	Mef2d	chr3	+	88158033	88158171	88156321	88156525	88159121	88159332	8104	91,81	2,1	53,53	6,7	150	75	0.000196457	0.0149747	0.958,0.976	0.815,0.791	0.164
11253	ENSMUSG00000042523.12	Dnal1	chr12	+	84126530	84126570	84124474	84124584	84126961	84127017	11253	0,8	3,14	0,0	12,11	114	75	0.000201989	0.0153013	0.0,0.273	0.0,0.0	0.137
15573	ENSMUSG00000051674.14	Dcun1d4	chr5	+	73555358	73555463	73544046	73544155	73557253	73557285	15573	112162	0,3	131138	18,2	150	75	0.000207329	0.0155546	1.0,0.964	0.784,0.972	0.104
33454	ENSMUSG00000057880.12	Abat	chr16	+	8611126	8611294	8608855	8608993	8613982	8614129	33454	28,47	0,5	8,10	4,6	150	75	0.00021792	0.0162214	1.0,0.825	0.5,0.455	0.435
25877	ENSMUSG00000033790.11	Tubgcp5	chr7	+	55817238	55817427	55816457	55816656	55818713	55818896	25877	56,59	0,0	62,40	4,4	150	75	0.00022244	0.0165148	1.0,1.0	0.886,0.833	0.141
4704	ENSMUSG00000078441.10	Scamp4	chr10	+	80609329	80609458	80602881	80602949	80611027	80611129	4704	10,16	0,1	10,9	5,2	150	75	0.000224768	0.0166444	1.0,0.889	0.5,0.692	0.349
8200	ENSMUSG00000074165.10	Zfp788	chr7	+	41643332	41643432	41634679	41634899	41647490	41647617	8200	4,4	1,3	1,3	0,0	150	75	0.000226816	0.0166666	0.667,0.4	1.0,1.0	-0.466
19454	ENSMUSG00000069601.13	Ank3	chr10	+	69920437	69920491	69904447	69904510	69927694	69927818	19454	0,0	2,7	6,3	9,13	128	75	0.000228581	0.0167104	0.0,0.0	0.281,0.119	-0.2
30244	ENSMUSG00000038126.17	Mphosph9	chr5	-	124320844	124320954	124315372	124315896	124324873	124325137	30244	24,35	0,0	26,34	3,4	150	75	0.000228231	0.0167104	1.0,1.0	0.813,0.81	0.189
10401	ENSMUSG00000085642.8	3110053B16Rik	chr12	-	20914758	20914841	20875639	20877095	20920841	20921262	10401	21,39	2,5	28,27	0,0	150	75	0.000234766	0.0170319	0.84,0.796	1.0,1.0	-0.182
14138	ENSMUSG00000035597.18	Prpf39	chr12	+	65043714	65043877	65043231	65043357	65044005	65044124	14138	23,25	22,27	22,23	84,49	150	75	0.000243606	0.0173764	0.343,0.316	0.116,0.19	0.177
17146	ENSMUSG00000048997.17	Atxn7l2	chr3	-	108209588	108209717	108208975	108209095	108210344	108210468	17146	1,1	19,11	3,6	6,5	150	75	0.00024501	0.0173764	0.026,0.043	0.2,0.375	-0.253
17313	ENSMUSG00000074158.9	Zfp976	chr7	-	42616232	42616359	42615972	42616033	42642479	42642547	17313	39,32	8,0	60,30	0,0	150	75	0.000245211	0.0173764	0.709,1.0	1.0,1.0	-0.145
22649	ENSMUSG00000073096.11	Lrrc61	chr6	+	48556954	48557094	48554828	48554961	48568136	48568221	22649	41,38	1,0	33,22	2,6	150	75	0.000241714	0.0173764	0.953,1.0	0.892,0.647	0.207
30267	ENSMUSG00000022843.16	Clcn2	chr16	-	20709076	20709315	20708633	20708767	20709879	20709949	30267	0,1	3,0	1,2	0,0	150	75	0.000246202	0.0173764	0.0,1.0	1.0,1.0	-0.5
30951	ENSMUSG00000074874.9	Ctla2b	chr13	-	60896020	60896143	60895350	60895719	60896237	60896360	30951	0,1	3,0	5,3	0,0	150	75	0.000246146	0.0173764	0.0,1.0	1.0,1.0	-0.5
32119	ENSMUSG00000026872.17	Zeb2	chr2	-	45111019	45111170	45110015	45110157	45112822	45113245	32119	21,26	13,22	17,22	55,38	150	75	0.000241865	0.0173764	0.447,0.371	0.134,0.224	0.23
35597	ENSMUSG00000022568.16	Scrib	chr15	-	76049456	76049540	76049202	76049301	76050049	76050112	35597	58,87	88215	31,28	145108	150	75	0.000243015	0.0173764	0.248,0.168	0.097,0.115	0.102
2364	ENSMUSG00000029162.15	Khk	chr5	+	30927021	30927156	30926687	30926822	30928442	30928515	2364	0,0	2,13	3,3	7,3	150	75	0.000247847	0.0174494	0.0,0.0	0.176,0.333	-0.255
15833	ENSMUSG00000068115.13	Ninl	chr2	-	150966323	150966364	150966077	150966242	150971023	150971080	15833	0,5	4,6	1,4	0,1	115	75	0.000251387	0.017526	0.0,0.352	1.0,0.723	-0.685
32238	ENSMUSG00000021697.12	Depdc1b	chr13	+	108357393	108357529	108323905	108324171	108363532	108363663	32238	19,47	2,5	39,35	0,0	150	75	0.000251248	0.017526	0.826,0.825	1.0,1.0	-0.175
34191	ENSMUSG00000018537.16	Pcgf2	chr11	-	97697988	97698060	97693415	97693568	97699205	97699300	34191	6,21	8,11	4,4	22,16	146	75	0.000249587	0.017526	0.278,0.495	0.085,0.114	0.287
10901	ENSMUSG00000036006.19	Fam65b	chr13	+	24696470	24696596	24695572	24695702	24701061	24701730	10901	2,3	1,3	0,0	4,4	150	75	0.000254288	0.0176851	0.5,0.333	0.0,0.0	0.416
33658	ENSMUSG00000030093.7	Wnt7a	chr6	-	91394408	91394680	91363980	91366328	91408671	91408898	33658	37,42	0,1	16,17	3,3	150	75	0.000255478	0.0176867	1.0,0.955	0.727,0.739	0.245
1765	ENSMUSG00000033066.15	Gas7	chr11	+	67643280	67643366	67629609	67629690	67652858	67652912	1765	20,25	0,8	30,26	0,0	150	75	0.000260644	0.0179957	1.0,0.61	1.0,1.0	-0.195
17892	ENSMUSG00000030519.14	Apba2	chr7	+	64734654	64734690	64733512	64733658	64736880	64736967	17892	15,13	34,44	8,0	53,39	110	75	0.000263071	0.0181196	0.231,0.168	0.093,0.0	0.153
31054	ENSMUSG00000039463.14	Slc9a8	chr2	+	167468963	167469075	167467684	167467767	167471381	167471602	31054	29,77	0,0	52,51	3,5	150	75	0.000266245	0.0182503	1.0,1.0	0.897,0.836	0.133
5928	ENSMUSG00000074405.7	Zfp865	chr7	+	5028990	5031279	5020569	5020655	5032762	5033138	5928	16,21	5,6	16,8	0,1	150	75	0.000266919	0.0182526	0.615,0.636	1.0,0.8	-0.275
26220	ENSMUSG00000036555.14	Iqce	chr5	-	140687784	140687855	140686327	140686400	140689812	140689863	26220	28,93	5,5	58,64	0,1	145	75	0.000268166	0.0182942	0.743,0.906	1.0,0.971	-0.161
2042	ENSMUSG00000052751.16	Repin1	chr6	+	48594861	48594976	48593899	48594052	48596292	48599081	2042	86,91	14,21	18,39	2,0	150	75	0.000269464	0.018339	0.754,0.684	0.818,1.0	-0.19
374	ENSMUSG00000078490.9	Cfap74	chr4	+	155424672	155424830	155423909	155424012	155425996	155426192	374	2,3	0,0	1,0	1,1	150	75	0.000271237	0.0184158	1.0,1.0	0.333,0.0	0.834
21873	ENSMUSG00000042590.16	Ipo11	chr13	-	106836211	106836426	106833713	106834836	106842088	106842210	21873	0,1	7,2	9,3	5,5	150	75	0.000275124	0.0185914	0.0,0.2	0.474,0.231	-0.252
22551	ENSMUSG00000032478.14	Nme6	chr9	+	109841961	109842087	109839607	109839710	109842451	109842724	22551	100145	10,13	149122	5,1	150	75	0.000274976	0.0185914	0.833,0.848	0.937,0.984	-0.12
35153	ENSMUSG00000044702.13	Palb2	chr7	-	122128922	122129016	122127048	122128443	122129673	122129733	35153	22,40	2,5	60,63	0,1	150	75	0.000290383	0.0194387	0.846,0.8	1.0,0.969	-0.161
17721	ENSMUSG00000039307.16	Hexdc	chr11	+	121221235	121221337	121220863	121221161	121221500	121221590	17721	51,64	0,1	42,36	2,6	150	75	0.000292901	0.0195614	1.0,0.97	0.913,0.75	0.153
16994	ENSMUSG00000028826.14	Tmem57	chr4	-	134837848	134837990	134833197	134833321	134853037	134853149	16994	75111	4,18	112111	3,2	150	75	0.00029708	0.0197108	0.904,0.755	0.949,0.965	-0.127
23939	ENSMUSG00000097207.7	6030443J06Rik	chr5	+	22553758	22553837	22550436	22550472	22582402	22582482	23939	0,3	2,1	1,3	0,0	150	75	0.000297207	0.0197108	0.0,0.6	1.0,1.0	-0.7
14427	ENSMUSG00000054387.13	Mdm4	chr1	-	133004653	133004692	133003790	133003890	133009136	133009192	14427	31,55	11,12	81,49	54,45	113	75	0.000310967	0.0202194	0.652,0.753	0.499,0.42	0.243
27208	ENSMUSG00000008305.18	Tle1	chr4	-	72157462	72157479	72145309	72145420	72170707	72170770	27208	11,17	2,0	4,6	5,3	91	75	0.000310986	0.0202194	0.819,1.0	0.397,0.622	0.4
1211	ENSMUSG00000026577.13	Blzf1	chr1	-	164303847	164303924	164302283	164302720	164306438	164306516	1211	1,2	26,35	9,11	45,29	150	75	0.000314981	0.0204159	0.019,0.028	0.091,0.159	-0.102
26894	ENSMUSG00000023007.15	Prpf40b	chr15	+	99301786	99301984	99295240	99295273	99303282	99303363	26894	1,0	0,5	5,4	0,1	150	75	0.000317143	0.0204389	1.0,0.0	1.0,0.667	-0.334
31053	ENSMUSG00000039463.14	Slc9a8	chr2	+	167446501	167446536	167445505	167445607	167451206	167451350	31053	13,30	1,0	34,22	9,2	109	75	0.00031678	0.0204389	0.899,1.0	0.722,0.883	0.147
22561	ENSMUSG00000032478.14	Nme6	chr9	+	109841926	109842087	109839607	109839710	109842451	109842661	22561	107166	10,13	165131	5,1	150	75	0.000319804	0.0205422	0.843,0.865	0.943,0.985	-0.11
26927	ENSMUSG00000040728.15	Esrp1	chr4	-	11344111	11344262	11338721	11338831	11353294	11353463	26927	11,9	1,1	26,8	18,9	150	75	0.000322401	0.0206163	0.846,0.818	0.419,0.308	0.468
18390	ENSMUSG00000037386.15	Rims2	chr15	+	39534837	39535017	39511263	39511374	39535871	39535981	18390	20,19	7,9	33,16	37,39	150	75	0.00032737	0.0207737	0.588,0.514	0.308,0.17	0.312
5746	ENSMUSG00000051747.14	Ttn	chr2	-	76840232	76840313	76831787	76831874	76847387	76847471	5746	2,8	5,1	16,12	1,0	150	75	0.000325948	0.0207737	0.167,0.8	0.889,1.0	-0.461
21453	ENSMUSG00000068284.14	Usf3	chr16	+	44199118	44199167	44198903	44199021	44200613	44200678	21453	4,23	25,23	3,1	28,31	123	75	0.000331069	0.0208448	0.089,0.379	0.061,0.019	0.194
20855	ENSMUSG00000004880.11	Lbr	chr1	-	181839699	181839802	181838377	181838556	181840499	181840610	20855	20,40	0,0	16,11	4,1	150	75	0.000348172	0.0216822	1.0,1.0	0.667,0.846	0.244
33696	ENSMUSG00000028256.16	Odf2l	chr3	+	145127022	145127151	145126092	145126225	145127830	145127890	33696	53,81	1,0	99,64	4,7	150	75	0.00035246	0.0218628	0.964,1.0	0.925,0.821	0.109
4060	ENSMUSG00000031949.17	Adat1	chr8	-	111979298	111979444	111972104	111972191	111982161	111982765	4060	34,33	0,7	49,52	0,0	150	75	0.000352602	0.0218628	1.0,0.702	1.0,1.0	-0.149
4000	ENSMUSG00000023971.8	Rrp36	chr17	-	46672524	46672591	46670110	46670185	46674196	46674255	4000	1,0	3,5	5,6	6,5	141	75	0.000353686	0.0218826	0.151,0.0	0.307,0.39	-0.273
35917	ENSMUSG00000075284.10	Wipf1	chr2	-	73510942	73511011	73447848	73447937	73529326	73529479	35917	0,0	29,57	8,0	9,14	143	75	0.000359352	0.0221851	0.0,0.0	0.318,0.0	-0.159
13889	ENSMUSG00000023942.15	Slc29a1	chr17	-	45593331	45593432	45590256	45590338	45595481	45595543	13889	44,85	4,1	44,34	6,13	150	75	0.000361966	0.0222504	0.846,0.977	0.786,0.567	0.235
31147	ENSMUSG00000041920.14	Slc16a6	chr11	-	109459798	109459942	109458476	109458605	109463309	109463548	31147	34,56	2,5	71,57	0,0	150	75	0.000364634	0.0223663	0.895,0.848	1.0,1.0	-0.129
7421	ENSMUSG00000090210.7	Itga10	chr3	+	96657426	96657511	96656933	96657023	96657653	96657767	7421	10,1	0,0	12,9	3,2	150	75	0.000369861	0.02259	1.0,1.0	0.667,0.692	0.321
17337	ENSMUSG00000002324.7	Rec8	chr14	+	55621234	55621319	55619579	55619700	55622214	55622294	17337	23,57	0,8	32,31	0,0	150	75	0.000373526	0.0227651	1.0,0.781	1.0,1.0	-0.109
17638	ENSMUSG00000021068.15	Nin	chr12	-	70042131	70044252	70040754	70040880	70045146	70045637	17638	84112	2,1	57,44	7,4	150	75	0.000374793	0.0227938	0.955,0.982	0.803,0.846	0.144
14525	ENSMUSG00000087177.7	E130307A14Rik	chr10	-	39645555	39645808	39640379	39640511	39731737	39731982	14525	1,12	0,6	7,8	0,0	150	75	0.000376262	0.0228345	1.0,0.5	1.0,1.0	-0.25
21191	ENSMUSG00000054675.5	Tmem119	chr5	-	113796403	113796476	113795637	113795753	113800299	113800446	21191	9,6	30,13	0,0	1,6	147	75	0.000378945	0.0229188	0.133,0.191	0.0,0.0	0.162
2061	ENSMUSG00000032641.17	Gpr19	chr6	-	134877216	134877334	134869092	134870443	134887629	134887832	2061	0,0	18,30	4,2	9,5	150	75	0.00038076	0.0229613	0.0,0.0	0.182,0.167	-0.174
5470	ENSMUSG00000020717.19	Pecam1	chr11	-	106662001	106662024	106654217	106655162	106679548	106679611	5470	8,6	42,25	1,0	19,15	97	75	0.000383461	0.0230755	0.128,0.157	0.039,0.0	0.123
17754	ENSMUSG00000009376.15	Met	chr6	+	17549031	17549172	17548685	17548839	17553238	17553469	17754	36,59	4,11	126,70	5,1	150	75	0.00039958	0.0238945	0.818,0.728	0.926,0.972	-0.176
15211	ENSMUSG00000073563.2	Csnk1g3	chr18	+	53948644	53948668	53948047	53948154	53953244	53955684	15211	52,54	82120	20,37	167100	98	75	0.000404026	0.0240597	0.327,0.256	0.084,0.221	0.139
8226	ENSMUSG00000032839.13	Trpc1	chr9	-	95736819	95736921	95732006	95732209	95743196	95743351	8226	4,9	1,0	4,2	1,5	150	75	0.00040489	0.0240611	0.667,1.0	0.667,0.167	0.416
11021	ENSMUSG00000029086.15	Prom1	chr5	-	44000776	44000845	43995074	43995114	44001785	44001901	11021	86,97	4,13	127106	2,2	143	75	0.000406138	0.0240852	0.919,0.796	0.971,0.965	-0.11
23600	ENSMUSG00000033004.14	Mycbp2	chr14	-	103269357	103269465	103262701	103262821	103275788	103275890	23600	13,32	0,0	52,60	2,7	150	75	0.000415042	0.0245622	1.0,1.0	0.929,0.811	0.13
29079	ENSMUSG00000055053.17	Nfic	chr10	-	81406088	81406214	81404823	81405008	81407554	81407679	29079	4,12	0,0	0,3	8,0	150	75	0.000416299	0.0245857	1.0,1.0	0.0,1.0	0.5
12216	ENSMUSG00000026970.16	Rbms1	chr2	-	60759758	60759806	60758803	60758854	60762052	60762146	12216	210408	95185	348274	276186	122	75	0.000420071	0.0247572	0.576,0.576	0.437,0.475	0.12
2766	ENSMUSG00000031391.18	L1cam	chrX	-	73855651	73855663	73854898	73855266	73855758	73855831	2766	5,1	1,7	0,0	3,7	86	75	0.000426565	0.0250368	0.813,0.111	0.0,0.0	0.462
6255	ENSMUSG00000043467.19	Zbtb37	chr1	-	161012884	161013021	161008793	161009491	161019483	161020406	6255	6,6	0,0	2,0	0,6	150	75	0.000428144	0.025078	1.0,1.0	1.0,0.0	0.5
26738	ENSMUSG00000033029.12	1700088E04Rik	chr15	-	79136306	79136489	79135636	79135765	79139237	79139300	26738	0,0	4,1	2,1	1,0	150	75	0.000430575	0.0251689	0.0,0.0	0.5,1.0	-0.75
29749	ENSMUSG00000031860.17	Pbx4	chr8	+	69870028	69870182	69866110	69866603	69870577	69870684	29749	5,25	3,2	10,6	0,0	150	75	0.000440188	0.0256782	0.455,0.862	1.0,1.0	-0.342
19233	ENSMUSG00000044712.15	Slc38a6	chr12	+	73343668	73343748	73341706	73341760	73344792	73344893	19233	7,11	0,0	26,25	2,4	150	75	0.000445931	0.0259602	1.0,1.0	0.867,0.758	0.188
17230	ENSMUSG00000021012.15	Zc3h14	chr12	+	98774244	98774319	98763822	98763978	98783581	98783702	17230	199398	30,30	381345	21,10	149	75	0.000447833	0.0259809	0.77,0.87	0.901,0.946	-0.103
5338	ENSMUSG00000032812.17	Arap1	chr7	+	101384861	101385040	101378368	101378532	101385551	101385616	5338	10,7	0,0	4,7	2,2	150	75	0.000448103	0.0259809	1.0,1.0	0.5,0.636	0.432
2572	ENSMUSG00000033060.15	Lmo7	chr14	+	101931171	101931280	101929175	101929451	101932569	101932672	2572	53,43	0,12	38,43	29,21	150	75	0.000461206	0.0266864	1.0,0.642	0.396,0.506	0.37
10528	ENSMUSG00000013236.16	Ptprs	chr17	-	56429098	56429157	56424879	56424977	56434452	56434597	10528	339570	64,66	192191	52,55	133	75	0.000463241	0.0266962	0.749,0.83	0.676,0.662	0.12
32643	ENSMUSG00000031508.14	Ankrd10	chr8	-	11620261	11620373	11619061	11619297	11628438	11628530	32643	24,41	68107	64,35	72,51	150	75	0.000462614	0.0266962	0.15,0.161	0.308,0.255	-0.126
10198	ENSMUSG00000045095.16	Magi1	chr6	-	93694007	93694208	93686781	93686875	93697193	93697487	10198	55,45	10,14	74,75	4,5	150	75	0.000490468	0.0280391	0.733,0.616	0.902,0.882	-0.218
14744	ENSMUSG00000046753.9	Ccdc66	chr14	-	27484064	27484318	27482411	27482602	27485092	27485133	14744	52,73	2,6	61,53	0,0	150	75	0.000495161	0.0281946	0.929,0.859	1.0,1.0	-0.106
1679	ENSMUSG00000059439.15	Bcas3	chr11	+	85801784	85801952	85583896	85583994	85825201	85826058	1679	16,32	1,0	35,13	4,4	150	75	0.000496455	0.0282121	0.889,1.0	0.814,0.619	0.228
10525	ENSMUSG00000013236.16	Ptprs	chr17	-	56428851	56429157	56424879	56424977	56434452	56434597	10525	342576	64,66	193191	52,55	150	75	0.000498471	0.0282531	0.728,0.814	0.65,0.635	0.128
7155	ENSMUSG00000021313.15	Ryr2	chr13	-	11647701	11647737	11646492	11646605	11649729	11649864	7155	15,30	5,4	46,38	2,0	110	75	0.000501943	0.0282958	0.672,0.836	0.94,1.0	-0.216
19699	ENSMUSG00000070780.11	Rbm47	chr5	-	66151052	66151185	66097706	66097788	66151538	66151782	19699	0,0	3,4	2,3	2,3	150	75	0.000516535	0.0288936	0.0,0.0	0.333,0.333	-0.333
4078	ENSMUSG00000027900.15	Dram2	chr3	+	106550498	106550675	106547876	106547920	106555163	106555308	4078	0,4	1,5	4,2	0,1	150	75	0.000518027	0.0289205	0.0,0.286	1.0,0.5	-0.607
33346	ENSMUSG00000010721.15	Lmbr1	chr5	-	29258057	29258135	29254545	29254619	29258678	29258755	33346	35,35	0,8	18,28	0,0	150	75	0.000520531	0.0290036	1.0,0.686	1.0,1.0	-0.157
350	ENSMUSG00000045813.7	Gm9801	chr7	-	62117722	62117902	62114645	62114776	62118894	62119043	350	8,14	2,3	3,2	0,0	150	75	0.000523158	0.0290933	0.667,0.7	1.0,1.0	-0.317
13986	ENSMUSG00000042594.16	Sh2b3	chr5	-	121832502	121832590	121828567	121829076	121836549	121836859	13986	7,10	26,28	16,8	13,5	150	75	0.000529651	0.0293402	0.119,0.152	0.381,0.444	-0.277
4286	ENSMUSG00000042705.8	Commd10	chr18	+	46963659	46963770	46960415	46960506	46990478	46990589	4286	81,86	4,13	111,99	1,3	150	75	0.000538354	0.0297072	0.91,0.768	0.982,0.943	-0.123
35173	ENSMUSG00000051427.14	Ccdc157	chr11	-	4158159	4158289	4149930	4150102	4160158	4160218	35173	1,8	1,1	1,0	1,1	150	75	0.000540153	0.029749	0.333,0.8	0.333,0.0	0.4
2575	ENSMUSG00000061186.15	Sfmbt2	chr2	+	10577528	10577627	10575335	10575511	10577814	10578131	2575	4,9	1,0	8,10	4,5	150	75	0.000545378	0.0299214	0.667,1.0	0.5,0.5	0.334
9029	ENSMUSG00000007837.11	Prrg2	chr7	-	45060204	45060359	45059971	45060011	45060740	45060892	9029	2,13	0,1	2,10	4,2	150	75	0.000544504	0.0299214	1.0,0.867	0.2,0.714	0.477
14583	ENSMUSG00000041890.17	Git2	chr5	-	114769616	114769750	114764586	114764673	114773313	114773462	14583	41,55	0,8	43,28	0,0	150	75	0.000549861	0.0300336	1.0,0.775	1.0,1.0	-0.113
7527	ENSMUSG00000029769.16	Ccdc136	chr6	+	29417931	29418153	29417071	29417578	29426624	29426953	7527	43,95	3,2	58,24	8,8	150	75	0.000551625	0.0300336	0.878,0.96	0.784,0.6	0.227
13218	ENSMUSG00000044176.11	Spink10	chr18	+	62651747	62651779	62650849	62650923	62653416	62653475	13218	4,3	0,3	1,0	2,1	106	75	0.000557755	0.0302521	1.0,0.414	0.261,0.0	0.577
4589	ENSMUSG00000022708.16	Zbtb20	chr16	+	43577029	43577193	43571733	43571791	43577560	43577748	4589	2,7	1,5	14,18	2,0	150	75	0.000560617	0.0303498	0.5,0.412	0.778,1.0	-0.433
25279	ENSMUSG00000031220.14	Awat2	chrX	-	100403139	100403339	100402220	100402940	100404130	100404305	25279	8,16	0,6	6,1	0,0	150	75	0.00056413	0.0304822	1.0,0.571	1.0,1.0	-0.215
7026	ENSMUSG00000026442.14	Nfasc	chr1	-	132593350	132593365	132576285	132576417	132595483	132595657	7026	0,7	6,11	0,0	5,5	89	75	0.000566253	0.0305392	0.0,0.349	0.0,0.0	0.174
21089	ENSMUSG00000037110.19	Ralgapa2	chr2	-	146357087	146357146	146353170	146353279	146357956	146358085	21089	39,37	3,4	30,46	0,0	133	75	0.00057009	0.0306882	0.88,0.839	1.0,1.0	-0.141
34613	ENSMUSG00000029190.19	D5Ertd579e	chr5	-	36604510	36604608	36600484	36602803	36607937	36608046	34613	79114	5,14	120,73	3,1	150	75	0.000573081	0.0307912	0.888,0.803	0.952,0.973	-0.117
16785	ENSMUSG00000042138.7	Msantd2	chr9	+	37491455	37491569	37489734	37489833	37513613	37513860	16785	7,7	11,43	18,33	19,6	150	75	0.000584294	0.0313348	0.241,0.075	0.321,0.733	-0.369
21271	ENSMUSG00000031075.18	Ano1	chr7	-	144648574	144648640	144648023	144648079	144650502	144650554	21271	0,8	8,13	0,0	9,9	140	75	0.000593811	0.0317856	0.0,0.248	0.0,0.0	0.124
5193	ENSMUSG00000034334.7	Fam151b	chr13	-	92473962	92474128	92467944	92468162	92477827	92477953	5193	7,12	1,0	4,0	1,2	150	75	0.000601101	0.0320557	0.778,1.0	0.667,0.0	0.555
10134	ENSMUSG00000026135.17	Zfp142	chr1	-	74585383	74585697	74578122	74578287	74587563	74588025	10134	40,63	1,6	56,62	0,0	150	75	0.000610674	0.0324452	0.952,0.84	1.0,1.0	-0.104
2002	ENSMUSG00000057335.11	Cep170	chr1	-	176769232	176769526	176761350	176761500	176769712	176769870	2002	39,45	12,9	54,41	1,4	150	75	0.000614516	0.0325284	0.619,0.714	0.964,0.837	-0.234
11481	ENSMUSG00000034813.16	Grip1	chr10	+	120077227	120077387	120075289	120075479	120086951	120087260	11481	1,0	1,7	1,6	1,3	150	75	0.000616063	0.03255	0.333,0.0	0.333,0.5	-0.25
3532	ENSMUSG00000063383.5	Zfp947	chr17	-	22163186	22163335	22150034	22150082	22165818	22166190	3532	1,4	0,9	12,8	0,0	150	75	0.000620936	0.032747	1.0,0.182	1.0,1.0	-0.409
21360	ENSMUSG00000025815.13	Dhtkd1	chr2	-	5921664	5921836	5919439	5919638	5923868	5924138	21360	19,25	0,6	33,24	0,0	150	75	0.000626045	0.0329556	1.0,0.676	1.0,1.0	-0.162
16645	ENSMUSG00000024502.9	Jakmip2	chr18	-	43537655	43537726	43531407	43531964	43540585	43540651	16645	20,33	0,7	9,16	0,0	145	75	0.000635744	0.0333851	1.0,0.709	1.0,1.0	-0.145
23803	ENSMUSG00000025321.14	Itgb8	chr12	-	119189818	119189977	119180915	119181011	119190499	119190665	23803	77174	8,3	68,47	0,0	150	75	0.000648073	0.0337423	0.828,0.967	1.0,1.0	-0.103
2211	ENSMUSG00000005534.10	Insr	chr8	-	3181701	3181737	3174794	3174888	3184950	3185152	2211	10,21	75129	32,22	92,54	110	75	0.000650474	0.0338057	0.083,0.1	0.192,0.217	-0.113
7525	ENSMUSG00000029769.16	Ccdc136	chr6	+	29414785	29414980	29412901	29413087	29426624	29426857	7525	28,36	1,6	52,44	1,0	150	75	0.000665668	0.0344799	0.933,0.75	0.963,1.0	-0.14
9046	ENSMUSG00000050050.17	Ccdc158	chr5	-	92672672	92672716	92668671	92668808	92675177	92675271	9046	1,0	0,4	3,4	0,1	118	75	0.000665859	0.0344799	1.0,0.0	1.0,0.718	-0.359
18018	ENSMUSG00000079414.2	Gm11110	chr17	-	57102054	57102153	57092034	57092769	57103349	57103460	18018	2,9	0,0	9,2	1,3	150	75	0.000672382	0.034692	1.0,1.0	0.818,0.25	0.466
20629	ENSMUSG00000024074.7	Crim1	chr17	+	78281245	78281366	78237741	78237915	78313123	78313306	20629	2,1	1,2	5,6	0,0	150	75	0.000676993	0.034867	0.5,0.2	1.0,1.0	-0.65
28787	ENSMUSG00000026313.16	Hdac4	chr1	-	92012668	92012819	92002154	92002275	92029954	92030196	28787	50117	1,2	119,71	8,9	150	75	0.000696304	0.0357328	0.962,0.967	0.881,0.798	0.125
7879	ENSMUSG00000036528.15	Ppfibp2	chr7	+	107728715	107728748	107727643	107727785	107729138	107729265	7879	3,6	26,26	0,0	8,22	107	75	0.000695223	0.0357328	0.075,0.139	0.0,0.0	0.107
15728	ENSMUSG00000078700.10	D030028A08Rik	chr11	+	96958852	96959024	96952580	96952728	96959553	96960062	15728	8,13	8,25	0,1	11,1	150	75	0.000699018	0.0357437	0.333,0.206	0.0,0.333	0.103
248	ENSMUSG00000097910.2	5033428I22Rik	chr8	+	57332769	57333631	57332442	57332633	57338882	57338947	248	7,17	4,10	8,1	1,0	150	75	0.000698294	0.0357437	0.467,0.459	0.8,1.0	-0.437
22805	ENSMUSG00000037686.5	Aspg	chr12	+	112123289	112123453	112122943	112123039	112124809	112124896	22805	9,10	0,8	13,10	0,0	150	75	0.000713658	0.0363622	1.0,0.385	1.0,1.0	-0.307
18364	ENSMUSG00000075704.16	Txnrd2	chr16	+	18472793	18472886	18472153	18472249	18474681	18474698	18364	99136	2,22	142,88	0,4	150	75	0.000719032	0.0365708	0.961,0.756	1.0,0.917	-0.1
27999	ENSMUSG00000034664.13	Itga2b	chr11	-	102461128	102461233	102460989	102461045	102461317	102461363	27999	22,26	0,6	35,13	0,0	150	75	0.000739205	0.0373972	1.0,0.684	1.0,1.0	-0.158
17408	ENSMUSG00000022364.14	Tbc1d31	chr15	+	57915969	57916116	57912198	57912391	57932531	57932683	17408	40,39	0,0	27,24	6,0	150	75	0.000744828	0.0375035	1.0,1.0	0.692,1.0	0.154
33712	ENSMUSG00000030811.14	Fbxl19	chr7	+	127750147	127750366	127749980	127750067	127750864	127750897	33712	229375	9,29	206233	31,29	150	75	0.000743852	0.0375035	0.927,0.866	0.769,0.801	0.112
5927	ENSMUSG00000074405.7	Zfp865	chr7	+	5028990	5032207	5020375	5020655	5032762	5036768	5927	16,20	5,6	11,6	0,1	150	75	0.000745242	0.0375035	0.615,0.625	1.0,0.75	-0.255
31065	ENSMUSG00000015766.14	Eps8	chr6	-	137539321	137539396	137537617	137537694	137591417	137591492	31065	12,22	2,3	73,57	0,1	149	75	0.000750493	0.0376352	0.751,0.787	1.0,0.966	-0.214
14543	ENSMUSG00000022793.16	B4galt4	chr16	+	38763068	38763129	38757678	38757866	38765914	38766019	14543	25,42	0,7	18,22	0,0	135	75	0.000758272	0.0378358	1.0,0.769	1.0,1.0	-0.115
32699	ENSMUSG00000064061.13	Dzip3	chr16	-	48951542	48952160	48950000	48950033	48953726	48953803	32699	61,90	29,34	86,70	10,15	150	75	0.000761469	0.0378358	0.513,0.57	0.811,0.7	-0.214
33862	ENSMUSG00000036916.13	Zfp280c	chrX	-	48543584	48543703	48543404	48543441	48547264	48547327	33862	101214	8,5	152128	31,10	150	75	0.00075891	0.0378358	0.863,0.955	0.71,0.865	0.122
5207	ENSMUSG00000052337.15	Immt	chr6	+	71852765	71852867	71851771	71851880	71856911	71856955	5207	220440	48,90	375352	40,44	150	75	0.000762434	0.0378358	0.696,0.71	0.824,0.8	-0.109
20902	ENSMUSG00000024238.13	Zeb1	chr18	+	5641381	5641518	5593860	5593919	5705042	5705232	20902	2,5	1,2	7,1	0,0	150	75	0.000766488	0.0379432	0.5,0.556	1.0,1.0	-0.472
7263	ENSMUSG00000026082.11	Rev1	chr1	-	38081158	38081358	38079289	38079395	38083703	38083820	7263	15,46	1,4	16,21	9,7	150	75	0.000767254	0.0379432	0.882,0.852	0.471,0.6	0.332
14834	ENSMUSG00000037989.15	Wnk2	chr13	-	49051356	49051527	49042627	49042866	49052558	49052773	14834	18,50	2,3	28,31	11,9	150	75	0.000781602	0.0383871	0.818,0.893	0.56,0.633	0.259
5698	ENSMUSG00000026657.16	Frmd4a	chr2	+	4607998	4608070	4605969	4606066	4610966	4614041	5698	9,11	66113	7,10	15,22	146	75	0.000796429	0.0388483	0.065,0.048	0.193,0.189	-0.135
22465	ENSMUSG00000041361.13	Myzap	chr9	-	71586171	71586216	71579610	71579697	71592189	71592342	22465	3,7	8,19	2,0	28,12	119	75	0.000806692	0.0392819	0.191,0.188	0.043,0.0	0.168
19526	ENSMUSG00000030322.12	Mbd4	chr6	-	115845542	115845617	115845313	115845448	115848905	115849732	19526	10,39	0,0	75,24	3,4	149	75	0.000813115	0.0395273	1.0,1.0	0.926,0.751	0.161
35827	ENSMUSG00000072964.14	Bhlhb9	chrX	+	135848677	135848739	135845854	135845953	135885348	135886926	35827	5,2	10,0	2,2	0,0	136	75	0.000815446	0.0395734	0.216,1.0	1.0,1.0	-0.392
4372	ENSMUSG00000030016.14	Zfp638	chr6	+	83981683	83981785	83976201	83976350	83983975	83984074	4372	73,42	5,6	39,17	12,10	150	75	0.000817362	0.0395991	0.88,0.778	0.619,0.459	0.29
13260	ENSMUSG00000031706.7	Rfx1	chr8	+	84094949	84095158	84094726	84094876	84095395	84095549	13260	45,75	0,0	77,62	0,8	150	75	0.0008195	0.0396355	1.0,1.0	1.0,0.795	0.103
17703	ENSMUSG00000021636.14	Marveld2	chr13	-	100611432	100612584	100607776	100607812	100616604	100616702	17703	11,15	0,0	22,23	0,6	150	75	0.00082318	0.0396792	1.0,1.0	1.0,0.657	0.171
30604	ENSMUSG00000019863.6	Qrsl1	chr10	-	43876471	43876677	43874187	43874706	43881472	43881590	30604	47,82	0,0	37,37	4,2	150	75	0.000836363	0.0401792	1.0,1.0	0.822,0.902	0.138
27684	ENSMUSG00000030249.15	Abcc9	chr6	-	142593966	142594142	142589130	142590503	142594708	142594771	27684	6,1	9,7	0,0	1,3	150	75	0.000846427	0.0404587	0.25,0.067	0.0,0.0	0.159
5641	ENSMUSG00000003282.9	Plag1	chr4	-	3912419	3912511	3908905	3909002	3915620	3915725	5641	7,10	20,50	17,15	17,22	150	75	0.000846295	0.0404587	0.149,0.091	0.333,0.254	-0.173
14773	ENSMUSG00000087174.7	5530601H04Rik	chrX	-	105043129	105043304	105038816	105039812	105044001	105044111	14773	7,12	7,16	27,24	6,9	150	75	0.000852818	0.0406961	0.333,0.273	0.692,0.571	-0.328
7293	ENSMUSG00000030584.14	Dpf1	chr7	+	29314138	29314189	29313081	29313213	29314282	29314402	7293	13,6	4,2	13,8	1,0	125	75	0.000865091	0.041076	0.661,0.643	0.886,1.0	-0.291
23807	ENSMUSG00000037606.18	Osbpl5	chr7	-	143694808	143694945	143694197	143694383	143695039	143695129	23807	18,44	0,6	35,26	0,0	150	75	0.000871385	0.0413063	1.0,0.786	1.0,1.0	-0.107
9362	ENSMUSG00000002100.15	Mybpc3	chr2	+	91122339	91122342	91121901	91121955	91122635	91122647	9362	29,84	53,90	27,26	104,65	77	75	0.000873657	0.0413454	0.348,0.476	0.202,0.28	0.171
13461	ENSMUSG00000070305.10	Mpzl3	chr9	+	45062863	45062969	45062040	45062207	45066338	45066464	13461	0,0	5,5	0,6	2,8	150	75	0.000876053	0.0413772	0.0,0.0	0.0,0.273	-0.137
6961	ENSMUSG00000026305.15	Lrrfip1	chr1	+	91084945	91085005	91082140	91082179	91088633	91088711	6961	14,8	0,0	8,4	2,2	134	75	0.000877225	0.0413772	1.0,1.0	0.691,0.528	0.391
11692	ENSMUSG00000056268.15	Dennd1b	chr1	+	139059066	139059126	139054540	139054621	139060274	139060328	11692	10,19	47,62	32,28	57,33	134	75	0.000891967	0.0418653	0.106,0.146	0.239,0.322	-0.154
16064	ENSMUSG00000031365.13	Zfp275	chrX	+	73351268	73351360	73342620	73342751	73351808	73351923	16064	19,44	2,4	37,28	0,0	150	75	0.000893628	0.0418745	0.826,0.846	1.0,1.0	-0.164
11997	ENSMUSG00000071337.11	Tia1	chr6	+	86419693	86419812	86418877	86418932	86420323	86420411	11997	3,2	22,40	13,10	38,30	150	75	0.000901294	0.0421646	0.064,0.024	0.146,0.143	-0.1
6967	ENSMUSG00000026305.15	Lrrfip1	chr1	+	91087058	91087124	91084945	91085005	91088633	91088711	6967	15,24	4,3	26,8	1,0	140	75	0.000906083	0.0422504	0.668,0.811	0.933,1.0	-0.227
8877	ENSMUSG00000036435.13	Exoc1	chr5	+	76557818	76557863	76554099	76554205	76559003	76559167	8877	52,38	15,11	53,40	2,5	119	75	0.000922713	0.0428859	0.686,0.685	0.944,0.834	-0.204
19223	ENSMUSG00000034157.12	Cipc	chr12	+	86959727	86959828	86952743	86953004	86960271	86960441	19223	14,34	1,12	13,11	0,1	150	75	0.000927059	0.043018	0.875,0.586	1.0,0.846	-0.193
20026	ENSMUSG00000020752.11	Recql5	chr11	-	115895767	115895841	115895414	115895508	115895923	115895982	20026	44,48	3,5	55,43	1,0	148	75	0.000934729	0.0433035	0.881,0.829	0.965,1.0	-0.127
5073	ENSMUSG00000068134.13	Zfp120	chr2	-	150119564	150119628	150114405	150118200	150119824	150119951	5073	12,12	0,1	12,18	6,2	138	75	0.000942489	0.0435924	1.0,0.867	0.521,0.83	0.258
21546	ENSMUSG00000052748.14	Swt1	chr1	-	151412790	151412846	151407575	151407635	151420099	151420183	21546	24,18	0,0	38,35	4,3	130	75	0.000963406	0.0444161	1.0,1.0	0.846,0.871	0.141
20566	ENSMUSG00000080316.10	Spaca6	chr17	+	17837508	17837586	17836720	17836744	17838086	17838243	20566	0,5	2,1	1,2	0,0	150	75	0.000983948	0.0448567	0.0,0.714	1.0,1.0	-0.643
30198	ENSMUSG00000006143.12	Upk3bl	chr5	+	136060061	136060281	136059730	136059883	136061182	136061259	30198	4,14	0,5	10,3	0,0	150	75	0.000983014	0.0448567	1.0,0.583	1.0,1.0	-0.209
31974	ENSMUSG00000052581.13	Lrrtm4	chr6	+	80019553	80019706	80019010	80019186	80021613	80023160	31974	2,1	0,0	5,0	1,2	150	75	0.000983948	0.0448567	1.0,1.0	0.714,0.0	0.643
34818	ENSMUSG00000074415.11	2610203C20Rik	chr9	+	41393377	41393417	41393193	41393299	41402123	41402263	34818	3,7	15,8	1,0	12,2	114	75	0.000976797	0.0448567	0.116,0.365	0.052,0.0	0.214
18660	ENSMUSG00000028207.18	Asph	chr4	-	9598732	9598780	9598268	9598301	9601306	9601363	18660	90163	56,87	102,86	91100	122	75	0.000997226	0.0451024	0.497,0.535	0.408,0.346	0.139
4707	ENSMUSG00000078441.10	Scamp4	chr10	+	80608802	80608850	80602881	80602949	80611027	80611129	4707	10,46	0,1	30,17	5,2	122	75	0.000993821	0.0451024	1.0,0.966	0.787,0.839	0.17
6566	ENSMUSG00000024530.7	Slmo1	chr18	+	67472856	67473025	67464848	67464956	67473740	67473830	6566	29,61	0,0	43,22	6,0	150	75	0.00099179	0.0451024	1.0,1.0	0.782,1.0	0.109
8192	ENSMUSG00000074165.10	Zfp788	chr7	+	41634679	41634899	41633555	41633694	41647490	41647617	8192	3,8	1,1	5,2	9,3	150	75	0.000997061	0.0451024	0.6,0.8	0.217,0.25	0.466
19243	ENSMUSG00000039678.12	Tbc1d13	chr2	+	30135408	30135552	30134796	30134870	30137120	30137182	19243	15,9	4,5	11,3	21,7	150	75	0.00101057	0.0454901	0.652,0.474	0.208,0.176	0.371
30260	ENSMUSG00000022843.16	Clcn2	chr16	-	20707572	20707632	20707418	20707457	20707842	20707916	30260	24,52	2,0	44,40	5,7	134	75	0.00101818	0.0457603	0.87,1.0	0.831,0.762	0.139
30245	ENSMUSG00000038126.17	Mphosph9	chr5	-	124320844	124320998	124315188	124315896	124324873	124325137	30245	34,78	0,0	67,43	3,4	150	75	0.00103787	0.0464358	1.0,1.0	0.918,0.843	0.119
16047	ENSMUSG00000022911.10	Arl13b	chr16	-	62827163	62827413	62813158	62813264	62846684	62847040	16047	21,21	3,2	28,31	0,0	150	75	0.00104215	0.0464982	0.778,0.84	1.0,1.0	-0.191
33421	ENSMUSG00000016128.14	Stard13	chr5	-	151047591	151047802	151046863	151046978	151052363	151052562	33421	22,29	6,0	17,25	0,0	150	75	0.00105068	0.0467796	0.647,1.0	1.0,1.0	-0.176
20792	ENSMUSG00000035048.13	Anapc13	chr9	+	102629546	102629577	102626662	102626687	102629762	102629888	20792	0,7	2,4	0,0	13,2	105	75	0.00105549	0.0468481	0.0,0.556	0.0,0.0	0.278
2005	ENSMUSG00000057335.11	Cep170	chr1	-	176761350	176761500	176758396	176758517	176769712	176769870	2005	115,99	7,10	101,51	17,25	150	75	0.00105881	0.0469112	0.891,0.832	0.748,0.505	0.235
27559	ENSMUSG00000026571.12	Dcaf6	chr1	-	165367445	165367505	165357428	165357546	165388657	165388761	27559	3,14	11,24	3,2	28,25	134	75	0.0010602	0.0469112	0.132,0.246	0.057,0.043	0.139
9028	ENSMUSG00000007837.11	Prrg2	chr7	-	45060204	45060386	45059971	45060011	45060740	45060892	9028	7,35	0,1	19,14	4,2	150	75	0.00106475	0.0469674	1.0,0.946	0.704,0.778	0.232
22224	ENSMUSG00000028456.18	Unc13b	chr4	+	43161442	43161478	43115102	43115160	43165743	43165978	22224	2,8	16,45	16,6	24,10	110	75	0.00107017	0.0469909	0.079,0.108	0.313,0.29	-0.208
22645	ENSMUSG00000032415.14	Ube2cbp	chr9	-	86451813	86452010	86440585	86440754	86464740	86464950	22645	24,39	0,1	28,9	7,0	150	75	0.00107022	0.0469909	1.0,0.951	0.667,1.0	0.142
26522	ENSMUSG00000027288.16	Zfp106	chr2	-	120539294	120539492	120531594	120532222	120545842	120545904	26522	121145	32,64	143194	24,30	150	75	0.0010869	0.0475774	0.654,0.531	0.749,0.764	-0.164
21491	ENSMUSG00000052407.16	Ccdc171	chr4	+	83557898	83558030	83554693	83554884	83580747	83580894	21491	2,11	0,0	9,4	1,3	150	75	0.00109649	0.0479237	1.0,1.0	0.818,0.4	0.391
32223	ENSMUSG00000022701.17	Ccdc191	chr16	+	43892152	43892191	43889799	43890038	43898089	43898231	32223	4,8	13,9	2,0	6,19	113	75	0.00110198	0.0479436	0.17,0.371	0.181,0.0	0.18
8750	ENSMUSG00000042156.15	Dzip1	chr14	-	118895850	118895907	118891769	118891832	118899985	118900042	8750	32,46	5,5	53,43	0,2	131	75	0.00110161	0.0479436	0.786,0.84	1.0,0.925	-0.15
14514	ENSMUSG00000087177.7	E130307A14Rik	chr10	-	39681472	39681549	39640379	39640511	39731737	39732001	14514	29,37	0,6	32,26	0,0	150	75	0.00112347	0.0483444	1.0,0.755	1.0,1.0	-0.123
16781	ENSMUSG00000028555.15	Ttc39a	chr4	+	109443507	109443624	109442696	109442811	109444081	109444745	16781	22,31	0,1	22,17	1,5	150	75	0.00112472	0.0483444	1.0,0.939	0.917,0.63	0.196
1979	ENSMUSG00000038578.15	Susd1	chr4	-	59365721	59365914	59351637	59351729	59379598	59379785	1979	13,10	0,0	9,11	6,0	150	75	0.00112079	0.0483444	1.0,1.0	0.429,1.0	0.285
22039	ENSMUSG00000039108.14	Lsm14b	chr2	+	180031360	180031528	180027899	180028035	180032060	180032222	22039	216312	4,17	207142	16,20	150	75	0.00111988	0.0483444	0.964,0.902	0.866,0.78	0.11
35765	ENSMUSG00000029804.16	Herc3	chr6	+	58832401	58832536	58831502	58831932	58843603	58843728	35765	23,10	9,5	29,22	2,2	150	75	0.00111606	0.0483444	0.561,0.5	0.879,0.846	-0.332
15492	ENSMUSG00000034101.14	Ctnnd1	chr2	-	84612531	84612549	84612023	84612092	84612935	84613089	15492	184274	61,78	217184	105102	92	75	0.00112876	0.0483724	0.711,0.741	0.628,0.595	0.115
9148	ENSMUSG00000056486.17	Chn1	chr2	-	73706918	73707032	73659679	73659757	73716363	73716419	9148	10,7	0,1	7,11	1,6	150	75	0.00113991	0.0485591	1.0,0.778	0.778,0.478	0.261
9393	ENSMUSG00000026715.12	Serpinc1	chr1	+	160987440	160987583	160984767	160984850	160989378	160989748	9393	1,3	0,6	4,3	0,0	150	75	0.00115211	0.0490056	1.0,0.2	1.0,1.0	-0.4
32338	ENSMUSG00000022672.8	Prkdc	chr16	+	15714915	15715074	15713579	15713788	15715865	15716066	32338	35,44	0,0	34,18	0,6	150	75	0.00116245	0.0493723	1.0,1.0	1.0,0.6	0.2
28355	ENSMUSG00000049807.16	Arhgap23	chr11	+	97491643	97491666	97491133	97491230	97493050	97493082	28355	0,3	19,28	10,8	38,23	97	75	0.0011683	0.0495469	0.0,0.077	0.169,0.212	-0.152
10671	ENSMUSG00000031109.16	Enox2	chrX	-	49013132	49013180	49010457	49011634	49013496	49013582	10671	11,8	9,21	37,20	13,7	122	75	0.00119339	0.050259	0.429,0.19	0.636,0.637	-0.327
13522	ENSMUSG00000005102.13	Eif2ak4	chr2	+	118408351	118408504	118400534	118400647	118412934	118413083	13522	1,8	0,0	1,0	0,2	150	75	0.00119564	0.050259	1.0,1.0	1.0,0.0	0.5
23519	ENSMUSG00000075602.10	Ly6a	chr15	-	74996451	74996568	74994877	74995479	74997534	74997617	23519	7,2	0,0	1,0	0,2	150	75	0.00119564	0.050259	1.0,1.0	1.0,0.0	0.5
27370	ENSMUSG00000036402.13	Gng12	chr6	+	66943824	66943877	66914452	66914510	67015724	67015843	27370	25,30	53,66	35,47	30,51	127	75	0.00119105	0.050259	0.218,0.212	0.408,0.352	-0.165
29145	ENSMUSG00000010122.14	Slc47a1	chr11	-	61366528	61366894	61363393	61363491	61367672	61367717	29145	3,4	0,0	1,0	0,2	150	75	0.00119564	0.050259	1.0,1.0	1.0,0.0	0.5
9399	ENSMUSG00000029761.16	Cald1	chr6	+	34662127	34662216	34598543	34598665	34685962	34686074	9399	53,79	4,8	29,35	12,9	150	75	0.00120949	0.0507667	0.869,0.832	0.547,0.66	0.247

## Sheet: MXE
ID	GeneID	geneSymbol	chr	strand	1stExonStart_0base	1stExonEnd	2ndExonStart_0base	2ndExonEnd	upstreamES	upstreamEE	downstreamES	downstreamEE	ID	IJC_SAMPLE_1	SJC_SAMPLE_1	IJC_SAMPLE_2	SJC_SAMPLE_2	IncFormLen	SkipFormLen	PValue	FDR	E9.0	E8.0	IncLevelDifference
3147	ENSMUSG00000057406.16	Whsc1	chr5	+	33821658	33821728	33846104	33846267	33820724	33820877	33854609	33854776	3147	355407	359477	244190	913574	144	150	0	0	0.507,0.471	0.218,0.256	0.252
749	ENSMUSG00000078532.9	Nkain1	chr4	-	130537260	130537341	130539051	130539189	130533847	130534045	130573828	130574173	749	588877	255416	362322	603367	150	150	5.77316e-15	1.0614e-11	0.698,0.678	0.375,0.467	0.267
3081	ENSMUSG00000062270.13	Morf4l1	chr9	-	90096502	90096604	90097371	90097460	90095120	90095209	90097863	90097889	3081	227473	19422472	564548	17061365	150	150	2.08722e-14	2.55824e-11	0.105,0.161	0.248,0.286	-0.134
2090	ENSMUSG00000030319.8	Cand2	chr6	+	115782736	115782860	115785105	115785371	115781607	115781762	115786875	115786981	2090	151159	500615	217159	253221	150	150	3.11973e-14	2.86781e-11	0.232,0.205	0.462,0.418	-0.222
1803	ENSMUSG00000020361.13	Hspa4	chr11	-	53262879	53262999	53265033	53265141	53262263	53262425	53265923	53266049	1803	11411447	398668	977920	947804	150	150	1.46883e-13	1.08017e-10	0.741,0.684	0.508,0.534	0.192
1524	ENSMUSG00000063273.11	Naa15	chr3	+	51465593	51465692	51470085	51470229	51463263	51463372	51471484	51471582	1524	9131398	176244	977917	542359	150	150	2.5524e-13	1.5642e-10	0.838,0.851	0.643,0.719	0.163
546	ENSMUSG00000039262.16	Prrc2b	chr2	+	32221344	32221537	32222289	32222387	32221079	32221184	32223418	32223546	546	445672	97145	310258	183156	150	150	4.7029e-13	2.47037e-10	0.821,0.823	0.629,0.623	0.196
657	ENSMUSG00000021374.9	Nup153	chr13	-	46700988	46701087	46701603	46701738	46699648	46699733	46704639	46704766	657	440766	132258	520394	399299	150	150	6.43674e-12	2.62977e-09	0.769,0.748	0.566,0.569	0.191
3926	ENSMUSG00000041740.16	Rnf10	chr5	-	115242633	115242691	115244020	115244121	115242392	115242551	115245848	115246004	3926	741961	317565	518368	613432	150	132	1.18547e-11	4.35899e-09	0.673,0.599	0.426,0.428	0.209
1044	ENSMUSG00000006369.14	Fbln1	chr15	+	85240619	85240739	85242010	85242142	85239293	85239419	85244182	85244306	1044	528999	187332	735672	519546	150	150	2.83492e-11	9.47637e-09	0.738,0.751	0.586,0.552	0.175
1556	ENSMUSG00000043940.15	Wdfy3	chr5	-	102009788	102009887	102041654	102041743	101981378	101981589	102069595	102069921	1556	256326	72133	181137	193117	150	150	3.53868e-11	1.08431e-08	0.78,0.71	0.484,0.539	0.233
3825	ENSMUSG00000022150.16	Dab2	chr15	+	6424634	6424697	6429295	6429949	6424196	6424250	6430953	6431107	3825	60,86	81,71	531461	168106	137	150	4.69818e-11	1.32886e-08	0.448,0.57	0.776,0.826	-0.292
1857	ENSMUSG00000037503.12	Fam168b	chr1	-	34828766	34828847	34836732	34836813	34819866	34820009	34842827	34843050	1857	552817	347716	384264	647474	150	150	1.81787e-10	4.7745e-08	0.614,0.533	0.372,0.358	0.209
2701	ENSMUSG00000024151.13	Msh2	chr17	+	87718600	87718805	87719287	87719535	87717454	87717700	87720882	87721058	2701	136179	254380	366241	228219	150	150	2.40004e-10	5.8833e-08	0.349,0.32	0.616,0.524	-0.236
2279	ENSMUSG00000040785.18	Ttc3	chr16	+	94403313	94403368	94415948	94416009	94370795	94370971	94416281	94416366	2279	89,73	241324	35,30	413344	129	135	2.93943e-10	6.75517e-08	0.279,0.191	0.081,0.084	0.153
2575	ENSMUSG00000019189.13	Rnf145	chr11	+	44531275	44531384	44542628	44542720	44524927	44525143	44548763	44548999	2575	92159	253488	333219	420276	150	150	6.16971e-10	1.33447e-07	0.267,0.246	0.442,0.442	-0.185
3000	ENSMUSG00000005610.17	Eif4g2	chr7	-	111076279	111076393	111076695	111076856	111075586	111075712	111076937	111077076	3000	25294280	23684544	27932318	56164100	150	150	6.5473e-10	1.33747e-07	0.516,0.485	0.332,0.361	0.154
450	ENSMUSG00000017548.15	Suz12	chr11	+	80010557	80010643	80013363	80013595	80007512	80007562	80015142	80015236	450	80143	230415	234201	274251	150	150	7.60651e-10	1.47206e-07	0.258,0.256	0.461,0.445	-0.196
1545	ENSMUSG00000018677.9	Slc25a39	chr11	-	102405692	102405826	102406205	102406250	102405011	102405079	102406361	102406421	1545	131147	7131109	256165	711496	119	150	8.33154e-10	1.53175e-07	0.188,0.143	0.312,0.295	-0.138
2550	ENSMUSG00000022771.15	Ppil2	chr16	-	17096704	17096794	17097355	17097447	17095760	17096080	17100255	17100307	2550	296576	124267	296222	304212	150	150	1.55775e-09	2.72755e-07	0.705,0.683	0.493,0.512	0.192
3968	ENSMUSG00000031403.14	Dkc1	chrX	+	75104339	75104460	75105653	75105772	75102421	75102565	75106277	75106381	3968	372739	74139	577552	253239	150	150	1.66098e-09	2.77611e-07	0.834,0.842	0.695,0.698	0.142
3507	ENSMUSG00000020074.6	Ccar1	chr10	-	62780440	62780634	62783233	62783266	62776848	62776963	62783882	62783927	3507	50,78	117145	192177	133149	107	150	1.91299e-09	3.05829e-07	0.375,0.43	0.669,0.625	-0.245
2245	ENSMUSG00000032216.14	Nedd4	chr9	+	72669951	72670116	72671229	72671303	72662345	72662613	72677314	72677393	2245	31734862	28584836	23952056	40743710	150	148	2.44534e-09	3.74646e-07	0.523,0.498	0.367,0.353	0.15
2513	ENSMUSG00000039703.15	Nploc4	chr11	-	120409611	120409683	120411657	120411744	120408772	120408899	120413559	120413739	2513	196375	240406	265212	657501	150	146	4.30661e-09	6.32096e-07	0.443,0.473	0.282,0.292	0.171
3132	ENSMUSG00000062981.4	Mrpl42	chr10	-	95490245	95490412	95493630	95493715	95480805	95480977	95496823	95496887	3132	140245	205299	334323	210181	150	150	4.46954e-09	6.32096e-07	0.406,0.45	0.614,0.641	-0.199
560	ENSMUSG00000020160.18	Meis1	chr11	-	18941658	18941804	19011241	19011388	18905688	18905765	19012809	19012860	560	199346	120201	146122	302157	150	150	6.19406e-09	8.43539e-07	0.624,0.633	0.326,0.437	0.247
1211	ENSMUSG00000004264.17	Phb2	chr6	+	124712703	124712788	124713061	124713141	124712335	124712563	124713983	124714959	1211	9891249	449815	848617	885775	150	150	6.64685e-09	8.72874e-07	0.688,0.605	0.489,0.443	0.18
1391	ENSMUSG00000025860.14	Xiap	chrX	+	42068356	42068482	42094366	42095272	42067835	42068056	42096612	42096712	1391	186291	49,83	70,81	63,59	150	150	6.89507e-09	8.74247e-07	0.791,0.778	0.526,0.579	0.232
1039	ENSMUSG00000054405.14	Dnajc8	chr4	+	132538186	132538288	132541781	132541838	132535580	132535663	132544055	132544122	1039	57,66	380591	102124	381339	150	131	8.69e-09	1.0651e-06	0.116,0.089	0.189,0.242	-0.113
2969	ENSMUSG00000033364.13	Usp37	chr1	-	74495629	74495853	74499955	74500100	74492904	74493076	74505659	74505803	2969	43,69	101112	37,24	205182	150	150	1.21187e-08	1.43285e-06	0.299,0.381	0.153,0.117	0.205
3026	ENSMUSG00000024073.14	Birc6	chr17	+	74659158	74659355	74660381	74660682	74658177	74658351	74662600	74662818	3026	38105	331421	126149	274191	150	150	1.36387e-08	1.43285e-06	0.103,0.2	0.315,0.438	-0.225
3046	ENSMUSG00000034610.14	Zcchc11	chr4	+	108486453	108486617	108491347	108491464	108479080	108479741	108495149	108495327	3046	410390	59,25	276221	93,51	150	150	1.29701e-08	1.43285e-06	0.874,0.94	0.748,0.813	0.127
402	ENSMUSG00000004056.15	Akt2	chr7	+	27608622	27608753	27616240	27616369	27591551	27591879	27618207	27618319	402	267288	103169	144133	220145	150	150	1.33454e-08	1.43285e-06	0.722,0.63	0.396,0.478	0.239
980	ENSMUSG00000020166.14	Cnot2	chr10	-	116507040	116507188	116527826	116527949	116504034	116504114	116549032	116549175	980	46,75	0,0	88,65	13,14	150	150	1.30862e-08	1.43285e-06	1.0,1.0	0.871,0.823	0.153
2198	ENSMUSG00000008489.18	Elavl2	chr4	-	91254140	91254179	91260760	91260986	91253239	91253567	91263991	91264145	2198	39,57	9,21	71,55	2,1	150	113	1.59801e-08	1.63219e-06	0.766,0.672	0.964,0.976	-0.251
2216	ENSMUSG00000035890.8	Rnf126	chr10	-	79761429	79761499	79761564	79761633	79760988	79761082	79762084	79762329	2216	386596	40,62	324247	98,57	143	144	1.91173e-08	1.89985e-06	0.907,0.906	0.769,0.814	0.115
2246	ENSMUSG00000032216.14	Nedd4	chr9	+	72671229	72671303	72677314	72677393	72669951	72670116	72677492	72677531	2246	47577626	20332942	50113918	36532801	148	150	2.11741e-08	2.04887e-06	0.703,0.724	0.582,0.586	0.13
3807	ENSMUSG00000023150.14	Ivns1abp	chr1	+	151360931	151361058	151361142	151361274	151360717	151360839	151361461	151361635	3807	9151600	7381083	870799	12241045	150	150	2.48975e-08	2.34739e-06	0.554,0.596	0.415,0.433	0.151
2362	ENSMUSG00000063904.3	Dpp3	chr19	-	4921140	4921234	4922321	4922396	4918244	4918375	4923066	4923204	2362	305474	303478	272241	582445	149	150	3.28238e-08	3.01733e-06	0.503,0.5	0.32,0.353	0.165
1175	ENSMUSG00000039515.11	Ptpa	chr2	+	30431960	30432086	30435563	30435681	30428315	30428402	30437569	30437669	1175	194334	345633	269269	267218	150	150	3.39125e-08	3.04138e-06	0.36,0.345	0.502,0.552	-0.175
1659	ENSMUSG00000040565.7	Btaf1	chr19	+	36951033	36951177	36956370	36956534	36949067	36949182	36958372	36958509	1659	231318	146184	270241	373278	150	150	3.78644e-08	3.13488e-06	0.613,0.633	0.42,0.464	0.181
2765	ENSMUSG00000034349.14	Smc4	chr3	+	69007188	69007367	69007928	69008120	69006075	69006213	69009483	69009660	2765	475969	210324	472443	359326	150	150	3.61502e-08	3.13488e-06	0.693,0.749	0.568,0.576	0.149
3219	ENSMUSG00000028149.12	Rap1gds1	chr3	-	138957409	138957544	138958553	138958685	138956193	138956319	138959035	138959179	3219	301519	97188	230238	161189	150	150	3.83654e-08	3.13488e-06	0.756,0.734	0.588,0.557	0.172
3889	ENSMUSG00000025155.15	Dus1l	chr11	-	120791854	120791960	120792354	120792499	120791204	120791350	120792690	120792794	3889	132192	50127	85,85	130142	150	150	3.73684e-08	3.13488e-06	0.725,0.602	0.395,0.374	0.279
145	ENSMUSG00000032411.15	Tfdp2	chr9	+	96273838	96273942	96287600	96287722	96232681	96232748	96290579	96290627	145	32,49	127258	86,58	125113	150	150	4.08275e-08	3.21342e-06	0.201,0.16	0.408,0.339	-0.193
981	ENSMUSG00000020166.14	Cnot2	chr10	-	116507040	116507188	116517316	116517383	116504034	116504114	116549032	116549175	981	54,86	0,0	94,92	13,14	141	150	4.10744e-08	3.21342e-06	1.0,1.0	0.885,0.875	0.12
2815	ENSMUSG00000031787.8	Katnb1	chr8	+	95093515	95093616	95093913	95093955	95089959	95090077	95094479	95094563	2815	65125	71122	152131	53,55	150	116	4.93941e-08	3.72122e-06	0.415,0.442	0.689,0.648	-0.24
3581	ENSMUSG00000036241.3	Ube2r2	chr4	+	41183244	41183342	41189151	41189286	41174040	41174127	41190604	41193380	3581	99161	381699	236221	467439	150	150	4.95893e-08	3.72122e-06	0.206,0.187	0.336,0.335	-0.139
557	ENSMUSG00000020160.18	Meis1	chr11	-	18988267	18988379	19011241	19011388	18941658	18941804	19012809	19012860	557	199343	77,93	151122	106102	150	150	7.18322e-08	5.17896e-06	0.721,0.787	0.588,0.545	0.188
1975	ENSMUSG00000035203.16	Epn1	chr7	+	5083662	5083982	5089918	5090168	5080234	5080477	5092840	5092965	1975	20,19	169249	52,23	106,88	150	150	9.4835e-08	6.70593e-06	0.106,0.071	0.329,0.207	-0.18
3235	ENSMUSG00000028820.13	Sfpq	chr4	+	127022815	127023004	127023266	127023568	127021323	127022220	127023673	127023769	3235	19163228	9721770	23351790	21241689	150	150	9.78384e-08	6.78777e-06	0.663,0.646	0.524,0.515	0.135
3779	ENSMUSG00000061136.14	Prpf40a	chr2	-	53157892	53157917	53159262	53159316	53156622	53156985	53159557	53159678	3779	332482	104136	529320	332186	128	99	1.26303e-07	8.54996e-06	0.712,0.733	0.552,0.571	0.161
3846	ENSMUSG00000048402.14	Gli2	chr1	-	118890295	118890401	119002039	119002206	118867978	118868181	119053301	119053339	3846	60114	88114	45,39	169122	150	150	1.27889e-07	8.54996e-06	0.405,0.5	0.21,0.242	0.227
1477	ENSMUSG00000005506.16	Celf1	chr2	+	91009204	91009315	91010392	91010578	91008171	91008300	91012698	91012842	1477	151194	507985	564341	1153798	150	150	1.31884e-07	8.62343e-06	0.229,0.165	0.328,0.299	-0.116
79	ENSMUSG00000024740.9	Ddb1	chr19	+	10624723	10624847	10625166	10625331	10623526	10623638	10625895	10625990	79	14172561	17833319	29721968	18031616	150	150	1.33678e-07	8.62343e-06	0.443,0.436	0.622,0.549	-0.146
3967	ENSMUSG00000031403.14	Dkc1	chrX	+	75102421	75102565	75104339	75104460	75100989	75101120	75105653	75105772	3967	376692	129190	437379	279217	150	150	1.43906e-07	9.12314e-06	0.745,0.785	0.61,0.636	0.142
3924	ENSMUSG00000032178.13	Ilf3	chr9	+	21394830	21394942	21395370	21395468	21394194	21394290	21396019	21396131	3924	525698	387649	382348	622513	150	150	1.58047e-07	9.84978e-06	0.576,0.518	0.38,0.404	0.155
3862	ENSMUSG00000015083.11	C8g	chr2	-	25499397	25499505	25499588	25499659	25499013	25499115	25499838	25499975	3862	2,0	10,8	5,1	1,0	145	150	1.65344e-07	1.01328e-05	0.171,0.0	0.838,1.0	-0.834
1943	ENSMUSG00000003500.13	Impdh1	chr6	-	29206305	29206512	29206922	29206997	29206065	29206153	29207094	29207196	1943	116185	127157	349217	126110	149	150	1.71224e-07	1.03212e-05	0.479,0.543	0.736,0.665	-0.19
3239	ENSMUSG00000039585.15	Myo9a	chr9	+	59832188	59832308	59843062	59843138	59827122	59827318	59855365	59855512	3239	97120	17,41	60,58	59,46	150	150	2.50722e-07	1.44047e-05	0.851,0.745	0.504,0.558	0.267
449	ENSMUSG00000030016.14	Zfp638	chr6	+	83954710	83954761	83958183	83958252	83953334	83953387	83959930	83959968	449	35,55	158255	132,99	235204	125	143	2.46529e-07	1.44047e-05	0.202,0.198	0.391,0.357	-0.174
702	ENSMUSG00000027423.15	Snx5	chr2	-	144257869	144257993	144259056	144259178	144257099	144257195	144260724	144260835	702	453840	8071101	1125912	862806	150	150	2.49446e-07	1.44047e-05	0.36,0.433	0.566,0.531	-0.152
2082	ENSMUSG00000013629.16	Cad	chr5	+	31060827	31060959	31061116	31061350	31060480	31060626	31061456	31061678	2082	6591039	384515	1263784	320267	150	150	2.72738e-07	1.54286e-05	0.632,0.669	0.798,0.746	-0.121
203	ENSMUSG00000060126.14	Tpt1	chr14	+	75846693	75846799	75847243	75847360	75846202	75846393	75848098	75848297	203	47176415	1400521592	98617707	1879114368	150	150	3.12025e-07	1.73836e-05	0.252,0.229	0.344,0.349	-0.106
3943	ENSMUSG00000038212.15	Mfsd14b	chr13	-	65069643	65069741	65072004	65072117	65067862	65068005	65073555	65073627	3943	74,86	81102	40,41	130116	150	150	3.26412e-07	1.76502e-05	0.477,0.457	0.235,0.261	0.219
2566	ENSMUSG00000019942.12	Cdk1	chr10	-	69346074	69346231	69350095	69350158	69345060	69345184	69352835	69352938	2566	489717	209204	556493	404314	137	150	3.36033e-07	1.79071e-05	0.719,0.794	0.601,0.632	0.14
336	ENSMUSG00000008855.17	Hdac5	chr11	-	102197058	102197177	102197338	102197436	102196538	102196672	102197665	102197785	336	22,10	141201	36,18	86,60	150	150	3.5584e-07	1.86918e-05	0.135,0.047	0.295,0.231	-0.172
264	ENSMUSG00000029162.15	Khk	chr5	+	30926687	30926822	30927021	30927156	30924738	30924855	30928442	30928515	264	4,15	0,0	9,5	5,7	150	150	3.6989e-07	1.91561e-05	1.0,1.0	0.643,0.417	0.47
2016	ENSMUSG00000030313.15	Dennd5b	chr6	-	149054899	149055087	149068049	149068716	149044482	149045019	149080805	149080915	2016	62140	57,93	204104	52,33	150	150	3.956e-07	2.02031e-05	0.521,0.601	0.797,0.759	-0.217
1296	ENSMUSG00000021902.6	Phf7	chr14	-	31248994	31249047	31249607	31249717	31248042	31248134	31250704	31251218	1296	6,6	22,26	19,17	9,10	150	127	4.04946e-07	2.03971e-05	0.188,0.163	0.641,0.59	-0.44
2789	ENSMUSG00000063895.6	Nupl1	chr14	-	60244513	60244663	60247323	60247466	60243356	60243494	60251162	60251507	2789	232305	124305	235171	526328	150	150	4.12175e-07	2.04806e-05	0.652,0.5	0.309,0.343	0.25
1983	ENSMUSG00000050966.9	Lin28a	chr4	-	134007910	134008095	134018052	134018249	134003329	134006321	134018710	134018841	1983	6721089	316532	12881076	1085916	150	150	4.76029e-07	2.33381e-05	0.68,0.672	0.543,0.54	0.134
3683	ENSMUSG00000029283.17	Cdc7	chr5	+	106976629	106976712	106979294	106979444	106975484	106975660	106982963	106983355	3683	110182	80125	110,72	167124	150	150	5.12424e-07	2.47919e-05	0.579,0.593	0.397,0.367	0.204
3848	ENSMUSG00000048402.14	Gli2	chr1	-	118890295	118890401	119002039	119002206	118866571	118866757	119053301	119053339	3848	56,77	0,1	40,39	12,4	150	150	5.26607e-07	2.51472e-05	1.0,0.987	0.769,0.907	0.155
3680	ENSMUSG00000031885.14	Cbfb	chr8	+	105178592	105178709	105194474	105194591	105171305	105171392	105202451	105202547	3680	301587	145239	325274	267240	150	150	5.92609e-07	2.79362e-05	0.675,0.711	0.549,0.533	0.152
2616	ENSMUSG00000003680.15	Taf6l	chr19	-	8773289	8773424	8773504	8773692	8773027	8773106	8774334	8774467	2616	45,35	94140	14,14	170137	150	150	6.85243e-07	3.18942e-05	0.324,0.2	0.076,0.093	0.178
305	ENSMUSG00000076432.12	Ywhaq	chr12	-	21394964	21395060	21398240	21398364	21390675	21391415	21416797	21417131	305	598707	389777	486601	13981045	150	150	7.60443e-07	3.49519e-05	0.606,0.476	0.258,0.365	0.229
1935	ENSMUSG00000024515.13	Smad4	chr18	-	73658778	73658898	73662657	73662867	73658567	73658684	73675160	73675190	1935	430823	196454	596487	601403	150	150	8.51791e-07	3.81955e-05	0.687,0.644	0.498,0.547	0.143
2370	ENSMUSG00000045751.16	Mms22l	chr4	+	24529043	24529163	24532902	24533129	24521240	24521303	24535938	24536448	2370	113200	23,43	163109	105,50	150	150	8.50787e-07	3.81955e-05	0.831,0.823	0.608,0.686	0.18
1840	ENSMUSG00000020777.16	Acox1	chr11	-	116183463	116183624	116189414	116189575	116181912	116182020	116198221	116198381	1840	3,10	109151	27,26	125122	150	150	8.97831e-07	3.93596e-05	0.027,0.062	0.178,0.176	-0.133
2769	ENSMUSG00000025261.17	Huwe1	chrX	+	151806719	151806860	151835223	151835292	151803326	151803569	151840055	151840154	2769	359465	276385	274226	386356	150	143	9.38421e-07	4.0595e-05	0.554,0.535	0.404,0.377	0.154
1701	ENSMUSG00000028975.16	Pex14	chr4	-	148970549	148970635	148984036	148984165	148967523	148967626	149041720	149041805	1701	76149	50,84	119,92	165129	150	150	9.60219e-07	4.1055e-05	0.603,0.639	0.419,0.416	0.204
3550	ENSMUSG00000029478.16	Ncor2	chr5	-	125019818	125020046	125022870	125022924	125018810	125018990	125023500	125023646	3550	32,44	156276	83,73	186175	128	150	1.04715e-06	4.42571e-05	0.194,0.157	0.343,0.328	-0.16
1388	ENSMUSG00000026991.20	Pkp4	chr2	+	59214677	59214814	59289217	59289252	59161007	59161128	59305065	59305197	1388	91148	115185	82,81	255194	150	109	1.08298e-06	4.5036e-05	0.365,0.368	0.189,0.233	0.155
731	ENSMUSG00000041594.17	Tmtc4	chr14	-	122950488	122950589	122963297	122963385	122945507	122945600	122971739	122971956	731	49,84	26,43	31,38	55,55	150	150	1.09007e-06	4.5036e-05	0.653,0.661	0.36,0.409	0.273
3730	ENSMUSG00000052928.8	Ctif	chr18	-	75624228	75624300	75637132	75637338	75611705	75611779	75697391	75697696	3730	9,12	46,76	0,1	43,62	150	146	1.15454e-06	4.71693e-05	0.16,0.133	0.0,0.015	0.139
1918	ENSMUSG00000002059.18	Rab34	chr11	+	78190684	78190736	78191207	78191289	78190477	78190542	78191364	78191455	1918	115230	214321	216176	167136	126	150	1.18635e-06	4.74154e-05	0.39,0.46	0.606,0.606	-0.181
705	ENSMUSG00000027423.15	Snx5	chr2	-	144255498	144255604	144257099	144257195	144255339	144255415	144257869	144257993	705	8071099	9931466	863806	21441531	150	150	1.18312e-06	4.74154e-05	0.448,0.428	0.287,0.345	0.122
1020	ENSMUSG00000024104.11	Fam21	chr6	+	116254412	116254493	116255048	116255168	116254089	116254218	116256226	116256289	1020	38,82	16,32	54,43	59,61	150	150	1.4306e-06	5.59608e-05	0.704,0.719	0.478,0.413	0.266
1118	ENSMUSG00000040818.9	Dennd6a	chr14	+	26592232	26592271	26600443	26600524	26579560	26579862	26603047	26603153	1118	87144	164282	93,90	393344	113	150	1.44993e-06	5.60151e-05	0.413,0.404	0.239,0.258	0.16
1250	ENSMUSG00000033149.16	Phldb2	chr16	-	45901508	45901560	45907351	45907457	45901231	45901412	45953375	45953533	1250	0,0	2,1	3,3	2,1	150	126	1.46246e-06	5.60151e-05	0.0,0.0	0.558,0.716	-0.637
3880	ENSMUSG00000052997.15	Uba2	chr7	-	34155884	34155984	34157242	34157364	34154483	34154644	34157978	34158046	3880	546919	231367	730584	526426	150	150	1.7736e-06	6.72321e-05	0.703,0.715	0.581,0.578	0.13
1169	ENSMUSG00000056394.17	Lig1	chr7	+	13298736	13298828	13299039	13299139	13296719	13296796	13300261	13300347	1169	277264	210229	178154	282237	150	150	1.86608e-06	6.93088e-05	0.569,0.535	0.387,0.394	0.162
2908	ENSMUSG00000043183.18	Simc1	chr13	+	54523969	54526672	54528303	54528536	54503778	54504004	54529153	54529223	2908	36,82	27,29	18,23	58,41	150	150	1.85179e-06	6.93088e-05	0.571,0.739	0.237,0.359	0.357
1488	ENSMUSG00000031386.14	Hcfc1	chrX	-	73946709	73946847	73946934	73947050	73946123	73946309	73947190	73947514	1488	213345	6261182	575329	916689	150	150	1.93576e-06	7.11781e-05	0.254,0.226	0.386,0.323	-0.115
2700	ENSMUSG00000032586.9	Traip	chr9	+	107955864	107955922	107956393	107956429	107950987	107951172	107958815	107958855	2700	26,86	72142	100,82	82,52	132	110	2.2287e-06	8.1138e-05	0.231,0.335	0.504,0.568	-0.253
418	ENSMUSG00000038611.17	Phrf1	chr7	+	141243777	141243896	141246846	141246944	141240884	141240968	141247220	141247396	418	105166	405663	187142	353320	150	150	2.73418e-06	9.85646e-05	0.206,0.2	0.346,0.307	-0.123
919	ENSMUSG00000066043.13	Phactr4	chr4	-	132386891	132387065	132413069	132413123	132378404	132378563	132422344	132422489	919	71143	52,90	53,54	92,82	128	150	2.83084e-06	0.000101058	0.615,0.651	0.403,0.436	0.214
2503	ENSMUSG00000000441.17	Raf1	chr6	-	115626938	115626966	115631214	115631368	115626711	115626839	115632896	115632995	2503	257428	54,89	645466	58,47	150	102	3.14298e-06	0.000111122	0.764,0.766	0.883,0.871	-0.112
2617	ENSMUSG00000028863.13	Meaf6	chr4	+	125107516	125107546	125107651	125107709	125102838	125103031	125108322	125108356	2617	5,6	17,28	0,0	37,14	104	132	3.33096e-06	0.000116647	0.272,0.214	0.0,0.0	0.243
581	ENSMUSG00000023018.4	Smarcd1	chr15	+	99704330	99704453	99705626	99705743	99703737	99703860	99707310	99707412	581	147219	393807	265169	368332	150	150	3.46643e-06	0.000120246	0.272,0.213	0.419,0.337	-0.136
631	ENSMUSG00000045482.16	Trrap	chr5	+	144845414	144845614	144846367	144846629	144844198	144844289	144849859	144850085	631	148246	117177	214160	303240	150	150	3.52893e-06	0.00012127	0.558,0.582	0.414,0.4	0.163
1369	ENSMUSG00000066640.11	Fbxl18	chr5	-	142878657	142878876	142888668	142888875	142871788	142872520	142895109	142895238	1369	58,44	40,66	23,23	103,89	150	150	3.90921e-06	0.000133094	0.592,0.4	0.183,0.205	0.302
1690	ENSMUSG00000058006.12	Mdn1	chr4	+	32728041	32728175	32729629	32729787	32726825	32726941	32729950	32730071	1690	188369	82,91	337284	254191	150	150	4.81427e-06	0.000162404	0.696,0.802	0.57,0.598	0.165
438	ENSMUSG00000026930.15	Gpsm1	chr2	+	26324797	26324913	26325336	26325492	26324412	26324536	26326213	26326322	438	103199	135181	134116	70,37	150	150	4.88358e-06	0.000163167	0.433,0.524	0.657,0.758	-0.229
928	ENSMUSG00000001403.13	Ube2c	chr2	+	164770366	164770394	164771292	164771379	164769902	164770080	164771853	164772058	928	326586	7701382	310239	11291080	102	150	4.92563e-06	0.000163167	0.384,0.384	0.288,0.246	0.117
2660	ENSMUSG00000038900.17	Rpl12	chr2	+	32962573	32962672	32962984	32963066	32962048	32962122	32963496	32963583	2660	54948206	56319686	52695057	96848407	150	150	5.17715e-06	0.000168464	0.494,0.459	0.352,0.376	0.113
1063	ENSMUSG00000036817.14	Sun1	chr5	+	139229752	139229944	139233470	139233569	139226705	139226885	139233900	139233994	1063	28,71	133260	73,55	126,94	150	150	5.55553e-06	0.000178314	0.174,0.215	0.367,0.369	-0.173
1664	ENSMUSG00000034574.9	Daam1	chr12	+	71895726	71895946	71915698	71915788	71831077	71831331	71936558	71936630	1664	62,83	39,59	32,48	63,78	150	150	5.57685e-06	0.000178314	0.614,0.585	0.337,0.381	0.24
1648	ENSMUSG00000052833.9	Sae1	chr7	-	16330612	16330682	16336693	16336838	16327830	16327929	16359035	16359141	1648	514753	437901	1054743	573429	150	144	5.71496e-06	0.000181154	0.53,0.445	0.638,0.624	-0.143
730	ENSMUSG00000041594.17	Tmtc4	chr14	-	122950488	122950592	122963297	122963385	122945507	122945600	122971739	122971956	730	49,84	26,47	31,38	53,54	150	150	5.88209e-06	0.000184859	0.653,0.641	0.369,0.413	0.256
3659	ENSMUSG00000054843.8	Atrnl1	chr19	+	57797424	57797503	57935596	57935704	57777883	57777945	58042327	58042442	3659	31,52	68104	58,80	54,51	150	150	6.14129e-06	0.000189761	0.313,0.333	0.518,0.611	-0.241
633	ENSMUSG00000045482.16	Trrap	chr5	+	144817934	144818093	144818191	144818320	144817596	144817803	144819701	144819812	633	115152	291502	248115	243189	150	150	6.0964e-06	0.000189761	0.283,0.232	0.505,0.378	-0.184
2407	ENSMUSG00000028456.18	Unc13b	chr4	+	43115102	43115160	43161442	43161478	43101800	43101874	43165743	43165978	2407	32,75	0,0	50,36	9,3	132	110	6.28628e-06	0.000192622	1.0,1.0	0.822,0.909	0.135
729	ENSMUSG00000034974.12	Dapk3	chr10	+	81191041	81191068	81191758	81191911	81190597	81190646	81192296	81192342	729	16,23	149186	50,34	169,95	101	150	6.75832e-06	0.000205375	0.138,0.155	0.305,0.347	-0.179
1339	ENSMUSG00000061613.12	U2af1	chr17	-	31651645	31651712	31654978	31655066	31648844	31648894	31658652	31658754	1339	9311213	8051525	19051279	784817	150	141	6.96407e-06	0.000208186	0.521,0.428	0.695,0.595	-0.17
2400	ENSMUSG00000014668.15	Chfr	chr5	+	110136050	110136194	110140353	110140453	110135856	110135934	110143550	110143660	2400	37,38	77118	7,22	146111	150	150	7.03464e-06	0.0002086	0.325,0.244	0.046,0.165	0.179
58	ENSMUSG00000059586.9	Nsmce2	chr15	+	59416024	59416131	59455312	59455466	59378867	59379038	59591696	59591797	58	227328	105125	203179	224130	150	150	7.61297e-06	0.000222166	0.684,0.724	0.475,0.579	0.177
612	ENSMUSG00000016624.15	Phf21b	chr15	-	84791782	84791941	84793895	84793918	84791353	84791429	84795079	84795134	612	7,10	49,65	0,0	29,25	97	150	7.73838e-06	0.000224047	0.181,0.192	0.0,0.0	0.186
791	ENSMUSG00000023495.12	Pcbp4	chr9	+	106460396	106460429	106460650	106460767	106460275	106460299	106460992	106461094	791	382533	9851739	374250	17531284	107	150	8.03409e-06	0.000230792	0.352,0.301	0.23,0.214	0.105
2006	ENSMUSG00000028207.18	Asph	chr4	-	9604515	9604629	9635900	9635969	9602468	9602501	9639197	9639347	2006	195341	76133	177163	124138	143	150	8.32561e-06	0.000237312	0.729,0.729	0.6,0.553	0.152
1600	ENSMUSG00000030872.14	Gga2	chr7	-	121990423	121990534	121991493	121991663	121988764	121989801	121994843	121995001	1600	5461068	219300	786633	440372	150	150	8.56584e-06	0.000242282	0.714,0.781	0.641,0.63	0.112
3557	ENSMUSG00000033257.14	Ttll4	chr1	+	74687477	74687560	74687722	74687851	74687203	74687395	74688163	74688286	3557	233465	226408	399279	665425	150	150	8.6689e-06	0.000243325	0.508,0.533	0.375,0.396	0.135
1529	ENSMUSG00000027715.9	Ccna2	chr3	-	36566540	36566674	36566999	36567113	36565977	36566282	36567723	36567931	1529	8781682	321435	1183994	547553	150	150	8.80092e-06	0.000245159	0.732,0.795	0.684,0.643	0.1
1377	ENSMUSG00000022255.15	Mtdh	chr15	+	34123667	34123766	34131163	34131288	34117879	34118110	34134290	34134398	1377	394562	145167	304275	182168	150	150	8.93644e-06	0.000247062	0.731,0.771	0.626,0.621	0.128
2015	ENSMUSG00000030313.15	Dennd5b	chr6	-	149068049	149068716	149080805	149080915	149054899	149055087	149101182	149101680	2015	41102	90175	35,35	202120	150	150	9.45431e-06	0.000259429	0.313,0.368	0.148,0.226	0.154
3099	ENSMUSG00000030231.10	Plekha5	chr6	+	140572864	140572966	140577226	140577338	140570320	140570470	140579429	140579671	3099	124265	43,62	172115	104,69	150	150	1.06184e-05	0.000289215	0.743,0.81	0.623,0.625	0.152
3473	ENSMUSG00000032727.13	Mier3	chr13	+	111691235	111691381	111703628	111703763	111687827	111687852	111705221	111705342	3473	43,47	53,93	27,23	134101	150	150	1.07595e-05	0.000290903	0.448,0.336	0.168,0.185	0.216
1389	ENSMUSG00000026991.20	Pkp4	chr2	+	59214677	59214814	59266387	59266500	59161007	59161128	59289217	59289252	1389	97160	101160	104,89	216179	150	150	1.11183e-05	0.000298159	0.49,0.5	0.325,0.332	0.166
2105	ENSMUSG00000059208.14	Hnrnpm	chr17	-	33658869	33658914	33660212	33660314	33658387	33658465	33663224	33663285	2105	7071029	138264	673661	232325	150	119	1.11901e-05	0.000298159	0.803,0.756	0.697,0.617	0.123
2604	ENSMUSG00000029647.15	Pan3	chr5	+	147488110	147488258	147519504	147519752	147466935	147467097	147521829	147521934	2604	9,16	50,98	4,6	181120	150	150	1.23552e-05	0.000324501	0.153,0.14	0.022,0.048	0.112
3583	ENSMUSG00000036241.3	Ube2r2	chr4	+	41174040	41174127	41183244	41183342	41135742	41136246	41189151	41189286	3583	367539	6111203	615580	708685	150	150	1.23272e-05	0.000324501	0.375,0.309	0.465,0.458	-0.12
3248	ENSMUSG00000021252.11	0610007P14Rik	chr12	-	85819478	85819569	85822087	85822248	85816315	85816434	85824470	85824522	3248	99125	166222	81,78	347220	150	150	1.26803e-05	0.000330677	0.374,0.36	0.189,0.262	0.141
637	ENSMUSG00000018415.14	Gid4	chr11	+	60424773	60424833	60432332	60432440	60417144	60417844	60436347	60436449	637	69116	68,91	78,95	149170	134	150	1.31393e-05	0.000340235	0.532,0.588	0.369,0.385	0.183
1684	ENSMUSG00000022471.13	Xrcc6	chr15	+	82029562	82029724	82031132	82031262	82029121	82029290	82035676	82035777	1684	118179	38,64	139,75	95,77	150	150	1.38889e-05	0.000357128	0.756,0.737	0.594,0.493	0.203
2012	ENSMUSG00000031217.8	Efnb1	chrX	+	99145291	99145569	99146477	99146570	99136129	99137013	99146751	99146877	2012	251441	72138	302283	180151	150	150	1.44348e-05	0.000368589	0.777,0.762	0.627,0.652	0.13
1316	ENSMUSG00000023051.10	Tarbp2	chr15	+	102522423	102522551	102522848	102523050	102521980	102522098	102523184	102523676	1316	172336	382688	295287	374339	150	150	1.48798e-05	0.000377332	0.31,0.328	0.441,0.458	-0.131
630	ENSMUSG00000045482.16	Trrap	chr5	+	144853439	144853624	144856886	144857090	144851119	144851337	144857384	144857579	630	321567	154192	346314	251226	150	150	1.49896e-05	0.000377512	0.676,0.747	0.58,0.581	0.131
1502	ENSMUSG00000064302.13	Clasp1	chr1	+	118510205	118510376	118521826	118521934	118509571	118509621	118525296	118525455	1502	114163	111146	300204	134106	150	150	1.51594e-05	0.00037919	0.507,0.528	0.691,0.658	-0.157
1658	ENSMUSG00000030204.10	Ddx47	chr6	+	135015194	135015383	135015575	135015647	135012301	135012395	135015821	135015940	1658	207376	145302	218171	299232	150	146	1.5655e-05	0.000387257	0.582,0.548	0.415,0.418	0.148
2096	ENSMUSG00000034432.11	Cops8	chr1	+	90605463	90605512	90606536	90606669	90604374	90604445	90610092	90610200	2096	247316	214236	309254	486316	123	150	1.56925e-05	0.000387257	0.585,0.62	0.437,0.495	0.137
813	ENSMUSG00000026604.17	Ptpn14	chr1	+	189786635	189786948	189798511	189798681	189728274	189728664	189822588	189822686	813	122209	59,71	151117	131,94	150	150	1.6981e-05	0.00041626	0.674,0.746	0.535,0.555	0.165
1370	ENSMUSG00000066640.11	Fbxl18	chr5	-	142885538	142887082	142888668	142888875	142878657	142878876	142895109	142895421	1370	58,45	65,72	22,24	84,84	150	150	1.87199e-05	0.000455848	0.472,0.385	0.208,0.222	0.213
2630	ENSMUSG00000074513.9	Arfip1	chr3	-	84534586	84534695	84547933	84548035	84527685	84527798	84582413	84582625	2630	89152	43,58	124107	124,87	150	150	1.90928e-05	0.000461871	0.674,0.724	0.5,0.552	0.173
452	ENSMUSG00000028416.11	Bag1	chr4	-	40939076	40939184	40941524	40941638	40937131	40937194	40943624	40943707	452	411667	223353	382350	359309	150	150	1.99405e-05	0.000479224	0.648,0.654	0.516,0.531	0.127
945	ENSMUSG00000056486.17	Chn1	chr2	-	73706918	73707032	73710454	73710486	73679614	73679903	73716363	73716419	945	24,34	161199	42,44	121,82	106	150	2.13801e-05	0.000507191	0.174,0.195	0.329,0.432	-0.196
1469	ENSMUSG00000033423.16	Eri3	chr4	+	117552967	117553043	117564620	117564898	117550364	117550730	117582599	117582716	1469	45122	107244	58,38	214219	150	150	2.15853e-05	0.000508168	0.296,0.333	0.213,0.148	0.134
2540	ENSMUSG00000027002.13	Nckap1	chr2	-	80524537	80524677	80525558	80525678	80523375	80523507	80528534	80528667	2540	337504	322471	688493	320317	150	150	2.16977e-05	0.000508168	0.511,0.517	0.683,0.609	-0.132
1383	ENSMUSG00000032604.16	Qars	chr9	+	108511330	108511416	108511531	108511618	108511138	108511210	108512482	108512582	1383	296468	300694	306250	725554	150	150	2.20876e-05	0.000511504	0.497,0.403	0.297,0.311	0.146
1880	ENSMUSG00000069729.13	Arid1b	chr17	+	5097573	5097732	5126913	5127024	5040579	5040774	5242827	5243071	1880	120192	87160	133,93	193151	150	150	2.21184e-05	0.000511504	0.58,0.545	0.408,0.381	0.168
3759	ENSMUSG00000029022.18	Miip	chr4	-	147867330	147867602	147868068	147868183	147866234	147866419	147868368	147868483	3759	1,2	0,0	1,0	1,2	150	150	2.51193e-05	0.000570146	1.0,1.0	0.5,0.0	0.75
701	ENSMUSG00000027423.15	Snx5	chr2	-	144259056	144259178	144260724	144260835	144257869	144257993	144261919	144262024	701	5891047	11181861	13941091	14881383	150	150	2.58211e-05	0.000578928	0.345,0.36	0.484,0.441	-0.11
1261	ENSMUSG00000022540.16	Rogdi	chr16	-	5009477	5009604	5009900	5009950	5008729	5009252	5010039	5010153	1261	5,7	71134	28,19	124,92	124	150	2.60652e-05	0.000580859	0.079,0.059	0.215,0.2	-0.139
121	ENSMUSG00000060261.15	Gtf2i	chr5	-	134289286	134289421	134293746	134293885	134286859	134287043	134295509	134295608	121	8571764	13602012	1193948	804859	150	150	2.67913e-05	0.000593443	0.387,0.467	0.597,0.525	-0.134
2033	ENSMUSG00000015202.13	Cnksr3	chr10	-	7152863	7152951	7160643	7160807	7142960	7143002	7211631	7212237	2033	50110	27,45	65,55	69,63	150	150	2.75417e-05	0.000606412	0.649,0.71	0.485,0.466	0.204
3822	ENSMUSG00000008090.14	Fgfrl1	chr5	+	108694894	108695118	108703285	108703558	108694501	108694532	108704666	108704747	3822	37,57	83111	11,18	102,74	150	150	2.80568e-05	0.000614076	0.308,0.339	0.097,0.196	0.177
1980	ENSMUSG00000034022.7	Cpsf1	chr15	-	76596219	76596349	76596415	76596571	76596008	76596147	76596650	76596698	1980	151314	64185	168148	174142	150	150	2.88249e-05	0.000627154	0.702,0.629	0.491,0.51	0.165
1083	ENSMUSG00000032481.16	Smarcc1	chr9	+	110147044	110147126	110149930	110150023	110139548	110139634	110153772	110153842	1083	454588	121187	667579	355272	150	150	3.03266e-05	0.000652704	0.79,0.759	0.653,0.68	0.108
2881	ENSMUSG00000063524.13	Eno1	chr4	+	150245114	150245337	150246569	150246767	150244240	150244374	150247450	150247652	2881	682910954	1013312976	1145910412	103058749	150	150	3.03542e-05	0.000652704	0.403,0.458	0.527,0.543	-0.105
3387	ENSMUSG00000022197.15	Pdzd2	chr15	-	12372446	12376380	12382598	12382743	12371588	12371706	12385160	12385948	3387	19,27	3,14	17,10	35,18	150	150	3.06312e-05	0.000654832	0.864,0.659	0.327,0.357	0.42
2873	ENSMUSG00000029504.5	Ddx51	chr5	+	110655306	110655413	110655564	110655673	110655091	110655163	110655759	110655905	2873	81137	48,94	204163	55,56	150	150	3.09464e-05	0.000657746	0.628,0.593	0.788,0.744	-0.155
1630	ENSMUSG00000041769.13	Ppp2r2d	chr7	+	138868409	138868507	138869689	138869855	138846594	138846704	138870389	138870502	1630	185283	71170	139172	193155	150	150	3.29021e-05	0.000688578	0.723,0.625	0.419,0.526	0.201
3516	ENSMUSG00000021810.2	Ecd	chr14	-	20336068	20336197	20336881	20337074	20333328	20333457	20338128	20338307	3516	88163	185309	195175	235152	150	150	3.28322e-05	0.000688578	0.322,0.345	0.453,0.535	-0.16
2911	ENSMUSG00000023868.15	Pde10a	chr17	+	8930509	8930559	8941140	8941281	8929091	8929212	8942871	8943027	2911	2,2	18,55	9,8	23,17	124	150	3.32139e-05	0.000689987	0.118,0.042	0.321,0.363	-0.262
3913	ENSMUSG00000024968.13	Rcor2	chr19	+	7270553	7270606	7270697	7270859	7270100	7270181	7270969	7271094	3913	234393	469772	465363	543448	127	150	3.36927e-05	0.000696001	0.371,0.375	0.503,0.489	-0.123
1849	ENSMUSG00000020380.16	Rad50	chr11	-	53686149	53686307	53688094	53688277	53684125	53684301	53692112	53692319	1849	55100	10,28	77,92	65,50	150	150	3.46081e-05	0.000710915	0.846,0.781	0.542,0.648	0.219
1096	ENSMUSG00000029458.14	Brap	chr5	+	121663295	121663491	121665098	121665288	121661999	121662161	121672084	121672198	1096	43,76	37,63	99,78	23,32	150	150	3.66001e-05	0.000742458	0.538,0.547	0.811,0.709	-0.218
2099	ENSMUSG00000038831.16	Ralgps1	chr2	-	33145397	33145503	33146569	33146653	33143299	33143392	33155287	33155339	2099	0,0	16,15	4,5	11,23	150	150	3.67494e-05	0.000742458	0.0,0.0	0.267,0.179	-0.223
1688	ENSMUSG00000020362.13	Cnot6	chr11	-	49685086	49685352	49686846	49686932	49683124	49683282	49689164	49689351	1688	128166	254445	302214	309320	150	150	3.80395e-05	0.000763297	0.335,0.272	0.494,0.401	-0.144
3671	ENSMUSG00000064179.13	Tnnt1	chr7	-	4512264	4512283	4513580	4513613	4510316	4510380	4513810	4513837	3671	0,0	1,6	1,2	0,1	107	93	3.8196e-05	0.000763297	0.0,0.0	1.0,0.635	-0.818
722	ENSMUSG00000060073.9	Psma3	chr12	+	70983318	70983442	70984492	70984594	70978732	70978815	70984671	70984745	722	10541350	7391549	909728	15071320	150	150	4.0755e-05	0.000810033	0.588,0.466	0.376,0.355	0.162
3573	ENSMUSG00000003135.15	Cnot11	chr1	+	39537415	39537580	39538270	39538423	39535553	39536337	39539872	39540075	3573	155265	157353	143105	267266	150	150	4.25936e-05	0.000837523	0.497,0.429	0.349,0.283	0.147
3001	ENSMUSG00000005610.17	Eif4g2	chr7	-	111078421	111078553	111079292	111079395	111078272	111078339	111080181	111080322	3001	15792190	23145039	13521531	48874432	150	150	4.40565e-05	0.000861679	0.406,0.303	0.217,0.257	0.118
2681	ENSMUSG00000058239.13	Usf2	chr7	-	30955289	30955440	30955799	30956000	30955105	30955193	30956148	30956267	2681	113113	234424	81,59	481366	150	150	4.47534e-05	0.00086912	0.326,0.21	0.144,0.139	0.127
278	ENSMUSG00000034573.14	Ptpn13	chr5	+	103541521	103541616	103543407	103543464	103540971	103541386	103550224	103550314	278	70138	52118	254194	102,80	150	131	4.50478e-05	0.00086912	0.54,0.505	0.685,0.679	-0.16
828	ENSMUSG00000026867.18	Gapvd1	chr2	-	34695485	34695608	34699825	34699906	34693372	34693502	34700762	34700850	828	20,51	138209	87,48	140128	150	150	4.5146e-05	0.00086912	0.127,0.196	0.383,0.273	-0.167
3753	ENSMUSG00000035232.8	Pdk3	chrX	-	93808870	93808942	93813926	93814068	93802208	93802393	93831846	93832201	3753	172281	158271	196173	318292	150	146	4.55052e-05	0.000871472	0.514,0.502	0.375,0.366	0.138
889	ENSMUSG00000002308.15	Cd320	chr17	+	33846015	33846141	33847494	33847725	33843090	33843291	33848016	33848178	889	275417	193331	168188	320222	150	150	4.97436e-05	0.000947706	0.588,0.557	0.344,0.459	0.171
212	ENSMUSG00000026883.17	Dab2ip	chr2	+	35643887	35643991	35661491	35661625	35622159	35622283	35707647	35707801	212	97157	71114	47,28	69,53	150	150	5.16696e-05	0.000974303	0.577,0.579	0.405,0.346	0.202
3811	ENSMUSG00000035297.14	Cops4	chr5	+	100537297	100537468	100541536	100541652	100533511	100533662	100543838	100543923	3811	242337	330536	230218	625488	150	150	5.20063e-05	0.000975648	0.423,0.386	0.269,0.309	0.115
754	ENSMUSG00000026305.15	Lrrfip1	chr1	+	91082140	91082179	91084945	91085005	91079030	91079081	91088633	91088711	754	1,5	5,8	2,5	1,0	113	134	5.38747e-05	0.00100049	0.192,0.426	0.703,1.0	-0.542
1708	ENSMUSG00000037286.15	Stag1	chr9	+	100705152	100705254	100712437	100712540	100643612	100643796	100737977	100738142	1708	305368	126155	202237	168157	150	150	5.46818e-05	0.00100532	0.708,0.704	0.546,0.602	0.132
3502	ENSMUSG00000038482.11	Tfdp1	chr8	+	13357042	13357109	13365088	13365195	13339664	13339739	13369458	13369580	3502	549937	324795	672603	920653	141	150	5.45202e-05	0.00100532	0.643,0.556	0.437,0.496	0.133
211	ENSMUSG00000026883.17	Dab2ip	chr2	+	35643887	35644124	35661491	35661625	35621980	35622283	35707647	35707801	211	97156	71114	47,28	69,53	150	150	5.60699e-05	0.00102572	0.577,0.578	0.405,0.346	0.202
2496	ENSMUSG00000036893.17	Ehmt1	chr2	-	24852664	24852802	24856605	24856726	24847943	24848089	24858172	24858250	2496	66129	223429	114102	232151	150	150	5.86215e-05	0.00106709	0.228,0.231	0.329,0.403	-0.136
2344	ENSMUSG00000028573.18	Fggy	chr4	+	95600964	95601116	95623480	95623569	95585243	95585447	95696959	95697075	2344	1,11	15,16	0,0	11,14	150	150	5.98161e-05	0.00108347	0.063,0.407	0.0,0.0	0.235
789	ENSMUSG00000006673.14	Qrich1	chr9	+	108528588	108528918	108533586	108534618	108517102	108517240	108541687	108541865	789	208325	228278	186140	294246	150	150	6.03921e-05	0.00108854	0.477,0.539	0.387,0.363	0.133
2637	ENSMUSG00000029110.13	Rnf4	chr5	+	34349549	34349559	34349911	34350071	34348663	34348743	34350789	34350838	2637	25,59	148306	11,22	287195	84	150	6.60941e-05	0.0011855	0.232,0.256	0.064,0.168	0.128
1144	ENSMUSG00000040463.16	Mybbp1a	chr11	+	72449992	72450094	72450625	72450774	72449719	72449833	72450876	72451005	1144	647768	7551383	552381	12561145	150	150	6.67658e-05	0.00119174	0.461,0.357	0.305,0.25	0.132
1248	ENSMUSG00000035725.13	Prkx	chrX	-	77771246	77771342	77773115	77773235	77765348	77765406	77782037	77782301	1248	27,51	6,20	41,39	50,35	150	150	7.17262e-05	0.00125616	0.818,0.718	0.451,0.527	0.279
1931	ENSMUSG00000018076.12	Med13l	chr5	+	118680887	118680971	118718482	118718628	118593332	118593570	118721374	118721569	1931	6,11	14,41	0,3	44,28	150	150	7.17414e-05	0.00125616	0.3,0.212	0.0,0.097	0.208
2108	ENSMUSG00000026035.15	Ppil3	chr1	-	58434330	58434449	58438343	58438411	58430996	58431330	58440842	58440936	2108	42,97	92154	93103	87,83	142	150	7.14803e-05	0.00125616	0.325,0.4	0.53,0.567	-0.186
3253	ENSMUSG00000072501.4	Phf20l1	chr15	+	66632705	66632901	66636683	66637032	66629799	66629981	66639912	66640075	3253	2,11	13,42	0,1	23,22	150	150	7.09408e-05	0.00125616	0.133,0.208	0.0,0.043	0.149
2152	ENSMUSG00000029860.16	Zyx	chr6	+	42350945	42351148	42351269	42351362	42350256	42350476	42351474	42351969	2152	121205	111224	123104	238183	150	150	7.29563e-05	0.00127138	0.522,0.478	0.341,0.362	0.148
377	ENSMUSG00000032826.17	Ank2	chr3	-	127010853	127011051	127012672	127012771	127003944	127004043	127013238	127013337	377	44,47	24,44	53,28	107,60	150	150	7.58107e-05	0.00131179	0.647,0.516	0.331,0.318	0.257
3744	ENSMUSG00000015501.10	Hivep2	chr10	+	14110664	14110786	14117518	14117600	14066582	14066684	14126451	14126496	3744	3,2	6,0	0,0	4,4	150	150	8.10035e-05	0.00138535	0.333,1.0	0.0,0.0	0.666
2627	ENSMUSG00000074513.9	Arfip1	chr3	-	84519481	84519703	84527685	84527798	84515632	84515790	84534586	84534695	2627	41,54	71177	119,84	87,98	150	150	8.25141e-05	0.00140465	0.366,0.234	0.578,0.462	-0.22
226	ENSMUSG00000029782.18	Tmem209	chr6	-	30492596	30492722	30494737	30494834	30491086	30491184	30497166	30497238	226	124299	65120	156185	154134	150	150	8.29318e-05	0.00140525	0.656,0.714	0.503,0.58	0.144
2529	ENSMUSG00000022801.13	Lrch3	chr16	+	32950291	32950436	32952056	32952183	32914099	32914403	32955299	32955405	2529	73,86	62,96	59,39	124,83	150	150	8.73727e-05	0.00146698	0.541,0.473	0.322,0.32	0.186
2837	ENSMUSG00000026193.15	Fn1	chr1	-	71593070	71593235	71595663	71595802	71590766	71590892	71597280	71597747	2837	475434	814901	1414771	15431052	150	150	8.71182e-05	0.00146698	0.369,0.325	0.478,0.423	-0.104
3600	ENSMUSG00000022570.5	Tsta3	chr15	-	75926966	75927095	75928428	75928543	75926798	75926872	75928891	75929049	3600	151263	64129	148114	162,86	150	150	8.81511e-05	0.00147333	0.702,0.671	0.477,0.57	0.163
3571	ENSMUSG00000023764.18	Sfi1	chr11	-	3143259	3143336	3144216	3144292	3142307	3142410	3144791	3144970	3571	15,19	9,0	8,10	19,19	150	150	8.96287e-05	0.00147958	0.625,1.0	0.296,0.345	0.492
706	ENSMUSG00000027423.15	Snx5	chr2	-	144260724	144260835	144261919	144262024	144259056	144259178	144270376	144270572	706	11191655	453840	16311277	1123911	150	150	8.97323e-05	0.00147958	0.712,0.663	0.592,0.584	0.1
3694	ENSMUSG00000028886.15	Eya3	chr4	+	132661894	132661938	132667154	132667234	132656692	132656788	132670188	132670255	3694	59120	108172	99,82	361207	118	150	9.05957e-05	0.00148714	0.41,0.47	0.258,0.335	0.143
2770	ENSMUSG00000019843.14	Fyn	chr10	+	39395004	39395044	39455065	39455135	39369763	39370190	39511738	39511996	2770	135230	25,70	92,86	47,52	114	144	9.29418e-05	0.00151888	0.872,0.806	0.712,0.676	0.145
1811	ENSMUSG00000028580.15	Pum1	chr4	+	130743692	130743794	130746977	130747129	130741462	130741556	130749411	130749550	1811	84136	222378	255202	416305	150	150	9.35592e-05	0.0015222	0.275,0.265	0.38,0.398	-0.119
1213	ENSMUSG00000021816.10	Ppp3cb	chr14	-	20515522	20515600	20520553	20520679	20509415	20509500	20523579	20523674	1213	100117	166264	185117	166143	150	150	9.57558e-05	0.00155107	0.376,0.307	0.527,0.45	-0.147
2726	ENSMUSG00000014496.7	Ankrd28	chr14	-	31755732	31755803	31764253	31764332	31748642	31748843	31778921	31779005	2726	57133	152229	151,88	105102	150	145	0.000104277	0.0016817	0.266,0.36	0.582,0.455	-0.205
3167	ENSMUSG00000025571.13	Tnrc6c	chr11	+	117714125	117714452	117732167	117732380	117702378	117702400	117733609	117733776	3167	14,30	73112	40,40	78,57	150	150	0.000108495	0.00174208	0.161,0.211	0.339,0.412	-0.19
2420	ENSMUSG00000039844.19	Rapgef1	chr2	+	29719592	29719850	29720642	29720738	29707197	29707400	29722223	29722309	2420	2,11	2,4	1,2	0,0	150	150	0.000109317	0.00174764	0.5,0.733	1.0,1.0	-0.383
2133	ENSMUSG00000028559.17	Osbpl9	chr4	-	109083088	109083248	109086326	109086431	109073036	109073149	109087394	109087485	2133	23,53	89209	59,69	126,99	150	150	0.00011227	0.00178708	0.205,0.202	0.319,0.411	-0.161
3346	ENSMUSG00000020076.6	Ddx50	chr10	-	62640744	62640862	62642775	62642954	62640446	62640632	62643296	62643372	3346	245372	46,59	221192	87,53	150	150	0.000120366	0.0018914	0.842,0.863	0.718,0.784	0.102
1109	ENSMUSG00000026039.9	Sgol2a	chr1	+	57999963	58000139	58001217	58001295	57998095	57998221	58002893	58002979	1109	130132	90108	264165	77,79	150	150	0.000121597	0.00189449	0.591,0.55	0.774,0.676	-0.155
1158	ENSMUSG00000026260.12	Ndufa10	chr1	-	92467380	92467467	92469862	92470078	92464360	92464482	92470816	92470985	1158	121207	385698	191172	365345	150	150	0.000122755	0.00189449	0.239,0.229	0.344,0.333	-0.105
1856	ENSMUSG00000022364.14	Tbc1d31	chr15	+	57915969	57916116	57922956	57923135	57912198	57912391	57932531	57932683	1856	40,39	40,67	27,24	116,74	150	150	0.000122884	0.00189449	0.5,0.368	0.189,0.245	0.217
3293	ENSMUSG00000034807.9	Colgalt1	chr8	+	71619651	71619771	71620600	71620677	71618074	71618279	71620747	71620854	3293	147313	61105	169153	126,93	150	150	0.000123139	0.00189449	0.707,0.749	0.573,0.622	0.131
3389	ENSMUSG00000024563.15	Smad2	chr18	+	76262439	76262727	76286859	76286949	76241579	76241979	76287927	76288121	3389	60,80	83213	38,42	207186	150	150	0.000121557	0.00189449	0.42,0.273	0.155,0.184	0.177
3617	ENSMUSG00000031065.14	Cdk16	chrX	+	20695698	20695761	20696017	20696141	20695509	20695604	20696346	20696467	3617	225343	185345	341289	559394	137	150	0.000130884	0.00200525	0.571,0.521	0.4,0.445	0.124
967	ENSMUSG00000020166.14	Cnot2	chr10	-	116517316	116517383	116527826	116527949	116501191	116501317	116581452	116581485	967	0,1	18,33	7,4	33,20	150	141	0.000135661	0.00206982	0.0,0.028	0.166,0.158	-0.148
227	ENSMUSG00000022556.9	Hsf1	chr15	+	76496835	76496960	76497767	76497829	76496452	76496589	76497951	76498048	227	163327	57123	195171	141103	150	136	0.000138008	0.0020883	0.722,0.707	0.556,0.601	0.136
2375	ENSMUSG00000051331.14	Cacna1c	chr6	-	118637729	118637813	118638426	118638510	118630398	118630431	118651947	118652058	2375	21,17	1,0	32,17	6,6	150	150	0.000140647	0.00211951	0.955,1.0	0.842,0.739	0.187
1200	ENSMUSG00000026554.15	Dcaf8	chr1	+	172187352	172187460	172188938	172189069	172186854	172186912	172192517	172192637	1200	99166	116140	157114	87,49	150	150	0.000142023	0.00213151	0.46,0.542	0.643,0.699	-0.17
3455	ENSMUSG00000043535.13	Setx	chr2	+	29150007	29150107	29153937	29154096	29144602	29148721	29156987	29157220	3455	124,99	114188	61,54	185207	150	150	0.000143052	0.00213269	0.521,0.345	0.248,0.207	0.206
484	ENSMUSG00000022246.13	Rai14	chr15	-	10583781	10583836	10587837	10587924	10578367	10578486	10589258	10589345	484	11,30	104160	44,36	129,90	150	129	0.000143262	0.00213269	0.083,0.139	0.227,0.256	-0.13
3015	ENSMUSG00000004100.11	Ppan	chr9	+	20889633	20889684	20890638	20890715	20889337	20889439	20890904	20891012	3015	233440	76204	329276	246172	125	150	0.000149851	0.00222179	0.786,0.721	0.616,0.658	0.117
1342	ENSMUSG00000026608.12	Kctd3	chr1	-	188983206	188983294	188987515	188987631	188983009	188983126	188992562	188992753	1342	124204	51104	190122	160109	150	150	0.000154192	0.00227696	0.709,0.662	0.543,0.528	0.15
1564	ENSMUSG00000024165.8	Hn1l	chr17	-	24945579	24945628	24948637	24948780	24942155	24944678	24956017	24956166	1564	525875	268576	673625	677514	150	123	0.000161476	0.00237499	0.616,0.555	0.449,0.499	0.112
1845	ENSMUSG00000021012.15	Zc3h14	chr12	+	98779107	98779267	98780047	98780280	98763822	98763978	98783581	98783702	1845	10,9	51,87	2,2	91,69	150	150	0.000162298	0.00237757	0.164,0.094	0.022,0.028	0.104
1019	ENSMUSG00000024104.11	Fam21	chr6	+	116255048	116255168	116256226	116256289	116254412	116254493	116256615	116256828	1019	77142	17,29	112113	59,48	150	137	0.000169411	0.00246197	0.805,0.817	0.634,0.683	0.152
59	ENSMUSG00000002274.12	Metrn	chr17	-	25795373	25795433	25796240	25796641	25794948	25795291	25796864	25796976	59	9871571	305573	302236	174124	150	134	0.000170068	0.00246197	0.743,0.71	0.608,0.63	0.107
752	ENSMUSG00000026305.15	Lrrfip1	chr1	+	91088633	91088711	91091601	91091667	91084945	91085005	91093559	91093637	752	4,4	8,1	1,0	6,8	150	140	0.000169024	0.00246197	0.318,0.789	0.135,0.0	0.486
2528	ENSMUSG00000034453.7	Polr3b	chr10	+	84695554	84695713	84696948	84697066	84692796	84693006	84699398	84699541	2528	108204	57,46	148112	123,97	150	150	0.000173477	0.00250146	0.655,0.816	0.546,0.536	0.195
3102	ENSMUSG00000097623.7	B230323A14Rik	chr9	+	69821078	69821817	69829042	69829274	69806786	69806904	69829680	69830845	3102	2,3	1,0	7,0	7,7	150	150	0.000174331	0.00250396	0.667,1.0	0.5,0.0	0.584
1507	ENSMUSG00000033799.9	Fam208b	chr13	-	3567435	3567617	3568751	3568857	3566917	3567032	3569487	3569641	1507	145132	48,56	107108	92,70	150	150	0.000175218	0.00250666	0.751,0.702	0.538,0.607	0.154
365	ENSMUSG00000066037.14	Hnrnpr	chr4	+	136327235	136327412	136329365	136329501	136319393	136319507	136332397	136332603	365	422723	509806	375365	761578	150	150	0.000175882	0.00250666	0.453,0.473	0.33,0.387	0.104
3460	ENSMUSG00000022477.12	Aco2	chr15	+	81895169	81895428	81899128	81899221	81889297	81889434	81903475	81903634	3460	297562	256432	724530	338298	150	150	0.000182692	0.00257379	0.537,0.565	0.682,0.64	-0.11
3843	ENSMUSG00000022434.7	Fam118a	chr15	+	85045619	85045872	85048358	85048580	85044779	85044835	85050693	85050822	3843	70129	27,55	91,62	77,56	150	150	0.000185799	0.00260757	0.722,0.701	0.542,0.525	0.178
1112	ENSMUSG00000027893.14	Ahcyl1	chr3	-	107669092	107669181	107669891	107669955	107668666	107668737	107670203	107670320	1112	209307	225356	136113	252219	138	150	0.000186733	0.00261071	0.502,0.484	0.37,0.359	0.129
1317	ENSMUSG00000024251.9	Thada	chr17	-	84252333	84252428	84272705	84272824	84230790	84231164	84309886	84310055	1317	34,47	84,84	89,81	82,86	150	150	0.000197322	0.00273794	0.288,0.359	0.52,0.485	-0.179
583	ENSMUSG00000020717.19	Pecam1	chr11	-	106662001	106662024	106671741	106671798	106654217	106655162	106679548	106679611	583	41,66	8,6	41,22	1,0	131	97	0.000199238	0.00275413	0.791,0.891	0.968,1.0	-0.143
1361	ENSMUSG00000028587.18	Orc1	chr4	+	108599322	108599424	108599930	108600084	108597129	108597478	108601955	108602053	1361	46,66	73,88	139,77	88,64	150	150	0.000201978	0.00278154	0.387,0.429	0.612,0.546	-0.171
344	ENSMUSG00000020368.15	Canx	chr11	-	50308787	50308929	50310371	50310430	50308309	50308391	50310793	50310867	344	9721232	6571312	1128903	16921319	133	150	0.000205642	0.00282144	0.625,0.514	0.429,0.436	0.137
2379	ENSMUSG00000034343.14	Ube2f	chr1	+	91254259	91254393	91262266	91262296	91250318	91250437	91265217	91265283	2379	106224	34,52	130139	71,71	150	104	0.000212933	0.00290599	0.684,0.749	0.559,0.576	0.149
797	ENSMUSG00000029769.16	Ccdc136	chr6	+	29412901	29413087	29421990	29422097	29411247	29411385	29426624	29426948	797	3,6	0,2	2,0	4,2	150	150	0.000214176	0.00290599	1.0,0.75	0.333,0.0	0.709
425	ENSMUSG00000078789.9	Dph1	chr11	-	75180787	75180944	75181292	75181361	75180560	75180661	75183201	75183323	425	98212	108124	139121	36,48	143	150	0.000215158	0.00290859	0.488,0.642	0.802,0.726	-0.199
2993	ENSMUSG00000030249.15	Abcc9	chr6	-	142646271	142646373	142648026	142648065	142645885	142645970	142652526	142652632	2993	11,26	6,14	1,1	0,0	113	150	0.000218487	0.0029379	0.709,0.711	1.0,1.0	-0.29
314	ENSMUSG00000031608.13	Galnt7	chr8	-	57542511	57542694	57542834	57543017	57540019	57540137	57545328	57545408	314	50,81	51115	82,76	51,40	150	150	0.000218924	0.0029379	0.495,0.413	0.617,0.655	-0.182
144	ENSMUSG00000032411.15	Tfdp2	chr9	+	96202130	96202188	96223093	96223198	96196303	96196560	96273838	96273942	144	63102	3,10	95,41	27,9	132	150	0.000220129	0.00294333	0.96,0.921	0.8,0.838	0.122
230	ENSMUSG00000079557.10	2018-03-02	chr17	-	33696036	33696246	33703012	33703208	33692018	33692153	33709744	33709972	230	70,59	49,25	22,26	63,32	150	150	0.000221193	0.00294683	0.588,0.702	0.259,0.448	0.291
224	ENSMUSG00000029390.13	Tmed2	chr5	+	124542971	124543164	124546895	124547003	124540694	124541041	124549080	124550506	224	182371	105139	264268	263194	150	150	0.000226094	0.00300125	0.634,0.727	0.501,0.58	0.14
1407	ENSMUSG00000010406.11	Mrpl52	chr14	+	54427170	54427238	54428583	54428648	54426971	54427091	54429581	54429749	1407	256405	253508	168201	308365	142	139	0.000229677	0.0030058	0.498,0.438	0.348,0.35	0.119
2422	ENSMUSG00000023027.12	Atf1	chr15	+	100232732	100232831	100252068	100252199	100227870	100228082	100254093	100254273	2422	150263	74120	143147	115130	150	150	0.000229994	0.0030058	0.67,0.687	0.554,0.531	0.136
312	ENSMUSG00000034377.10	Tulp4	chr17	+	6201699	6201834	6206890	6207057	6198671	6198852	6213383	6213608	312	111189	59,81	104,71	84,93	150	150	0.000228341	0.0030058	0.653,0.7	0.553,0.433	0.183
3905	ENSMUSG00000029407.10	Uso1	chr5	+	92195347	92195434	92198335	92198434	92194011	92194175	92199816	92199924	3905	118268	269502	289206	348266	150	150	0.000228025	0.0030058	0.305,0.348	0.454,0.436	-0.118
1049	ENSMUSG00000043987.17	Cep164	chr9	-	45781951	45782248	45785777	45785921	45779689	45779836	45787425	45787511	1049	32104	9,16	85,59	3,3	150	150	0.00023355	0.00303451	0.78,0.867	0.966,0.952	-0.135
3669	ENSMUSG00000034902.17	Pip5k1c	chr10	+	81307483	81307636	81308947	81309247	81306307	81306425	81310678	81310884	3669	150346	145232	313275	129129	150	150	0.000238781	0.00309155	0.508,0.599	0.708,0.681	-0.141
3939	ENSMUSG00000038252.13	Ncapd2	chr6	-	125177327	125177552	125177808	125177924	125176651	125176826	125179237	125179412	3939	380653	5441003	688539	683513	150	150	0.000243888	0.00314658	0.411,0.394	0.502,0.512	-0.105
3077	ENSMUSG00000026767.12	Fam188a	chr2	-	12401024	12401076	12403997	12404168	12400022	12400137	12405859	12405920	3077	47,79	36,69	44,31	69,71	150	126	0.000256377	0.00329614	0.523,0.49	0.349,0.268	0.198
2632	ENSMUSG00000048154.16	Kmt2d	chr15	-	98858041	98858223	98859509	98859614	98857721	98857886	98860633	98860744	2632	86108	161183	173,89	160,97	150	150	0.000262802	0.00336698	0.348,0.371	0.52,0.478	-0.14
2418	ENSMUSG00000039844.19	Rapgef1	chr2	+	29710155	29710308	29720642	29720738	29707197	29707400	29722223	29722309	2418	5,13	2,4	10,12	0,0	150	150	0.000273321	0.00347459	0.714,0.765	1.0,1.0	-0.26
736	ENSMUSG00000005899.12	Smpd4	chr16	+	17623904	17623991	17629068	17629198	17621486	17621525	17631985	17632057	736	149268	151359	299202	521451	150	150	0.000274036	0.00347459	0.497,0.427	0.365,0.309	0.125
3777	ENSMUSG00000021796.14	Bmpr1a	chr14	-	34447771	34447978	34460498	34460612	34443818	34443981	34502394	34502687	3777	73,94	157282	71,56	333273	150	150	0.000275872	0.00348584	0.317,0.25	0.176,0.17	0.11
3183	ENSMUSG00000037461.10	Ints7	chr1	+	191586523	191586661	191594426	191594473	191575761	191575951	191596172	191596372	3183	15,22	48,63	15,13	120123	150	121	0.000281473	0.00354444	0.201,0.22	0.092,0.079	0.125
1275	ENSMUSG00000001134.9	Uxt	chrX	-	20952207	20952271	20959357	20959465	20951928	20952023	20959734	20959802	1275	118192	72130	113118	172120	150	138	0.000283066	0.00355234	0.601,0.576	0.377,0.475	0.163
1393	ENSMUSG00000020366.18	Mapk9	chr11	+	49873835	49873907	49874263	49874335	49872733	49872899	49878230	49878413	1393	21,48	68,97	15,11	88,81	146	146	0.000290537	0.00363369	0.236,0.331	0.146,0.12	0.15
1889	ENSMUSG00000032612.14	Usp4	chr9	+	108374223	108374318	108378435	108378627	108373606	108373690	108379264	108379353	1889	151245	260541	271215	272298	150	150	0.000292702	0.00364835	0.367,0.312	0.499,0.419	-0.119
1492	ENSMUSG00000043909.16	Trp53bp1	chr2	-	121208354	121208504	121209080	121209352	121207698	121208129	121211269	121211422	1492	172182	93170	150,97	213152	150	150	0.000294801	0.0036621	0.649,0.517	0.413,0.39	0.181
711	ENSMUSG00000028718.16	Stil	chr4	+	115021474	115021589	115023481	115024417	115016171	115016287	115029868	115030037	711	95197	53108	73,56	71,68	150	150	0.00030214	0.00374064	0.642,0.646	0.507,0.452	0.164
3402	ENSMUSG00000056091.12	St3gal5	chr6	+	72128263	72128387	72132051	72132163	72097591	72097782	72142139	72142483	3402	51118	16,40	77,76	56,55	150	150	0.000306085	0.00377675	0.761,0.747	0.579,0.58	0.175
471	ENSMUSG00000038664.16	Herc1	chr9	+	66414074	66414189	66414278	66414399	66411015	66411189	66416183	66416355	471	104124	71136	59,67	109125	150	150	0.000321193	0.00393676	0.594,0.477	0.351,0.349	0.185
3453	ENSMUSG00000043535.13	Setx	chr2	+	29126873	29127063	29130179	29130390	29125851	29125963	29133921	29134031	3453	120176	73,93	170126	166130	150	150	0.000337996	0.00411526	0.622,0.654	0.506,0.492	0.139
2631	ENSMUSG00000074513.9	Arfip1	chr3	-	84515632	84515790	84519481	84519703	84509807	84509982	84527685	84527798	2631	37,49	104227	71,72	140125	150	150	0.000341931	0.00414173	0.262,0.178	0.336,0.365	-0.131
3877	ENSMUSG00000090386.9	Mir99ahg	chr16	+	77436354	77436402	77459373	77459502	77360662	77360718	77501502	77501610	3877	20,23	4,8	5,2	0,0	122	150	0.000343549	0.00414173	0.86,0.779	1.0,1.0	-0.18
2699	ENSMUSG00000032586.9	Traip	chr9	+	107955864	107955922	107956345	107956429	107951042	107951172	107958815	107958855	2699	26,86	90173	100,82	123,90	132	150	0.000347777	0.00417901	0.247,0.361	0.48,0.509	-0.191
1601	ENSMUSG00000033808.16	Tmem87a	chr2	-	120373910	120373979	120374487	120374559	120371523	120371632	120375418	120375512	1601	52,71	129264	51,18	249187	146	143	0.000352606	0.00422199	0.283,0.208	0.167,0.086	0.119
2879	ENSMUSG00000020390.12	Ube2b	chr11	-	51991393	51991483	51995373	51995399	51988611	51988700	51997817	51997898	2879	96164	91150	120,83	200135	100	150	0.000355169	0.00422639	0.613,0.621	0.474,0.48	0.14
2596	ENSMUSG00000021067.7	Sav1	chr12	-	69969069	69969213	69975967	69976238	69965011	69966347	69984208	69984652	2596	73,89	217383	113,95	268163	150	150	0.000360044	0.00425685	0.252,0.189	0.297,0.368	-0.112
3761	ENSMUSG00000022141.6	Nipbl	chr15	-	8366629	8366729	8369460	8369588	8365791	8365943	8372030	8372196	3761	163283	76,66	221150	130142	150	150	0.000359952	0.00425685	0.682,0.811	0.63,0.514	0.174
2760	ENSMUSG00000037316.9	Bag4	chr8	-	25771078	25771333	25777422	25777527	25769281	25769536	25784898	25785287	2760	37,60	60114	51,27	171115	150	150	0.0004063	0.00475186	0.381,0.345	0.23,0.19	0.153
2961	ENSMUSG00000021288.18	Klc1	chr12	+	111789324	111789486	111795547	111795678	111787487	111787596	111806007	111806074	2961	60104	144280	87,50	112,75	150	150	0.000407081	0.00475186	0.294,0.271	0.437,0.4	-0.136
949	ENSMUSG00000028944.14	Prkag2	chr5	-	24866078	24866172	24869130	24869277	24862747	24863887	24871054	24871092	949	118276	90172	131115	152135	150	150	0.00041346	0.00481105	0.567,0.616	0.463,0.46	0.13
243	ENSMUSG00000018363.16	Smurf2	chr11	-	106856180	106856264	106859711	106859796	106852446	106852649	106864711	106864777	243	86162	62103	81,73	108,85	150	150	0.000419041	0.00486061	0.581,0.611	0.429,0.462	0.15
1343	ENSMUSG00000016487.15	Ppfibp1	chr6	+	146990513	146990600	146992401	146992515	146978043	146978249	146993305	146993437	1343	92102	139282	157133	136154	150	150	0.000433861	0.00500097	0.398,0.266	0.536,0.463	-0.168
414	ENSMUSG00000027900.15	Dram2	chr3	+	106552155	106552280	106555163	106555308	106550498	106550675	106561748	106561816	414	9,3	28,50	1,1	39,54	150	150	0.00045473	0.00522513	0.243,0.057	0.025,0.018	0.129
398	ENSMUSG00000018509.8	Cenpv	chr11	-	62533884	62533954	62536281	62536380	62527491	62527606	62538855	62539261	398	79,97	98189	21,48	106132	150	144	0.000458708	0.00525442	0.436,0.33	0.16,0.259	0.173
3676	ENSMUSG00000031010.17	Usp9x	chrX	+	13140409	13140556	13141706	13141853	13140108	13140217	13144285	13144508	3676	186219	388445	314254	381360	150	150	0.000460438	0.00525786	0.324,0.33	0.452,0.414	-0.106
1715	ENSMUSG00000039117.15	Taf4	chr2	-	179926215	179926330	179929276	179929424	179924416	179924586	179931979	179932225	1715	19,24	96145	46,32	122,74	150	150	0.000465106	0.00529472	0.165,0.142	0.274,0.302	-0.135
1495	ENSMUSG00000005882.18	Uqcc1	chr2	-	155858111	155858189	155887108	155887217	155851358	155851472	155901297	155901355	1495	105,92	35,37	52,55	70,37	150	150	0.000471262	0.00533296	0.75,0.713	0.426,0.598	0.22
406	ENSMUSG00000001627.11	Ifrd1	chr12	-	40213208	40213259	40213977	40214135	40212938	40213117	40216189	40216314	406	212364	109135	199168	151121	150	125	0.000473861	0.00534475	0.618,0.692	0.523,0.536	0.125
1362	ENSMUSG00000061244.13	Exoc5	chr14	-	49048703	49048898	49051319	49051467	49042484	49042549	49052297	49052392	1362	112205	83126	154177	58,64	150	150	0.000492393	0.0055199	0.574,0.619	0.726,0.734	-0.133
2532	ENSMUSG00000042572.12	Ube2q1	chr3	+	89781367	89781463	89781770	89781837	89781046	89781095	89782256	89782744	2532	325483	144314	314236	291213	150	141	0.000510736	0.00570813	0.68,0.591	0.504,0.51	0.128
2636	ENSMUSG00000029110.13	Rnf4	chr5	+	34349911	34350071	34350789	34350838	34349549	34349559	34351230	34353424	2636	411626	179479	319308	373321	150	123	0.000520464	0.00579923	0.653,0.517	0.412,0.44	0.159
2929	ENSMUSG00000026036.17	Nif3l1	chr1	+	58455596	58455735	58457779	58457863	58452088	58452215	58461140	58462266	2929	135209	106169	252153	94,84	150	150	0.000527781	0.00586299	0.56,0.553	0.728,0.646	-0.131
3564	ENSMUSG00000010554.14	Mettl16	chr11	+	74784057	74784257	74792202	74792318	74773521	74773649	74795981	74796124	3564	68129	163410	174123	231240	150	150	0.000533139	0.00590468	0.294,0.239	0.43,0.339	-0.118
1016	ENSMUSG00000019841.15	Rev3l	chr10	+	39806834	39806983	39813970	39814090	39806661	39806746	39817141	39817379	1016	56,66	53,81	106,70	52,43	150	150	0.000546119	0.00603027	0.514,0.449	0.671,0.619	-0.163
1892	ENSMUSG00000023021.15	Cers5	chr15	-	99741608	99741659	99745888	99745946	99739601	99739730	99751235	99751341	1892	7,13	1,0	2,5	3,2	132	125	0.000548545	0.00603892	0.869,1.0	0.387,0.703	0.39
133	ENSMUSG00000034269.12	Setd5	chr6	+	113104934	113105121	113109884	113109990	113077638	113077712	113110316	113110525	133	328414	140267	316187	281174	150	150	0.000557213	0.00609784	0.701,0.608	0.529,0.518	0.131
2845	ENSMUSG00000004768.14	Rab23	chr1	+	33736799	33736882	33738287	33738380	33734701	33734858	33739252	33742561	2845	81104	58,81	83,68	121,92	150	150	0.000557052	0.00609784	0.583,0.562	0.407,0.425	0.157
1828	ENSMUSG00000069089.7	Cdk7	chr13	-	100716500	100716619	100717571	100717682	100711496	100711596	100719301	100719370	1828	176317	285564	377297	432313	150	150	0.000565764	0.00615478	0.382,0.36	0.466,0.487	-0.106
2333	ENSMUSG00000059475.13	Zfp426	chr9	-	20474906	20475033	20476395	20476478	20473027	20473108	20486329	20486437	2333	0,1	13,22	4,4	23,12	150	150	0.000621247	0.00671861	0.0,0.043	0.148,0.25	-0.178
1486	ENSMUSG00000036053.16	Fmnl2	chr2	+	53014802	53014886	53036503	53036584	52857867	52858259	53042292	53042369	1486	134303	48103	173152	118,81	150	150	0.00062368	0.00672513	0.736,0.746	0.595,0.652	0.118
2925	ENSMUSG00000021156.16	Zmynd11	chr13	-	9695738	9695826	9697643	9697736	9695128	9695184	9698627	9698705	2925	127198	103114	172125	211143	150	150	0.000626682	0.00673775	0.552,0.635	0.449,0.466	0.136
3018	ENSMUSG00000027411.17	Vps16	chr2	+	130439045	130439101	130439435	130439525	130438782	130438905	130439619	130439714	3018	67,93	121184	103,72	113,71	130	150	0.00064919	0.00693916	0.39,0.368	0.513,0.539	-0.147
1611	ENSMUSG00000004798.14	Ulk2	chr11	-	61803641	61803787	61808061	61808199	61801482	61801563	61812717	61812778	1611	33,41	99146	52,29	57,54	150	150	0.000653804	0.00696417	0.25,0.219	0.477,0.349	-0.178
2580	ENSMUSG00000040549.16	Ckap5	chr2	+	91564319	91564448	91565620	91565803	91562948	91563113	91568136	91568250	2580	157208	216433	139136	425390	150	150	0.000655381	0.00696417	0.421,0.324	0.246,0.259	0.12
1133	ENSMUSG00000036529.17	Sbf1	chr15	-	89305162	89305261	89305343	89305472	89304880	89305085	89305543	89305657	1133	102181	88185	78105	144157	150	150	0.00067785	0.00714171	0.537,0.495	0.351,0.401	0.14
1060	ENSMUSG00000045095.16	Magi1	chr6	-	93785444	93785646	93792346	93792553	93773615	93773689	93815705	93815825	1060	89212	39,56	81102	83,58	150	150	0.000685142	0.00718973	0.695,0.791	0.494,0.638	0.177
562	ENSMUSG00000020160.18	Meis1	chr11	-	19011241	19011388	19012809	19012860	18988267	18988379	19013631	19013682	562	152251	100130	100106	107,99	125	150	0.000708522	0.00740124	0.646,0.699	0.529,0.562	0.127
330	ENSMUSG00000031858.16	Mau2	chr8	-	70023613	70023697	70025827	70025893	70022619	70022669	70026173	70026251	330	156255	47,87	181147	90,98	140	150	0.000711511	0.00741141	0.781,0.758	0.683,0.616	0.12
166	ENSMUSG00000032717.14	Mdfi	chr17	-	47820813	47821041	47824547	47824727	47815327	47816164	47832943	47833030	166	70124	133136	16,19	63,56	150	150	0.000717135	0.0074279	0.345,0.477	0.203,0.253	0.183
1816	ENSMUSG00000033487.14	Fndc3a	chr14	-	72589753	72589991	72599065	72599142	72584574	72584844	72652015	72652091	1816	61105	78114	76,69	180128	150	150	0.000715638	0.0074279	0.439,0.479	0.297,0.35	0.135
2688	ENSMUSG00000025495.15	Ptdss2	chr7	+	141147080	141147148	141151649	141151784	141143092	141143175	141152191	141152242	2688	86146	55,64	153114	150108	142	150	0.000729786	0.00753771	0.623,0.707	0.519,0.527	0.142
265	ENSMUSG00000000194.13	Gpr107	chr2	+	31177784	31177895	31178253	31178387	31176897	31176954	31183579	31183655	265	54,58	87146	179,93	155116	150	150	0.000744	0.00766299	0.383,0.284	0.536,0.445	-0.157
1092	ENSMUSG00000005893.14	Nr2c2	chr6	+	92149603	92149804	92152314	92152417	92139779	92139890	92154334	92154514	1092	55,77	60109	78,74	45,54	150	150	0.000765719	0.00786467	0.478,0.414	0.634,0.578	-0.16
275	ENSMUSG00000023984.17	Gm20517	chr17	+	47674715	47674920	47678843	47678952	47672043	47673418	47679663	47679869	275	22,27	57,58	54,26	27,31	150	150	0.00081074	0.00825787	0.278,0.318	0.667,0.456	-0.263
298	ENSMUSG00000025786.15	Zdhhc3	chr9	-	123084213	123084310	123089031	123089156	123080350	123080481	123098922	123098974	298	3,7	4,5	17,12	1,2	150	150	0.000815371	0.0082821	0.429,0.583	0.944,0.857	-0.394
2214	ENSMUSG00000027287.14	Snap23	chr2	+	120585150	120585192	120585555	120585604	120584268	120584365	120586158	120586276	2214	92202	36,67	162131	104,83	116	123	0.000823879	0.00834547	0.73,0.762	0.623,0.626	0.121
142	ENSMUSG00000032411.15	Tfdp2	chr9	+	96202130	96202188	96232681	96232748	96196336	96196560	96273838	96273942	142	63102	28,50	95,41	80,56	132	141	0.000837735	0.00843932	0.706,0.685	0.559,0.439	0.197
3732	ENSMUSG00000020477.10	Mrps24	chr11	-	5707297	5707409	5707486	5707555	5703982	5704732	5707623	5707687	3732	180141	225304	60,64	204194	143	150	0.000835848	0.00843932	0.456,0.327	0.236,0.257	0.145
3534	ENSMUSG00000039599.15	Fam149b	chr14	+	20352703	20352839	20374329	20374454	20351311	20351416	20375509	20375613	3534	43,92	39122	120106	80,46	150	150	0.000842799	0.00846714	0.524,0.43	0.6,0.697	-0.171
908	ENSMUSG00000024268.15	Celf4	chr18	-	25491140	25491224	25496221	25496302	25486793	25486965	25497464	25497530	908	0,8	6,6	4,8	1,1	150	150	0.000872756	0.00872045	0.0,0.571	0.8,0.889	-0.559
167	ENSMUSG00000027677.17	Ttc14	chr3	+	33804420	33804540	33804639	33804762	33803999	33804071	33806815	33806933	167	30,73	25,40	84,68	18,22	150	150	0.000879206	0.00876108	0.545,0.646	0.824,0.756	-0.195
328	ENSMUSG00000056342.16	Usp34	chr11	+	23320660	23320748	23333438	23333859	23306894	23307016	23343319	23343370	328	251241	148164	228223	256200	150	150	0.000917151	0.00908993	0.629,0.595	0.471,0.527	0.113
3152	ENSMUSG00000051950.10	B3glct	chr5	+	149696424	149696474	149709319	149709429	149678229	149678379	149725410	149725487	3152	38,89	35,46	45,31	62,58	124	150	0.00095679	0.00943195	0.568,0.701	0.468,0.393	0.204
1420	ENSMUSG00000001228.14	Uhrf1	chr17	+	56315776	56315881	56317003	56317110	56315398	56315506	56317990	56318150	1420	11461942	772959	817792	846593	150	150	0.000960801	0.00944616	0.597,0.669	0.491,0.572	0.102
645	ENSMUSG00000025758.10	Plk4	chr3	+	40812730	40812875	40813465	40813591	40812093	40812185	40814981	40815088	645	209294	114199	185170	162190	150	150	0.000971321	0.00952412	0.647,0.596	0.533,0.472	0.119
788	ENSMUSG00000015880.13	Ncapg	chr5	+	45693156	45693338	45693751	45693926	45691601	45691826	45695653	45695815	788	90120	83138	95,96	207148	150	150	0.0010219	0.00991436	0.52,0.465	0.315,0.393	0.139
1662	ENSMUSG00000078700.10	D030028A08Rik	chr11	+	96958852	96959024	96959339	96959451	96952580	96952728	96959553	96960062	1662	8,13	13,10	0,1	2,3	150	150	0.00104398	0.0101019	0.381,0.565	0.0,0.25	0.348
2971	ENSMUSG00000032527.13	Pccb	chr9	-	101012704	101012815	101023135	101023249	100999164	100999273	101027079	101027136	2971	33,54	61,56	51,40	26,24	150	150	0.00104841	0.0101181	0.351,0.491	0.662,0.625	-0.222
2223	ENSMUSG00000047766.15	Lrrc49	chr9	-	60680068	60680171	60685034	60685122	60677079	60677283	60687138	60687195	2223	47,59	35,39	54,42	67,75	150	150	0.00111388	0.0106383	0.573,0.602	0.446,0.359	0.185
3485	ENSMUSG00000031389.17	Arhgap4	chrX	-	73897753	73897888	73897968	73898046	73897552	73897658	73898131	73898192	3485	4,5	2,7	1,0	3,2	150	150	0.00111237	0.0106383	0.667,0.417	0.25,0.0	0.417
1212	ENSMUSG00000021816.10	Ppp3cb	chr14	-	20520553	20520679	20523579	20523674	20515522	20515600	20523778	20523856	1212	117160	145276	220160	185153	150	150	0.00112811	0.0107185	0.447,0.367	0.543,0.511	-0.12
2182	ENSMUSG00000040183.13	Ankrd6	chr4	-	32824395	32824494	32827088	32827187	32823405	32823504	32828709	32828808	2182	17,27	22,62	8,13	57,56	150	150	0.00113208	0.0107285	0.436,0.303	0.123,0.188	0.214
2744	ENSMUSG00000008976.16	Gabpa	chr16	+	84852459	84852654	84856461	84856515	84846123	84846369	84857033	84857174	2744	78139	51105	106,82	120116	150	128	0.00116178	0.0109307	0.566,0.53	0.43,0.376	0.145
746	ENSMUSG00000017119.19	Nbr1	chr11	+	101577193	101577251	101577931	101578037	101576302	101576409	101580584	101581951	746	55106	100141	168113	139103	132	150	0.00116146	0.0109307	0.385,0.461	0.579,0.555	-0.144
2334	ENSMUSG00000059475.13	Zfp426	chr9	-	20476395	20476478	20478132	20478254	20474906	20475033	20486329	20486437	2334	26,75	29,33	26,23	49,52	150	150	0.00117922	0.011005	0.473,0.694	0.347,0.307	0.256
3053	ENSMUSG00000041351.16	Rap1gap	chr4	+	137726951	137727075	137727676	137727779	137725549	137725663	137728259	137728363	3053	3,4	0,1	3,6	1,7	150	150	0.00117361	0.011005	1.0,0.8	0.75,0.462	0.294
349	ENSMUSG00000029263.15	Pigg	chr5	+	108338554	108338746	108341794	108342104	108336103	108336561	108344223	108344387	349	45,82	7,36	38,30	35,24	150	150	0.00117856	0.011005	0.865,0.695	0.521,0.556	0.242
2889	ENSMUSG00000032998.16	Foxj3	chr4	+	119585749	119585824	119602408	119602492	119573475	119573800	119616507	119616636	2889	111147	29,17	150,67	49,39	149	150	0.00119151	0.0110916	0.794,0.897	0.755,0.634	0.151
1541	ENSMUSG00000029128.12	Rab28	chr5	-	41687720	41687850	41698389	41698478	41635805	41635909	41703437	41703534	1541	142158	57132	73,70	97,91	150	150	0.00121078	0.0112426	0.714,0.545	0.429,0.435	0.197
170	ENSMUSG00000021112.8	Mpp5	chr12	+	78829652	78829820	78830852	78831055	78826260	78826332	78832364	78832475	170	100,92	76,86	114,88	165131	150	150	0.00124637	0.0115006	0.568,0.517	0.409,0.402	0.137
2447	ENSMUSG00000071662.3	Polr2g	chr19	-	8794479	8794530	8797235	8797395	8794301	8794367	8798223	8798333	2447	207277	134286	199171	291250	150	125	0.00124795	0.0115006	0.563,0.447	0.363,0.363	0.142
1368	ENSMUSG00000066640.11	Fbxl18	chr5	-	142878657	142878876	142885538	142887082	142871788	142872520	142888668	142888875	1368	70118	40,67	84,97	103,88	150	150	0.00129325	0.0118864	0.636,0.638	0.449,0.524	0.15
3212	ENSMUSG00000031586.16	Rbpms	chr8	-	33795081	33795150	33806716	33806850	33782642	33784186	33834303	33834454	3212	147245	83125	554411	157160	150	143	0.00129629	0.0118864	0.628,0.651	0.771,0.71	-0.101
3674	ENSMUSG00000004462.6	Tbccd1	chr16	-	22822702	22822889	22825765	22826132	22822081	22822579	22833877	22834033	3674	45100	9,19	115,80	50,34	150	150	0.00130532	0.0119395	0.833,0.84	0.697,0.702	0.137
24	ENSMUSG00000022883.10	Robo1	chr16	+	73027756	73027909	73035658	73035967	73024131	73024538	73042990	73043187	24	143203	26,40	169135	54,55	150	150	0.00131409	0.0119899	0.846,0.835	0.758,0.711	0.106
447	ENSMUSG00000030016.14	Zfp638	chr6	+	83978993	83979909	83981683	83981785	83978021	83978087	83983975	83984074	447	120178	61,40	164145	32,13	150	150	0.00132075	0.0120208	0.663,0.817	0.837,0.918	-0.137
179	ENSMUSG00000021870.17	Slmap	chr14	-	26453537	26453600	26459409	26459460	26442574	26442634	26459903	26459954	179	49,49	9,8	79,54	34,25	125	137	0.00134625	0.0122226	0.856,0.87	0.718,0.703	0.153
14	ENSMUSG00000048490.13	Nrip1	chr16	-	76330745	76330864	76352471	76352549	76290861	76295015	76372871	76373049	14	86105	70105	51,70	89109	150	150	0.00138298	0.0125251	0.551,0.5	0.364,0.391	0.148
2603	ENSMUSG00000029647.15	Pan3	chr5	+	147488110	147488258	147519504	147519752	147455117	147455188	147521829	147521934	2603	77123	52105	128104	199120	150	150	0.00138856	0.0125448	0.597,0.539	0.391,0.464	0.141
3440	ENSMUSG00000035683.13	Melk	chr4	+	44325640	44325739	44332879	44332966	44324199	44324268	44340625	44340745	3440	312393	163282	294290	327245	150	150	0.0013926	0.0125504	0.657,0.582	0.473,0.542	0.112
1675	ENSMUSG00000028906.16	Epb41	chr4	-	132000199	132000304	132003584	132003794	131997498	131997541	132006957	132007438	1675	50,61	122187	98,89	142155	150	150	0.00139724	0.0125615	0.291,0.246	0.408,0.365	-0.118
1819	ENSMUSG00000020385.16	Clk4	chr11	+	51268768	51268846	51270536	51270595	51268164	51268231	51271799	51272022	1819	0,0	16,67	1,6	44,16	150	133	0.00140738	0.0126218	0.0,0.0	0.02,0.25	-0.135
2855	ENSMUSG00000050379.15	2018-09-06	chrX	-	36966595	36966791	36975062	36975177	36946567	36946754	36989378	36989656	2855	71114	91171	65,38	153103	150	150	0.00141191	0.0126316	0.438,0.4	0.298,0.27	0.135
3170	ENSMUSG00000025878.16	Uimc1	chr13	-	55050740	55050894	55055974	55056078	55040544	55040623	55060265	55060342	3170	32,52	8,30	28,22	30,31	150	150	0.0014334	0.0127617	0.8,0.634	0.483,0.415	0.268
1474	ENSMUSG00000021666.16	Gfm2	chr13	+	97155420	97155600	97160086	97160167	97155189	97155250	97161018	97161167	1474	32,57	49,74	79,74	60,49	150	150	0.00146158	0.0129499	0.395,0.435	0.568,0.602	-0.17
1539	ENSMUSG00000054387.13	Mdm4	chr1	-	133011064	133011198	133012636	133012714	133009136	133009192	133018776	133018858	1539	11,21	77139	53,48	185146	150	150	0.00146083	0.0129499	0.125,0.131	0.223,0.247	-0.107
99	ENSMUSG00000025702.15	2018-03-08	chr6	+	116376692	116376863	116392523	116392574	116338385	116338490	116401036	116401122	99	55113	55150	64,37	118110	150	125	0.00150766	0.0132307	0.455,0.386	0.311,0.219	0.155
1722	ENSMUSG00000017679.16	Ttpal	chr2	+	163607211	163607674	163611758	163611952	163602321	163602414	163613734	163613845	1722	44,71	39,59	20,20	45,32	150	150	0.0015187	0.0132958	0.53,0.546	0.308,0.385	0.192
2380	ENSMUSG00000034343.14	Ube2f	chr1	+	91254262	91254393	91262266	91262296	91250336	91250437	91265217	91265283	2380	22,77	34,52	27,27	71,71	150	104	0.00152966	0.01336	0.31,0.507	0.209,0.209	0.199
3618	ENSMUSG00000022106.14	Rcbtb2	chr14	+	73158387	73158445	73160501	73160644	73154830	73154894	73161939	73162095	3618	12,34	1,2	11,7	7,2	132	150	0.00154528	0.0134644	0.932,0.951	0.641,0.799	0.222
809	ENSMUSG00000001472.17	Tcf25	chr8	+	123381399	123381561	123382526	123382601	123373752	123374064	123383324	123383443	809	266318	322532	215183	461421	150	149	0.00157919	0.013695	0.451,0.373	0.317,0.302	0.103
1189	ENSMUSG00000026743.16	Mllt10	chr2	+	18071124	18071204	18109781	18109891	18065034	18065194	18122244	18122348	1189	174198	48100	129129	98,90	150	150	0.00159	0.0137563	0.784,0.664	0.568,0.589	0.145
3494	ENSMUSG00000022475.18	Hdac7	chr15	-	97799556	97799644	97800694	97800802	97798223	97798343	97802075	97802125	3494	120231	78192	51,94	100107	150	150	0.0016253	0.0139958	0.606,0.546	0.338,0.468	0.173
1006	ENSMUSG00000029735.17	Tpk1	chr6	-	43559942	43560012	43611313	43611385	43488874	43488970	43665759	43665817	1006	3,6	5,4	4,14	2,0	146	144	0.00166149	0.0142407	0.372,0.597	0.664,1.0	-0.348
1322	ENSMUSG00000041757.16	Plekha6	chr1	+	133280338	133280407	133281782	133281863	133275811	133275865	133282116	133282266	1322	0,1	6,37	1,7	23,26	143	150	0.00167393	0.0142466	0.0,0.028	0.044,0.22	-0.118
3244	ENSMUSG00000023010.14	Tmbim6	chr15	+	99393694	99393730	99399656	99399871	99392985	99393040	99401579	99401663	3244	10,11	2,9	5,6	25,10	110	150	0.00166731	0.0142466	0.872,0.625	0.214,0.45	0.416
3420	ENSMUSG00000039968.9	Rsbn1l	chr5	-	20902287	20902455	20905779	20905922	20896792	20896901	20908106	20908244	3420	7,23	38,66	26,30	32,47	150	150	0.00167117	0.0142466	0.156,0.258	0.448,0.39	-0.212
3643	ENSMUSG00000045100.11	Slc25a26	chr6	+	94576333	94576378	94592411	94592481	94535720	94535768	94598379	94598444	3643	3,7	20,10	2,0	20,19	119	144	0.00168154	0.0142466	0.154,0.459	0.108,0.0	0.253
1022	ENSMUSG00000034724.17	Cnot6l	chr5	-	96079932	96080135	96082869	96083097	96075588	96077392	96086141	96086293	1022	95139	37,79	70,67	66,60	150	150	0.00172745	0.0146019	0.72,0.638	0.515,0.528	0.157
3860	ENSMUSG00000029414.11	Kntc1	chr5	+	123753822	123753997	123755673	123755794	123749725	123749824	123757798	123757914	3860	36,62	43,39	60,68	23,21	150	150	0.0017714	0.014837	0.456,0.614	0.723,0.764	-0.209
1347	ENSMUSG00000026924.17	Sec16a	chr2	-	26428139	26428385	26428814	26428953	26426450	26426548	26429061	26429123	1347	124210	115176	204182	123,87	150	150	0.00178747	0.01487	0.519,0.544	0.624,0.677	-0.119
2777	ENSMUSG00000043411.15	Usp48	chr4	+	137639205	137639310	137644342	137644498	137638155	137638262	137650292	137650418	2777	91151	114227	193168	150163	150	150	0.00178302	0.01487	0.444,0.399	0.563,0.508	-0.114
916	ENSMUSG00000045205.16	Dpy19l4	chr4	-	11277928	11277985	11281003	11281124	11276871	11276946	11285053	11285173	916	32,65	46,81	69,57	38,44	150	131	0.00178529	0.01487	0.378,0.412	0.613,0.531	-0.177
3818	ENSMUSG00000061462.15	Obscn	chr11	-	59062030	59062294	59062646	59062910	59061423	59061687	59064186	59064450	3818	6,0	5,6	0,0	2,5	150	150	0.00180202	0.0149572	0.545,0.0	0.0,0.0	0.273
2977	ENSMUSG00000019951.9	Uhrf1bp1l	chr10	+	89809627	89809778	89811486	89811740	89808517	89808660	89812043	89812152	2977	46,70	59107	41,30	99,93	150	150	0.00183484	0.0151612	0.438,0.395	0.293,0.244	0.148
683	ENSMUSG00000019087.13	Atp6ap1	chrX	+	74300577	74300688	74301960	74302021	74300249	74300324	74302361	74302600	683	148219	59,60	221177	111110	150	135	0.00186741	0.0153956	0.693,0.767	0.642,0.592	0.113
1337	ENSMUSG00000063810.7	Alms1	chr6	+	85643157	85643283	85651262	85651418	85641318	85641548	85656394	85656529	1337	29,37	40,59	79,51	58,38	150	150	0.00188403	0.0154979	0.42,0.385	0.577,0.573	-0.172
2024	ENSMUSG00000041440.18	Gk5	chr9	+	96133388	96133464	96137744	96137838	96119431	96119612	96140538	96140670	2024	0,0	7,13	0,6	19,11	150	150	0.00200364	0.0164084	0.0,0.0	0.0,0.353	-0.176
3518	ENSMUSG00000027509.11	Rae1	chr2	+	173002658	173002753	173003506	173003611	173000116	173000376	173005159	173005252	3518	288485	184480	316316	514362	150	150	0.00201575	0.0164709	0.61,0.503	0.381,0.466	0.133
1841	ENSMUSG00000041889.7	Shisa4	chr1	-	135372196	135372364	135373151	135373285	135371056	135371996	135374377	135374549	1841	80131	8,18	87,56	26,16	150	150	0.00205168	0.0166904	0.909,0.879	0.77,0.778	0.12
871	ENSMUSG00000024068.6	Spast	chr17	+	74356085	74356169	74359253	74359349	74351949	74352036	74367247	74367435	871	73122	49116	76,71	106113	150	150	0.0020675	0.0167819	0.598,0.513	0.418,0.386	0.153
2717	ENSMUSG00000024393.14	Prrc2a	chr17	-	35162201	35162379	35162871	35163046	35161809	35161909	35164734	35164897	2717	768816	301671	506419	522487	150	150	0.00208555	0.0168415	0.718,0.549	0.492,0.462	0.156
3267	ENSMUSG00000021709.14	Erbin	chr13	-	103824719	103824926	103830187	103830331	103823313	103823406	103833497	103835028	3267	5,24	42,55	10,3	103,64	150	150	0.00208388	0.0168415	0.106,0.304	0.088,0.045	0.138
3757	ENSMUSG00000020694.16	Tlk2	chr11	+	105241568	105241661	105246773	105246884	105221185	105221353	105247458	105247595	3757	23,29	69120	29,14	177153	150	150	0.00208859	0.0168415	0.25,0.195	0.141,0.084	0.11
3172	ENSMUSG00000028152.10	Tspan5	chr3	+	138890734	138890881	138894347	138894518	138868345	138868396	138896852	138896914	3172	48,63	11,11	72,63	44,23	150	150	0.00213052	0.0171046	0.814,0.851	0.621,0.733	0.155
3580	ENSMUSG00000031105.16	Slc25a14	chrX	+	48625595	48625640	48628135	48628183	48623577	48623828	48629251	48629345	3580	1,8	3,6	0,1	7,1	119	122	0.00212881	0.0171046	0.255,0.578	0.0,0.506	0.163
613	ENSMUSG00000051747.14	Ttn	chr2	-	76852833	76852917	76853154	76853238	76852056	76852137	76853604	76853688	613	7,6	3,0	24,15	23,30	150	150	0.00214787	0.0172063	0.7,1.0	0.511,0.333	0.428
1178	ENSMUSG00000021051.9	Ppp2r5e	chr12	-	75485131	75485224	75515601	75515798	75469731	75469862	75593168	75593332	1178	148204	98169	257188	129,81	150	150	0.00218885	0.017402	0.602,0.547	0.666,0.699	-0.108
1578	ENSMUSG00000035107.13	Dcbld2	chr16	+	58424560	58424788	58433325	58433463	58408442	58408951	58445340	58445392	1578	103152	103159	153116	88,78	150	150	0.0021853	0.017402	0.5,0.489	0.635,0.598	-0.122
3228	ENSMUSG00000022770.16	Dlg1	chr16	+	31743105	31743270	31781781	31781835	31684127	31684294	31788081	31788132	3228	194243	67113	299241	209142	150	128	0.00219123	0.017402	0.712,0.647	0.55,0.592	0.109
2962	ENSMUSG00000021288.18	Klc1	chr12	+	111789324	111789459	111795547	111795678	111787487	111787596	111806007	111806074	2962	58105	144280	82,44	112,75	150	150	0.00224521	0.017716	0.287,0.273	0.423,0.37	-0.116
1152	ENSMUSG00000029127.15	Zbtb49	chr5	-	38205888	38205962	38213307	38214383	38203744	38203827	38216446	38216613	1152	16,30	8,5	35,12	36,11	150	148	0.0022709	0.0178803	0.664,0.855	0.49,0.518	0.256
225	ENSMUSG00000057335.11	Cep170	chr1	-	176761350	176761500	176769232	176769526	176758396	176758517	176769712	176769870	225	16,27	115,99	37,30	101,51	150	150	0.00235877	0.0184663	0.122,0.214	0.268,0.37	-0.151
647	ENSMUSG00000039252.11	Lgi2	chr5	-	52555661	52555733	52560162	52560234	52554402	52554572	52562125	52562197	647	38,65	56104	66,43	51,37	146	146	0.00236039	0.0184663	0.404,0.385	0.564,0.538	-0.156
506	ENSMUSG00000058835.14	Abi1	chr2	-	22950183	22950270	22953434	22953611	22946575	22946761	22957017	22957118	506	75179	43,98	95103	104,86	150	150	0.00239353	0.0186462	0.636,0.646	0.477,0.545	0.13
822	ENSMUSG00000078816.9	Prkcg	chr7	+	3305343	3305426	3310563	3310675	3304305	3304337	3310835	3310967	822	0,1	1,1	4,1	2,0	150	150	0.00241936	0.0188076	0.0,0.5	0.667,1.0	-0.584
1363	ENSMUSG00000090290.2	Tarbp1	chr8	-	126456476	126456566	126457663	126457760	126456068	126456204	126459036	126459172	1363	28,64	65100	76,70	83,55	150	150	0.00246556	0.0190861	0.301,0.39	0.478,0.56	-0.173
663	ENSMUSG00000031821.11	Gins2	chr8	-	120586092	120586192	120588724	120588839	120582081	120582208	120588925	120589304	663	220284	177327	181163	248286	150	150	0.0024898	0.0191928	0.554,0.465	0.422,0.363	0.117
2567	ENSMUSG00000033004.14	Mycbp2	chr14	-	103200073	103200192	103201211	103201437	103199432	103199520	103204321	103204540	2567	57,61	67102	97,71	76,53	150	150	0.00249636	0.0192032	0.46,0.374	0.561,0.573	-0.15
2475	ENSMUSG00000037686.5	Aspg	chr12	+	112112980	112113092	112114379	112114505	112112191	112112300	112115566	112115650	2475	5,10	3,3	4,5	13,8	150	150	0.00251016	0.019257	0.625,0.769	0.235,0.385	0.387
1364	ENSMUSG00000069094.12	Pde7a	chr3	-	19241145	19241209	19243049	19243201	19236443	19236539	19256777	19256861	1364	112181	71117	211158	50,74	150	138	0.00259119	0.0196856	0.592,0.587	0.795,0.663	-0.14
216	ENSMUSG00000025925.14	Terf1	chr1	+	15815885	15815972	15818933	15819083	15813040	15813162	15819650	15819763	216	76,96	60105	61,63	109101	150	150	0.00265573	0.0199701	0.559,0.478	0.359,0.384	0.147
479	ENSMUSG00000030703.8	Gdpd3	chr7	+	126767566	126767685	126768569	126768703	126767390	126767436	126770987	126771047	479	0,1	1,4	5,3	4,8	150	150	0.0026558	0.0199701	0.0,0.2	0.556,0.273	-0.315
2395	ENSMUSG00000029625.16	Cpsf4	chr5	+	145173306	145173459	145175556	145175652	145170542	145170565	145176110	145176204	2395	160187	101216	125115	182212	150	150	0.00268186	0.0200839	0.613,0.464	0.407,0.352	0.159
2756	ENSMUSG00000040506.16	Ambra1	chr2	+	91810029	91810209	91824459	91824540	91805023	91805110	91825251	91825352	2756	20,30	74130	60,42	102107	150	150	0.00267682	0.0200839	0.213,0.188	0.37,0.282	-0.125
3946	ENSMUSG00000025041.16	Nt5c2	chr19	-	46904974	46905092	46924261	46924335	46903877	46903973	46950845	46950965	3946	63134	80126	68,87	142139	148	150	0.00271867	0.0203182	0.444,0.519	0.327,0.388	0.124
977	ENSMUSG00000020166.14	Cnot2	chr10	-	116527826	116527949	116537220	116537278	116507040	116507188	116549032	116549175	977	19,23	53,91	14,14	123,98	132	150	0.00273168	0.020374	0.289,0.223	0.115,0.14	0.129
171	ENSMUSG00000021112.8	Mpp5	chr12	+	78826260	78826332	78829652	78829820	78825856	78825928	78830852	78831055	171	49,55	41,41	48,47	75,69	146	150	0.00281487	0.0207756	0.551,0.58	0.397,0.412	0.161
2438	ENSMUSG00000071266.13	Zfp946	chr17	+	22446796	22446893	22451096	22451152	22444167	22444291	22453451	22453578	2438	22,41	11,58	49,28	10,10	150	130	0.00282508	0.0207756	0.634,0.38	0.809,0.708	-0.251
3613	ENSMUSG00000006599.13	Gtf2h1	chr7	+	46816896	46817012	46819121	46819214	46816383	46816474	46822822	46823275	3613	44,80	71126	53,74	214165	150	150	0.00284016	0.0208448	0.383,0.388	0.199,0.31	0.131
3269	ENSMUSG00000021709.14	Erbin	chr13	-	103824719	103824848	103830187	103830331	103823313	103823406	103833497	103835028	3269	5,24	39,52	10,3	92,61	150	150	0.00286216	0.0209337	0.114,0.316	0.098,0.047	0.142
893	ENSMUSG00000038116.16	Phf20	chr2	+	156254225	156254310	156264280	156264360	156251775	156251947	156267154	156267542	893	110134	81,94	97,87	128,93	150	150	0.00286935	0.0209337	0.576,0.588	0.431,0.483	0.125
1331	ENSMUSG00000041119.11	Pde9a	chr17	+	31420244	31420288	31443165	31443220	31415279	31415357	31443837	31443908	1331	10,14	5,13	2,3	9,9	118	129	0.00288629	0.0210156	0.686,0.541	0.195,0.267	0.383
3782	ENSMUSG00000020903.13	Stx8	chr11	+	68020905	68020998	68109276	68109378	68011314	68011439	68203705	68207148	3782	29,66	78162	63,47	90,64	150	150	0.00299281	0.0216199	0.271,0.289	0.412,0.423	-0.137
1255	ENSMUSG00000002031.11	Ift46	chr9	+	44774182	44774231	44776356	44776461	44773687	44773784	44778561	44778638	1255	7,16	0,0	12,8	4,1	123	150	0.00303592	0.0218884	1.0,1.0	0.785,0.907	0.154
3783	ENSMUSG00000020903.13	Stx8	chr11	+	68011314	68011439	68020905	68020998	67969771	67969871	68109276	68109378	3783	1,1	29,42	4,6	19,49	150	150	0.00307753	0.0221032	0.033,0.023	0.174,0.109	-0.113
859	ENSMUSG00000020124.9	Usp15	chr10	-	123153040	123153127	123163592	123163654	123146793	123146938	123168226	123168372	859	64,77	47,48	107,89	169,89	136	150	0.00310743	0.0222729	0.6,0.639	0.411,0.524	0.152
1082	ENSMUSG00000032254.9	Kif23	chr9	-	61921018	61921246	61923904	61924216	61919874	61919957	61924631	61924811	1082	55120	130216	173131	206177	150	150	0.00313076	0.0223595	0.297,0.357	0.456,0.425	-0.114
2051	ENSMUSG00000053333.15	Dis3l2	chr1	+	86791415	86791457	86812511	86812589	86760287	86760389	86821221	86821450	2051	6,4	10,14	10,9	7,2	116	150	0.00315555	0.0224428	0.437,0.27	0.649,0.853	-0.397
917	ENSMUSG00000022812.13	Gsk3b	chr16	+	38219971	38220158	38228677	38228776	38207994	38208090	38240501	38246084	917	44,59	139207	104102	217201	150	150	0.00315327	0.0224428	0.24,0.222	0.324,0.337	-0.1
1635	ENSMUSG00000028100.11	Nudt17	chr3	-	96707783	96707809	96707809	96707886	96707557	96707650	96707991	96708175	1635	2,0	9,10	7,4	17,5	150	100	0.00317778	0.0225139	0.129,0.0	0.215,0.348	-0.217
735	ENSMUSG00000005899.12	Smpd4	chr16	+	17623904	17623991	17625719	17625862	17621441	17621525	17625943	17626019	735	151269	161276	299202	197147	150	150	0.00317745	0.0225139	0.484,0.494	0.603,0.579	-0.102
912	ENSMUSG00000018160.15	Med1	chr11	-	98163799	98164001	98166255	98166374	98161143	98161239	98166698	98166823	912	65105	162286	118,93	186159	150	150	0.00326694	0.023101	0.286,0.269	0.388,0.369	-0.101
3324	ENSMUSG00000039068.16	Zzz3	chr3	+	152420014	152420140	152427276	152428832	152396002	152396138	152446798	152446937	3324	131119	126155	80,90	179142	150	150	0.00330875	0.0233518	0.51,0.434	0.309,0.388	0.123
818	ENSMUSG00000041974.9	Spidr	chr16	-	15936552	15936693	15966601	15966852	15915299	15915387	15968527	15968717	818	2,12	53,87	27,11	78,62	150	150	0.00336512	0.0237041	0.036,0.121	0.257,0.151	-0.126
2460	ENSMUSG00000060510.13	Zfp266	chr9	-	20508018	20508185	20521019	20521119	20505976	20506065	20521354	20521408	2460	17,36	18,51	45,35	25,21	150	150	0.00338354	0.0237883	0.486,0.414	0.643,0.625	-0.184
2944	ENSMUSG00000008305.18	Tle1	chr4	-	72158212	72158417	72170707	72170770	72157462	72157479	72197772	72197817	2944	125151	117164	130115	79,74	137	150	0.00339418	0.0238176	0.539,0.502	0.643,0.63	-0.116
197	ENSMUSG00000026933.17	Camsap1	chr2	-	25952677	25952819	25956246	25956327	25945133	25945273	25965662	25965824	197	112259	116203	240169	125103	150	150	0.00347249	0.0242744	0.491,0.561	0.658,0.621	-0.113
1131	ENSMUSG00000028669.15	Pithd1	chr4	-	135978796	135978901	135985940	135986018	135977148	135977257	135986391	135986435	1131	157252	86,85	216193	173122	150	150	0.00348355	0.0243055	0.646,0.748	0.555,0.613	0.113
2541	ENSMUSG00000027002.13	Nckap1	chr2	-	80544989	80545146	80547900	80547949	80541462	80541519	80548829	80548967	2541	109207	126238	175133	302240	123	150	0.00351084	0.0244033	0.513,0.515	0.414,0.403	0.106
845	ENSMUSG00000020790.14	Ankfy1	chr11	+	72714364	72714483	72722627	72722763	72712156	72712349	72728760	72728884	845	78104	70,98	136,95	73,52	150	150	0.00353641	0.0245347	0.527,0.515	0.651,0.646	-0.128
1978	ENSMUSG00000022098.9	Bmp1	chr14	-	70490019	70490200	70490546	70490707	70486146	70486272	70491350	70491476	1978	43179	53,87	39,43	96,65	150	150	0.00356199	0.0246656	0.448,0.673	0.289,0.398	0.217
3614	ENSMUSG00000066406.15	Akap13	chr7	+	75534807	75534851	75569883	75570031	75455556	75455748	75579501	75579798	3614	49,86	46,62	32,34	51,51	118	150	0.00361348	0.0249283	0.575,0.638	0.444,0.459	0.155
3164	ENSMUSG00000055204.14	Ankrd17	chr5	-	90278242	90278388	90282850	90283603	90268331	90268477	90285040	90285143	3164	74124	9,40	147117	80,47	150	150	0.00365726	0.025136	0.892,0.756	0.648,0.713	0.144
911	ENSMUSG00000027326.13	Casc5	chr2	+	119065948	119066001	119068122	119072619	119064044	119064097	119076231	119076370	911	56,75	29,22	77,59	60,48	127	150	0.00365457	0.025136	0.695,0.801	0.603,0.592	0.151
2089	ENSMUSG00000035569.17	Ankrd11	chr8	-	122915900	122916045	122974728	122974792	122908667	122908806	123041948	123042020	2089	128133	107195	100,62	192142	138	150	0.00369048	0.0252698	0.565,0.426	0.361,0.322	0.154
2381	ENSMUSG00000034343.14	Ube2f	chr1	+	91254214	91254393	91262266	91262296	91250303	91250437	91265217	91265283	2381	14,36	34,52	21,14	71,71	150	104	0.0036903	0.0252698	0.222,0.324	0.17,0.12	0.128
2080	ENSMUSG00000003199.16	Mpnd	chr17	+	56011865	56011962	56012270	56012492	56011617	56011699	56014940	56015109	2080	178285	306406	194138	196147	150	150	0.00373895	0.0255067	0.368,0.412	0.497,0.484	-0.1
441	ENSMUSG00000090100.7	Ttbk2	chr2	-	120783694	120783799	120790281	120790355	120777533	120777599	120806758	120806906	441	46,73	23,22	39,38	39,27	148	150	0.00380017	0.0258285	0.67,0.771	0.503,0.588	0.175
1829	ENSMUSG00000027680.15	Fxr1	chr3	+	34039526	34039579	34041062	34041156	34020097	34020163	34046031	34046103	1829	92166	38,79	179161	119131	127	150	0.00389799	0.0263958	0.741,0.713	0.64,0.592	0.111
2277	ENSMUSG00000040785.18	Ttc3	chr16	+	94384783	94384934	94385335	94385423	94384345	94384388	94387336	94387390	2277	166297	187191	292222	146100	150	150	0.00397432	0.0268632	0.47,0.609	0.667,0.689	-0.138
593	ENSMUSG00000037287.14	Tbcel	chr9	-	42444406	42444588	42451612	42451762	42442818	42443075	42472065	42472258	593	41,47	21,52	31,21	63,38	150	150	0.00400912	0.0270487	0.661,0.475	0.33,0.356	0.225
2947	ENSMUSG00000031516.11	Dctn6	chr8	-	34098918	34099101	34104985	34105098	34097188	34097294	34106341	34106406	2947	7,21	12,14	9,18	3,3	150	150	0.00406993	0.0273086	0.368,0.6	0.75,0.857	-0.32
3245	ENSMUSG00000020986.13	Sec23a	chr12	-	59004489	59004576	59005258	59005316	59001818	59002055	59006989	59007235	3245	155301	165273	198197	142112	132	150	0.00406776	0.0273086	0.516,0.556	0.613,0.667	-0.104
3738	ENSMUSG00000071454.13	Dtnb	chr12	+	3617605	3617691	3632809	3632964	3596648	3596862	3643916	3644022	3738	28,28	80140	71,59	174,87	150	150	0.00435544	0.0289079	0.259,0.167	0.29,0.404	-0.134
151	ENSMUSG00000044201.9	Cdc25c	chr18	-	34740327	34740429	34744870	34744969	34738215	34738278	34747223	34747313	151	31,76	71122	90,58	90,63	150	150	0.00442098	0.0291848	0.304,0.384	0.5,0.479	-0.146
18	ENSMUSG00000028702.15	Rad54l	chr4	-	116109968	116110093	116112480	116112541	116105757	116105908	116118837	116118957	18	42,85	151252	69,53	108118	135	150	0.0044133	0.0291848	0.236,0.273	0.415,0.333	-0.119
575	ENSMUSG00000030822.15	Prr14	chr7	+	127473796	127473986	127474378	127474422	127473594	127473716	127474513	127474719	575	54140	21,63	138,88	107,62	150	118	0.0044089	0.0291848	0.669,0.636	0.504,0.528	0.137
3495	ENSMUSG00000040434.16	Gyltl1b	chr2	-	92367753	92367866	92369267	92369372	92367538	92367664	92369489	92369661	3495	10,21	55,72	21,26	46,39	150	150	0.00456812	0.0299411	0.154,0.226	0.313,0.4	-0.167
122	ENSMUSG00000028098.13	Rnf115	chr3	+	96754334	96754393	96757976	96758034	96727838	96727910	96775629	96775841	122	99125	81,76	118,62	135,75	133	132	0.00466594	0.0304196	0.548,0.62	0.465,0.451	0.126
1262	ENSMUSG00000020898.18	Ctc1	chr11	+	69022376	69022614	69024161	69024306	69021029	69021193	69026073	69026352	1262	155205	96151	127124	150117	150	150	0.00470134	0.0305421	0.618,0.576	0.458,0.515	0.11
3551	ENSMUSG00000029478.16	Ncor2	chr5	-	125019959	125020046	125022870	125022924	125018810	125018990	125023500	125023646	3551	32,44	11,3	83,73	2,5	128	150	0.00472532	0.0305898	0.773,0.945	0.98,0.945	-0.103
3713	ENSMUSG00000063972.13	Nr6a1	chr2	-	38760186	38760429	38872594	38872639	38748835	38748891	38885195	38885237	3713	114144	71108	380247	376279	119	150	0.00472349	0.0305898	0.669,0.627	0.56,0.527	0.104
2545	ENSMUSG00000033540.18	Idua	chr5	+	108681671	108681793	108681901	108682027	108681379	108681592	108682099	108682176	2545	27,36	7,19	33,18	4,2	150	150	0.00477515	0.0308039	0.794,0.655	0.892,0.9	-0.171
2120	ENSMUSG00000003033.15	Ap1m1	chr8	+	72255696	72255822	72256106	72256182	72253474	72253633	72256734	72257385	2120	179324	125267	245169	247222	150	150	0.00478463	0.030811	0.589,0.548	0.498,0.432	0.104
1072	ENSMUSG00000022610.9	Mapk12	chr15	-	89134611	89134726	89137400	89137459	89133078	89133150	89140127	89140257	1072	79,89	68102	109,85	64,50	133	150	0.00486575	0.0311444	0.567,0.496	0.658,0.657	-0.126
1353	ENSMUSG00000021846.8	Peli2	chr14	+	48168196	48168326	48240209	48240311	48120868	48121233	48250509	48250704	1353	15,37	45,49	24,23	121,98	150	150	0.00484985	0.0311444	0.25,0.43	0.166,0.19	0.162
969	ENSMUSG00000020166.14	Cnot2	chr10	-	116517316	116517383	116527826	116527949	116504034	116504114	116537220	116537448	969	19,66	1,2	32,35	7,4	150	141	0.00487029	0.0311444	0.947,0.969	0.811,0.892	0.106
544	ENSMUSG00000041632.5	Mrps27	chr13	+	99404987	99405103	99409808	99409911	99403503	99403582	99411277	99411420	544	92166	100144	136176	95,91	150	150	0.00491027	0.0312913	0.479,0.535	0.589,0.659	-0.117
3953	ENSMUSG00000052423.14	B4galt3	chr1	+	171270582	171270689	171270991	171271105	171270342	171270414	171271202	171271373	3953	4,8	4,1	0,2	2,4	150	150	0.0050285	0.031879	0.5,0.889	0.0,0.333	0.528
578	ENSMUSG00000038290.15	Smg6	chr11	+	74981851	74981913	74990069	74990215	74946006	74946219	75038612	75038729	578	75,83	47,39	59,56	76,46	136	150	0.0050473	0.0319431	0.638,0.701	0.461,0.573	0.152
609	ENSMUSG00000032293.7	Ireb2	chr9	+	54883896	54884115	54885874	54885944	54882318	54882456	54886489	54886673	609	153201	150285	225144	381299	150	144	0.00505715	0.0319504	0.495,0.404	0.362,0.316	0.111
3133	ENSMUSG00000073795.11	6430531B16Rik	chr7	-	139975861	139975958	139975977	139976128	139972441	139972607	139976474	139976673	3133	0,0	2,6	1,2	3,0	150	150	0.00507608	0.0320025	0.0,0.0	0.25,1.0	-0.625
3139	ENSMUSG00000061175.11	Fnip2	chr3	-	79515102	79515249	79518064	79518191	79512497	79512598	79567508	79567682	3139	61,98	30,24	60,56	39,45	150	150	0.00510001	0.0320025	0.67,0.803	0.606,0.554	0.156
819	ENSMUSG00000050310.8	Rictor	chr15	+	6708632	6708680	6735364	6735462	6708380	6708451	6744327	6744392	819	44104	17,39	73,62	51,45	122	150	0.00510021	0.0320025	0.761,0.766	0.638,0.629	0.13
6	ENSMUSG00000041670.15	Rims1	chr1	-	22630411	22630480	22726929	22727010	22596370	22596584	22805560	22805724	6	1,2	3,0	1,0	5,1	150	143	0.00518628	0.0324319	0.241,1.0	0.16,0.0	0.541
2205	ENSMUSG00000020525.17	Ppm1d	chr11	+	85326863	85327092	85332250	85332375	85311243	85311923	85337064	85337255	2205	68218	79174	130111	73,59	150	150	0.00519598	0.0324374	0.463,0.556	0.64,0.653	-0.137
2743	ENSMUSG00000035314.9	Gdpd5	chr7	+	99424052	99424229	99438247	99438351	99410408	99410491	99441171	99441265	2743	20,31	20,40	11,12	29,35	150	150	0.00525168	0.0326741	0.5,0.437	0.275,0.255	0.204
1187	ENSMUSG00000026743.16	Mllt10	chr2	+	18101457	18101512	18109781	18109891	18092783	18092834	18122244	18122348	1187	20,36	48100	21,14	99,89	129	150	0.00526528	0.0327034	0.326,0.295	0.198,0.155	0.134
1796	ENSMUSG00000006476.19	Nsmf	chr2	+	25059604	25059694	25060138	25060263	25059020	25059073	25060478	25060562	1796	30,62	15,40	30,18	33,29	150	150	0.00531017	0.0329135	0.667,0.608	0.476,0.383	0.208
2376	ENSMUSG00000051331.14	Cacna1c	chr6	-	118637729	118637813	118638426	118638510	118627441	118627570	118651947	118652058	2376	17,9	1,0	23,11	2,4	150	150	0.00532595	0.0329135	0.944,1.0	0.92,0.733	0.145
2091	ENSMUSG00000068250.13	Amn1	chr6	-	149183393	149183538	149184991	149185124	149170832	149171050	149188235	149188685	2091	4,5	15,17	19,10	12,15	150	150	0.00534733	0.0329721	0.211,0.227	0.613,0.4	-0.287
2347	ENSMUSG00000028573.18	Fggy	chr4	+	95820881	95822125	95837584	95837659	95812107	95812169	95844072	95844193	2347	3,2	18,19	0,0	32,19	150	149	0.00536234	0.0329721	0.142,0.095	0.0,0.0	0.118
2417	ENSMUSG00000039844.19	Rapgef1	chr2	+	29710155	29710308	29719592	29719850	29707197	29707400	29722223	29722309	2417	5,13	2,11	10,12	1,2	150	150	0.00535345	0.0329721	0.714,0.542	0.909,0.857	-0.255
2988	ENSMUSG00000024096.16	Ralbp1	chr17	-	65854091	65854199	65857661	65857793	65852689	65852811	65858972	65859134	2988	31,68	63,61	65,58	40,30	150	150	0.00540573	0.0331281	0.33,0.527	0.619,0.659	-0.211
3937	ENSMUSG00000035713.15	Usp35	chr7	-	97313498	97313592	97314733	97314927	97313055	97313162	97319966	97320125	3937	2,3	9,10	9,8	2,10	150	150	0.00544901	0.0333378	0.182,0.231	0.818,0.444	-0.424
2877	ENSMUSG00000021076.5	Actr10	chr12	+	70952949	70953029	70954618	70954654	70949703	70949771	70956272	70956352	2877	269384	80104	219182	82119	150	110	0.00549194	0.0335446	0.711,0.73	0.662,0.529	0.125
2903	ENSMUSG00000021311.8	Mtr	chr13	-	12190203	12190404	12193613	12193810	12189346	12189539	12195237	12195393	2903	38,73	69100	57,37	34,37	150	150	0.00564224	0.0342352	0.355,0.422	0.626,0.5	-0.174
3834	ENSMUSG00000030199.16	Etv6	chr6	+	134222864	134223029	134233518	134233653	134137284	134137417	134248273	134248804	3834	51107	18,41	71,62	44,48	150	150	0.00567055	0.0343503	0.739,0.723	0.617,0.564	0.14
2800	ENSMUSG00000026150.14	Mff	chr1	+	82727227	82727336	82729215	82729436	82724939	82725084	82731112	82731282	2800	295323	239478	155117	275248	150	150	0.00569282	0.0344018	0.552,0.403	0.36,0.321	0.137
3762	ENSMUSG00000008429.7	Herpud2	chr9	-	25130535	25130649	25133194	25133272	25124871	25125023	25150819	25151781	3762	44,54	134253	57,80	161134	150	150	0.00569777	0.0344018	0.247,0.176	0.261,0.374	-0.106
1068	ENSMUSG00000029823.16	Luc7l2	chr6	+	38554979	38555063	38568846	38568917	38551842	38551908	38570509	38570604	1068	7,20	2,16	7,4	15,12	150	145	0.00571097	0.0344069	0.772,0.547	0.311,0.244	0.382
1139	ENSMUSG00000036377.18	C530008M17Rik	chr5	+	76759585	76759731	76822465	76822637	76657682	76657853	76840787	76840881	1139	132256	42,70	112104	57,49	150	150	0.00573425	0.0344523	0.759,0.785	0.663,0.68	0.101
2328	ENSMUSG00000031060.16	Rbm10	chrX	+	20644864	20645041	20645436	20645597	20644671	20644732	20645768	20645866	2328	177181	70116	155120	155,88	150	150	0.00582572	0.0349448	0.717,0.609	0.5,0.577	0.125
1485	ENSMUSG00000052681.7	Rap1b	chr10	-	117817343	117817460	117818465	117818609	117814470	117815780	117820461	117820602	1485	422478	446961	370404	1066883	150	150	0.0058479	0.0350207	0.486,0.332	0.258,0.314	0.123
1499	ENSMUSG00000005882.18	Uqcc1	chr2	-	155901297	155901355	155909352	155909425	155887108	155887217	155910356	155910464	1499	48,86	89,75	67,73	43,39	147	132	0.00586894	0.0350326	0.326,0.507	0.583,0.627	-0.189
2466	ENSMUSG00000025199.16	Chuk	chr19	-	44090932	44091127	44096223	44096359	44088674	44088777	44096908	44097016	2466	135258	133207	259215	151127	150	150	0.00593294	0.0353572	0.504,0.555	0.632,0.629	-0.101
1848	ENSMUSG00000021012.15	Zc3h14	chr12	+	98747479	98747522	98752777	98752892	98746967	98747158	98756184	98756225	1848	160200	182307	175100	311240	117	150	0.00622203	0.0367809	0.53,0.455	0.419,0.348	0.109
3354	ENSMUSG00000001120.15	Pcbp3	chr10	-	76825859	76825992	76892556	76892656	76800759	76800914	76961747	76961887	3354	49,77	87161	30,12	81,81	150	150	0.00627705	0.0369883	0.36,0.324	0.27,0.129	0.142
1990	ENSMUSG00000033306.14	Lpp	chr16	+	24559591	24559657	24608115	24608317	24456832	24456942	24661676	24661789	1990	82113	16,29	119104	55,39	140	150	0.00630961	0.0370023	0.846,0.807	0.699,0.741	0.107
737	ENSMUSG00000005899.12	Smpd4	chr16	+	17638495	17638641	17639273	17639364	17631985	17632057	17639744	17639845	737	47106	161207	112102	155160	150	150	0.00629985	0.0370023	0.226,0.339	0.419,0.389	-0.121
1162	ENSMUSG00000038286.10	Bphl	chr13	+	34060433	34060565	34063909	34064033	34050280	34050434	34073675	34074074	1162	33,59	13,26	28,31	34,23	150	150	0.00633256	0.0370188	0.717,0.694	0.452,0.574	0.193
256	ENSMUSG00000014030.15	Pax5	chr4	-	44691834	44692032	44697521	44697687	44679453	44679568	44703370	44703413	256	7,16	2,7	37,17	3,1	150	150	0.00632656	0.0370188	0.778,0.696	0.925,0.944	-0.198
1018	ENSMUSG00000019841.15	Rev3l	chr10	+	39783142	39783332	39790768	39790843	39732463	39732613	39794863	39795024	1018	74,99	101149	89,50	176150	150	149	0.00642817	0.0373993	0.421,0.398	0.334,0.249	0.118
3195	ENSMUSG00000005470.8	Asf1b	chr8	+	83965030	83965146	83967833	83968010	83955506	83955937	83969133	83970197	3195	121111	24,64	63,89	89,55	150	150	0.00653246	0.0378862	0.834,0.634	0.414,0.618	0.218
3465	ENSMUSG00000021820.16	Camk2g	chr14	-	20771006	20771061	20779203	20779263	20770063	20770129	20792518	20792613	3465	49,79	60101	81,69	57,53	134	129	0.0065667	0.0380248	0.44,0.43	0.578,0.556	-0.132
598	ENSMUSG00000027699.19	Ect2	chr3	-	27146836	27146882	27148794	27148887	27145955	27146045	27148992	27149072	598	101142	68129	168101	82,50	150	120	0.00677215	0.038969	0.543,0.468	0.621,0.618	-0.114
3931	ENSMUSG00000021268.17	Meg3	chr12	+	109544947	109545041	109546429	109546542	109544026	109544742	109549478	109549552	3931	9,27	53,82	48,37	106,55	150	150	0.00686085	0.0394177	0.145,0.248	0.312,0.402	-0.16
2405	ENSMUSG00000022020.14	Naa16	chr14	-	79344894	79345108	79350688	79350830	79343125	79343319	79351372	79351501	2405	13,29	17,72	17,11	75,61	150	150	0.00689092	0.0394671	0.433,0.287	0.185,0.153	0.191
3112	ENSMUSG00000026313.16	Hdac4	chr1	-	92054900	92054972	92148255	92148494	92029954	92030196	92180001	92180297	3112	27,71	50101	29,6	65,52	150	146	0.00695707	0.039784	0.345,0.406	0.303,0.101	0.173
259	ENSMUSG00000014030.15	Pax5	chr4	-	44537419	44537506	44570001	44570103	44531144	44531582	44609714	44609844	259	0,9	5,35	10,5	11,6	150	150	0.00710329	0.0404943	0.0,0.205	0.476,0.455	-0.363
2823	ENSMUSG00000020459.14	Mtif2	chr11	+	29533831	29533992	29535089	29535266	29533225	29533397	29536832	29536972	2823	15,22	42,97	23,23	42,38	150	150	0.00717129	0.0408186	0.263,0.185	0.354,0.377	-0.141
3254	ENSMUSG00000031922.12	Cep57	chr9	-	13810626	13810862	13812632	13812710	13809859	13810004	13813409	13813520	3254	10,20	85131	46,27	115140	150	150	0.00731892	0.0415303	0.105,0.132	0.286,0.162	-0.105
1471	ENSMUSG00000028743.7	Akr7a5	chr4	+	139316709	139316806	139316933	139317033	139314466	139314571	139317569	139317699	1471	140243	53127	247181	152150	150	150	0.0073767	0.0417363	0.725,0.657	0.619,0.547	0.108
1536	ENSMUSG00000054387.13	Mdm4	chr1	-	133004653	133004692	133009136	133009192	133003790	133003890	133018776	133018884	1536	10,11	19,43	51,38	70,42	130	113	0.00752858	0.0424579	0.314,0.182	0.388,0.44	-0.166
1739	ENSMUSG00000035754.7	Wdr18	chr10	+	79964925	79965059	79965209	79965351	79961001	79961112	79965979	79966123	1739	249574	256373	364376	205179	150	150	0.00762666	0.0428796	0.493,0.606	0.64,0.677	-0.109
3897	ENSMUSG00000032384.16	Csnk1g1	chr9	+	65973478	65973519	65980902	65980972	65958328	65958721	65999394	65999546	3897	21,42	29,37	19,12	48,26	115	144	0.00779714	0.0437612	0.476,0.587	0.331,0.366	0.183
2635	ENSMUSG00000003037.16	Rab8a	chr8	+	72176322	72176388	72177619	72177670	72175839	72175929	72180044	72183904	2635	84109	30,38	117110	70,66	140	125	0.00781946	0.0437628	0.714,0.719	0.599,0.598	0.118
3867	ENSMUSG00000062866.15	Phactr2	chr10	-	13261765	13261924	13266972	13267053	13255309	13255321	13291794	13291962	3867	34,75	13,20	82,31	4,8	150	150	0.00804286	0.0449447	0.723,0.789	0.953,0.795	-0.118
1390	ENSMUSG00000026991.20	Pkp4	chr2	+	59214677	59214814	59266387	59266500	59161019	59161128	59305065	59305134	1390	91148	13,47	82,81	41,34	150	150	0.00810062	0.045062	0.875,0.759	0.667,0.704	0.131
1870	ENSMUSG00000031485.15	Prosc	chr8	+	27045027	27045135	27045397	27045433	27042621	27042713	27045923	27045999	1870	66142	21,19	67,77	27,35	150	110	0.00820569	0.0454402	0.697,0.846	0.645,0.617	0.14
2317	ENSMUSG00000024889.3	Rce1	chr19	-	4623500	4623563	4623825	4623897	4622550	4623242	4624013	4624181	2317	98167	62105	189152	182146	146	137	0.0082494	0.0455451	0.597,0.599	0.494,0.494	0.104
1146	ENSMUSG00000037572.16	Wdhd1	chr14	-	47251917	47252032	47256103	47256260	47250759	47250891	47258520	47258658	1146	155274	105173	154179	205149	150	150	0.00847807	0.0466674	0.596,0.613	0.429,0.546	0.117
941	ENSMUSG00000056486.17	Chn1	chr2	-	73659679	73659757	73679614	73679903	73631745	73631830	73706918	73707032	941	161197	123117	126,84	112128	150	150	0.00852025	0.0468295	0.567,0.627	0.529,0.396	0.134
1972	ENSMUSG00000041926.15	Rnpep	chr1	-	135268082	135268196	135271528	135271764	135267169	135267282	135277388	135277537	1972	44,90	72141	70,47	173129	150	150	0.00861625	0.0472865	0.379,0.39	0.288,0.267	0.107
2192	ENSMUSG00000042439.12	Zfp532	chr18	+	65644192	65644369	65651559	65651722	65638749	65638931	65656350	65656632	2192	60,90	74130	159105	153,75	150	150	0.00865759	0.0474426	0.448,0.409	0.51,0.583	-0.118
2619	ENSMUSG00000030126.17	Tmcc1	chr6	-	116042870	116043805	116133766	116134457	116024801	116024937	116138194	116138250	2619	14,29	68,80	26,32	52,48	150	150	0.00869705	0.0475172	0.171,0.266	0.333,0.4	-0.148
3615	ENSMUSG00000066406.15	Akap13	chr7	+	75679819	75679873	75683393	75683459	75677105	75677479	75685116	75685309	3615	4,13	5,3	11,8	2,0	128	140	0.00880822	0.047982	0.467,0.826	0.857,1.0	-0.282
599	ENSMUSG00000027699.19	Ect2	chr3	-	27146836	27147019	27148794	27148887	27145955	27146045	27148992	27149072	599	101142	176235	168101	161133	150	150	0.00906191	0.0490731	0.365,0.377	0.511,0.432	-0.101
751	ENSMUSG00000026305.15	Lrrfip1	chr1	+	91084945	91085005	91088633	91088711	91082140	91082179	91091601	91091667	751	10,6	0,0	10,4	2,2	134	150	0.009053	0.0490731	1.0,1.0	0.848,0.691	0.231
2188	ENSMUSG00000042439.12	Zfp532	chr18	+	65622983	65625334	65638749	65638931	65582896	65583006	65644192	65644369	2188	76104	59,87	114,88	157103	150	150	0.00910853	0.0491086	0.563,0.545	0.421,0.461	0.113
2227	ENSMUSG00000020598.15	Nrcam	chr12	+	44387899	44388055	44456624	44456702	44328884	44329096	44532457	44532659	2227	28,38	22,66	45,22	114,72	150	150	0.00910752	0.0491086	0.56,0.365	0.283,0.234	0.204
2751	ENSMUSG00000033373.16	Fntb	chr12	+	76897326	76897413	76906944	76907074	76887971	76888055	76910210	76910246	2751	95164	101117	174112	89,61	150	150	0.0091719	0.0493057	0.485,0.584	0.662,0.647	-0.12

## Sheet: A5'SS
ID	GeneID	geneSymbol	chr	strand	longExonStart_0base	longExonEnd	shortES	shortEE	flankingES	flankingEE	ID	IJC_SAMPLE_1	SJC_SAMPLE_1	IJC_SAMPLE_2	SJC_SAMPLE_2	IncFormLen	SkipFormLen	PValue	FDR	E9.0	E8.0	IncLevelDifference
744	ENSMUSG00000068329.12	Htra2	chr6	-	83052697	83053070	83053000	83053070	83052472	83052542	744	176241	0,1	131150	14,12	150	75	2.03033e-10	3.62414e-07	1.0,0.992	0.824,0.862	0.153
2660	ENSMUSG00000026811.18	St6galnac6	chr2	+	32608041	32608225	32608041	32608096	32609225	32609316	2660	0,0	1,1	1,1	0,0	150	75	1.7727e-08	1.58213e-05	0.0,0.0	1.0,1.0	-1
1853	ENSMUSG00000056962.11	Jmjd6	chr11	-	116839837	116840545	116840409	116840545	116838989	116839128	1853	19,52	35,60	24,11	108,96	150	75	3.40539e-08	2.0262e-05	0.213,0.302	0.1,0.054	0.18
157	ENSMUSG00000057335.11	Cep170	chr1	-	176742470	176742648	176742500	176742648	176739918	176740089	157	68105	57113	27,32	106,73	104	75	1.23661e-07	5.51839e-05	0.462,0.401	0.155,0.24	0.234
66	ENSMUSG00000073434.11	Wdr90	chr17	-	25860654	25860817	25860708	25860817	25860371	25860542	66	4,13	75111	31,14	40,42	128	75	2.46719e-07	8.80786e-05	0.03,0.064	0.312,0.163	-0.191
1836	ENSMUSG00000028312.19	Smc2	chr4	+	52439242	52439410	52439242	52439334	52440200	52440423	1836	645926	44,88	529519	81111	150	75	4.49294e-07	0.00011457	0.88,0.84	0.766,0.7	0.127
471	ENSMUSG00000035234.18	Fam175a	chr5	-	100809553	100809643	100809558	100809643	100806778	100806890	471	0,0	14,19	4,8	11,7	79	75	3.94561e-07	0.00011457	0.0,0.0	0.257,0.52	-0.389
678	ENSMUSG00000034071.15	Zfp551	chr7	-	12421762	12421846	12421807	12421846	12418542	12418666	678	3,1	1,6	2,2	0,0	119	75	7.78283e-07	0.000154359	0.654,0.095	1.0,1.0	-0.625
733	ENSMUSG00000030061.16	Uba3	chr6	-	97205102	97205347	97205305	97205347	97203473	97203594	733	22,30	41,50	9,0	36,57	150	75	7.04532e-07	0.000154359	0.212,0.231	0.111,0.0	0.166
2175	ENSMUSG00000051786.14	Tubgcp6	chr15	-	89101361	89101556	89101368	89101556	89101152	89101285	2175	44,97	1,2	88,52	12,15	81	75	1.36227e-06	0.000243166	0.976,0.978	0.872,0.762	0.16
1618	ENSMUSG00000057554.13	Lgals8	chr13	-	12453257	12453404	12453284	12453404	12452721	12452778	1618	0,0	4,13	2,8	3,10	101	75	2.261e-06	0.000366899	0.0,0.0	0.331,0.373	-0.352
1315	ENSMUSG00000055296.14	Tmem245	chr4	-	56903353	56904049	56903917	56904049	56903211	56903247	1315	18,20	0,0	36,15	9,2	150	75	6.53382e-06	0.000797627	1.0,1.0	0.667,0.789	0.272
1568	ENSMUSG00000068284.14	Usf3	chr16	+	44198903	44199167	44198903	44199021	44200613	44200678	1568	8,24	25,23	3,1	28,31	150	75	5.52423e-06	0.000797627	0.138,0.343	0.051,0.016	0.207
171	ENSMUSG00000019822.12	Smpd2	chr10	-	41488428	41488515	41488432	41488515	41488176	41488309	171	8,23	41,76	3,3	72,61	78	75	6.70275e-06	0.000797627	0.158,0.225	0.039,0.045	0.15
1689	ENSMUSG00000070420.4	Zscan25	chr5	+	145283351	145283784	145283351	145283780	145286307	145286509	1689	4,7	5,14	0,0	5,4	78	75	1.26949e-05	0.00133296	0.435,0.325	0.0,0.0	0.38
913	ENSMUSG00000031169.13	Porcn	chrX	-	8198205	8199152	8199066	8199152	8197974	8198085	913	2,2	15,40	12,8	20,14	150	75	1.801e-05	0.001786	0.063,0.024	0.231,0.222	-0.183
1045	ENSMUSG00000027550.14	Lrrcc1	chr3	+	14539910	14540114	14539910	14540066	14545495	14545692	1045	75120	16,20	156112	8,5	122	75	3.08256e-05	0.00243916	0.742,0.787	0.923,0.932	-0.163
1269	ENSMUSG00000073437.10	D330041H03Rik	chr17	-	24413504	24413928	24413700	24413928	24412466	24412574	1269	4,1	2,2	3,3	0,0	150	75	3.30917e-05	0.00243916	0.5,0.2	1.0,1.0	-0.65
1827	ENSMUSG00000073468.11	Sft2d1	chr17	+	8321799	8322140	8321799	8321835	8323276	8323335	1827	5,16	53,69	24,30	44,51	150	75	3.4162e-05	0.00243916	0.045,0.104	0.214,0.227	-0.146
2332	ENSMUSG00000022760.15	Thap7	chr16	-	17530677	17530857	17530777	17530857	17530229	17530385	2332	15,15	27,41	1,2	26,20	150	75	2.92156e-05	0.00243916	0.217,0.155	0.019,0.048	0.152
2626	ENSMUSG00000023033.14	Scn8a	chr15	+	100983688	100984075	100983688	100984045	101002033	101002166	2626	1,0	4,12	9,2	10,2	104	75	3.37564e-05	0.00243916	0.153,0.0	0.394,0.419	-0.33
2123	ENSMUSG00000063506.13	Arhgap22	chr14	+	33362442	33362575	33362442	33362523	33363275	33363349	2123	8,18	4,3	2,4	0,0	126	75	3.70111e-05	0.00254096	0.543,0.781	1.0,1.0	-0.338
2197	ENSMUSG00000044906.5	4930503L19Rik	chr18	-	70467758	70468517	70468220	70468517	70467334	70467485	2197	69111	3,11	114111	0,2	150	75	5.31481e-05	0.00351368	0.92,0.835	1.0,0.965	-0.105
561	ENSMUSG00000035266.16	Helq	chr5	-	100790125	100790236	100790138	100790236	100786983	100787082	561	9,32	9,14	6,8	24,24	87	75	6.36386e-05	0.00405696	0.463,0.663	0.177,0.223	0.363
2265	ENSMUSG00000026113.17	Inpp4a	chr1	+	37379921	37380177	37379921	37380060	37387697	37387870	2265	19,41	9,14	9,10	16,16	150	75	7.27309e-05	0.0042436	0.514,0.594	0.22,0.238	0.325
634	ENSMUSG00000043410.16	Hfm1	chr5	-	106902921	106904358	106904225	106904358	106901886	106902146	634	1,1	2,2	3,5	1,0	150	75	6.97372e-05	0.0042436	0.2,0.2	0.6,1.0	-0.6
1221	ENSMUSG00000028580.15	Pum1	chr4	+	130765920	130766055	130765920	130766049	130768815	130768953	1221	78213	52132	149108	159151	80	75	7.87829e-05	0.00439461	0.584,0.602	0.468,0.401	0.158
1509	ENSMUSG00000042726.14	Trafd1	chr5	-	121373137	121373474	121373149	121373474	121372602	121372675	1509	17,27	2,2	9,3	6,6	86	75	9.96613e-05	0.00539077	0.881,0.922	0.567,0.304	0.466
2312	ENSMUSG00000025451.15	Paip1	chr13	+	119429132	119429412	119429132	119429160	119430159	119430329	2312	93112	51,84	45,42	64,62	150	75	0.000111091	0.00583226	0.477,0.4	0.26,0.253	0.182
1240	ENSMUSG00000040563.13	Plppr2	chr9	+	21946945	21947068	21946945	21947052	21947380	21947432	1240	7,18	2,1	1,0	1,2	90	75	0.000118719	0.00605469	0.745,0.938	0.455,0.0	0.614
581	ENSMUSG00000087211.7	Lhx1os	chr11	+	84534479	84534660	84534479	84534560	84535115	84535221	581	1,7	0,2	0,2	6,5	150	75	0.000135312	0.00652789	1.0,0.636	0.0,0.167	0.735
824	ENSMUSG00000060600.15	Eno3	chr11	+	70657201	70657279	70657201	70657267	70657871	70657958	824	3,10	16,30	1,1	22,36	86	75	0.000152614	0.00716885	0.141,0.225	0.038,0.024	0.152
1884	ENSMUSG00000038838.15	Vars2	chr17	-	35657923	35658338	35658131	35658338	35657206	35657318	1884	0,0	28,37	1,8	19,18	150	75	0.000159021	0.00727829	0.0,0.0	0.026,0.182	-0.104
1234	ENSMUSG00000020866.17	Cacna1g	chr11	-	94425763	94425977	94425784	94425977	94423670	94423724	1234	1,8	6,21	0,0	5,6	95	75	0.000173703	0.00756245	0.116,0.231	0.0,0.0	0.174
190	ENSMUSG00000015709.9	Arnt2	chr7	-	84283935	84284127	84283992	84284127	84282096	84282171	190	0,6	63,80	10,4	36,17	131	75	0.000181059	0.007695	0.0,0.041	0.137,0.119	-0.107
1550	ENSMUSG00000040785.18	Ttc3	chr16	+	94370766	94370971	94370766	94370861	94383911	94384066	1550	119126	91108	52,40	75,75	150	75	0.000190707	0.00791658	0.395,0.368	0.257,0.211	0.148
2303	ENSMUSG00000039463.14	Slc9a8	chr2	+	167424118	167424649	167424118	167424297	167434781	167434862	2303	12,13	37,82	22,26	43,23	150	75	0.000200661	0.00795955	0.14,0.073	0.204,0.361	-0.176
2172	ENSMUSG00000006958.13	Chrd	chr16	+	20736263	20736442	20736263	20736383	20736908	20737065	2172	0,0	1,3	1,5	1,5	133	75	0.00020614	0.00799913	0.0,0.0	0.361,0.361	-0.361
2129	ENSMUSG00000058715.11	Fcer1g	chr1	-	171230921	171231031	171230995	171231031	171230066	171230087	2129	1,0	0,6	5,5	0,1	148	75	0.000241908	0.00918735	1.0,0.0	1.0,0.717	-0.359
2534	ENSMUSG00000073197.8	5730507C01Rik	chr12	+	18514737	18514935	18514737	18514863	18531609	18531736	2534	4,4	9,14	16,8	4,5	146	75	0.000274107	0.0101934	0.186,0.128	0.673,0.451	-0.405
1010	ENSMUSG00000037376.14	Trmt6	chr2	-	132810086	132810289	132810205	132810289	132809828	132809953	1010	22,39	31,47	28,17	80,66	150	75	0.000316814	0.0115411	0.262,0.293	0.149,0.114	0.146
2053	ENSMUSG00000042520.16	Ubap2l	chr3	-	90038814	90039016	90038847	90039016	90038369	90038465	2053	40,43	95136	72,65	92,97	107	75	0.000335911	0.0117661	0.228,0.181	0.354,0.32	-0.132
1923	ENSMUSG00000021830.13	Txndc16	chr14	-	45219216	45219390	45219346	45219390	45218995	45219049	1923	24,61	0,0	30,25	2,4	150	75	0.000355399	0.012071	1.0,1.0	0.882,0.758	0.18
107	ENSMUSG00000004221.16	Ikbkg	chrX	+	74427761	74427902	74427761	74427874	74432804	74433006	107	1,3	1,0	0,3	4,6	102	75	0.00038469	0.0121767	0.424,1.0	0.0,0.269	0.577
1600	ENSMUSG00000001909.15	Trmt1	chr8	+	84689256	84689376	84689256	84689349	84689707	84689908	1600	5,6	23,36	22,15	37,16	101	75	0.000388837	0.0121767	0.139,0.11	0.306,0.41	-0.233
597	ENSMUSG00000064120.13	Mocs1	chr17	+	49439421	49439596	49439421	49439586	49449099	49449161	597	1,0	17,15	4,3	10,9	84	75	0.000379111	0.0121767	0.05,0.0	0.263,0.229	-0.221
2112	ENSMUSG00000078923.10	Ube2v1	chr2	-	167629068	167629288	167629169	167629288	167617828	167617977	2112	12,9	16,15	20,18	8,2	150	75	0.0004059	0.0124919	0.273,0.231	0.556,0.818	-0.435
885	ENSMUSG00000060147.15	Serpinb6a	chr13	-	33935568	33935794	33935626	33935794	33931471	33931646	885	14,9	1,4	6,4	0,0	132	75	0.000430145	0.0130137	0.888,0.561	1.0,1.0	-0.275
1576	ENSMUSG00000022702.15	Hira	chr16	+	18895902	18896046	18895902	18895927	18896453	18896564	1576	6,21	0,0	12,14	2,3	150	75	0.000458206	0.0135694	1.0,1.0	0.75,0.7	0.275
2413	ENSMUSG00000029478.16	Ncor2	chr5	-	125028611	125028798	125028620	125028798	125026801	125027217	2413	23,60	13,19	31,36	49,33	83	75	0.000596908	0.0169124	0.615,0.74	0.364,0.496	0.247
298	ENSMUSG00000048495.16	Tyw5	chr1	-	57393584	57393694	57393669	57393694	57393349	57393487	298	2,6	1,0	5,3	5,3	150	75	0.000756576	0.0204619	0.5,1.0	0.333,0.333	0.417
1490	ENSMUSG00000023861.17	Mpc1	chr17	+	8293414	8293495	8293414	8293418	8296534	8296631	1490	5,5	17,29	0,0	10,9	150	75	0.000930201	0.0246951	0.128,0.079	0.0,0.0	0.104
883	ENSMUSG00000060147.15	Serpinb6a	chr13	-	33935572	33935794	33935626	33935794	33931471	33931646	883	15,15	1,4	12,2	0,0	128	75	0.000940764	0.0246951	0.898,0.687	1.0,1.0	-0.208
886	ENSMUSG00000060147.15	Serpinb6a	chr13	-	33935618	33935794	33935626	33935794	33931471	33931646	886	12,4	1,4	2,2	0,0	82	75	0.000995838	0.0253939	0.916,0.478	1.0,1.0	-0.303
1084	ENSMUSG00000024985.18	Tcf7l2	chr19	+	55910578	55910681	55910578	55910669	55912558	55912645	1084	29,51	1,3	59,43	7,17	86	75	0.00110972	0.0275118	0.962,0.937	0.88,0.688	0.165
563	ENSMUSG00000085385.7	Snhg17	chr2	-	158360458	158360599	158360526	158360599	158359181	158359432	563	49,58	3,1	82,54	13,8	142	75	0.00121461	0.0292983	0.896,0.968	0.769,0.781	0.157
451	ENSMUSG00000022641.15	Bbx	chr16	-	50432110	50432389	50432241	50432389	50428909	50428981	451	95166	75106	76,87	146,86	150	75	0.00123474	0.0293868	0.388,0.439	0.207,0.336	0.142
1273	ENSMUSG00000036553.16	Sh3tc1	chr5	-	35714062	35714258	35714112	35714258	35710860	35710994	1273	11,11	0,0	13,21	6,0	124	75	0.00131755	0.029498	1.0,1.0	0.567,1.0	0.217
156	ENSMUSG00000057335.11	Cep170	chr1	-	176769232	176769870	176769712	176769870	176758396	176758517	156	26,53	7,10	34,24	17,25	150	75	0.00135478	0.029498	0.65,0.726	0.5,0.324	0.276
342	ENSMUSG00000038664.16	Herc1	chr9	+	66461699	66461920	66461699	66461899	66462828	66463097	342	74,77	26,31	28,36	27,28	95	75	0.00135384	0.029498	0.692,0.662	0.45,0.504	0.2
344	ENSMUSG00000004561.14	Mettl17	chr14	+	51889146	51889397	51889146	51889217	51889527	51889635	344	7,30	35,77	53,22	66,34	150	75	0.00136712	0.029498	0.091,0.163	0.286,0.244	-0.138
490	ENSMUSG00000041594.17	Tmtc4	chr14	-	122978073	122978286	122978167	122978286	122973169	122973285	490	87196	1,8	113,92	13,9	150	75	0.00132233	0.029498	0.978,0.925	0.813,0.836	0.127
1061	ENSMUSG00000037020.16	Wdr62	chr7	-	30243033	30243141	30243042	30243141	30242745	30242877	1061	0,0	12,17	4,2	21,10	83	75	0.00144317	0.0306674	0.0,0.0	0.147,0.153	-0.15
1549	ENSMUSG00000040785.18	Ttc3	chr16	+	94370750	94370971	94370750	94370861	94403313	94403368	1549	157118	38,45	63,51	34,43	150	75	0.00169326	0.0351449	0.674,0.567	0.481,0.372	0.194
1079	ENSMUSG00000019817.18	Plagl1	chr10	+	13090831	13091024	13090831	13091020	13091774	13091812	1079	50,49	18,19	5,16	0,2	78	75	0.00195603	0.0387945	0.728,0.713	1.0,0.885	-0.222
1357	ENSMUSG00000039983.13	Ccdc32	chr2	-	119029307	119029393	119029316	119029393	119027137	119027387	1357	16,18	13,19	6,1	14,14	83	75	0.00195096	0.0387945	0.527,0.461	0.279,0.061	0.324
639	ENSMUSG00000028644.16	Ermap	chr4	-	119188701	119188943	119188858	119188943	119187629	119187719	639	19,12	9,10	2,1	4,6	150	75	0.00201737	0.0395715	0.514,0.375	0.2,0.077	0.306
97	ENSMUSG00000026577.13	Blzf1	chr1	-	164303847	164303924	164303903	164303924	164302283	164302720	97	4,4	1,0	5,12	8,2	130	75	0.00209447	0.0406373	0.698,1.0	0.265,0.776	0.329
1316	ENSMUSG00000006241.15	Ccdc159	chr9	+	21927470	21927742	21927470	21927728	21929092	21929226	1316	0,0	4,4	1,4	2,15	88	75	0.00224211	0.042128	0.0,0.0	0.299,0.185	-0.242
1663	ENSMUSG00000031310.16	Zmym3	chrX	-	101409611	101409780	101409632	101409780	101409153	101409305	1663	55116	4,2	47,47	6,8	95	75	0.00220498	0.042128	0.916,0.979	0.861,0.823	0.106
782	ENSMUSG00000039652.16	Cpeb3	chr19	-	37139061	37139221	37139130	37139221	37126331	37126388	782	1,14	0,2	4,3	3,4	143	75	0.00222531	0.042128	1.0,0.786	0.412,0.282	0.546
198	ENSMUSG00000033060.15	Lmo7	chr14	+	101886936	101887891	101886936	101887656	101888676	101888706	198	1,1	0,0	2,0	0,3	150	75	0.0023049	0.0428567	1.0,1.0	1.0,0.0	0.5
788	ENSMUSG00000025812.17	Pard3	chr8	+	127398599	127398759	127398599	127398750	127405374	127405564	788	10,36	57153	47,23	71,66	83	75	0.00237856	0.0433878	0.137,0.175	0.374,0.239	-0.15
343	ENSMUSG00000003190.12	Bcl2l12	chr7	-	44993810	44994271	44994179	44994271	44992743	44993031	343	62114	115249	57,65	59,85	150	75	0.00284919	0.0491409	0.212,0.186	0.326,0.277	-0.102

## Sheet: A3'SS
ID	GeneID	geneSymbol	chr	strand	longExonStart_0base	longExonEnd	shortES	shortEE	flankingES	flankingEE	ID	IJC_SAMPLE_1	SJC_SAMPLE_1	IJC_SAMPLE_2	SJC_SAMPLE_2	IncFormLen	SkipFormLen	PValue	FDR	E9.0	E8.0	IncLevelDifference
314	ENSMUSG00000030276.19	Ttll3	chr6	+	113399663	113399771	113399704	113399771	113398769	113398884	314	1,5	1,10	8,2	0,0	115	75	7.57488e-09	7.45873e-06	0.395,0.246	1.0,1.0	-0.679
315	ENSMUSG00000030276.19	Ttll3	chr6	+	113399666	113399771	113399704	113399771	113398769	113398884	315	1,6	1,10	11,4	0,0	112	75	6.72384e-09	7.45873e-06	0.401,0.287	1.0,1.0	-0.656
43	ENSMUSG00000090231.10	Cfb	chr17	-	34856879	34856945	34856879	34856929	34857003	34857136	43	1,4	0,0	3,4	3,8	90	75	1.71798e-07	0.000126873	1.0,1.0	0.455,0.294	0.625
2202	ENSMUSG00000040856.17	Dlk1	chr12	+	109460045	109463336	109460117	109463336	109459606	109459892	2202	744946	297415	491402	98,96	146	75	9.67945e-07	0.000555932	0.563,0.539	0.72,0.683	-0.151
3406	ENSMUSG00000041351.16	Rap1gap	chr4	+	137728228	137728363	137728259	137728363	137727676	137727779	3406	1,3	0,1	0,0	1,5	105	75	1.37696e-06	0.000555932	1.0,0.682	0.0,0.0	0.841
3881	ENSMUSG00000026227.11	2810459M11Rik	chr1	+	86048587	86048701	86048590	86048701	86045862	86046572	3881	11,2	2,1	1,2	4,16	77	75	1.21207e-06	0.000555932	0.843,0.661	0.196,0.109	0.6
4130	ENSMUSG00000029283.17	Cdc7	chr5	+	106974600	106975660	106975484	106975660	106973776	106974020	4130	53145	2,9	81,92	20,25	150	75	1.50557e-06	0.000555932	0.93,0.89	0.669,0.648	0.251
1988	ENSMUSG00000041372.10	B4galnt3	chr6	-	120214746	120215503	120214746	120215500	120216273	120216335	1988	4,7	0,0	5,4	5,3	77	75	3.09201e-06	0.000746241	1.0,1.0	0.493,0.565	0.471
2606	ENSMUSG00000020526.12	Znhit3	chr11	-	84914210	84914383	84914210	84914285	84916098	84916130	2606	25,21	52,67	9,5	84,70	150	75	3.31625e-06	0.000746241	0.194,0.135	0.051,0.034	0.122
2792	ENSMUSG00000033540.18	Idua	chr5	+	108680294	108680497	108680394	108680497	108680110	108680206	2792	12,13	2,6	14,13	0,0	150	75	3.53669e-06	0.000746241	0.75,0.52	1.0,1.0	-0.365
3452	ENSMUSG00000030231.10	Plekha5	chr6	+	140579426	140579476	140579429	140579476	140577226	140577338	3452	12,22	36,53	7,5	100,58	77	75	2.77973e-06	0.000746241	0.245,0.288	0.064,0.077	0.196
717	ENSMUSG00000057110.15	Cntrl	chr2	+	35147231	35147411	35147234	35147411	35145056	35145236	717	36,74	17,23	29,35	0,3	77	75	3.33213e-06	0.000746241	0.673,0.758	1.0,0.919	-0.244
1783	ENSMUSG00000019817.18	Plagl1	chr10	+	13116695	13116781	13116709	13116781	13114157	13114220	1783	33,96	42,70	29,27	7,2	88	75	5.7116e-06	0.0010862	0.401,0.539	0.779,0.92	-0.38
2934	ENSMUSG00000034793.15	G6pc3	chr11	+	102192748	102193226	102193084	102193226	102192472	102192563	2934	120158	1,0	100,74	8,5	150	75	5.88327e-06	0.0010862	0.984,1.0	0.862,0.881	0.121
2267	ENSMUSG00000021792.15	Fam213a	chr14	-	41004040	41004220	41004040	41004203	41013625	41013771	2267	5,5	5,3	17,9	1,0	91	75	8.61516e-06	0.00141384	0.452,0.579	0.933,1.0	-0.451
3316	ENSMUSG00000003617.16	Cp	chr3	+	19974858	19975058	19974861	19975058	19973776	19973929	3316	2,7	2,11	0,0	4,4	77	75	8.21015e-06	0.00141384	0.493,0.383	0.0,0.0	0.438
1391	ENSMUSG00000027674.16	Pex5l	chr3	-	33005919	33006046	33005919	33006043	33007121	33007316	1391	0,0	2,6	4,2	6,2	77	75	1.60873e-05	0.00250116	0.0,0.0	0.394,0.493	-0.444
2642	ENSMUSG00000030281.16	Il17rc	chr6	+	113476398	113476538	113476425	113476538	113474552	113474597	2642	5,8	0,1	1,2	6,1	101	75	2.58067e-05	0.00354799	1.0,0.856	0.11,0.598	0.574
983	ENSMUSG00000026074.14	Map4k4	chr1	+	40000530	40000749	40000623	40000749	39999887	39999974	983	98258	154316	180159	129116	150	75	2.79481e-05	0.00354799	0.241,0.29	0.411,0.407	-0.144
1207	ENSMUSG00000026288.14	Inpp5d	chr1	+	87667888	87668063	87667891	87668063	87665386	87665537	1207	1,5	0,0	5,5	4,2	77	75	3.44285e-05	0.00397057	1.0,1.0	0.549,0.709	0.371
1350	ENSMUSG00000035125.10	Gcfc2	chr6	+	81944320	81944520	81944406	81944520	81943428	81943541	1350	34,66	9,24	79,45	6,3	150	75	3.72757e-05	0.00397057	0.654,0.579	0.868,0.882	-0.258
2837	ENSMUSG00000028664.14	Ephb2	chr4	-	136672442	136672510	136672442	136672507	136673262	136673371	2837	5,6	71135	21,29	150,99	77	75	3.86564e-05	0.00397057	0.064,0.041	0.12,0.222	-0.118
777	ENSMUSG00000025899.14	Alkbh8	chr9	+	3349357	3349490	3349419	3349490	3347803	3347908	777	1,2	19,49	10,11	31,35	136	75	3.6433e-05	0.00397057	0.028,0.022	0.151,0.148	-0.124
3992	ENSMUSG00000039178.9	Tbc1d19	chr5	+	53838126	53838237	53838176	53838237	53837923	53837970	3992	56122	10,4	89,84	1,0	124	75	4.92474e-05	0.00484923	0.772,0.949	0.982,1.0	-0.13
2114	ENSMUSG00000037692.14	Ahdc1	chr4	+	133060675	133060892	133060780	133060892	133055012	133055203	2114	98139	85149	144104	75,46	150	75	5.96965e-05	0.00551073	0.366,0.318	0.49,0.531	-0.168
55	ENSMUSG00000029563.16	Foxp2	chr6	+	15377869	15378088	15377950	15378088	15376688	15376826	55	8,7	1,4	7,6	0,0	150	75	6.88251e-05	0.00580884	0.8,0.467	1.0,1.0	-0.366
776	ENSMUSG00000035469.17	Rcbtb1	chr14	+	59206763	59206930	59206803	59206930	59205624	59205722	776	5,10	3,4	16,15	1,0	114	75	6.70915e-05	0.00580884	0.523,0.622	0.913,1.0	-0.384
2868	ENSMUSG00000038618.12	Rassf7	chr7	+	141216999	141217712	141217028	141217712	141216720	141216851	2868	65,93	5,15	135120	5,1	103	75	7.95995e-05	0.00581327	0.904,0.819	0.952,0.989	-0.109
3623	ENSMUSG00000030177.14	Ccdc77	chr6	-	120341972	120342077	120341972	120342069	120348387	120348530	3623	0,0	7,14	1,5	6,9	82	75	8.29593e-05	0.00581327	0.0,0.0	0.132,0.337	-0.235
3848	ENSMUSG00000014873.15	Surf2	chr2	+	26918864	26919055	26918928	26919055	26917427	26917531	3848	24,29	0,0	27,23	7,1	138	75	7.88725e-05	0.00581327	1.0,1.0	0.677,0.926	0.198
436	ENSMUSG00000039988.14	Ankrd13c	chr3	+	157972999	157975294	157975227	157975294	157972231	157972317	436	99174	10,11	164127	3,1	150	75	7.60293e-05	0.00581327	0.832,0.888	0.965,0.984	-0.114
89	ENSMUSG00000043085.14	Tmem82	chr4	-	141614944	141615135	141614944	141615110	141616203	141616621	89	7,2	0,0	7,4	2,3	99	75	8.22518e-05	0.00581327	1.0,1.0	0.726,0.503	0.385
2643	ENSMUSG00000040455.17	Usp45	chr4	+	21781735	21781908	21781738	21781908	21780340	21780450	2643	39,22	1,0	27,20	5,5	77	75	9.27376e-05	0.00606452	0.974,1.0	0.84,0.796	0.169
3962	ENSMUSG00000033147.16	Slc22a15	chr3	-	101880008	101880224	101880008	101880187	101883459	101883589	3962	9,1	1,5	2,6	0,0	111	75	9.44373e-05	0.00606452	0.859,0.119	1.0,1.0	-0.511
2397	ENSMUSG00000035293.13	G2e3	chr12	+	51367751	51367956	51367774	51367956	51363416	51363546	2397	4,5	0,1	2,1	4,1	97	75	0.000102025	0.0064124	1.0,0.794	0.279,0.436	0.539
4133	ENSMUSG00000006335.16	Tfpt	chr7	-	3628827	3629112	3628827	3629086	3629551	3629579	4133	3,7	25,29	0,0	29,16	100	75	0.000115028	0.00707904	0.083,0.153	0.0,0.0	0.118
1271	ENSMUSG00000028736.13	Pax7	chr4	-	139828575	139828710	139828575	139828704	139829496	139829626	1271	2,7	7,12	1,0	11,13	80	75	0.000132594	0.00783364	0.211,0.354	0.079,0.0	0.243
4018	ENSMUSG00000070733.13	Fryl	chr5	-	73071104	73071309	73071104	73071306	73072735	73072921	4018	12,22	2,1	13,18	14,8	77	75	0.000130077	0.00783364	0.854,0.955	0.475,0.687	0.324
3844	ENSMUSG00000063870.12	Chd4	chr6	+	125102431	125102610	125102470	125102610	125102162	125102298	3844	9051347	133308	857741	248247	113	75	0.000145829	0.00844664	0.819,0.744	0.696,0.666	0.1
4268	ENSMUSG00000020818.16	Mfsd11	chr11	+	116859323	116859378	116859348	116859378	116858473	116858581	4268	13,17	4,4	21,25	0,1	99	75	0.000149005	0.00846463	0.711,0.763	1.0,0.95	-0.238
1940	ENSMUSG00000046603.15	Tcaim	chr9	+	122818773	122819026	122818849	122819026	122814431	122814588	1940	8,16	0,1	30,14	5,10	150	75	0.000172632	0.00962178	1.0,0.889	0.75,0.412	0.364
1682	ENSMUSG00000034758.12	Tle6	chr10	-	81595322	81595405	81595322	81595375	81595479	81595555	1682	6,9	1,0	6,11	10,3	104	75	0.000188301	0.0103008	0.812,1.0	0.302,0.726	0.392
3218	ENSMUSG00000027365.14	Trpm7	chr2	-	126805016	126805087	126805016	126805084	126807288	126807379	3218	88,81	30,40	99,84	20,9	77	75	0.000196562	0.0105572	0.741,0.664	0.828,0.901	-0.162
2703	ENSMUSG00000039199.6	Zdhhc1	chr8	-	105472990	105473240	105472990	105473069	105473483	105473566	2703	4,11	0,1	1,4	2,2	150	75	0.000233249	0.0116783	1.0,0.846	0.2,0.5	0.573
3999	ENSMUSG00000009687.14	Fxyd5	chr7	-	31037820	31037931	31037820	31037928	31039037	31039094	3999	0,0	1,3	2,3	6,4	77	75	0.000227576	0.0116783	0.0,0.0	0.245,0.422	-0.334
3755	ENSMUSG00000056228.10	Cars2	chr8	-	11530294	11530618	11530294	11530427	11537271	11537355	3755	0,1	5,21	2,6	8,5	150	75	0.000242515	0.0118469	0.0,0.023	0.111,0.375	-0.231
4271	ENSMUSG00000038580.13	Sct	chr7	-	141278617	141278722	141278617	141278715	141278832	141278934	4271	3,1	4,11	8,10	1,4	81	75	0.000244638	0.0118469	0.41,0.078	0.881,0.698	-0.545
1996	ENSMUSG00000033857.12	Engase	chr11	+	118486705	118486936	118486821	118486936	118486447	118486553	1996	6,4	17,10	0,0	7,4	150	75	0.000263134	0.0122595	0.15,0.167	0.0,0.0	0.159
3127	ENSMUSG00000028484.16	Psip1	chr4	-	83461870	83462553	83461870	83462473	83463594	83463713	3127	111162	42,47	143132	89,86	150	75	0.00027601	0.0122595	0.569,0.633	0.445,0.434	0.161
354	ENSMUSG00000013787.15	Ehmt2	chr17	+	34905609	34906058	34905909	34906058	34905341	34905456	354	91126	69129	48,44	84,82	150	75	0.000263482	0.0122595	0.397,0.328	0.222,0.212	0.146
4037	ENSMUSG00000018750.14	Zbtb4	chr11	+	69775801	69776889	69775861	69776889	69775375	69775442	4037	0,0	7,2	3,4	0,10	134	75	0.000277758	0.0122595	0.0,0.0	1.0,0.183	-0.592
1374	ENSMUSG00000073424.9	Cyp4f15	chr17	+	32701882	32702037	32701903	32702037	32700204	32700334	1374	0,0	2,4	3,2	6,0	95	75	0.000306481	0.012874	0.0,0.0	0.283,1.0	-0.641
3799	ENSMUSG00000014791.10	Elmo3	chr8	+	105306840	105306953	105306853	105306953	105306595	105306765	3799	2,3	4,4	0,0	4,2	87	75	0.000308488	0.012874	0.301,0.393	0.0,0.0	0.347
931	ENSMUSG00000020679.11	Hnf1b	chr11	+	83861715	83861980	83861793	83861980	83855903	83856103	931	6,16	0,0	63,41	5,6	150	75	0.000296931	0.012874	1.0,1.0	0.863,0.774	0.181
847	ENSMUSG00000026082.11	Rev1	chr1	-	38079289	38079398	38079289	38079395	38083703	38083820	847	25,27	1,4	16,12	9,7	77	75	0.000319329	0.0131014	0.961,0.868	0.634,0.625	0.285
3846	ENSMUSG00000014873.15	Surf2	chr2	+	26918872	26919055	26918928	26919055	26917427	26917531	3846	43,46	0,0	55,49	7,1	130	75	0.000432347	0.0170287	1.0,1.0	0.819,0.966	0.108
3510	ENSMUSG00000043262.16	Uevld	chr7	-	46940132	46940303	46940132	46940277	46943787	46943890	3510	48,29	0,0	38,27	2,5	100	75	0.000457633	0.0177875	1.0,1.0	0.934,0.802	0.132
2847	ENSMUSG00000040447.15	Spns2	chr11	-	72453553	72453714	72453553	72453600	72454053	72454217	2847	0,6	31,68	15,4	25,34	150	75	0.000484294	0.018439	0.0,0.042	0.231,0.056	-0.123
4243	ENSMUSG00000042625.16	Safb2	chr17	-	56566878	56567018	56566878	56567015	56567532	56567624	4243	2,1	37,53	15,4	44,53	77	75	0.000524746	0.0196215	0.05,0.018	0.249,0.068	-0.124
494	ENSMUSG00000001827.12	Folr1	chr7	-	101868397	101868554	101868397	101868551	101869156	101869304	494	0,0	1,2	4,7	25,21	77	75	0.000571593	0.0208455	0.0,0.0	0.135,0.245	-0.19
1450	ENSMUSG00000020400.17	Tnip1	chr11	-	54910786	54911571	54910786	54911497	54915496	54915587	1450	15,28	13,38	32,26	4,11	148	75	0.000595907	0.0212086	0.369,0.272	0.802,0.545	-0.353
522	ENSMUSG00000078789.9	Dph1	chr11	-	75180560	75180689	75180560	75180661	75180787	75180944	522	5,13	108122	14,9	36,48	102	75	0.000624156	0.021439	0.033,0.073	0.222,0.121	-0.118
874	ENSMUSG00000018570.17	2810408A11Rik	chr11	-	69899705	69899926	69899705	69899810	69900302	69900957	874	33,43	7,12	18,21	17,15	150	75	0.000613681	0.021439	0.702,0.642	0.346,0.412	0.293
4108	ENSMUSG00000064179.13	Tnnt1	chr7	-	4508473	4508625	4508473	4508583	4509010	4509124	4108	1,6	9,19	0,0	11,9	116	75	0.000633651	0.021515	0.067,0.17	0.0,0.0	0.119
56	ENSMUSG00000029563.16	Foxp2	chr6	+	15377887	15378088	15377950	15378088	15376688	15376826	56	14,16	1,4	12,13	0,0	137	75	0.0007302	0.0234529	0.885,0.686	1.0,1.0	-0.214
3776	ENSMUSG00000001870.15	Ltbp1	chr17	+	75276395	75276623	75276554	75276623	75273866	75274034	3776	83141	67,46	111,82	17,16	150	75	0.000851961	0.0256806	0.382,0.605	0.766,0.719	-0.249
1813	ENSMUSG00000044060.18	A830010M20Rik	chr5	+	107504929	107505130	107504990	107505130	107504503	107504594	1813	5,1	3,5	1,0	15,4	135	75	0.000919204	0.0271533	0.481,0.1	0.036,0.0	0.272
2686	ENSMUSG00000110393.1	RP23-414P13.3	chr13	+	65247441	65247767	65247640	65247767	65241752	65242015	2686	2,5	1,0	5,4	2,11	150	75	0.000910512	0.0271533	0.5,1.0	0.556,0.154	0.395
90	ENSMUSG00000025466.19	Fuom	chr7	-	140099469	140099706	140099469	140099622	140099878	140099952	90	3,10	0,5	2,2	0,0	150	75	0.0010397	0.0297049	1.0,0.5	1.0,1.0	-0.25
566	ENSMUSG00000037339.17	Fam53a	chr5	-	33600355	33608227	33600355	33600880	33614602	33614834	566	5,18	0,0	3,23	0,5	150	75	0.00108537	0.0299643	1.0,1.0	1.0,0.697	0.151
1663	ENSMUSG00000031386.14	Hcfc1	chrX	-	73947841	73948418	73947841	73948286	73948901	73949065	1663	167379	222346	380282	240206	150	75	0.00112347	0.0301828	0.273,0.354	0.442,0.406	-0.111
4019	ENSMUSG00000019737.14	Syne4	chr7	+	30318672	30318731	30318677	30318731	30317967	30318042	4019	10,16	0,0	13,7	3,2	79	75	0.00112394	0.0301828	1.0,1.0	0.804,0.769	0.214
1373	ENSMUSG00000042498.16	D330045A20Rik	chrX	+	139513142	139513307	139513145	139513307	139511544	139511649	1373	3,4	0,0	3,3	3,1	77	75	0.00116003	0.0305958	1.0,1.0	0.493,0.745	0.381
215	ENSMUSG00000029075.6	Tnfrsf4	chr4	+	156015299	156015452	156015385	156015452	156014901	156015009	215	1,0	0,2	3,1	0,0	150	75	0.00119564	0.0311195	1.0,0.0	1.0,1.0	-0.5
3760	ENSMUSG00000015522.18	Arnt	chr3	+	95493697	95493860	95493700	95493860	95491022	95491170	3760	54,88	5,8	64,39	12,21	77	75	0.00123771	0.0312496	0.913,0.915	0.839,0.644	0.172
855	ENSMUSG00000030584.14	Dpf1	chr7	+	29314138	29314402	29314282	29314402	29313081	29313213	855	5,11	4,2	7,8	1,0	150	75	0.00134596	0.0330059	0.385,0.733	0.778,1.0	-0.33
942	ENSMUSG00000031166.13	Wdr13	chrX	-	8131384	8131625	8131384	8131591	8132286	8132366	942	24,20	1,6	22,27	0,1	108	75	0.00135197	0.0330059	0.943,0.698	1.0,0.949	-0.154
12	ENSMUSG00000059022.14	Kcp	chr6	-	29489032	29489153	29489032	29489150	29490065	29490148	12	5,3	6,3	2,2	0,1	77	75	0.00141194	0.0341875	0.448,0.493	1.0,0.661	-0.36
1707	ENSMUSG00000027550.14	Lrrcc1	chr3	+	14551171	14551527	14551387	14551527	14550250	14550455	1707	2,15	16,21	3,1	24,29	150	75	0.00143178	0.034386	0.059,0.263	0.059,0.017	0.123
616	ENSMUSG00000000530.16	Acvrl1	chr15	+	101134606	101134743	101134644	101134743	101128926	101129063	616	1,3	11,8	6,11	7,4	112	75	0.00145013	0.0345458	0.057,0.201	0.365,0.648	-0.377
1160	ENSMUSG00000026090.16	2010300C02Rik	chr1	-	37611676	37612399	37611676	37612396	37613336	37613481	1160	6,1	2,9	2,2	0,1	77	75	0.00146507	0.0346225	0.745,0.098	1.0,0.661	-0.409
3403	ENSMUSG00000036523.16	Greb1	chr12	-	16706095	16706291	16706095	16706288	16708552	16708750	3403	2,8	0,5	7,12	0,0	77	75	0.00148625	0.0348443	1.0,0.609	1.0,1.0	-0.196
2826	ENSMUSG00000038593.18	Tctn1	chr5	-	122246484	122246634	122246484	122246571	122247919	122248045	2826	10,21	0,0	14,9	5,0	137	75	0.00152803	0.0355417	1.0,1.0	0.605,1.0	0.198
790	ENSMUSG00000010476.14	Ebf3	chr7	-	137198491	137198689	137198491	137198581	137199093	137199282	790	14,29	15,37	12,11	1,4	150	75	0.00162551	0.037223	0.318,0.282	0.857,0.579	-0.418
978	ENSMUSG00000020736.12	Nt5c	chr11	-	115490419	115490769	115490419	115490744	115490852	115490967	978	1,5	32,54	10,14	59,35	99	75	0.0016191	0.037223	0.023,0.066	0.114,0.233	-0.129
3520	ENSMUSG00000042826.13	Fgf11	chr11	-	69798563	69798762	69798563	69798678	69799351	69799455	3520	9,1	1,0	2,2	1,2	150	75	0.0016824	0.0377759	0.818,1.0	0.5,0.333	0.493
4307	ENSMUSG00000009894.15	Snap47	chr11	-	59442791	59442912	59442791	59442841	59449914	59449999	4307	7,11	2,1	1,5	5,4	145	75	0.00168158	0.0377759	0.644,0.851	0.094,0.393	0.504
2440	ENSMUSG00000021235.13	Coq6	chr12	+	84368142	84368709	84368585	84368709	84366884	84367019	2440	46,79	0,0	46,47	4,2	150	75	0.0017095	0.0379689	1.0,1.0	0.852,0.922	0.113
1346	ENSMUSG00000078671.11	Chd2	chr7	-	73475343	73475579	73475343	73475493	73478658	73478730	1346	26,41	40,50	18,13	46,50	150	75	0.00192439	0.0414939	0.245,0.291	0.164,0.115	0.129
1568	ENSMUSG00000017652.16	Cd40	chr2	+	165062211	165062364	165062285	165062364	165055626	165055758	1568	2,4	6,11	0,0	4,10	148	75	0.00199235	0.0426478	0.145,0.156	0.0,0.0	0.15
3269	ENSMUSG00000004113.18	Cacna1b	chr2	-	24718029	24718122	24718029	24718119	24719044	24719101	3269	3,3	0,0	2,6	2,2	77	75	0.00207583	0.044115	1.0,1.0	0.493,0.745	0.381
953	ENSMUSG00000074165.10	Zfp788	chr7	+	41647482	41647617	41647490	41647617	41643332	41643432	953	6,9	4,4	1,6	0,1	82	75	0.00209938	0.0442968	0.578,0.673	1.0,0.846	-0.298
2684	ENSMUSG00000036098.15	Myrf	chr19	-	10215016	10215105	10215016	10215102	10215741	10215810	2684	74113	90118	74,50	47,28	77	75	0.00218532	0.0457714	0.445,0.483	0.605,0.635	-0.156
3671	ENSMUSG00000032816.14	Igdcc4	chr9	+	65126754	65126928	65126757	65126928	65125284	65125422	3671	6,14	12,25	0,1	4,2	77	75	0.00221522	0.0457714	0.328,0.353	0.0,0.328	0.177

## Sheet: RI
ID	GeneID	geneSymbol	chr	strand	riExonStart_0base	riExonEnd	upstreamES	upstreamEE	downstreamES	downstreamEE	ID	IJC_SAMPLE_1	SJC_SAMPLE_1	IJC_SAMPLE_2	SJC_SAMPLE_2	IncFormLen	SkipFormLen	PValue	FDR	E9.0	E8.0	IncLevelDifference
1421	ENSMUSG00000021134.17	Srsf5	chr12	+	80947795	80949168	80947795	80947865	80949094	80949168	1421	483989	558853	266279	812698	150	75	0	0	0.302,0.367	0.141,0.167	0.181
2642	ENSMUSG00000006958.13	Chrd	chr16	+	20739406	20740056	20739406	20739510	20739953	20740056	2642	8,2	0,0	0,0	3,1	150	75	7.66535e-11	9.81164e-08	1.0,1.0	0.0,0.0	1
1341	ENSMUSG00000025473.16	Adam8	chr7	-	139987178	139987737	139987178	139987268	139987559	139987737	1341	1,3	1,8	7,2	0,0	150	75	3.06404e-10	2.61465e-07	0.333,0.158	1.0,1.0	-0.754
1458	ENSMUSG00000026034.17	Clk1	chr1	-	58419666	58421308	58419666	58419733	58421082	58421308	1458	26,47	3,6	21,28	47,21	150	75	2.0585e-08	1.31744e-05	0.813,0.797	0.183,0.4	0.513
1446	ENSMUSG00000033857.12	Engase	chr11	+	118485756	118486553	118485756	118485905	118486444	118486553	1446	0,0	2,8	11,6	1,4	150	75	9.99388e-08	4.26406e-05	0.0,0.0	0.846,0.429	-0.637
1676	ENSMUSG00000024118.13	1600002H07Rik	chr17	-	24220251	24220615	24220251	24220310	24220516	24220615	1676	9,34	82166	41,38	73,64	150	75	2.09308e-07	7.65471e-05	0.052,0.093	0.219,0.229	-0.152
1445	ENSMUSG00000033857.12	Engase	chr11	+	118485756	118486553	118485756	118485905	118486447	118486553	1445	0,0	10,14	11,6	6,12	150	75	4.20218e-07	0.000116938	0.0,0.0	0.478,0.2	-0.339
2420	ENSMUSG00000019823.17	Mical1	chr10	+	41486593	41487030	41486593	41486667	41486757	41487030	2420	7,12	27,51	33,22	28,17	150	75	4.08634e-07	0.000116938	0.115,0.105	0.371,0.393	-0.272
3030	ENSMUSG00000020776.18	Fbf1	chr11	-	116147903	116148228	116147903	116148043	116148120	116148228	3030	17,35	100107	34,29	39,32	150	75	4.5679e-07	0.000116938	0.078,0.141	0.304,0.312	-0.199
31	ENSMUSG00000090231.10	Cfb	chr17	-	34856879	34857136	34856879	34856929	34857003	34857136	31	21,44	0,0	21,17	3,8	148	75	6.47046e-07	0.000150585	1.0,1.0	0.78,0.519	0.351
2082	ENSMUSG00000004394.12	Tmed4	chr11	-	6274397	6274870	6274397	6274498	6274673	6274870	2082	34,96	87172	28,28	173131	150	75	1.15459e-06	0.000246313	0.163,0.218	0.075,0.097	0.105
2403	ENSMUSG00000047507.12	Baiap3	chr17	-	25245136	25245395	25245136	25245245	25245315	25245395	2403	1,0	2,1	6,4	0,0	144	75	1.32976e-06	0.00026186	0.207,0.0	1.0,1.0	-0.896
2047	ENSMUSG00000033540.18	Idua	chr5	+	108680110	108680497	108680110	108680206	108680394	108680497	2047	10,5	2,6	11,5	0,0	150	75	1.63392e-06	0.000278855	0.714,0.294	1.0,1.0	-0.496
851	ENSMUSG00000070003.7	Ssbp4	chr8	-	70598992	70599163	70598992	70599028	70599117	70599163	851	13,9	77106	21,16	42,26	150	75	1.57115e-06	0.000278855	0.078,0.041	0.2,0.235	-0.158
339	ENSMUSG00000022322.8	Shcbp1	chr8	-	4767906	4768311	4767906	4768022	4768143	4768311	339	10,10	40,37	1,1	53,39	150	75	2.69136e-06	0.000388052	0.111,0.119	0.009,0.013	0.104
350	ENSMUSG00000053693.16	Mast1	chr8	-	84920796	84921232	84920796	84920962	84921099	84921232	350	3,4	2,0	0,0	1,2	150	75	2.72849e-06	0.000388052	0.429,1.0	0.0,0.0	0.715
275	ENSMUSG00000025507.13	Pidd1	chr7	-	141442150	141443356	141442150	141442564	141442967	141443356	275	7,12	28,45	28,22	18,22	150	75	3.75894e-06	0.000481144	0.111,0.118	0.438,0.333	-0.271
1342	ENSMUSG00000025473.16	Adam8	chr7	-	139984728	139985430	139984728	139984843	139985336	139985430	1342	2,9	0,5	0,0	3,4	150	75	5.17939e-06	0.000552468	1.0,0.474	0.0,0.0	0.737
219	ENSMUSG00000037773.14	Pced1a	chr2	-	130422224	130422704	130422224	130422375	130422465	130422704	219	33,51	21,29	8,14	32,24	150	75	6.07005e-06	0.000621573	0.44,0.468	0.111,0.226	0.285
558	ENSMUSG00000007850.16	Hnrnph1	chr11	+	50379820	50382715	50379820	50379964	50382536	50382715	558	4861419	60,58	788905	151126	150	75	7.24074e-06	0.000712935	0.802,0.924	0.723,0.782	0.111
69	ENSMUSG00000010936.11	Vac14	chr8	+	110712747	110715577	110712747	110712827	110715426	110715577	69	18,35	41,59	21,20	143,98	150	75	1.39815e-05	0.00127831	0.18,0.229	0.068,0.093	0.124
3237	ENSMUSG00000039963.18	Ccdc40	chr11	+	119245834	119246350	119245834	119246078	119246167	119246350	3237	1,1	10,37	3,13	12,20	150	75	1.68536e-05	0.00148776	0.048,0.013	0.111,0.245	-0.147
2036	ENSMUSG00000030871.11	Ears2	chr7	-	122046623	122048574	122046623	122046732	122048101	122048574	2036	7,11	27,59	22,26	27,32	150	75	2.09905e-05	0.00158046	0.115,0.085	0.289,0.289	-0.189
2702	ENSMUSG00000028467.15	Gba2	chr4	-	43569488	43569955	43569488	43569661	43569829	43569955	2702	9,12	76,91	28,24	67,57	150	75	2.22126e-05	0.00162469	0.056,0.062	0.173,0.174	-0.114
450	ENSMUSG00000026309.14	Ilkap	chr1	-	91387214	91388464	91387214	91387341	91388354	91388464	450	33,39	10,9	57,54	4,0	150	75	2.45041e-05	0.00174251	0.623,0.684	0.877,1.0	-0.285
1739	ENSMUSG00000038685.18	Rtel1	chr2	+	181354352	181355552	181354352	181354442	181355309	181355552	1739	30,32	1,0	49,27	5,8	150	75	5.44965e-05	0.00361341	0.938,1.0	0.831,0.628	0.239
2360	ENSMUSG00000057897.14	Camk2b	chr11	-	5972631	5972888	5972631	5972726	5972812	5972888	2360	1,0	4,8	2,6	2,1	150	75	5.5048e-05	0.00361341	0.111,0.0	0.333,0.75	-0.486
1388	ENSMUSG00000110206.1	Flt3l	chr7	-	45132227	45134026	45132227	45132412	45133881	45134026	1388	0,2	1,2	2,3	0,0	150	75	6.13031e-05	0.00389027	0.0,0.333	1.0,1.0	-0.834
2243	ENSMUSG00000010057.8	Nprl2	chr9	+	107544597	107544840	107544597	107544634	107544746	107544840	2243	9,18	60120	40,16	57,52	150	75	6.23051e-05	0.00389027	0.07,0.07	0.26,0.133	-0.127
2448	ENSMUSG00000023262.12	Acy1	chr9	-	106434964	106435169	106434964	106435014	106435095	106435169	2448	11,28	63148	33,35	71,69	150	75	7.57403e-05	0.00450408	0.08,0.086	0.189,0.202	-0.113
3054	ENSMUSG00000028256.16	Odf2l	chr3	+	145126092	145127890	145126092	145126225	145127830	145127890	3054	4,13	1,0	8,6	4,7	150	75	7.74138e-05	0.00450408	0.667,1.0	0.5,0.3	0.433
3161	ENSMUSG00000002871.14	Tpra1	chr6	+	88910150	88910401	88910150	88910261	88910340	88910401	3161	44,77	36,64	42,56	90,93	150	75	8.63974e-05	0.00491505	0.379,0.376	0.189,0.231	0.167
3205	ENSMUSG00000041263.14	Rusc1	chr3	-	89089176	89089561	89089176	89089351	89089484	89089561	3205	4,5	18,23	14,17	13,15	150	75	8.90209e-05	0.0049542	0.1,0.098	0.35,0.362	-0.257
2953	ENSMUSG00000023764.18	Sfi1	chr11	-	3134625	3135542	3134625	3134730	3135282	3135542	2953	17,17	16,10	29,35	6,2	150	75	9.95001e-05	0.00532849	0.347,0.459	0.707,0.897	-0.399
3215	ENSMUSG00000054708.17	Ankrd24	chr10	+	81635687	81636426	81635687	81635752	81636368	81636426	3215	3,17	6,5	9,9	0,1	150	75	0.00010722	0.00548968	0.2,0.63	1.0,0.818	-0.494
1239	ENSMUSG00000014782.15	Plekhg4	chr8	+	105376748	105377135	105376748	105376865	105377036	105377135	1239	3,1	0,1	1,0	1,1	150	75	0.000119958	0.00568896	1.0,0.333	0.333,0.0	0.5
12	ENSMUSG00000042606.9	Hirip3	chr7	+	126862599	126862926	126862599	126862720	126862817	126862926	12	26,66	179165	76,50	95108	150	75	0.000122224	0.00568896	0.068,0.167	0.286,0.188	-0.119
451	ENSMUSG00000026309.14	Ilkap	chr1	-	91387214	91388464	91387214	91387341	91388344	91388464	451	26,33	74109	55,52	74,70	150	75	0.000116134	0.00568896	0.149,0.131	0.271,0.271	-0.131
878	ENSMUSG00000023191.9	P3h3	chr6	-	124850917	124851131	124850917	124850983	124851078	124851131	878	9,10	0,0	5,4	2,2	150	75	0.000121409	0.00568896	1.0,1.0	0.556,0.5	0.472
2752	ENSMUSG00000022843.16	Clcn2	chr16	-	20710271	20710639	20710271	20710427	20710554	20710639	2752	5,13	38,76	16,20	36,28	150	75	0.000130312	0.00595711	0.062,0.079	0.182,0.263	-0.152
2903	ENSMUSG00000008167.14	Fbxw9	chr8	+	85064383	85064672	85064383	85064496	85064580	85064672	2903	6,24	22,42	23,9	11,5	150	75	0.000151044	0.00655375	0.12,0.222	0.511,0.474	-0.322
1276	ENSMUSG00000052926.15	Rnaseh2a	chr8	-	84957666	84958089	84957666	84957853	84957965	84958089	1276	53107	0,2	100,74	9,6	150	75	0.000156641	0.00668333	1.0,0.964	0.847,0.86	0.129
2633	ENSMUSG00000025571.13	Tnrc6c	chr11	+	117749576	117753144	117749576	117749817	117752976	117753144	2633	17,21	23,51	17,9	91,72	150	75	0.000165922	0.0069633	0.27,0.171	0.085,0.059	0.149
358	ENSMUSG00000032295.15	Man2c1	chr9	+	57137281	57137585	57137281	57137374	57137468	57137585	358	7,23	51,61	50,36	74,47	150	75	0.000180596	0.00745687	0.064,0.159	0.253,0.277	-0.154
542	ENSMUSG00000057110.15	Cntrl	chr2	+	35175537	35176322	35175537	35175600	35176127	35176322	542	7,20	63105	27,16	43,45	150	75	0.000185547	0.00753967	0.053,0.087	0.239,0.151	-0.125
2867	ENSMUSG00000014873.15	Surf2	chr2	+	26917427	26919055	26917427	26917531	26918928	26919055	2867	28,38	0,0	43,37	7,1	150	75	0.00020719	0.00816011	1.0,1.0	0.754,0.949	0.149
1474	ENSMUSG00000027680.15	Fxr1	chr3	+	34058023	34058231	34058023	34058081	34058168	34058231	1474	136253	126211	192183	307247	150	75	0.000225134	0.00873248	0.351,0.375	0.238,0.27	0.109
348	ENSMUSG00000074578.13	Zfas1	chr2	+	167065433	167065862	167065433	167065480	167065686	167065862	348	161196	264306	187195	191173	150	75	0.000240094	0.00907127	0.234,0.243	0.329,0.36	-0.106
1559	ENSMUSG00000031537.15	Ikbkb	chr8	-	22665488	22665911	22665488	22665636	22665811	22665911	1559	7,26	33104	31,27	51,39	150	75	0.000247758	0.00919216	0.096,0.111	0.233,0.257	-0.141
661	ENSMUSG00000030584.14	Dpf1	chr7	+	29314138	29314402	29314138	29314189	29314282	29314402	661	2,12	12,6	1,0	11,8	150	75	0.000278884	0.00993728	0.077,0.5	0.043,0.0	0.267
59	ENSMUSG00000043085.14	Tmem82	chr4	-	141614944	141616621	141614944	141615110	141616203	141616621	59	10,8	0,0	12,11	2,3	150	75	0.000295401	0.0103593	1.0,1.0	0.75,0.647	0.301
632	ENSMUSG00000061878.15	Sphk1	chr11	+	116534848	116535174	116534848	116535001	116535079	116535174	632	2,4	3,2	5,7	1,0	150	75	0.000312018	0.0107941	0.25,0.5	0.714,1.0	-0.482
2298	ENSMUSG00000033191.14	Tie1	chr4	-	118478861	118479903	118478861	118479152	118479612	118479903	2298	2,0	10,6	6,2	2,2	150	75	0.000357187	0.0120315	0.091,0.0	0.6,0.333	-0.421
2368	ENSMUSG00000039637.14	Coro7	chr16	-	4634298	4634907	4634298	4634430	4634588	4634907	2368	1,7	14,45	20,10	19,27	150	75	0.000364525	0.0121193	0.034,0.072	0.345,0.156	-0.198
139	ENSMUSG00000027677.17	Ttc14	chr3	+	33800190	33800674	33800190	33800436	33800581	33800674	139	30,37	10,21	23,32	1,4	150	75	0.000374083	0.0122776	0.6,0.468	0.92,0.8	-0.326
2171	ENSMUSG00000073468.11	Sft2d1	chr17	+	8321799	8323335	8321799	8321835	8323276	8323335	2171	8,30	53,69	34,40	44,51	150	75	0.000468539	0.0146085	0.07,0.179	0.279,0.282	-0.156
1123	ENSMUSG00000073125.10	Xlr3b	chrX	+	73197352	73198385	73197352	73197470	73198285	73198385	1123	1,1	1,1	6,3	1,0	150	75	0.000511186	0.0148709	0.333,0.333	0.75,1.0	-0.542
439	ENSMUSG00000030703.8	Gdpd3	chr7	+	126770987	126771213	126770987	126771047	126771161	126771213	439	6,10	0,2	9,7	13,5	150	75	0.000489858	0.0148709	1.0,0.714	0.257,0.412	0.522
507	ENSMUSG00000026860.16	Sh3glb2	chr2	-	30345698	30346453	30345698	30345939	30346352	30346453	507	32,59	40,74	48,11	105,60	150	75	0.0004942	0.0148709	0.286,0.285	0.186,0.084	0.15
2139	ENSMUSG00000027438.14	Napb	chr2	-	148707158	148709433	148707158	148707205	148709316	148709433	2139	1,2	0,8	3,9	0,0	150	75	0.000523516	0.0150584	1.0,0.111	1.0,1.0	-0.445
2869	ENSMUSG00000035929.11	H2-Q4	chr17	+	35379819	35380636	35379819	35380173	35380360	35380636	2869	5,10	9,8	0,2	6,10	150	75	0.000602022	0.0171242	0.217,0.385	0.0,0.091	0.256
2605	ENSMUSG00000007570.15	Fance	chr17	+	28318061	28318407	28318061	28318156	28318328	28318407	2605	9,25	92,72	33,17	49,40	150	75	0.000643523	0.0177142	0.047,0.148	0.252,0.175	-0.116
3204	ENSMUSG00000041263.14	Rusc1	chr3	-	89089668	89089975	89089668	89089767	89089920	89089975	3204	2,3	1,2	5,11	0,0	150	75	0.000636712	0.0177142	0.5,0.429	1.0,1.0	-0.535
2127	ENSMUSG00000038822.15	Hace1	chr10	+	45700953	45709994	45700953	45701024	45709880	45709994	2127	13,31	34,34	9,8	36,54	150	75	0.000765182	0.0188048	0.16,0.313	0.111,0.069	0.146
2338	ENSMUSG00000001632.16	Brpf1	chr6	+	113321728	113322086	113321728	113321865	113321967	113322086	2338	53,61	51,51	52,54	19,23	150	75	0.000771365	0.0188048	0.342,0.374	0.578,0.54	-0.201
39	ENSMUSG00000078350.11	Smim1	chr4	-	154024066	154025621	154024066	154024350	154025503	154025621	39	7,11	0,6	9,8	0,0	150	75	0.000768316	0.0188048	1.0,0.478	1.0,1.0	-0.261
983	ENSMUSG00000036529.17	Sbf1	chr15	-	89301842	89302377	89301842	89301970	89302181	89302377	983	19,42	47,96	47,30	44,36	150	75	0.000748771	0.0188048	0.168,0.179	0.348,0.294	-0.147
1495	ENSMUSG00000027676.11	Ccdc39	chr3	-	33830024	33830760	33830024	33830157	33830656	33830760	1495	4,1	0,10	5,6	0,0	150	75	0.000924438	0.0217116	1.0,0.048	1.0,1.0	-0.476
1999	ENSMUSG00000026958.13	Dpp7	chr2	-	25355813	25356142	25355813	25355953	25356028	25356142	1999	0,2	7,10	11,10	21,15	149	75	0.000986447	0.0225474	0.0,0.091	0.209,0.251	-0.184
1826	ENSMUSG00000029674.13	Limk1	chr5	-	134661388	134661858	134661388	134661553	134661792	134661858	1826	3,5	0,0	7,1	5,0	150	75	0.0010835	0.0245466	1.0,1.0	0.412,1.0	0.294
638	ENSMUSG00000007379.15	Dennd2c	chr3	+	103133214	103133851	103133214	103133345	103133738	103133851	638	9,0	3,1	0,0	4,1	150	75	0.00114004	0.0251595	0.6,0.0	0.0,0.0	0.3
83	ENSMUSG00000073434.11	Wdr90	chr17	-	25860371	25860817	25860371	25860542	25860708	25860817	83	8,47	75111	41,21	40,42	150	75	0.00117369	0.0256808	0.051,0.175	0.339,0.2	-0.157
1166	ENSMUSG00000043243.15	Fam129c	chr8	+	71602098	71602488	71602098	71602266	71602372	71602488	1166	1,0	0,2	10,3	0,0	150	75	0.00119564	0.0257997	1.0,0.0	1.0,1.0	-0.5
2078	ENSMUSG00000030032.12	Wdr54	chr6	-	83153516	83154975	83153516	83153617	83154921	83154975	2078	3,10	2,3	10,8	0,1	150	75	0.00120428	0.0257997	0.429,0.625	1.0,0.8	-0.373
2314	ENSMUSG00000022550.17	Adck5	chr15	+	76593937	76594447	76593937	76594051	76594152	76594447	2314	6,20	42,81	20,19	38,31	150	75	0.00120936	0.0257997	0.067,0.11	0.208,0.235	-0.133
1530	ENSMUSG00000039307.16	Hexdc	chr11	+	121220863	121221590	121220863	121221161	121221500	121221590	1530	10,22	0,1	30,15	2,6	150	75	0.00123048	0.0260333	1.0,0.917	0.882,0.556	0.239
2945	ENSMUSG00000062906.12	Hdac10	chr15	-	89124174	89124588	89124174	89124428	89124531	89124588	2945	14,52	1,0	15,14	3,2	150	75	0.00128883	0.0265499	0.875,1.0	0.714,0.778	0.192
2315	ENSMUSG00000041674.16	BC006965	chr11	-	112691291	112691714	112691291	112691435	112691502	112691714	2315	1,2	0,0	0,1	2,0	141	75	0.00143993	0.0287985	1.0,1.0	0.0,1.0	0.5
1952	ENSMUSG00000004896.16	Rrnad1	chr3	-	87926730	87927117	87926730	87926874	87927054	87927117	1952	16,13	19,18	26,20	12,5	150	75	0.00150636	0.0294372	0.296,0.265	0.52,0.667	-0.313
1692	ENSMUSG00000099689.6	Zfp383	chr7	+	29912168	29912685	29912168	29912295	29912589	29912685	1692	28,20	47,48	31,33	30,24	150	75	0.00161138	0.0306541	0.23,0.172	0.341,0.407	-0.173
902	ENSMUSG00000066456.14	Hmgn3	chr9	-	83109947	83111106	83109947	83110429	83110992	83111106	902	20,64	11,19	19,14	24,14	150	75	0.00170051	0.031776	0.476,0.627	0.284,0.333	0.243
168	ENSMUSG00000028057.14	Rit1	chr3	+	88717325	88717658	88717325	88717470	88717601	88717658	168	25,35	36,65	11,20	60,60	150	75	0.00173474	0.0319491	0.258,0.212	0.084,0.143	0.121
1857	ENSMUSG00000001750.15	Tcirg1	chr19	-	3903045	3903428	3903045	3903172	3903339	3903428	1857	13,19	5,11	2,6	8,10	150	75	0.00181275	0.0329123	0.565,0.463	0.111,0.231	0.343
1484	ENSMUSG00000036112.14	Metap2	chr10	-	93879539	93880138	93879539	93879672	93880072	93880138	1484	12,21	0,1	18,11	9,0	150	75	0.00265895	0.0447824	1.0,0.913	0.5,1.0	0.207
3265	ENSMUSG00000024013.14	Fgd2	chr17	+	29364910	29365610	29364910	29364991	29365461	29365610	3265	1,0	4,3	1,4	2,1	150	75	0.00264885	0.0447824	0.111,0.0	0.2,0.667	-0.378
785	ENSMUSG00000039187.16	Fanci	chr7	+	79448819	79449180	79448819	79448915	79449072	79449180	785	40,84	41,50	167,92	62,33	150	75	0.0026328	0.0447824	0.328,0.457	0.574,0.582	-0.185
157	ENSMUSG00000001248.14	Gramd1a	chr7	-	31134413	31135739	31134413	31134517	31135525	31135739	157	84183	7,5	112,73	17,8	150	75	0.00271321	0.0451028	0.857,0.948	0.767,0.82	0.109
945	ENSMUSG00000019082.18	Slc25a22	chr7	-	141432020	141432753	141432020	141432139	141432613	141432753	945	12,21	0,0	20,30	1,4	150	75	0.00275525	0.0452144	1.0,1.0	0.909,0.789	0.151
1039	ENSMUSG00000037032.16	Apbb1	chr7	-	105565532	105565951	105565532	105565647	105565945	105565951	1039	15,27	0,5	20,6	0,0	150	75	0.00280912	0.0455149	1.0,0.73	1.0,1.0	-0.135
379	ENSMUSG00000027371.10	Fahd2a	chr2	-	127438112	127438569	127438112	127438272	127438509	127438569	379	12,28	19,18	19,19	6,3	150	75	0.00292922	0.0468675	0.24,0.438	0.613,0.76	-0.348
2396	ENSMUSG00000023902.18	Zscan10	chr17	+	23609266	23609697	23609266	23609466	23609562	23609697	2396	22,6	1,0	73,27	5,6	150	75	0.00302514	0.047551	0.917,1.0	0.88,0.692	0.172
