# Supplementary material for: STRAP regulates alternative splicing fidelity during lineage commitment of mouse embryonic stem cells
Source: Nat Commun. 2020 Nov 23;11:5941. doi: 10.1038/s41467-020-19698-6 (PMC7684319; doi:10.1038/s41467-020-19698-6)
Supplement: Supplementary file 7 — Supplementary Data 3 [file 41467_2020_19698_MOESM7_ESM.xlsx]

## Sheet: Unique peptide count
					Displaying:Exclusive Unique Peptide Count
Identified Proteins (532)	Taxonomy	RepID	Accession Number	Molecular Weight	IgG	STRAP
116 kDa U5 small nuclear ribonucleoprotein component	Mus musculus	U5S1_MOUSE	O08810	109 kDa	4	18
26S proteasome non-ATPase regulatory subunit 3	Mus musculus	PSMD3_MOUSE	P14685	61 kDa	0	3
28S ribosomal protein S28, mitochondrial	Mus musculus	RT28_MOUSE	Q9CY16	21 kDa	0	2
40S ribosomal protein S18	Mus musculus	S4R1N6_MOUSE	S4R1N6	12 kDa	1	3
60S acidic ribosomal protein P0	Mus musculus	RLA0_MOUSE	P14869	34 kDa	2	6
60S acidic ribosomal protein P2	Mus musculus	RLA2_MOUSE	P99027	12 kDa	0	4
60S ribosomal protein L10a	Mus musculus	RL10A_MOUSE	P53026	25 kDa	0	3
Activator protein 4	Mus musculus	Q9JIZ5_MOUSE	Q9JIZ5	39 kDa	0	3
Apoptosis inhibitor 5	Mus musculus	API5_MOUSE	O35841	57 kDa	0	3
Apoptotic chromatin condensation inducer in the nucleus	root	ACINU_MOUSE	Q9JIX8	151 kDa	0	2
Basement membrane-specific heparan sulfate proteoglycan core protein	Mus musculus	PGBM_MOUSE	Q05793	398 kDa	0	7
Breast cancer 1	Mus musculus	Q6NV63_MOUSE	Q6NV63	199 kDa	0	4
Bystin	Mus musculus	BYST_MOUSE	O54825	50 kDa	0	4
Cbx3 protein	Mus musculus	I6L9I7_MOUSE	I6L9I7 (+2)	21 kDa	0	3
CDC23 (Cell division cycle 23, yeast, homolog), isoform CRA_a	Mus musculus	G3X8W7_MOUSE	G3X8W7	66 kDa	0	2
Cell division cycle 5-like protein	Mus musculus	CDC5L_MOUSE	Q6A068	92 kDa	1	10
Cell division cycle protein 27 homolog	Mus musculus	CDC27_MOUSE	A2A6Q5	92 kDa	0	4
Centrosomal protein of 131 kDa	Mus musculus	CP131_MOUSE	Q62036	120 kDa	0	4
Chromobox homolog 1 (Drosophila HP1 beta), isoform CRA_a	Mus musculus	Q9CYJ8_MOUSE	Q9CYJ8	17 kDa	0	2
Chromobox protein homolog 5	Murinae	CBX5_MOUSE	Q61686	22 kDa	0	5
Cold shock domain-containing protein E1	Mus musculus	CSDE1_MOUSE	Q91W50	89 kDa	0	7
Cytoplasmic dynein 1 heavy chain 1	Mus musculus	DYHC1_MOUSE	Q9JHU4	532 kDa	1	7
DNA topoisomerase 2-alpha	Mus musculus	TOP2A_MOUSE	Q01320	173 kDa	4	25
DnaJ homolog subfamily A member 2	Murinae	DNJA2_MOUSE	Q9QYJ0	46 kDa	0	2
DnaJ homolog subfamily B member 6	Mus musculus	DNJB6_MOUSE	O54946	40 kDa	0	2
E3 ubiquitin-protein ligase UBR5	Mus musculus	UBR5_MOUSE	Q80TP3	308 kDa	0	20
E3 ubiquitin-protein ligase UHRF1	Mus musculus	UHRF1_MOUSE	Q8VDF2	88 kDa	0	2
Enhancer of polycomb homolog 1	Mus musculus	EPC1_MOUSE	Q8C9X6	90 kDa	0	2
Enhancer of polycomb homolog 2	Mus musculus	EPC2_MOUSE	Q8C0I4	91 kDa	0	4
Eukaryotic initiation factor 4A-III	Mus musculus	IF4A3_MOUSE	Q91VC3	47 kDa	1	10
Eukaryotic translation initiation factor 3 subunit B	Mus musculus	EIF3B_MOUSE	Q8JZQ9	91 kDa	0	2
Filamin-B	Mus musculus	FLNB_MOUSE	Q80X90	278 kDa	0	3
Gatad2b protein	Mus musculus	A1L3S7_MOUSE	A1L3S7 (+1)	64 kDa	0	6
Gem (Nuclear organelle) associated protein 4	Mus musculus	Q8K1K1_MOUSE	Q8K1K1	120 kDa	0	2
General transcription factor II I repeat domain-containing 1	Mus musculus	Q6PD35_MOUSE	Q6PD35 (+1)	117 kDa	0	4
General transcription factor III C 1, isoform CRA_g	Mus musculus	Q3UTP3_MOUSE	Q3UTP3 (+1)	146 kDa	0	5
General transcription factor IIIC, polypeptide 3	Mus musculus	Q3TMP1_MOUSE	Q3TMP1	101 kDa	0	3
General transcription factor IIIC, polypeptide 4	Mus musculus	Q501L4_MOUSE	Q501L4 (+1)	92 kDa	1	5
HEAT repeat containing 1	Mus musculus	G3X9B1_MOUSE	G3X9B1	242 kDa	3	10
Histone deacetylase 1	Mus musculus	HDAC1_MOUSE	O09106	55 kDa	2	7
Histone deacetylase complex subunit SAP18	Muroidea	SAP18_MOUSE	O55128	18 kDa	0	6
Insulin-like growth factor 2 mRNA-binding protein 1	Mus musculus	IF2B1_MOUSE	O88477	63 kDa	0	2
Integrator complex subunit 1	Mus musculus	INT1_MOUSE	Q6P4S8	245 kDa	3	8
Integrin-linked protein kinase	Murinae	ILK_MOUSE	O55222	51 kDa	2	2
Intron-binding protein aquarius	Mus musculus	AQR_MOUSE	Q8CFQ3	170 kDa	1	7
L1TD1	Mus musculus	G3UYN0_MOUSE	G3UYN0 (+1)	95 kDa	0	3
Luc7-like protein 3	Mus musculus	LC7L3_MOUSE	Q5SUF2	51 kDa	0	2
Melanoma-associated antigen G1	Mus musculus	MAGG1_MOUSE	Q9CPR8	31 kDa	0	2
Microtubule-associated protein 4	Mus musculus	MAP4_MOUSE	P27546	117 kDa	1	12
Midasin	Mus musculus	J3QMC5_MOUSE	J3QMC5	630 kDa	1	20
N-acetyltransferase 10	Mus musculus	NAT10_MOUSE	Q8K224	115 kDa	0	4
Nck-associated protein 1	Mus musculus	NCKP1_MOUSE	P28660	129 kDa	0	5
Nidogen-2	Mus musculus	NID2_MOUSE	O88322 (+1)	154 kDa	0	4
Non-POU domain-containing octamer-binding protein	Mus musculus	NONO_MOUSE	Q99K48	55 kDa	1	3
Nuclear cap-binding protein subunit 1	Mus musculus	NCBP1_MOUSE	Q3UYV9	92 kDa	1	4
Nuclear factor 90	Mus musculus	Q45VK6_MOUSE	Q45VK6 (+1)	78 kDa	1	8
Nuclear mitotic apparatus protein 1	Mus musculus	Q80Y35_MOUSE	Q80Y35	236 kDa	2	9
Nucleolar GTP-binding protein 1	Mus musculus	NOG1_MOUSE	Q99ME9	74 kDa	0	3
Nucleolar protein 56	Mus musculus	NOP56_MOUSE	Q9D6Z1	64 kDa	2	12
Nucleolar protein 7	Mus musculus	NOL7_MOUSE	Q9D7Z3	29 kDa	0	3
Ogdhl protein	Mus musculus	B2RXT3_MOUSE	B2RXT3 (+1)	115 kDa	1	7
Origin recognition complex subunit 3	Mus musculus	ORC3_MOUSE	Q9JK30	82 kDa	1	4
PDZ and LIM domain protein 7	Mus musculus	PDLI7_MOUSE	Q3TJD7	50 kDa	0	2
Peptidyl-prolyl cis-trans isomerase H	Mus musculus	PPIH_MOUSE	Q9D868	20 kDa	0	2
Peptidyl-prolyl cis-trans isomerase-like 1	Murinae	PPIL1_MOUSE	Q9D0W5	18 kDa	0	3
PEST proteolytic signal-containing nuclear protein	Mus musculus	PCNP_MOUSE	Q6P8I4	19 kDa	0	2
Pgam5 protein	Mus musculus	B7ZNW0_MOUSE	B7ZNW0 (+1)	32 kDa	0	2
Pinin	Mus musculus	PININ_MOUSE	O35691	82 kDa	0	9
Poly(U)-binding-splicing factor PUF60	Murinae	PUF60_MOUSE	Q3UEB3	60 kDa	1	5
Prefoldin 1	Murinae	Q9CQF7_MOUSE	Q9CQF7 (+1)	14 kDa	0	3
Prefoldin subunit 2	Mus musculus	PFD2_MOUSE	O70591	17 kDa	0	2
Prefoldin subunit 3	Mus musculus	PFD3_MOUSE	P61759	22 kDa	0	5
Prefoldin subunit 4	Mus musculus	Q3UWL8_MOUSE	Q3UWL8	15 kDa	0	2
Prefoldin subunit 6	Muroidea	PFD6_MOUSE	Q03958	14 kDa	0	3
Pre-mRNA-processing factor 17	Mus musculus	PRP17_MOUSE	Q9DC48	65 kDa	0	3
Pre-mRNA-processing factor 40 homolog A	Mus musculus	PR40A_MOUSE	Q9R1C7	108 kDa	0	3
Pre-mRNA-processing factor 6	Mus musculus	PRP6_MOUSE	Q91YR7	107 kDa	2	7
Pre-mRNA-processing-splicing factor 8	Murinae	PRP8_MOUSE	Q99PV0	274 kDa	0	29
Pre-mRNA-splicing factor 38A	Mus musculus	PR38A_MOUSE	Q4FK66	37 kDa	0	2
Pre-mRNA-splicing factor ISY1 homolog	Mus musculus	ISY1_MOUSE	Q69ZQ2	33 kDa	1	4
Pre-mRNA-splicing factor SYF1	Mus musculus	SYF1_MOUSE	Q9DCD2	100 kDa	1	8
Probable 28S rRNA (cytosine-C(5))-methyltransferase	Mus musculus	NOP2_MOUSE	Q922K7	87 kDa	1	3
Probable ATP-dependent RNA helicase DDX5	Mus musculus	DDX5_MOUSE	Q61656 (+1)	69 kDa	6	5
Protein dpy-30 homolog	Murinae	DPY30_MOUSE	Q99LT0	11 kDa	0	2
Protein ELYS	Mus musculus	ELYS_MOUSE	Q8CJF7	248 kDa	0	3
Protein Gm17669	Mus musculus	F6QL70_MOUSE	F6QL70 (+1)	17 kDa	0	2
Protein Gm29609	Mus musculus	Q3UU56_MOUSE	Q3UU56 (+1)	100 kDa	0	3
Protein mago nashi homolog 2	Tetrapoda	MGN2_MOUSE	Q9CQL1	17 kDa	0	4
Protein Red	Mus musculus	RED_MOUSE	Q9Z1M8	66 kDa	0	4
Protein Sf3b2	Mus musculus	Q3UJB0_MOUSE	Q3UJB0	98 kDa	2	17
Protein VAC14 homolog	Mus musculus	VAC14_MOUSE	Q80WQ2	88 kDa	0	3
Protein Wdr36	Mus musculus	Q3TAQ9_MOUSE	Q3TAQ9	100 kDa	1	5
Protein Zfp296	Mus musculus	E9Q6W4_MOUSE	E9Q6W4 (+1)	48 kDa	0	6
Putative ATP-dependent RNA helicase DHX33	Mus musculus	DHX33_MOUSE	Q80VY9	78 kDa	0	3
Replication factor C 1, isoform CRA_c	Mus musculus	G3X8Z6_MOUSE	G3X8Z6 (+1)	126 kDa	0	5
Replication factor C subunit 2	Mus musculus	RFC2_MOUSE	Q9WUK4	39 kDa	2	4
Replication factor C subunit 3	Mus musculus	RFC3_MOUSE	Q8R323	41 kDa	0	2
Replication factor C subunit 5	Mus musculus	RFC5_MOUSE	Q9D0F6	38 kDa	2	5
Replication protein A 14 kDa subunit	Mus musculus	RFA3_MOUSE	Q9CQ71	14 kDa	0	2
Ribosomal biogenesis protein LAS1L	Mus musculus	LAS1L_MOUSE	A2BE28	89 kDa	0	3
Ribosomal protein L28	Mus musculus	Q5M9N5_MOUSE	Q5M9N5	16 kDa	0	2
Ribosomal protein S23	Mus musculus	Q497E1_MOUSE	Q497E1	16 kDa	0	2
RNA 3'-terminal phosphate cyclase-like protein	Mus musculus	RCL1_MOUSE	Q9JJT0	41 kDa	0	2
RNA/DNA-binding protein	Euarchontoglires	Q62150_MOUSE	Q62150	41 kDa	0	2
RNA-binding protein with multiple splicing	Mus musculus	RBPMS_MOUSE	Q9WVB0 (+1)	22 kDa	0	10
RNA-binding protein with multiple splicing 2	Mus musculus	RBPS2_MOUSE	Q8VC52 (+1)	22 kDa	1	4
Rpl30 protein	Mus musculus	Q5PR15_MOUSE	Q5PR15	13 kDa	0	2
Rps16 protein	Mus musculus	Q5CZY9_MOUSE	Q5CZY9	19 kDa	0	2
rRNA 2'-O-methyltransferase fibrillarin	Mus musculus	FBRL_MOUSE	P35550	34 kDa	1	5
RRP12-like protein	Mus musculus	RRP12_MOUSE	Q6P5B0	143 kDa	0	2
Serine/arginine repetitive matrix protein 1	Mus musculus	SRRM1_MOUSE	Q52KI8	107 kDa	0	10
Serine/arginine repetitive matrix protein 2	Mus musculus	SRRM2_MOUSE	Q8BTI8	295 kDa	0	10
Serine/arginine-rich splicing factor 6	Murinae	SRSF6_MOUSE	Q3TWW8	39 kDa	0	4
Serine/arginine-rich splicing factor 7	Mus musculus	SRSF7_MOUSE	Q8BL97	31 kDa	0	6
Serine/arginine-rich-splicing factor 10	Euarchontoglires	Q3TFP0_MOUSE	Q3TFP0	22 kDa	0	5
Serine-threonine kinase receptor-associated protein	Mus musculus	STRAP_MOUSE	Q9Z1Z2	38 kDa	0	4	< Protein of interest
Sf3a2 protein	Mus musculus	Q7TN25_MOUSE	Q7TN25	51 kDa	0	6
Small subunit processome component 20 homolog	Mus musculus	UTP20_MOUSE	Q5XG71	318 kDa	0	5
SNW domain-containing protein 1	Mus musculus	SNW1_MOUSE	Q9CSN1	61 kDa	0	7
Spliceosome RNA helicase Ddx39b	Murinae	DX39B_MOUSE	Q9Z1N5	49 kDa	1	4
Spliceosome-associated protein CWC15 homolog	Mus musculus	CWC15_MOUSE	Q9JHS9	27 kDa	0	2
Splicing factor 3A subunit 1	Mus musculus	SF3A1_MOUSE	Q8K4Z5	89 kDa	4	20
Splicing factor 3A subunit 3	Muroidea	SF3A3_MOUSE	Q9D554	59 kDa	3	14
Splicing factor 3B subunit 1	Mus musculus	SF3B1_MOUSE	Q99NB9	146 kDa	4	30
Splicing factor 3B subunit 3	Muroidea	SF3B3_MOUSE	Q921M3	136 kDa	2	8
Splicing factor 3B subunit 4	Muroidea	SF3B4_MOUSE	Q8QZY9	44 kDa	0	3
Splicing factor 3B subunit 5	Muroidea	SF3B5_MOUSE	Q923D4	10 kDa	0	2
Splicing factor 45	Mus musculus	SPF45_MOUSE	Q8JZX4	45 kDa	0	2
Splicing factor U2AF 65 kDa subunit	Murinae	U2AF2_MOUSE	P26369 (+1)	54 kDa	1	6
Splicing regulatory glutamine/lysine-rich protein 1	Mus musculus	SREK1_MOUSE	Q8BZX4	57 kDa	0	3
TAF5-like RNA polymerase II p300/CBP-associated factor-associated factor 65 kDa subunit 5L	Mus musculus	TAF5L_MOUSE	Q91WQ5	66 kDa	0	3
Testis-expressed sequence 10 protein	Mus musculus	TEX10_MOUSE	Q3URQ0	105 kDa	0	5
Tuftelin-interacting protein 11	Mus musculus	TFP11_MOUSE	Q9ERA6	96 kDa	0	7
U1 small nuclear ribonucleoprotein A	Mus musculus	SNRPA_MOUSE	Q62189	32 kDa	0	5
U2 small nuclear ribonucleoprotein A'	Mus musculus	RU2A_MOUSE	P57784	28 kDa	2	8
U2 snRNP-associated SURP motif-containing protein	Mus musculus	SR140_MOUSE	Q6NV83	118 kDa	0	7
U4/U6 small nuclear ribonucleoprotein Prp3	Mus musculus	PRPF3_MOUSE	Q922U1	77 kDa	0	7
U4/U6 small nuclear ribonucleoprotein Prp31	Mus musculus	PRP31_MOUSE	Q8CCF0	55 kDa	1	7
U4/U6 small nuclear ribonucleoprotein Prp4	Mus musculus	PRP4_MOUSE	Q9DAW6	58 kDa	1	8
U4/U6.U5 tri-snRNP-associated protein 1	Mus musculus	SNUT1_MOUSE	Q9Z315	91 kDa	3	5
U4/U6.U5 tri-snRNP-associated protein 2	Mus musculus	SNUT2_MOUSE	Q3TIX9	65 kDa	0	3
U5 small nuclear ribonucleoprotein 200 kDa helicase	Mus musculus	U520_MOUSE	Q6P4T2	245 kDa	2	32
U5 small nuclear ribonucleoprotein 40 kDa protein	Mus musculus	SNR40_MOUSE	Q6PE01	39 kDa	0	3
UAP56-interacting factor	Mus musculus	UIF_MOUSE	Q91Z49	36 kDa	0	2
WASH complex subunit 7	Mus musculus	WASH7_MOUSE	Q3UMB9	136 kDa	0	4
WASH complex subunit strumpellin	Mus musculus	STRUM_MOUSE	Q8C2E7	134 kDa	0	4
WD repeat domain 75	Mus musculus	Q08EC1_MOUSE	Q08EC1	94 kDa	0	4
WD repeat-containing protein 43	Mus musculus	WDR43_MOUSE	Q6ZQL4	75 kDa	1	8
WW domain-binding protein 11	Mus musculus	WBP11_MOUSE	Q923D5	70 kDa	0	3
Zinc finger and BTB domain-containing protein 44	Mus musculus	ZBT44_MOUSE	Q8R0A2	50 kDa	0	2
Zinc finger MYM-type protein 2	Mus musculus	ZMYM2_MOUSE	Q9CU65	155 kDa	1	3

## Sheet: Quantitative values
					Displaying:Quantitative Value (Normalized Total Spectra)
Identified Proteins (532)	Taxonomy	RepID	Accession Number	Molecular Weight	IgG	STRAP
116 kDa U5 small nuclear ribonucleoprotein component	Mus musculus	U5S1_MOUSE	O08810	109 kDa	8.8379	37.253
26S proteasome non-ATPase regulatory subunit 3	Mus musculus	PSMD3_MOUSE	P14685	61 kDa	0	4.1392
28S ribosomal protein S28, mitochondrial	Mus musculus	RT28_MOUSE	Q9CY16	21 kDa	0	2.4835
40S ribosomal protein S18	Mus musculus	S4R1N6_MOUSE	S4R1N6	12 kDa	1.2626	8.2784
60S acidic ribosomal protein P0	Mus musculus	RLA0_MOUSE	P14869	34 kDa	3.7877	9.9341
60S acidic ribosomal protein P2	Mus musculus	RLA2_MOUSE	P99027	12 kDa	0	4.967
60S ribosomal protein L10a	Mus musculus	RL10A_MOUSE	P53026	25 kDa	0	3.3114
Activator protein 4	Mus musculus	Q9JIZ5_MOUSE	Q9JIZ5	39 kDa	0	4.967
Apoptosis inhibitor 5	Mus musculus	API5_MOUSE	O35841	57 kDa	0	4.1392
Apoptotic chromatin condensation inducer in the nucleus	root	ACINU_MOUSE	Q9JIX8	151 kDa	0	4.1392
Basement membrane-specific heparan sulfate proteoglycan core protein	Mus musculus	PGBM_MOUSE	Q05793	398 kDa	0	8.2784
Breast cancer 1	Mus musculus	Q6NV63_MOUSE	Q6NV63	199 kDa	0	3.3114
Bystin	Mus musculus	BYST_MOUSE	O54825	50 kDa	0	4.967
Cbx3 protein	Mus musculus	I6L9I7_MOUSE	I6L9I7 (+2)	21 kDa	0	5.7949
CDC23 (Cell division cycle 23, yeast, homolog), isoform CRA_a	Mus musculus	G3X8W7_MOUSE	G3X8W7	66 kDa	0	4.967
Cell division cycle 5-like protein	Mus musculus	CDC5L_MOUSE	Q6A068	92 kDa	5.0503	14.901
Cell division cycle protein 27 homolog	Mus musculus	CDC27_MOUSE	A2A6Q5	92 kDa	0	6.6227
Centrosomal protein of 131 kDa	Mus musculus	CP131_MOUSE	Q62036	120 kDa	0	4.1392
Chromobox homolog 1 (Drosophila HP1 beta), isoform CRA_a	Mus musculus	Q9CYJ8_MOUSE	Q9CYJ8	17 kDa	0	5.7949
Chromobox protein homolog 5	Murinae	CBX5_MOUSE	Q61686	22 kDa	0	6.6227
Cold shock domain-containing protein E1	Mus musculus	CSDE1_MOUSE	Q91W50	89 kDa	0	9.9341
Cytoplasmic dynein 1 heavy chain 1	Mus musculus	DYHC1_MOUSE	Q9JHU4	532 kDa	1.2626	6.6227
DNA topoisomerase 2-alpha	Mus musculus	TOP2A_MOUSE	Q01320	173 kDa	8.8379	40.564
DnaJ homolog subfamily A member 2	Murinae	DNJA2_MOUSE	Q9QYJ0	46 kDa	0	2.4835
DnaJ homolog subfamily B member 6	Mus musculus	DNJB6_MOUSE	O54946	40 kDa	0	3.3114
E3 ubiquitin-protein ligase UBR5	Mus musculus	UBR5_MOUSE	Q80TP3	308 kDa	0	28.974
E3 ubiquitin-protein ligase UHRF1	Mus musculus	UHRF1_MOUSE	Q8VDF2	88 kDa	0	2.4835
Enhancer of polycomb homolog 1	Mus musculus	EPC1_MOUSE	Q8C9X6	90 kDa	0	3.3114
Enhancer of polycomb homolog 2	Mus musculus	EPC2_MOUSE	Q8C0I4	91 kDa	0	4.1392
Eukaryotic initiation factor 4A-III	Mus musculus	IF4A3_MOUSE	Q91VC3	47 kDa	1.2626	17.385
Eukaryotic translation initiation factor 3 subunit B	Mus musculus	EIF3B_MOUSE	Q8JZQ9	91 kDa	0	3.3114
Filamin-B	Mus musculus	FLNB_MOUSE	Q80X90	278 kDa	1.2626	6.6227
Gatad2b protein	Mus musculus	A1L3S7_MOUSE	A1L3S7 (+1)	64 kDa	0	8.2784
Gem (Nuclear organelle) associated protein 4	Mus musculus	Q8K1K1_MOUSE	Q8K1K1	120 kDa	0	2.4835
General transcription factor II I repeat domain-containing 1	Mus musculus	Q6PD35_MOUSE	Q6PD35 (+1)	117 kDa	0	4.967
General transcription factor III C 1, isoform CRA_g	Mus musculus	Q3UTP3_MOUSE	Q3UTP3 (+1)	146 kDa	0	4.967
General transcription factor IIIC, polypeptide 3	Mus musculus	Q3TMP1_MOUSE	Q3TMP1	101 kDa	0	4.1392
General transcription factor IIIC, polypeptide 4	Mus musculus	Q501L4_MOUSE	Q501L4 (+1)	92 kDa	1.2626	5.7949
HEAT repeat containing 1	Mus musculus	G3X9B1_MOUSE	G3X9B1	242 kDa	3.7877	11.59
Histone deacetylase complex subunit SAP18	Muroidea	SAP18_MOUSE	O55128	18 kDa	0	12.418
Histone deacetylase complex subunit SAP30	Mus musculus	SAP30_MOUSE	O88574	23 kDa	0	2.4835
Insulin-like growth factor 2 mRNA-binding protein 1	Mus musculus	IF2B1_MOUSE	O88477	63 kDa	0	3.3114
Integrator complex subunit 1	Mus musculus	INT1_MOUSE	Q6P4S8	245 kDa	5.0503	10.762
Integrator complex subunit 7	Mus musculus	INT7_MOUSE	Q7TQK1	107 kDa	0	2.4835
Intron-binding protein aquarius	Mus musculus	AQR_MOUSE	Q8CFQ3	170 kDa	1.2626	9.9341
L1TD1	Mus musculus	G3UYN0_MOUSE	G3UYN0 (+1)	95 kDa	0	4.1392
Luc7-like protein 3	Mus musculus	LC7L3_MOUSE	Q5SUF2	51 kDa	0	3.3114
Melanoma-associated antigen G1	Mus musculus	MAGG1_MOUSE	Q9CPR8	31 kDa	0	3.3114
Microtubule-associated protein 4	Mus musculus	MAP4_MOUSE	P27546	117 kDa	1.2626	20.696
Midasin	Mus musculus	J3QMC5_MOUSE	J3QMC5	630 kDa	1.2626	32.286
N-acetyltransferase 10	Mus musculus	NAT10_MOUSE	Q8K224	115 kDa	0	4.1392
Nck-associated protein 1	Mus musculus	NCKP1_MOUSE	P28660	129 kDa	0	5.7949
Nidogen-2	Mus musculus	NID2_MOUSE	O88322 (+1)	154 kDa	0	4.967
Non-POU domain-containing octamer-binding protein	Mus musculus	NONO_MOUSE	Q99K48	55 kDa	1.2626	3.3114
Nuclear cap-binding protein subunit 1	Mus musculus	NCBP1_MOUSE	Q3UYV9	92 kDa	1.2626	7.4506
Nuclear factor 90	Mus musculus	Q45VK6_MOUSE	Q45VK6 (+1)	78 kDa	1.2626	9.9341
Nuclear mitotic apparatus protein 1	Mus musculus	Q80Y35_MOUSE	Q80Y35	236 kDa	5.0503	13.245
Nucleolar GTP-binding protein 1	Mus musculus	NOG1_MOUSE	Q99ME9	74 kDa	0	4.1392
Nucleolar protein 56	Mus musculus	NOP56_MOUSE	Q9D6Z1	64 kDa	3.7877	18.213
Nucleolar protein 7	Mus musculus	NOL7_MOUSE	Q9D7Z3	29 kDa	0	3.3114
Ogdhl protein	Mus musculus	B2RXT3_MOUSE	B2RXT3 (+1)	115 kDa	2.5251	8.2784
Origin recognition complex subunit 3	Mus musculus	ORC3_MOUSE	Q9JK30	82 kDa	1.2626	7.4506
PDZ and LIM domain protein 7	Mus musculus	PDLI7_MOUSE	Q3TJD7	50 kDa	0	2.4835
Peptidyl-prolyl cis-trans isomerase H	Mus musculus	PPIH_MOUSE	Q9D868	20 kDa	0	3.3114
Peptidyl-prolyl cis-trans isomerase-like 1	Murinae	PPIL1_MOUSE	Q9D0W5	18 kDa	0	4.967
PEST proteolytic signal-containing nuclear protein	Mus musculus	PCNP_MOUSE	Q6P8I4	19 kDa	0	2.4835
Pgam5 protein	Mus musculus	B7ZNW0_MOUSE	B7ZNW0 (+1)	32 kDa	0	2.4835
Pinin	Mus musculus	PININ_MOUSE	O35691	82 kDa	0	15.729
Poly(U)-binding-splicing factor PUF60	Murinae	PUF60_MOUSE	Q3UEB3	60 kDa	1.2626	9.9341
Prefoldin 1	Murinae	Q9CQF7_MOUSE	Q9CQF7 (+1)	14 kDa	0	3.3114
Prefoldin subunit 2	Mus musculus	PFD2_MOUSE	O70591	17 kDa	0	3.3114
Prefoldin subunit 3	Mus musculus	PFD3_MOUSE	P61759	22 kDa	0	7.4506
Prefoldin subunit 4	Mus musculus	Q3UWL8_MOUSE	Q3UWL8	15 kDa	0	3.3114
Prefoldin subunit 6	Muroidea	PFD6_MOUSE	Q03958	14 kDa	0	3.3114
Pre-mRNA-processing factor 17	Mus musculus	PRP17_MOUSE	Q9DC48	65 kDa	0	3.3114
Pre-mRNA-processing factor 40 homolog A	Mus musculus	PR40A_MOUSE	Q9R1C7	108 kDa	0	3.3114
Pre-mRNA-processing factor 6	Mus musculus	PRP6_MOUSE	Q91YR7	107 kDa	2.5251	10.762
Pre-mRNA-processing-splicing factor 8	Murinae	PRP8_MOUSE	Q99PV0	274 kDa	0	45.531
Pre-mRNA-splicing factor 38A	Mus musculus	PR38A_MOUSE	Q4FK66	37 kDa	0	2.4835
Pre-mRNA-splicing factor ISY1 homolog	Mus musculus	ISY1_MOUSE	Q69ZQ2	33 kDa	1.2626	4.967
Pre-mRNA-splicing factor SYF1	Mus musculus	SYF1_MOUSE	Q9DCD2	100 kDa	2.5251	12.418
Probable 28S rRNA (cytosine-C(5))-methyltransferase	Mus musculus	NOP2_MOUSE	Q922K7	87 kDa	1.2626	4.1392
Protein dpy-30 homolog	Murinae	DPY30_MOUSE	Q99LT0	11 kDa	0	3.3114
Protein ELYS	Mus musculus	ELYS_MOUSE	Q8CJF7	248 kDa	0	4.1392
Protein Gm17669	Mus musculus	F6QL70_MOUSE	F6QL70 (+1)	17 kDa	0	2.4835
Protein Gm29609	Mus musculus	Q3UU56_MOUSE	Q3UU56 (+1)	100 kDa	0	3.3114
Protein mago nashi homolog 2	Tetrapoda	MGN2_MOUSE	Q9CQL1	17 kDa	0	4.967
Protein Red	Mus musculus	RED_MOUSE	Q9Z1M8	66 kDa	0	6.6227
Protein Sf3b2	Mus musculus	Q3UJB0_MOUSE	Q3UJB0	98 kDa	3.7877	30.63
Protein VAC14 homolog	Mus musculus	VAC14_MOUSE	Q80WQ2	88 kDa	0	4.1392
Protein Wdr36	Mus musculus	Q3TAQ9_MOUSE	Q3TAQ9	100 kDa	1.2626	9.1063
Protein Zfp296	Mus musculus	E9Q6W4_MOUSE	E9Q6W4 (+1)	48 kDa	0	9.9341
Putative ATP-dependent RNA helicase DHX33	Mus musculus	DHX33_MOUSE	Q80VY9	78 kDa	0	3.3114
Replication factor C 1, isoform CRA_c	Mus musculus	G3X8Z6_MOUSE	G3X8Z6 (+1)	126 kDa	0	6.6227
Replication factor C subunit 2	Mus musculus	RFC2_MOUSE	Q9WUK4	39 kDa	2.5251	5.7949
Replication factor C subunit 3	Mus musculus	RFC3_MOUSE	Q8R323	41 kDa	0	2.4835
Replication factor C subunit 5	Mus musculus	RFC5_MOUSE	Q9D0F6	38 kDa	2.5251	8.2784
Replication protein A 14 kDa subunit	Mus musculus	RFA3_MOUSE	Q9CQ71	14 kDa	0	4.1392
Ribosomal biogenesis protein LAS1L	Mus musculus	LAS1L_MOUSE	A2BE28	89 kDa	0	3.3114
Ribosomal protein L28	Mus musculus	Q5M9N5_MOUSE	Q5M9N5	16 kDa	0	3.3114
Ribosomal protein S23	Mus musculus	Q497E1_MOUSE	Q497E1	16 kDa	0	2.4835
RNA 3'-terminal phosphate cyclase-like protein	Mus musculus	RCL1_MOUSE	Q9JJT0	41 kDa	0	3.3114
RNA/DNA-binding protein	Euarchontoglires	Q62150_MOUSE	Q62150	41 kDa	0	3.3114
RNA-binding protein with multiple splicing	Mus musculus	RBPMS_MOUSE	Q9WVB0 (+1)	22 kDa	0	14.901
RNA-binding protein with multiple splicing 2	Mus musculus	RBPS2_MOUSE	Q8VC52 (+1)	22 kDa	1.2626	7.4506
Rpl30 protein	Mus musculus	Q5PR15_MOUSE	Q5PR15	13 kDa	0	3.3114
Rps16 protein	Mus musculus	Q5CZY9_MOUSE	Q5CZY9	19 kDa	0	2.4835
rRNA 2'-O-methyltransferase fibrillarin	Mus musculus	FBRL_MOUSE	P35550	34 kDa	2.5251	9.1063
RRP12-like protein	Mus musculus	RRP12_MOUSE	Q6P5B0	143 kDa	0	3.3114
Serine/arginine repetitive matrix protein 1	Mus musculus	SRRM1_MOUSE	Q52KI8	107 kDa	0	16.557
Serine/arginine repetitive matrix protein 2	Mus musculus	SRRM2_MOUSE	Q8BTI8	295 kDa	0	13.245
Serine/arginine-rich splicing factor 6	Murinae	SRSF6_MOUSE	Q3TWW8	39 kDa	0	9.1063
Serine/arginine-rich splicing factor 7	Mus musculus	SRSF7_MOUSE	Q8BL97	31 kDa	0	10.762
Serine/arginine-rich-splicing factor 10	Mus musculus	Q3TFP0_MOUSE	Q3TFP0	22 kDa	0	6.6227
Serine-threonine kinase receptor-associated protein	Mus musculus	STRAP_MOUSE	Q9Z1Z2	38 kDa	0	8.2784	< Protein of interest
Sf3a2 protein	Mus musculus	Q7TN25_MOUSE	Q7TN25	51 kDa	0	9.9341
Small subunit processome component 20 homolog	Mus musculus	UTP20_MOUSE	Q5XG71	318 kDa	0	5.7949
SNW domain-containing protein 1	Mus musculus	SNW1_MOUSE	Q9CSN1	61 kDa	0	8.2784
Spliceosome RNA helicase Ddx39b	Murinae	DX39B_MOUSE	Q9Z1N5	49 kDa	1.2626	6.6227
Spliceosome-associated protein CWC15 homolog	Mus musculus	CWC15_MOUSE	Q9JHS9	27 kDa	0	3.3114
Splicing factor 3A subunit 1	Mus musculus	SF3A1_MOUSE	Q8K4Z5	89 kDa	7.5754	40.564
Splicing factor 3A subunit 3	Muroidea	SF3A3_MOUSE	Q9D554	59 kDa	8.8379	24.007
Splicing factor 3B subunit 1	Mus musculus	SF3B1_MOUSE	Q99NB9	146 kDa	10.101	45.531
Splicing factor 3B subunit 3	Muroidea	SF3B3_MOUSE	Q921M3	136 kDa	3.7877	12.418
Splicing factor 3B subunit 4	Muroidea	SF3B4_MOUSE	Q8QZY9	44 kDa	0	5.7949
Splicing factor 3B subunit 5	Muroidea	SF3B5_MOUSE	Q923D4	10 kDa	0	7.4506
Splicing factor 45	Mus musculus	SPF45_MOUSE	Q8JZX4	45 kDa	0	4.1392
Splicing factor U2AF 65 kDa subunit	Murinae	U2AF2_MOUSE	P26369 (+1)	54 kDa	1.2626	9.1063
Splicing regulatory glutamine/lysine-rich protein 1	Mus musculus	SREK1_MOUSE	Q8BZX4	57 kDa	0	3.3114
TAF5-like RNA polymerase II p300/CBP-associated factor-associated factor 65 kDa subunit 5L	Mus musculus	TAF5L_MOUSE	Q91WQ5	66 kDa	0	3.3114
Testis-expressed sequence 10 protein	Mus musculus	TEX10_MOUSE	Q3URQ0	105 kDa	0	10.762
Tuftelin-interacting protein 11	Mus musculus	TFP11_MOUSE	Q9ERA6	96 kDa	0	8.2784
U1 small nuclear ribonucleoprotein A	Mus musculus	SNRPA_MOUSE	Q62189	32 kDa	0	7.4506
U2 small nuclear ribonucleoprotein A'	Mus musculus	RU2A_MOUSE	P57784	28 kDa	3.7877	13.245
U2 snRNP-associated SURP motif-containing protein	Mus musculus	SR140_MOUSE	Q6NV83	118 kDa	0	10.762
U4/U6 small nuclear ribonucleoprotein Prp3	Mus musculus	PRPF3_MOUSE	Q922U1	77 kDa	0	9.1063
U4/U6 small nuclear ribonucleoprotein Prp31	Mus musculus	PRP31_MOUSE	Q8CCF0	55 kDa	1.2626	9.1063
U4/U6 small nuclear ribonucleoprotein Prp4	Mus musculus	PRP4_MOUSE	Q9DAW6	58 kDa	2.5251	10.762
U4/U6.U5 tri-snRNP-associated protein 1	Mus musculus	SNUT1_MOUSE	Q9Z315	91 kDa	5.0503	8.2784
U4/U6.U5 tri-snRNP-associated protein 2	Mus musculus	SNUT2_MOUSE	Q3TIX9	65 kDa	0	5.7949
U5 small nuclear ribonucleoprotein 200 kDa helicase	Mus musculus	U520_MOUSE	Q6P4T2	245 kDa	2.5251	47.187
U5 small nuclear ribonucleoprotein 40 kDa protein	Mus musculus	SNR40_MOUSE	Q6PE01	39 kDa	0	4.967
UAP56-interacting factor	Mus musculus	UIF_MOUSE	Q91Z49	36 kDa	0	2.4835
WASH complex subunit 7	Mus musculus	WASH7_MOUSE	Q3UMB9	136 kDa	0	4.1392
WASH complex subunit strumpellin	Mus musculus	STRUM_MOUSE	Q8C2E7	134 kDa	0	5.7949
WD repeat domain 75	Mus musculus	Q08EC1_MOUSE	Q08EC1	94 kDa	0	5.7949
WD repeat-containing protein 43	Mus musculus	WDR43_MOUSE	Q6ZQL4	75 kDa	1.2626	11.59
WW domain-binding protein 11	Mus musculus	WBP11_MOUSE	Q923D5	70 kDa	0	4.1392
Zinc finger and BTB domain-containing protein 44	Mus musculus	ZBT44_MOUSE	Q8R0A2	50 kDa	0	2.4835
Zinc finger MYM-type protein 2	Mus musculus	ZMYM2_MOUSE	Q9CU65	155 kDa	1.2626	7.4506
