# Supplementary material for: STRAP regulates alternative splicing fidelity during lineage commitment of mouse embryonic stem cells
Source: Nat Commun. 2020 Nov 23;11:5941. doi: 10.1038/s41467-020-19698-6 (PMC7684319; doi:10.1038/s41467-020-19698-6)
Supplement: Supplementary file 8 — Supplementary Data 4 [file 41467_2020_19698_MOESM8_ESM.xlsx]

## Sheet: RNA-seq from ESC
test_id	gene_id	gene	locus	ESC WT	ESC KO	status	ESC WT FPKM	ESC KO FPKM	ESC KO vs. ESC WT fold change	log2(fold_change)	test_stat	p_value
XLOC_035940	XLOC_035940	Tnnt3	chr7:142460808-142516009	496-3	496-4	OK	0.243791	2.31016	9.47599	3.24427	0.433586	5e-05
XLOC_041787	XLOC_041787	Lars2	chr9:123366939-123462664	496-3	496-4	OK	116.496	289.202	2.48251	1.3118	4.74482	5e-05
XLOC_017394	XLOC_017394	n-R5-8s1	chr18:73533402-73533550	496-3	496-4	OK	3534.41	8722.96	2.46801	1.30335	4.41513	5e-05
XLOC_009058	XLOC_009058	Ckb	chr12:111669354-111672338	496-3	496-4	OK	301.409	130.694	-2.30622	-1.20553	-4.25507	5e-05
XLOC_018294	XLOC_018294	Gldc	chr19:30098448-30175418	496-3	496-4	OK	22.8269	9.16048	-2.49189	-1.31724	-3.84256	5e-05
XLOC_001616	XLOC_001616	Lefty2	chr1:180893107-180899103	496-3	496-4	OK	42.0622	6.18999	-6.7952	-2.76452	-6.70077	5e-05
XLOC_019416	XLOC_019416	Pramel6	chr2:87506564-87510872	496-3	496-4	OK	23.2387	2.93073	-7.92932	-2.98719	-4.64185	5e-05
XLOC_010697	XLOC_010697	Pde8b	chr13:95024453-95250336	496-3	496-4	OK	2.00539	0.154985	-12.9393	-3.69368	-0.607902	5e-05
XLOC_021120	XLOC_021120	Pramel7	chr2:87489086-87497093	496-3	496-4	OK	21.1215	1.28059	-16.4936	-4.04384	-4.89088	5e-05
XLOC_026165	XLOC_026165	Gm13230,Platr16	chr4:145410244-145450888	496-3	496-4	OK	54.0945	17.0578	-3.17125	-1.66505	-3.99147	0.0001
XLOC_017754	XLOC_017754	Slc1a1	chr19:28835048-28967800	496-3	496-4	OK	15.5355	3.49697	-4.44256	-2.15139	-4.18817	0.0001
XLOC_041669	XLOC_041669	Mir6236	chr9:110281286-110281409	496-3	496-4	OK	672.662	5708.12	8.48587	3.08506	6.7477	0.00015
XLOC_036426	XLOC_036426	Apoe	chr7:19696108-19699188	496-3	496-4	OK	53.7266	137.754	2.56398	1.35838	3.80213	0.0002
XLOC_028804	XLOC_028804	Oasl1	chr5:114917317-114937915	496-3	496-4	OK	7.87388	21.5115	2.73201	1.44996	3.07117	0.00055
XLOC_026223	XLOC_026223	Zfp985	chr4:147553276-147585198	496-3	496-4	OK	52.3889	20.9728	-2.49794	-1.32074	-3.43846	0.00055
XLOC_021268	XLOC_021268	Cd82	chr2:93419110-93469871	496-3	496-4	OK	0.18861	2.05262	10.8829	3.44399	0.581257	0.0006
XLOC_034347	XLOC_034347	Gm9844	chr7:24862212-24862697	496-3	496-4	OK	63.1057	5.70673	-11.0581	-3.46703	-5.28599	0.0006
XLOC_002198	XLOC_002198	Satb2	chr1:56793980-57050084	496-3	496-4	OK	6.63796	1.94848	-3.40674	-1.76839	-2.90387	0.00065
XLOC_039419	XLOC_039419	Pdp2	chr8:104591450-104599026	496-3	496-4	OK	24.386	11.5748	-2.10682	-1.07506	-3.43887	0.00085
XLOC_044939	XLOC_044939	C77370	chrX:104077433-104201185	496-3	496-4	OK	16.3055	7.47428	-2.18155	-1.12535	-3.29114	0.00105
XLOC_006448	XLOC_006448	Camk2b	chr11:5969643-6066362	496-3	496-4	OK	5.74756	1.85238	-3.1028	-1.63357	-2.36935	0.00105
XLOC_004463	XLOC_004463	Ddit4	chr10:59949674-59951770	496-3	496-4	OK	20.8427	47.0133	2.25562	1.17352	3.40369	0.00115
XLOC_003750	XLOC_003750	Chchd10	chr10:75935572-75940672	496-3	496-4	OK	53.5505	111.645	2.08485	1.05995	3.18943	0.0012
XLOC_027946	XLOC_027946	Htr5a	chr5:27842148-27855088	496-3	496-4	OK	3.57182	0.791663	-4.51179	-2.1737	-3.98496	0.0012
XLOC_004501	XLOC_004501	Mypn	chr10:63115794-63203952	496-3	496-4	OK	7.1279	2.72513	-2.61562	-1.38715	-3.40813	0.00135
XLOC_002660	XLOC_002660	Gli2	chr1:118834131-119053619	496-3	496-4	OK	15.3396	30.7133	2.00222	1.0016	2.69386	0.0014
XLOC_015680	XLOC_015680	Dlgap1	chr17:69969072-70821413	496-3	496-4	OK	1.48662	0.201634	-7.37286	-2.88223	-1.5332	0.00145
XLOC_021432	XLOC_021432	Meis2	chr2:115863063-116065839	496-3	496-4	OK	13.0243	3.30168	-3.94475	-1.97994	-2.07516	0.0015
XLOC_040078	XLOC_040078	Galnt7	chr8:57523827-57663430	496-3	496-4	OK	8.78197	3.26737	-2.68778	-1.42641	-2.96198	0.00155
XLOC_002736	XLOC_002736	Cd55	chr1:130439026-130557075	496-3	496-4	OK	18.9777	8.09821	-2.34344	-1.22863	-3.02294	0.00185
XLOC_041396	XLOC_041396	Nt5e	chr9:88327196-88372092	496-3	496-4	OK	3.4052	0.728675	-4.67314	-2.22439	-3.42692	0.0019
XLOC_011497	XLOC_011497	Nfatc4	chr14:55824794-55833943	496-3	496-4	OK	5.16606	11.8337	2.29066	1.19577	3.08361	0.00205
XLOC_014232	XLOC_014232	Pros1	chr16:62854306-62929346	496-3	496-4	OK	14.2161	6.07713	-2.33928	-1.22606	-3.12029	0.0021
XLOC_028026	XLOC_028026	Slc5a1	chr5:33104218-33162870	496-3	496-4	OK	4.60589	1.38017	-3.33719	-1.73863	-3.38483	0.00265
XLOC_008807	XLOC_008807	Wdr89	chr12:75630289-75669537	496-3	496-4	OK	28.3294	13.7233	-2.06433	-1.04567	-3.06826	0.0027
XLOC_015400	XLOC_015400	H2-Q6	chr17:35424849-35430055	496-3	496-4	OK	2.35823	8.39618	3.56037	1.83203	3.31444	0.00275
XLOC_033920	XLOC_033920	Eps8l1	chr7:4424769-4480487	496-3	496-4	OK	0.11865	2.91095	24.5339	4.61671	0.321937	0.0028
XLOC_026919	XLOC_026919	Elavl2	chr4:91250762-91400785	496-3	496-4	OK	13.9416	5.39692	-2.58325	-1.36919	-2.47711	0.00295
XLOC_012147	XLOC_012147	Otx2	chr14:48657678-48667644	496-3	496-4	OK	0.468936	3.19541	6.81417	2.76854	1.46467	0.003
XLOC_001125	XLOC_001125	Rab7b	chr1:131688694-131715439	496-3	496-4	OK	0.233566	4.1277	17.6725	4.14343	1.23527	0.0031
XLOC_035114	XLOC_035114	Alpk3	chr7:81057599-81105612	496-3	496-4	OK	4.5976	12.762	2.7758	1.4729	2.52421	0.00315
XLOC_033291	XLOC_033291	Gm24601	chr6:94826780-94826923	496-3	496-4	OK	297.914	931.156	3.12559	1.64413	3.39741	0.00355
XLOC_035869	XLOC_035869	Mtg1	chr7:140137563-140154877	496-3	496-4	OK	28.8349	9.26947	-3.11074	-1.63726	-2.66292	0.0036
XLOC_027672	XLOC_027672	Trp73	chr4:154056252-154140208	496-3	496-4	OK	2.72539	0.622272	-4.37974	-2.13084	-1.86887	0.00385
XLOC_004016	XLOC_004016	Slc6a15	chr10:103367807-103419378	496-3	496-4	OK	4.05009	1.08444	-3.73473	-1.90101	-3.22184	0.0039
XLOC_010542	XLOC_010542	Platr25	chr13:62699405-62726689	496-3	496-4	OK	7.15813	2.36417	-3.02776	-1.59825	-3.03713	0.00395
XLOC_001293	XLOC_001293	Fam129a	chr1:151571185-151721939	496-3	496-4	OK	8.21244	21.0999	2.56926	1.36135	2.52054	0.0044
XLOC_042744	XLOC_042744	Crtap	chr9:114368302-114390675	496-3	496-4	OK	59.7961	28.9372	-2.06641	-1.04713	-2.73179	0.00445
XLOC_033875	XLOC_033875	Dennd5b	chr6:148988070-149101680	496-3	496-4	OK	9.45887	3.85731	-2.45219	-1.29407	-2.45402	0.0046
XLOC_015005	XLOC_015005	Pde10a	chr17:8525371-8986648	496-3	496-4	OK	4.09864	0.881148	-4.65148	-2.21769	-1.94446	0.00465
XLOC_038174	XLOC_038174	Sept1	chr7:127214446-127238179	496-3	496-4	OK	28.2041	74.0852	2.62675	1.39328	2.5994	0.00485
XLOC_039037	XLOC_039037	Lpl	chr8:68880490-68907448	496-3	496-4	OK	9.38785	4.02255	-2.33381	-1.22268	-2.66586	0.00485
XLOC_019355	XLOC_019355	Slc43a3	chr2:84936578-84958509	496-3	496-4	OK	16.8408	7.77174	-2.16693	-1.11565	-2.24931	0.0049
XLOC_003304	XLOC_003304	Marc2	chr1:184813067-184846451	496-3	496-4	OK	109.585	49.9611	-2.19341	-1.13317	-2.7973	0.00525
XLOC_010746	XLOC_010746	Ocln	chr13:100496506-100552718	496-3	496-4	OK	11.9153	2.74599	-4.33916	-2.11741	-2.30798	0.00535
XLOC_004346	XLOC_004346	Ncoa7	chr10:30645583-30803107	496-3	496-4	OK	4.3778	1.72903	-2.53194	-1.34024	-2.82227	0.0055
XLOC_042107	XLOC_042107	Cd3g	chr9:44969571-44980431	496-3	496-4	OK	11.7676	1.86046	-6.3251	-2.66108	-2.48505	0.0057
XLOC_016704	XLOC_016704	Mep1b	chr18:21072343-21100199	496-3	496-4	OK	4.94531	12.0767	2.44205	1.28809	2.93089	0.0058
XLOC_039878	XLOC_039878	Rab11fip1	chr8:27138772-27174646	496-3	496-4	OK	46.5206	20.8391	-2.23237	-1.15858	-2.49125	0.0062
XLOC_000664	XLOC_000664	Stk36	chr1:74601444-74636894	496-3	496-4	OK	0.787059	3.64822	4.63526	2.21265	1.84115	0.0063
XLOC_032624	XLOC_032624	Klrg2	chr6:38625692-38637242	496-3	496-4	OK	0.554137	2.82821	5.10381	2.35157	2.58621	0.00635
XLOC_000902	XLOC_000902	Bok	chr1:93685659-93695764	496-3	496-4	OK	8.00066	2.31569	-3.45498	-1.78868	-2.51463	0.00645
XLOC_037982	XLOC_037982	Stk33	chr7:109279222-109444893	496-3	496-4	OK	6.74909	1.00789	-6.69626	-2.74335	-3.15818	0.0066
XLOC_036584	XLOC_036584	Cyp2b23	chr7:26665226-26686437	496-3	496-4	OK	5.03817	1.07753	-4.67567	-2.22518	-3.31238	0.0067
XLOC_013623	XLOC_013623	Smc1b	chr15:85064690-85131957	496-3	496-4	OK	4.05671	1.36549	-2.97088	-1.57089	-2.98897	0.00705
XLOC_028782	XLOC_028782	Iscu	chr5:113772747-113778288	496-3	496-4	OK	17.5715	39.0052	2.2198	1.15043	2.51118	0.00745
XLOC_000845	XLOC_000845	Ackr3	chr1:90203979-90216751	496-3	496-4	OK	4.81218	12.1773	2.53052	1.33943	2.22229	0.0075
XLOC_012986	XLOC_012986	Rnu12	chr15:83149643-83149794	496-3	496-4	OK	367.018	843.324	2.29777	1.20023	2.7558	0.0078
XLOC_036636	XLOC_036636	Spred3	chr7:29158828-29173976	496-3	496-4	OK	2.4972	6.19823	2.48207	1.31155	2.17668	0.0079
XLOC_032179	XLOC_032179	Clec12a	chr6:129342690-129365303	496-3	496-4	OK	0.642703	4.21629	6.56025	2.71375	2.16267	0.00805
XLOC_015917	XLOC_015917	Zfp820	chr17:21816875-21845759	496-3	496-4	OK	8.52989	3.90758	-2.18291	-1.12625	-2.73678	0.00825
XLOC_031592	XLOC_031592	Reep1	chr6:71707560-71810710	496-3	496-4	OK	8.53265	3.94603	-2.16234	-1.11259	-2.58404	0.0083
XLOC_038228	XLOC_038228	Gm44591	chr7:129398101-129403090	496-3	496-4	OK	2.2888	0.588678	-3.88803	-1.95904	-3.0749	0.0084
XLOC_004222	XLOC_004222	Zbtb2	chr10:4367073-4388108	496-3	496-4	OK	4.40315	9.54548	2.16788	1.11628	2.61663	0.00925
XLOC_032423	XLOC_032423	Pon3	chr6:5220851-5256286	496-3	496-4	OK	6.86834	1.38394	-4.96289	-2.31118	-2.32903	0.0093
XLOC_026781	XLOC_026781	Wdr31	chr4:62448652-62470896	496-3	496-4	OK	3.39903	9.44504	2.77875	1.47443	2.1813	0.00945
XLOC_030347	XLOC_030347	Foxn4	chr5:114254163-114273807	496-3	496-4	OK	0.54025	3.28433	6.07928	2.6039	1.83852	0.01025
XLOC_025686	XLOC_025686	Rab3b	chr4:108879062-108972077	496-3	496-4	OK	7.95316	1.59441	-4.98815	-2.3185	-2.60521	0.01135
XLOC_005520	XLOC_005520	2410006H16Rik	chr11:62602876-62604807	496-3	496-4	OK	32.4315	71.3513	2.20006	1.13754	2.59098	0.01145
XLOC_015052	XLOC_015052	Zfp97	chr17:17121414-17146831	496-3	496-4	OK	8.63225	3.88361	-2.22274	-1.15234	-2.56548	0.01265
XLOC_003589	XLOC_003589	Sesn1	chr10:41810573-41908424	496-3	496-4	OK	10.05	4.97012	-2.02208	-1.01585	-2.48564	0.0129
XLOC_022110	XLOC_022110	Kcnq2	chr2:181075578-181135300	496-3	496-4	OK	4.05956	1.15864	-3.50373	-1.80889	-1.59844	0.0136
XLOC_043529	XLOC_043529	AU015836	chrX:93968658-93975470	496-3	496-4	OK	1.95497	5.197	2.65835	1.41053	2.01589	0.01425
XLOC_013100	XLOC_013100	Prpf40b	chr15:99295086-99317018	496-3	496-4	OK	9.55579	21.0653	2.20445	1.14042	2.17788	0.01425
XLOC_002923	XLOC_002923	Swt1	chr1:151367698-151428455	496-3	496-4	OK	62.187	26.7216	-2.32722	-1.21861	-2.09213	0.0143
XLOC_000675	XLOC_000675	Zfand2b	chr1:75168645-75171629	496-3	496-4	OK	3.60279	8.86608	2.46089	1.29918	1.97468	0.0145
XLOC_035610	XLOC_035610	Acsm2	chr7:119554339-119600690	496-3	496-4	OK	0.490373	4.67869	9.54108	3.25416	1.13247	0.01465
XLOC_035223	XLOC_035223	Sytl2	chr7:90302251-90410719	496-3	496-4	OK	5.22573	2.17077	-2.40732	-1.26743	-1.65733	0.0156
XLOC_032725	XLOC_032725	Tmem176b	chr6:48833817-48847071	496-3	496-4	OK	11.0171	4.16866	-2.64284	-1.40209	-1.91554	0.01645
XLOC_003501	XLOC_003501	Vnn1	chr10:23894687-23905343	496-3	496-4	OK	3.5297	0.970973	-3.63522	-1.86204	-2.72518	0.01665
XLOC_030324	XLOC_030324	Adrbk2	chr5:112910481-113015791	496-3	496-4	OK	7.82702	3.55242	-2.20329	-1.13966	-2.10149	0.01685
XLOC_022306	XLOC_022306	Usp13	chr3:32817545-32938071	496-3	496-4	OK	13.5352	5.28877	-2.55923	-1.35571	-2.32661	0.01725
XLOC_042108	XLOC_042108	Cd3e	chr9:44998742-45009590	496-3	496-4	OK	9.04273	3.50155	-2.58249	-1.36876	-2.47251	0.01785
XLOC_040763	XLOC_040763	Slc36a4	chr9:15709737-15742384	496-3	496-4	OK	2.50059	0.930366	-2.68775	-1.4264	-2.27344	0.018
XLOC_002582	XLOC_002582	Pam	chr1:97795113-98095646	496-3	496-4	OK	7.21336	3.59283	-2.00771	-1.00555	-1.49708	0.01855
XLOC_039881	XLOC_039881	Adrb3	chr8:27225775-27250616	496-3	496-4	OK	11.1131	4.85366	-2.28963	-1.19511	-1.97834	0.01895
XLOC_023997	XLOC_023997	B3galnt1	chr3:69574157-69598960	496-3	496-4	OK	5.31342	1.79166	-2.96564	-1.56834	-2.58737	0.01915
XLOC_005776	XLOC_005776	Aldoc	chr11:78322967-78327781	496-3	496-4	OK	3.09212	8.45655	2.73487	1.45147	1.98832	0.01945
XLOC_017347	XLOC_017347	Adrb2	chr18:62177816-62179959	496-3	496-4	OK	5.01008	1.76326	-2.84137	-1.50659	-2.54166	0.0195
XLOC_006259	XLOC_006259	Dnaic2	chr11:114727407-114757889	496-3	496-4	OK	0.389763	1.90994	4.90026	2.29286	1.35722	0.01955
XLOC_037738	XLOC_037738	P2ry2	chr7:100996567-101012866	496-3	496-4	OK	1.92727	5.17768	2.68654	1.42574	1.96454	0.0201
XLOC_006388	XLOC_006388	Narf	chr11:121237252-121255856	496-3	496-4	OK	4.1746	11.0803	2.65422	1.40829	1.85906	0.0201
XLOC_038370	XLOC_038370	Dusp8	chr7:142079489-142125189	496-3	496-4	OK	0.740091	2.62188	3.54265	1.82483	2.08949	0.0208
XLOC_029475	XLOC_029475	Gm6560	chr5:22550431-23275597	496-3	496-4	OK	2.16895	7.67961	3.5407	1.82403	2.57873	0.02095
XLOC_016384	XLOC_016384	Mdfi	chr17:47815327-47834691	496-3	496-4	OK	0.978439	4.30027	4.39503	2.13587	1.34664	0.0221
XLOC_039178	XLOC_039178	Anapc10	chr8:79711819-79779059	496-3	496-4	OK	20.4543	9.50387	-2.15221	-1.10581	-2.16194	0.0225
XLOC_024079	XLOC_024079	Trim2	chr3:84160438-84306877	496-3	496-4	OK	7.17714	2.98937	-2.40089	-1.26357	-1.71849	0.0227
XLOC_016223	XLOC_016223	H2-Bl	chr17:36080114-36084223	496-3	496-4	OK	0.665626	2.45159	3.68313	1.88093	0.838287	0.02365
XLOC_017743	XLOC_017743	Dmrt1	chr19:25505617-25604329	496-3	496-4	OK	0.912756	2.98738	3.27292	1.71058	2.12171	0.0237
XLOC_020633	XLOC_020633	Ntng2	chr2:29194540-29253006	496-3	496-4	OK	1.83315	0.606087	-3.02457	-1.59673	-0.800273	0.02445
XLOC_006167	XLOC_006167	Myl4	chr11:104550662-104595753	496-3	496-4	OK	2.35395	7.37487	3.13298	1.64753	1.85483	0.02475
XLOC_030695	XLOC_030695	Adap1	chr5:139271875-139325622	496-3	496-4	OK	23.9685	11.6758	-2.05284	-1.03762	-2.16137	0.02485
XLOC_000326	XLOC_000326	Vwa3b	chr1:37026595-37187613	496-3	496-4	OK	12.8236	33.0426	2.5767	1.36553	2.14412	0.0251
XLOC_002167	XLOC_002167	1700019D03Rik	chr1:52922323-53020179	496-3	496-4	OK	9.34895	3.43018	-2.7255	-1.44652	-1.87966	0.02615
XLOC_024126	XLOC_024126	Bglap3	chr3:88368615-88372743	496-3	496-4	OK	4.54512	1.19628	-3.79938	-1.92576	-2.02369	0.02625
XLOC_000488	XLOC_000488	Aox3	chr1:58113129-58200698	496-3	496-4	OK	3.32141	0.775867	-4.2809	-2.09791	-1.57257	0.02635
XLOC_038441	XLOC_038441	Zfp358	chr8:3493137-3497208	496-3	496-4	OK	2.54259	6.61395	2.60126	1.37921	2.12061	0.0273
XLOC_031846	XLOC_031846	Kbtbd8	chr6:95114016-95129790	496-3	496-4	OK	16.2435	7.60589	-2.13565	-1.09467	-1.84535	0.02855
XLOC_013197	XLOC_013197	Card6	chr15:5095980-5108539	496-3	496-4	OK	0.319493	1.68785	5.2829	2.40132	1.72918	0.029
XLOC_015345	XLOC_015345	H2-Ab1	chr17:34263208-34269418	496-3	496-4	OK	5.3418	0.768146	-6.95415	-2.79787	-2.23248	0.0293
XLOC_008040	XLOC_008040	Coch	chr12:51593340-51605773	496-3	496-4	OK	2.75447	0.880167	-3.12949	-1.64593	-2.28042	0.02955
XLOC_018258	XLOC_018258	Fam189a2	chr19:23972750-24031019	496-3	496-4	OK	4.41159	1.77587	-2.48419	-1.31277	-2.30743	0.0296
XLOC_026186	XLOC_026186	Zfp987	chr4:146097297-146126621	496-3	496-4	OK	7.99355	3.72088	-2.1483	-1.10319	-1.7297	0.03205
XLOC_045173	XLOC_045173	Tex13	chrX:140808306-140813433	496-3	496-4	OK	3.7065	0.791627	-4.68213	-2.22716	-2.62657	0.03205
XLOC_009963	XLOC_009963	Gcnt4	chr13:96924688-96950912	496-3	496-4	OK	2.43951	1.0459	-2.33245	-1.22185	-2.26338	0.0321
XLOC_013187	XLOC_013187	Pde1b	chr15:103503297-103530052	496-3	496-4	OK	5.409	2.56961	-2.10499	-1.07381	-2.17901	0.03245
XLOC_043916	XLOC_043916	Tmem164	chrX:142681405-142843494	496-3	496-4	OK	5.40386	2.54136	-2.12637	-1.08839	-1.47149	0.0327
XLOC_042647	XLOC_042647	Sema3b	chr9:107597673-107609229	496-3	496-4	OK	5.07568	1.48779	-3.41156	-1.77043	-1.20218	0.0334
XLOC_024046	XLOC_024046	Tmem144	chr3:79812563-79852773	496-3	496-4	OK	6.21567	1.44796	-4.29271	-2.10189	-1.51849	0.03535
XLOC_031061	XLOC_031061	Lrguk	chr6:34029447-34134034	496-3	496-4	OK	2.99575	0.758897	-3.94751	-1.98094	-1.66288	0.0354
XLOC_004619	XLOC_004619	Gamt	chr10:80258150-80261012	496-3	496-4	OK	2.52563	0.358213	-7.05064	-2.81776	-1.20351	0.03545
XLOC_033951	XLOC_033951	Nlrp4c	chr7:6045160-6105150	496-3	496-4	OK	2.80259	0.910626	-3.07765	-1.62183	-1.63657	0.03555
XLOC_014681	XLOC_014681	Ndufb4	chr16:37647169-37654453	496-3	496-4	OK	28.1598	13.7094	-2.05405	-1.03847	-2.05025	0.0369
XLOC_045086	XLOC_045086	Pcdh19	chrX:133582859-133707262	496-3	496-4	OK	3.07201	1.05638	-2.90805	-1.54006	-1.31628	0.03715
XLOC_005725	XLOC_005725	Scarf1	chr11:75513539-75526582	496-3	496-4	OK	0.415228	1.54744	3.72672	1.8979	1.93241	0.038
XLOC_030436	XLOC_030436	Oas3	chr5:120753097-120777661	496-3	496-4	OK	1.29942	2.92441	2.25055	1.17028	1.63457	0.03935
XLOC_026365	XLOC_026365	Gm11808	chr4:3973091-3973595	496-3	496-4	OK	25.3476	10.8481	-2.33659	-1.22441	-2.11131	0.0397
XLOC_008884	XLOC_008884	Rps6kl1	chr12:85135595-85151264	496-3	496-4	OK	0.479507	2.09327	4.36546	2.12614	2.48361	0.0412
XLOC_022506	XLOC_022506	Med12l	chr3:59002470-59351167	496-3	496-4	OK	11.1031	5.49308	-2.02129	-1.01528	-1.982	0.0416
XLOC_010122	XLOC_010122	Gpr137b-ps	chr13:12619083-12650297	496-3	496-4	OK	1.75922	0.413257	-4.25696	-2.08982	-2.458	0.04165
XLOC_007278	XLOC_007278	Mrm1	chr11:84813060-84819515	496-3	496-4	OK	17.5569	3.78769	-4.63525	-2.21265	-1.83656	0.0429
XLOC_013074	XLOC_013074	Pfkm	chr15:98038743-98132447	496-3	496-4	OK	11.8032	27.2922	2.31227	1.20931	2.07673	0.0433
XLOC_016232	XLOC_016232	H2-T3	chr17:36185571-36190287	496-3	496-4	OK	1.49776	0.419263	-3.57236	-1.83688	-0.538025	0.0436
XLOC_036604	XLOC_036604	Zfp974	chr7:27907391-27931003	496-3	496-4	OK	0.877314	2.66006	3.03205	1.6003	1.37099	0.04375
XLOC_036022	XLOC_036022	1700027J19Rik	chr7:4151259-4164860	496-3	496-4	OK	3.37775	8.6647	2.56523	1.35909	1.79565	0.044
XLOC_012448	XLOC_012448	Fgf17	chr14:70636204-70642268	496-3	496-4	OK	1.75779	4.6479	2.64417	1.40281	2.13324	0.0459
XLOC_037893	XLOC_037893	Arfip2	chr7:105634202-105721799	496-3	496-4	OK	14.7913	35.4567	2.39713	1.26131	1.96057	0.0461
XLOC_022372	XLOC_022372	Intu	chr3:40531285-40704774	496-3	496-4	OK	2.4257	4.97453	2.05076	1.03616	1.70305	0.0473
XLOC_008480	XLOC_008480	Adssl1	chr12:112620044-112641354	496-3	496-4	OK	0.520653	2.13607	4.10267	2.03657	2.03098	0.0477
XLOC_041732	XLOC_041732	Ctdspl	chr9:118606689-119043998	496-3	496-4	OK	2.51501	0.83145	-3.02485	-1.59687	-1.32819	0.04795
XLOC_000712	XLOC_000712	9830004L10Rik	chr1:80184718-80192073	496-3	496-4	OK	5.44528	1.82151	-2.98943	-1.57987	-1.88408	0.04825
XLOC_025613	XLOC_025613	Dnajc6	chr4:101496647-101642799	496-3	496-4	OK	9.17438	4.53775	-2.02179	-1.01563	-1.27173	0.04915
XLOC_030314	XLOC_030314	Gm27357,Gm27627,Gm27882,Gm27998,Miat	chr5:112213227-112233720	496-3	496-4	OK	5.85838	0.137622	-42.5686	-5.41172	-0.188723	0.0494
XLOC_002785	XLOC_002785	Prelp	chr1:133897198-133921414	496-3	496-4	OK	1.25121	3.14058	2.51003	1.32771	1.81283	0.05

## Sheet: RNA-seq from EB 
test_id	gene_id	gene	locus	sample_1	sample_2	status	WT FPKM	STRAP-KO FPKM	STRAP-KO vs. WT fold change	log2(fold_change)	test_stat	p_value
XLOC_042250	XLOC_042250	Glce	chr9:62057247-62122655	WT	STRAP-KO	OK	7.8027	2927.07	375.136	8.55127	17.398	5e-05
XLOC_026695	XLOC_026695	AI427809	chr4:53261355-53270232	WT	STRAP-KO	OK	0.0453966	1.05311	23.198	4.53593	0.83244	0.0089
XLOC_037715	XLOC_037715	Tpbgl	chr7:99624081-99631711	WT	STRAP-KO	OK	0.202038	2.0979	10.3837	3.37625	2.87005	0.00285
XLOC_013538	XLOC_013538	Baiap2l2	chr15:79258194-79285537	WT	STRAP-KO	OK	0.395428	3.56771	9.0224	3.17351	1.5075	0.0084
XLOC_006133	XLOC_006133	Nags	chr11:102145512-102149477	WT	STRAP-KO	OK	0.106309	0.92889	8.73764	3.12725	1.82719	0.0096
XLOC_024117	XLOC_024117	Bcan	chr3:87987530-88000230	WT	STRAP-KO	OK	0.248099	1.80938	7.29298	2.86651	1.39141	0.00505
XLOC_014352	XLOC_014352	Cbr3	chr16:93683214-93690990	WT	STRAP-KO	OK	1.14359	7.4289	6.49612	2.69958	2.91982	0.00095
XLOC_043636	XLOC_043636	Gm27875,Jpx	chrX:103493557-103506425	WT	STRAP-KO	OK	2.65859	17.198	6.46884	2.69351	2.83408	0.00975
XLOC_022113	XLOC_022113	Ptk6	chr2:181193720-181202789	WT	STRAP-KO	OK	0.320597	1.95647	6.10258	2.60942	2.68977	0.00135
XLOC_035675	XLOC_035675	Aqp8	chr7:123462290-123468004	WT	STRAP-KO	OK	2.53326	15.0434	5.93836	2.57007	3.3274	0.00035
XLOC_036434	XLOC_036434	Bcl3	chr7:19808461-19822770	WT	STRAP-KO	OK	0.985135	5.74924	5.83599	2.54498	1.9649	0.00165
XLOC_037740	XLOC_037740	P2ry2	chr7:100996567-101012866	WT	STRAP-KO	OK	0.392717	2.28194	5.81065	2.5387	1.93256	0.00055
XLOC_027497	XLOC_027497	Padi4	chr4:140745864-140774236	WT	STRAP-KO	OK	0.360911	1.95372	5.4133	2.43651	1.73451	0.0016
XLOC_019988	XLOC_019988	Tcf15	chr2:152143560-152149097	WT	STRAP-KO	OK	1.51949	8.09125	5.32498	2.41278	2.38465	0.00565
XLOC_038151	XLOC_038151	Nupr1	chr7:126623248-126630861	WT	STRAP-KO	OK	5.37757	27.566	5.12611	2.35786	3.10185	0.0001
XLOC_032050	XLOC_032050	A2m	chr6:121635375-121679227	WT	STRAP-KO	OK	2.32355	11.3843	4.89953	2.29264	3.58016	5e-05
XLOC_026712	XLOC_026712	Klf4	chr4:55527142-55532466	WT	STRAP-KO	OK	5.86995	26.6031	4.53208	2.18018	3.12918	5e-05
XLOC_029634	XLOC_029634	Zfyve28	chr5:34194892-34288449	WT	STRAP-KO	OK	0.972714	4.33266	4.4542	2.15517	1.836	0.00215
XLOC_013098	XLOC_013098	Kcnh3	chr15:99224975-99242817	WT	STRAP-KO	OK	0.707432	3.05516	4.31866	2.11059	2.32344	0.00455
XLOC_037734	XLOC_037734	Plekhb1	chr7:100642891-100662414	WT	STRAP-KO	OK	1.2974	5.56071	4.28604	2.09964	1.59816	0.002
XLOC_029689	XLOC_029689	Hs3st1	chr5:39613934-39755475	WT	STRAP-KO	OK	6.17805	26.2729	4.25262	2.08835	3.29737	0.0001
XLOC_007441	XLOC_007441	Stac2	chr11:98036622-98053462	WT	STRAP-KO	OK	0.731324	3.08738	4.22163	2.0778	2.19604	0.003
XLOC_017212	XLOC_017212	Nrg2	chr18:36017706-36197380	WT	STRAP-KO	OK	1.02779	4.27161	4.15611	2.05524	2.56241	0.00095
XLOC_020064	XLOC_020064	Procr	chr2:155751116-155755471	WT	STRAP-KO	OK	1.25844	5.12045	4.06889	2.02464	1.80894	0.00945
XLOC_030349	XLOC_030349	Foxn4	chr5:114254163-114273807	WT	STRAP-KO	OK	0.745015	3.02544	4.06091	2.02181	1.67735	0.0058
XLOC_027381	XLOC_027381	Sytl1	chr4:133253089-133263113	WT	STRAP-KO	OK	0.815145	3.30447	4.05384	2.01929	1.7746	0.00445
XLOC_013581	XLOC_013581	Shisa8	chr15:82206951-82212815	WT	STRAP-KO	OK	0.972586	3.92626	4.03693	2.01326	2.15793	0.00775
XLOC_027334	XLOC_027334	Tinagl1	chr4:130164453-130175122	WT	STRAP-KO	OK	27.6082	110.256	3.9936	1.99769	3.85658	5e-05
XLOC_003519	XLOC_003519	Ctgf	chr10:24549440-24598683	WT	STRAP-KO	OK	28.3144	113.004	3.99104	1.99677	3.37655	5e-05
XLOC_042225	XLOC_042225	Islr2	chr9:58196297-58208808	WT	STRAP-KO	OK	0.576234	2.28862	3.97169	1.98975	2.32448	0.00115
XLOC_020555	XLOC_020555	Slc34a3	chr2:25228897-25234364	WT	STRAP-KO	OK	0.347897	1.37383	3.94896	1.98147	1.15693	0.0033
XLOC_005926	XLOC_005926	Coil	chr11:88970251-88991613	WT	STRAP-KO	OK	17.377	68.4959	3.94176	1.97884	2.33719	0.0002
XLOC_016269	XLOC_016269	H2-M5	chr17:36984060-36989537	WT	STRAP-KO	OK	2.70783	10.5737	3.90486	1.96527	1.86319	0.001
XLOC_033421	XLOC_033421	Tmem40	chr6:115729130-115762410	WT	STRAP-KO	OK	2.05876	8.02699	3.89894	1.96309	2.05652	0.00465
XLOC_015673	XLOC_015673	Lama1	chr17:67697264-67822645	WT	STRAP-KO	OK	52.8046	205.077	3.8837	1.95743	4.4958	5e-05
XLOC_037569	XLOC_037569	Cemip	chr7:83932856-84086502	WT	STRAP-KO	OK	1.32402	5.12874	3.87361	1.95368	2.64629	0.00065
XLOC_016047	XLOC_016047	Tcp11	chr17:28066746-28080639	WT	STRAP-KO	OK	2.70087	10.1614	3.76227	1.9116	1.91609	0.0034
XLOC_020211	XLOC_020211	Snai1	chr2:167538194-167542814	WT	STRAP-KO	OK	1.92255	7.16214	3.72533	1.89737	2.30033	0.0039
XLOC_025959	XLOC_025959	Laptm5	chr4:130913124-130936141	WT	STRAP-KO	OK	5.9243	21.9571	3.70628	1.88997	2.40607	5e-05
XLOC_004489	XLOC_004489	Srgn	chr10:62493832-62527451	WT	STRAP-KO	OK	34.8202	127.63	3.6654	1.87397	3.60121	5e-05
XLOC_008298	XLOC_008298	9030617O03Rik	chr12:100779056-100908198	WT	STRAP-KO	OK	0.630056	2.30441	3.65747	1.87085	1.32918	0.0065
XLOC_030328	XLOC_030328	Crybb3	chr5:113075838-113081584	WT	STRAP-KO	OK	0.391118	1.42829	3.65181	1.86861	0.869064	0.0057
XLOC_013093	XLOC_013093	Prph	chr15:99055173-99058978	WT	STRAP-KO	OK	1.17461	4.22686	3.59852	1.8474	1.98525	0.00865
XLOC_016345	XLOC_016345	Capn11	chr17:45630203-45659325	WT	STRAP-KO	OK	1.82671	6.52007	3.5693	1.83564	2.47308	0.00155
XLOC_034334	XLOC_034334	Plaur	chr7:24462483-24475968	WT	STRAP-KO	OK	6.79442	24.1523	3.55473	1.82974	2.70565	0.0002
XLOC_015377	XLOC_015377	Ly6g6e	chr17:35071442-35078804	WT	STRAP-KO	OK	3.65679	12.8756	3.52101	1.816	1.97456	0.0046
XLOC_034837	XLOC_034837	Otog	chr7:46240986-46311434	WT	STRAP-KO	OK	0.193227	0.677989	3.50877	1.81096	1.90406	0.0037
XLOC_011565	XLOC_011565	Sox7	chr14:63943673-63950732	WT	STRAP-KO	OK	2.96223	10.3111	3.48086	1.79945	3.0373	0.00015
XLOC_006313	XLOC_006313	Snhg20	chr11:117076789-117078955	WT	STRAP-KO	OK	136.865	469.81	3.43265	1.77933	3.98037	5e-05
XLOC_032281	XLOC_032281	H2afj	chr6:136808243-136810074	WT	STRAP-KO	OK	17.2932	58.2102	3.36607	1.75107	2.74998	0.00015
XLOC_024336	XLOC_024336	Terc	chr3:96414436-96414859	WT	STRAP-KO	OK	38.8018	128.882	3.32155	1.73185	3.02556	0.0002
XLOC_021765	XLOC_021765	Trib3	chr2:152337421-152344032	WT	STRAP-KO	OK	5.13157	16.9688	3.30675	1.72541	2.6375	0.0001
XLOC_002945	XLOC_002945	E330020D12Rik	chr1:153404826-153414233	WT	STRAP-KO	OK	3.2127	10.6126	3.30333	1.72392	2.49046	0.001
XLOC_000327	XLOC_000327	Cnga3	chr1:37214433-37263384	WT	STRAP-KO	OK	0.692999	2.28621	3.29901	1.72203	1.79522	0.00755
XLOC_036577	XLOC_036577	Cyp2s1	chr7:25802474-25820654	WT	STRAP-KO	OK	4.2942	13.8707	3.2301	1.69157	2.57062	0.00035
XLOC_038525	XLOC_038525	Col4a2	chr8:11187754-11449287	WT	STRAP-KO	OK	63.4536	202.851	3.19684	1.67665	1.96869	0.00845
XLOC_021706	XLOC_021706	Thbd	chr2:148404465-148408188	WT	STRAP-KO	OK	0.67134	2.14112	3.18932	1.67325	1.92007	0.00945
XLOC_025596	XLOC_025596	Foxd3	chr4:99656298-99658622	WT	STRAP-KO	OK	1.14223	3.61246	3.16264	1.66113	1.95601	0.00865
XLOC_003747	XLOC_003747	Ggt1	chr10:75561603-75586200	WT	STRAP-KO	OK	1.14736	3.62028	3.15531	1.65778	1.1548	0.0018
XLOC_039702	XLOC_039702	Col4a1	chr8:11187754-11449287	WT	STRAP-KO	OK	193.963	589.777	3.04067	1.60439	1.26641	0.0055
XLOC_029095	XLOC_029095	Rasa4	chr5:136083915-136111860	WT	STRAP-KO	OK	2.06733	6.24735	3.02194	1.59548	1.42623	0.00935
XLOC_042394	XLOC_042394	Ooep	chr9:78376108-78378725	WT	STRAP-KO	OK	9.12829	27.2817	2.9887	1.57952	3.09632	5e-05
XLOC_028981	XLOC_028981	Dnah10	chr5:124725084-124834308	WT	STRAP-KO	OK	0.964952	2.8816	2.98626	1.57834	1.32329	0.00755
XLOC_002379	XLOC_002379	Ptprn	chr1:75247026-75264502	WT	STRAP-KO	OK	1.17816	3.51657	2.9848	1.57763	1.69798	0.00345
XLOC_012843	XLOC_012843	Them6	chr15:74721203-74728034	WT	STRAP-KO	OK	3.38499	10.0022	2.95487	1.56309	2.21079	0.00295
XLOC_040207	XLOC_040207	B3gnt3	chr8:71690755-71701789	WT	STRAP-KO	OK	1.74853	5.10801	2.92132	1.54662	2.06611	0.00595
XLOC_028859	XLOC_028859	Hrk	chr5:118164647-118189478	WT	STRAP-KO	OK	0.943765	2.74272	2.90615	1.53911	2.02985	0.0055
XLOC_024922	XLOC_024922	Cth	chr3:157894247-157925077	WT	STRAP-KO	OK	11.7871	34.0103	2.88538	1.52877	2.78898	5e-05
XLOC_016948	XLOC_016948	Sh3tc2	chr18:61953074-62015715	WT	STRAP-KO	OK	1.17347	3.38474	2.88439	1.52826	2.15294	0.00275
XLOC_007427	XLOC_007427	E130012A19Rik	chr11:97627388-97629702	WT	STRAP-KO	OK	11.055	31.2523	2.82698	1.49926	3.12075	5e-05
XLOC_005671	XLOC_005671	Atp2a3	chr11:72961168-72993044	WT	STRAP-KO	OK	2.45979	6.91661	2.81187	1.49153	1.60829	0.00325
XLOC_008897	XLOC_008897	Irf2bpl	chr12:86880702-86884814	WT	STRAP-KO	OK	8.54724	24.0159	2.80978	1.49046	3.32755	5e-05
XLOC_003749	XLOC_003749	Derl3	chr10:75893397-75895941	WT	STRAP-KO	OK	2.91229	8.14785	2.79775	1.48426	1.8931	0.00745
XLOC_005986	XLOC_005986	Gm53	chr11:96251104-96264868	WT	STRAP-KO	OK	3.21861	8.97931	2.78981	1.48017	1.82425	0.0059
XLOC_030685	XLOC_030685	Mcm7	chr5:138161070-138187451	WT	STRAP-KO	OK	155.047	432.388	2.78875	1.47962	3.78703	0.00015
XLOC_005707	XLOC_005707	Ccdc92b	chr11:74619604-74641516	WT	STRAP-KO	OK	1.25892	3.49456	2.77584	1.47292	1.96173	0.0071
XLOC_023413	XLOC_023413	Lpar3	chr3:146220962-146286186	WT	STRAP-KO	OK	1.42355	3.91007	2.7467	1.4577	1.84632	0.0086
XLOC_019534	XLOC_019534	Gm10801	chr2:98662236-98664083	WT	STRAP-KO	OK	290.793	797.168	2.74136	1.45489	2.8903	0.00015
XLOC_013762	XLOC_013762	Galnt6	chr15:100691812-100729376	WT	STRAP-KO	OK	5.05436	13.7387	2.71819	1.44265	2.70077	0.00035
XLOC_013262	XLOC_013262	Ankrd33b	chr15:31291478-31367759	WT	STRAP-KO	OK	4.18381	11.3082	2.70285	1.43447	2.23668	0.00085
XLOC_030336	XLOC_030336	Cmklr1	chr5:113612353-113650426	WT	STRAP-KO	OK	2.28348	6.16869	2.70144	1.43373	1.80648	0.0051
XLOC_035979	XLOC_035979	Fgf4	chr7:144847366-144865243	WT	STRAP-KO	OK	31.2729	84.387	2.69841	1.43211	3.46422	5e-05
XLOC_003750	XLOC_003750	Chchd10	chr10:75935572-75940672	WT	STRAP-KO	OK	77.6523	209.285	2.69516	1.43037	3.20968	5e-05
XLOC_005520	XLOC_005520	2410006H16Rik	chr11:62602876-62604807	WT	STRAP-KO	OK	155.379	415.315	2.67292	1.41842	3.3626	5e-05
XLOC_022157	XLOC_022157	Stmn2	chr3:8509359-8561606	WT	STRAP-KO	OK	17.2504	46.0404	2.66895	1.41627	2.6938	0.0003
XLOC_019740	XLOC_019740	Spata5l1	chr2:122630624-122632930	WT	STRAP-KO	OK	4.61243	12.1999	2.645	1.40327	2.01263	0.0088
XLOC_040844	XLOC_040844	Pigyl	chr9:22156845-22158358	WT	STRAP-KO	OK	18.6122	49.1364	2.64001	1.40054	2.31878	0.0013
XLOC_041386	XLOC_041386	Prss35	chr9:86743648-86758443	WT	STRAP-KO	OK	1.66501	4.36468	2.62141	1.39035	1.92842	0.00745
XLOC_037993	XLOC_037993	Scube2	chr7:109798675-109865679	WT	STRAP-KO	OK	2.0276	5.30882	2.61828	1.38862	1.96149	0.0054
XLOC_018134	XLOC_018134	Pga5	chr19:10668956-10678071	WT	STRAP-KO	OK	9.73987	25.3777	2.60555	1.38158	2.34844	0.00135
XLOC_015159	XLOC_015159	Pgp	chr17:24470472-24471591	WT	STRAP-KO	OK	14.4132	37.4758	2.6001	1.37857	2.47018	0.00105
XLOC_012498	XLOC_012498	Rgcc	chr14:79288755-79301645	WT	STRAP-KO	OK	9.89245	25.6393	2.5918	1.37396	2.10875	0.0037
XLOC_039059	XLOC_039059	Nr2c2ap	chr8:70130793-70139154	WT	STRAP-KO	OK	13.3649	34.0486	2.54761	1.34915	2.00875	0.00705
XLOC_017727	XLOC_017727	Klf9	chr19:23141225-23166911	WT	STRAP-KO	OK	13.8079	35.1711	2.54717	1.3489	3.04185	5e-05
XLOC_039170	XLOC_039170	Slc10a7	chr8:78509345-78734003	WT	STRAP-KO	OK	20.2614	51.6089	2.54715	1.34888	2.39064	0.00535
XLOC_025888	XLOC_025888	Grik3	chr4:125490699-125714173	WT	STRAP-KO	OK	2.08279	5.30043	2.54487	1.34759	2.61389	0.00015
XLOC_036672	XLOC_036672	Aplp1	chr7:30434981-30445535	WT	STRAP-KO	OK	11.5575	29.3676	2.541	1.34539	2.26645	0.0003
XLOC_012177	XLOC_012177	Rpph1	chr14:50807448-50807767	WT	STRAP-KO	OK	18529.7	47071.8	2.54034	1.34502	2.29548	0.0014
XLOC_010184	XLOC_010184	Hist1h4k	chr13:21750193-21750505	WT	STRAP-KO	OK	161.223	409.136	2.5377	1.34353	2.8409	0.0001
XLOC_006825	XLOC_006825	Sparc	chr11:55394499-55420080	WT	STRAP-KO	OK	237.569	602.818	2.53744	1.34338	3.12315	5e-05
XLOC_015367	XLOC_015367	Neu1	chr17:34931252-34935953	WT	STRAP-KO	OK	17.994	45.0813	2.50535	1.32501	1.75907	0.0082
XLOC_042729	XLOC_042729	Tdgf1	chr9:110939602-110946158	WT	STRAP-KO	OK	68.7268	171.504	2.49545	1.3193	3.08389	5e-05
XLOC_015710	XLOC_015710	Crim1	chr17:78200247-78376592	WT	STRAP-KO	OK	6.34699	15.8011	2.48954	1.31588	2.82429	0.0001
XLOC_002943	XLOC_002943	Lamc1	chr1:153218921-153332786	WT	STRAP-KO	OK	87.1814	216.962	2.48863	1.31535	2.53092	5e-05
XLOC_036552	XLOC_036552	Atp1a3	chr7:24978166-25005958	WT	STRAP-KO	OK	2.76125	6.794	2.46048	1.29894	1.97611	0.00535
XLOC_019774	XLOC_019774	Gpat2	chr2:127425198-127436092	WT	STRAP-KO	OK	3.46945	8.53337	2.45957	1.29841	2.03302	0.00775
XLOC_035486	XLOC_035486	Rbmxl2	chr7:107209444-107210916	WT	STRAP-KO	OK	10.9885	26.885	2.44665	1.29081	2.35594	0.00215
XLOC_007981	XLOC_007981	Lamb1	chr12:31265233-31329644	WT	STRAP-KO	OK	119.904	292.778	2.44177	1.28793	2.27072	5e-05
XLOC_009385	XLOC_009385	Nid1	chr13:13437601-13512275	WT	STRAP-KO	OK	23.2419	56.4516	2.42887	1.28029	3.224	5e-05
XLOC_006118	XLOC_006118	Gm26316	chr11:101604849-101605040	WT	STRAP-KO	OK	147.3	356.493	2.42018	1.27512	2.00968	0.00495
XLOC_042725	XLOC_042725	Pth1r	chr9:110722084-110769798	WT	STRAP-KO	OK	14.1879	33.8028	2.38251	1.25248	2.31073	0.0006
XLOC_005061	XLOC_005061	Upp1	chr11:9118102-9136170	WT	STRAP-KO	OK	51.4811	122.637	2.38218	1.25228	2.30027	0.00075
XLOC_046078	XLOC_046078	Erdr1	chrY:90784737-90816464	WT	STRAP-KO	OK	18.2403	43.3595	2.37713	1.24922	2.0168	0.00525
XLOC_007533	XLOC_007533	Hap1	chr11:100347326-100356128	WT	STRAP-KO	OK	8.06105	19.0684	2.3655	1.24215	2.33148	0.0013
XLOC_041537	XLOC_041537	Slco2a1	chr9:102988711-103096002	WT	STRAP-KO	OK	5.12696	12.0784	2.35586	1.23626	2.04392	0.00375
XLOC_034408	XLOC_034408	Prx	chr7:27499323-27520214	WT	STRAP-KO	OK	2.43134	5.71034	2.34864	1.23182	1.91804	0.00835
XLOC_042393	XLOC_042393	Dppa5a	chr9:78367051-78368177	WT	STRAP-KO	OK	400.497	939.49	2.34581	1.23009	3.02752	5e-05
XLOC_005927	XLOC_005927	Trim25	chr11:88999375-89020293	WT	STRAP-KO	OK	16.1949	37.9234	2.34169	1.22755	2.4312	0.0009
XLOC_004589	XLOC_004589	Pdxk	chr10:78436743-78464975	WT	STRAP-KO	OK	4.42713	10.2083	2.30585	1.2053	1.92868	0.00415
XLOC_015762	XLOC_015762	Epas1	chr17:86753906-86833410	WT	STRAP-KO	OK	12.0231	27.5524	2.29162	1.19637	2.74307	5e-05
XLOC_022907	XLOC_022907	Mcl1	chr3:95658787-95663176	WT	STRAP-KO	OK	64.1179	144.332	2.25104	1.17059	2.59301	0.0005
XLOC_036597	XLOC_036597	Ltbp4	chr7:27305135-27337692	WT	STRAP-KO	OK	11.6199	26.1505	2.25049	1.17024	1.81002	0.0006
XLOC_020563	XLOC_020563	Uap1l1	chr2:25359888-25365682	WT	STRAP-KO	OK	21.6356	48.6773	2.24987	1.16984	1.7465	0.00985
XLOC_028875	XLOC_028875	Tbx3	chr5:119570129-119684724	WT	STRAP-KO	OK	10.6069	23.8245	2.24613	1.16744	1.73305	0.00665
XLOC_000804	XLOC_000804	Inpp5d	chr1:87620311-87720507	WT	STRAP-KO	OK	9.90807	22.2215	2.24277	1.16528	2.14505	0.00055
XLOC_042439	XLOC_042439	Me1	chr9:86581370-86701253	WT	STRAP-KO	OK	13.0931	29.2879	2.2369	1.1615	2.49334	0.0004
XLOC_035866	XLOC_035866	Utf1	chr7:139943788-139945112	WT	STRAP-KO	OK	45.7129	101.727	2.22535	1.15403	2.61412	0.0006
XLOC_012447	XLOC_012447	Dmtn	chr14:70602183-70636048	WT	STRAP-KO	OK	2.65971	5.91043	2.22221	1.15199	1.94263	0.0084
XLOC_016749	XLOC_016749	Epb41l4aos	chr18:33794891-33795986	WT	STRAP-KO	OK	53.7746	118.137	2.19689	1.13547	1.99618	0.00535
XLOC_023159	XLOC_023159	Frrs1	chr3:116859463-116908177	WT	STRAP-KO	OK	13.9584	30.5458	2.18835	1.12984	1.56821	0.0044
XLOC_027950	XLOC_027950	Insig1	chr5:28071362-28078662	WT	STRAP-KO	OK	45.9087	100.004	2.17832	1.12322	2.73134	0.0001
XLOC_024133	XLOC_024133	Lmna	chr3:88480146-88509956	WT	STRAP-KO	OK	10.3618	22.4888	2.17036	1.11793	2.1182	0.00215
XLOC_042751	XLOC_042751	Cmtm7	chr9:114756836-114782257	WT	STRAP-KO	OK	20.8195	44.8576	2.1546	1.10742	2.19398	0.003
XLOC_006385	XLOC_006385	Tex19.1	chr11:121146142-121148319	WT	STRAP-KO	OK	15.4512	32.9308	2.13128	1.09172	1.75768	0.0048
XLOC_007782	XLOC_007782	Socs3	chr11:117966078-117970047	WT	STRAP-KO	OK	7.31198	15.4653	2.11506	1.0807	1.88623	0.00365
XLOC_016779	XLOC_016779	Cystm1	chr18:36345618-36402980	WT	STRAP-KO	OK	27.7341	58.1595	2.09704	1.06835	1.98825	0.005
XLOC_036965	XLOC_036965	Ftl1	chr7:45457943-45460300	WT	STRAP-KO	OK	1275.71	2668.03	2.09141	1.06448	2.36482	0.0008
XLOC_024537	XLOC_024537	Scarna2	chr3:108554337-108554751	WT	STRAP-KO	OK	104.178	217.754	2.09021	1.06365	2.22972	0.00215
XLOC_033563	XLOC_033563	Cd9	chr6:125460265-125509135	WT	STRAP-KO	OK	121.664	253.811	2.08616	1.06085	2.67632	0.0002
XLOC_041047	XLOC_041047	Mpzl2	chr9:45042424-45054015	WT	STRAP-KO	OK	9.80347	20.3461	2.0754	1.05339	2.18909	0.0025
XLOC_017468	XLOC_017468	Cpt1a	chr19:3323300-3385732	WT	STRAP-KO	OK	11.5083	23.6581	2.05574	1.03966	2.21473	0.0014
XLOC_007764	XLOC_007764	Rhbdf2	chr11:116598164-116627019	WT	STRAP-KO	OK	13.6354	27.66	2.02854	1.02044	2.22145	0.0017
XLOC_003885	XLOC_003885	Aes	chr10:81559493-81566362	WT	STRAP-KO	OK	19.6733	39.7248	2.01922	1.0138	2.04249	0.0055
XLOC_037691	XLOC_037691	Capn5,Omp	chr7:98121558-98179401	WT	STRAP-KO	OK	7.93945	15.9804	2.01278	1.0092	1.74871	0.0048
XLOC_037568	XLOC_037568	Mesdc1	chr7:83879872-83884305	WT	STRAP-KO	OK	7.52753	15.1214	2.00881	1.00634	2.16828	0.00325
XLOC_041033	XLOC_041033	H2afx	chr9:44334693-44336077	WT	STRAP-KO	OK	137.526	276.101	2.00763	1.00549	2.54349	0.00025
XLOC_023188	XLOC_023188	Arhgap29	chr3:121952540-122016753	WT	STRAP-KO	OK	43.9847	21.9869	-2.0005	-1.00036	-1.94724	0.00315
XLOC_004370	XLOC_004370	Marcks	chr10:37133374-37138920	WT	STRAP-KO	OK	67.1697	33.1899	-2.0238	-1.01707	-2.50515	0.0003
XLOC_038816	XLOC_038816	D8Ertd82e	chr8:36094827-36147787	WT	STRAP-KO	OK	13.2919	6.49781	-2.0456	-1.03252	-2.14203	0.0027
XLOC_008019	XLOC_008019	Dock4	chr12:40446052-40846486	WT	STRAP-KO	OK	4.46231	2.17953	-2.04737	-1.03378	-1.94963	0.00705
XLOC_020807	XLOC_020807	Rnd3	chr2:51130437-51149111	WT	STRAP-KO	OK	30.6357	14.9335	-2.05147	-1.03666	-2.11606	0.00145
XLOC_044327	XLOC_044327	Klhl13	chrX:23219270-23365082	WT	STRAP-KO	OK	55.5403	26.9276	-2.06258	-1.04445	-1.64099	0.00545
XLOC_011894	XLOC_011894	Gng2	chr14:19872558-19977627	WT	STRAP-KO	OK	14.0594	6.78608	-2.0718	-1.05089	-1.33783	0.00515
XLOC_017127	XLOC_017127	Cdh2	chr18:16588876-16809246	WT	STRAP-KO	OK	16.4588	7.92305	-2.07733	-1.05473	-1.98673	0.00585
XLOC_000557	XLOC_000557	Nrp2	chr1:62703284-62818695	WT	STRAP-KO	OK	7.73805	3.7145	-2.0832	-1.0588	-2.01999	0.00505
XLOC_045211	XLOC_045211	Amot	chrX:145446424-145505181	WT	STRAP-KO	OK	77.7205	37.1298	-2.09321	-1.06572	-2.03905	0.0034
XLOC_041282	XLOC_041282	Prtg	chr9:72806873-72917291	WT	STRAP-KO	OK	57.8596	27.5579	-2.09956	-1.07009	-2.37997	0.0006
XLOC_042884	XLOC_042884	Dgkk	chrX:6779305-6948363	WT	STRAP-KO	OK	4.19217	1.9868	-2.11001	-1.07725	-1.93282	0.00705
XLOC_015676	XLOC_015676	Epb41l3	chr17:69156809-69289989	WT	STRAP-KO	OK	17.8793	8.40262	-2.12782	-1.08938	-2.34933	0.00135
XLOC_042883	XLOC_042883	Shroom4	chrX:6399853-6637448	WT	STRAP-KO	OK	4.7071	2.20903	-2.13084	-1.09143	-1.70741	0.007
XLOC_000704	XLOC_000704	Acsl3,Utp14b	chr1:78657824-78707743	WT	STRAP-KO	OK	72.1812	33.4822	-2.15581	-1.10823	-1.86372	0.0016
XLOC_040725	XLOC_040725	Tmem123	chr9:7764040-7794333	WT	STRAP-KO	OK	32.4757	14.9157	-2.17728	-1.12252	-2.1469	0.00045
XLOC_038393	XLOC_038393	Igf2	chr7:142650765-142670356	WT	STRAP-KO	OK	163.179	74.0511	-2.2036	-1.13987	-1.95808	0.0036
XLOC_010062	XLOC_010062	Emb	chr13:117218700-117274098	WT	STRAP-KO	OK	151.583	68.7611	-2.20449	-1.14045	-2.83723	5e-05
XLOC_011743	XLOC_011743	Farp1	chr14:121035199-121283744	WT	STRAP-KO	OK	20.5773	9.28955	-2.2151	-1.14737	-1.95113	0.00255
XLOC_016656	XLOC_016656	Greb1l	chr18:10325176-10562934	WT	STRAP-KO	OK	23.5971	10.6266	-2.22057	-1.15092	-1.87724	0.00085
XLOC_017269	XLOC_017269	Spink1	chr18:43728068-43737237	WT	STRAP-KO	OK	143.715	64.5869	-2.22514	-1.1539	-2.04152	0.00455
XLOC_026366	XLOC_026366	Plag1	chr4:3900995-3938423	WT	STRAP-KO	OK	12.8823	5.72795	-2.24902	-1.1693	-2.22963	0.00105
XLOC_023510	XLOC_023510	Wls	chr3:159839671-159938664	WT	STRAP-KO	OK	56.6569	25.0949	-2.25771	-1.17486	-2.15209	0.0012
XLOC_042367	XLOC_042367	Tmod2	chr9:75565620-75611325	WT	STRAP-KO	OK	4.25555	1.87794	-2.26607	-1.1802	-1.7041	0.0078
XLOC_042946	XLOC_042946	Tspan7	chrX:10485157-10596605	WT	STRAP-KO	OK	29.3021	12.9088	-2.26993	-1.18265	-2.3303	0.0013
XLOC_008618	XLOC_008618	Id2	chr12:25093800-25096092	WT	STRAP-KO	OK	41.2665	18.1418	-2.27466	-1.18565	-2.31572	0.00205
XLOC_044518	XLOC_044518	Gpc3	chrX:52272425-52619047	WT	STRAP-KO	OK	277.394	121.231	-2.28814	-1.19418	-3.04222	5e-05
XLOC_044116	XLOC_044116	Ap1s2	chrX:163909016-163933666	WT	STRAP-KO	OK	9.603	4.1821	-2.29621	-1.19926	-2.08271	0.00385
XLOC_043197	XLOC_043197	Stk26	chrX:50841046-50893097	WT	STRAP-KO	OK	7.54974	3.27775	-2.30333	-1.20372	-1.91759	0.008
XLOC_012917	XLOC_012917	Lgals1	chr15:78926724-78930465	WT	STRAP-KO	OK	42.784	18.5403	-2.30762	-1.20641	-2.11582	0.00335
XLOC_023609	XLOC_023609	Gyg	chr3:20122083-20155317	WT	STRAP-KO	OK	32.2957	13.9875	-2.3089	-1.20721	-2.37604	0.0015
XLOC_006530	XLOC_006530	Meis1	chr11:18879816-19018985	WT	STRAP-KO	OK	13.1097	5.63682	-2.32573	-1.21768	-2.13434	0.0057
XLOC_020706	XLOC_020706	Pbx3	chr2:34171456-34373142	WT	STRAP-KO	OK	17.1014	7.3018	-2.34208	-1.22779	-1.47884	0.0054
XLOC_020006	XLOC_020006	Id1	chr2:152736250-152737410	WT	STRAP-KO	OK	56.9445	24.2099	-2.35212	-1.23396	-2.40168	0.00085
XLOC_035209	XLOC_035209	Fzd4	chr7:89404354-89413134	WT	STRAP-KO	OK	5.45197	2.30714	-2.36309	-1.24067	-2.30276	0.00195
XLOC_039180	XLOC_039180	Anapc10	chr8:79711819-79779059	WT	STRAP-KO	OK	10.6714	4.442	-2.40239	-1.26446	-1.9712	0.00285
XLOC_003227	XLOC_003227	Akt3	chr1:176814659-177258203	WT	STRAP-KO	OK	25.3474	10.5071	-2.41241	-1.27047	-2.32979	0.0004
XLOC_044980	XLOC_044980	2610002M06Rik	chrX:107782750-107872909	WT	STRAP-KO	OK	4.83469	1.99799	-2.41978	-1.27488	-1.74983	0.0068
XLOC_042263	XLOC_042263	Smad6	chr9:63953075-64022059	WT	STRAP-KO	OK	6.12013	2.527	-2.4219	-1.27614	-1.83722	0.00655
XLOC_002728	XLOC_002728	Cxcr4	chr1:128588198-128592293	WT	STRAP-KO	OK	17.1069	6.96165	-2.45731	-1.29708	-2.03032	0.0067
XLOC_023132	XLOC_023132	Col11a1	chr3:114030539-114220718	WT	STRAP-KO	OK	4.06192	1.64272	-2.47268	-1.30607	-1.44343	0.0061
XLOC_029801	XLOC_029801	Sel1l3	chr5:53107082-53213927	WT	STRAP-KO	OK	6.82656	2.74575	-2.48623	-1.31396	-2.11745	0.0022
XLOC_019837	XLOC_019837	Prn,Prnd,Prnp	chr2:131909927-131956130	WT	STRAP-KO	OK	16.4068	6.54019	-2.50861	-1.32689	-2.28776	0.0012
XLOC_023204	XLOC_023204	Prss12	chr3:123444327-123506597	WT	STRAP-KO	OK	9.36354	3.68429	-2.54148	-1.34567	-2.17092	0.00345
XLOC_017184	XLOC_017184	Nrep	chr18:33437018-33464029	WT	STRAP-KO	OK	45.6755	17.8416	-2.56006	-1.35617	-2.82371	0.00035
XLOC_011526	XLOC_011526	Shisa2	chr14:59625280-59631658	WT	STRAP-KO	OK	8.56461	3.32233	-2.57789	-1.36619	-2.25049	0.0036
XLOC_011719	XLOC_011719	Mir17,Mir17hg,Mir18,Mir19a,Mir19b-1,Mir20a,Mir92-1	chr14:115042878-115046727	WT	STRAP-KO	OK	38.6518	14.8088	-2.61006	-1.38408	-2.8874	5e-05
XLOC_028500	XLOC_028500	Parm1	chr5:91517614-91626894	WT	STRAP-KO	OK	9.77596	3.73697	-2.61601	-1.38737	-2.7096	0.0002
XLOC_023851	XLOC_023851	Frem2	chr3:53513937-53657355	WT	STRAP-KO	OK	18.6468	7.0337	-2.65107	-1.40657	-2.25451	5e-05
XLOC_030165	XLOC_030165	A930011G23Rik	chr5:99217425-99729065	WT	STRAP-KO	OK	5.64797	2.11308	-2.67286	-1.41839	-1.6555	0.0091
XLOC_015738	XLOC_015738	Pkdcc	chr17:83215291-83225070	WT	STRAP-KO	OK	44.7608	16.6713	-2.6849	-1.42487	-2.08734	0.00425
XLOC_020790	XLOC_020790	Zeb2	chr2:44983631-45117395	WT	STRAP-KO	OK	21.2756	7.8882	-2.69714	-1.43143	-1.59721	0.00135
XLOC_007275	XLOC_007275	Lhx1	chr11:84518283-84525535	WT	STRAP-KO	OK	3.42822	1.26782	-2.70403	-1.43511	-1.5145	0.0098
XLOC_004422	XLOC_004422	Lin28b	chr10:45376619-45470201	WT	STRAP-KO	OK	19.0684	6.96683	-2.73703	-1.45261	-2.9953	0.0001
XLOC_037536	XLOC_037536	Ap3b2	chr7:81460398-81493925	WT	STRAP-KO	OK	8.36241	3.03108	-2.75889	-1.46409	-2.14304	0.00155
XLOC_005042	XLOC_005042	Aebp1	chr11:5861946-5872088	WT	STRAP-KO	OK	3.08051	1.10984	-2.77563	-1.47282	-1.79686	0.00825
XLOC_018367	XLOC_018367	Slit1	chr19:41600256-41743665	WT	STRAP-KO	OK	5.10949	1.84079	-2.7757	-1.47286	-1.36511	0.00645
XLOC_009405	XLOC_009405	Amph	chr13:18948350-19150915	WT	STRAP-KO	OK	6.61732	2.38313	-2.77673	-1.47339	-2.154	0.0035
XLOC_017305	XLOC_017305	Zfp608	chr18:54888044-54990180	WT	STRAP-KO	OK	11.1705	4.01685	-2.78091	-1.47556	-2.95518	0.00025
XLOC_043378	XLOC_043378	Bgn	chrX:73483601-73495933	WT	STRAP-KO	OK	19.6458	7.05297	-2.78546	-1.47792	-1.96334	0.00385
XLOC_012549	XLOC_012549	Ednrb	chr14:103814624-103844173	WT	STRAP-KO	OK	5.28715	1.88331	-2.80737	-1.48922	-2.22941	0.0028
XLOC_001745	XLOC_001745	Plxna2	chr1:194618217-194816869	WT	STRAP-KO	OK	6.4782	2.30697	-2.8081	-1.4896	-2.61165	0.00045
XLOC_041850	XLOC_041850	Fat3	chr9:15910204-16378231	WT	STRAP-KO	OK	3.27932	1.16388	-2.81758	-1.49446	-2.81672	0.0001
XLOC_044512	XLOC_044512	Hs6st2	chrX:51387211-51681856	WT	STRAP-KO	OK	6.62831	2.35083	-2.81956	-1.49547	-1.35454	0.004
XLOC_007707	XLOC_007707	Sdk2	chr11:113776373-114067046	WT	STRAP-KO	OK	8.06311	2.85504	-2.82417	-1.49783	-1.80001	0.0021
XLOC_003448	XLOC_003448	Plagl1	chr10:13060503-13131694	WT	STRAP-KO	OK	88.7497	31.3186	-2.83377	-1.50272	-1.7861	0.00025
XLOC_012698	XLOC_012698	Sema5a	chr15:32244812-32696341	WT	STRAP-KO	OK	2.42015	0.846217	-2.85996	-1.516	-2.44611	0.00085
XLOC_021433	XLOC_021433	Meis2	chr2:115863063-116065839	WT	STRAP-KO	OK	41.6885	14.4879	-2.87747	-1.5248	-1.68748	0.00335
XLOC_009926	XLOC_009926	Ssbp2	chr13:91460282-91786148	WT	STRAP-KO	OK	24.2633	8.42033	-2.88151	-1.52683	-1.9744	0.00345
XLOC_012347	XLOC_012347	Tnfrsf19	chr14:60963833-61046855	WT	STRAP-KO	OK	10.8547	3.75697	-2.88922	-1.53068	-2.65927	0.00025
XLOC_008013	XLOC_008013	Etv1	chr12:38779379-38868215	WT	STRAP-KO	OK	3.57593	1.23062	-2.9058	-1.53894	-1.52383	0.0035
XLOC_009591	XLOC_009591	Foxc1	chr13:31806690-31810643	WT	STRAP-KO	OK	2.99644	1.01139	-2.96269	-1.56691	-1.92896	0.00965
XLOC_021529	XLOC_021529	Fbn1	chr2:125300593-125507993	WT	STRAP-KO	OK	6.93786	2.33234	-2.97463	-1.57271	-2.62171	0.00035
XLOC_041062	XLOC_041062	Apoa1	chr9:46228579-46230466	WT	STRAP-KO	OK	32.1223	10.5503	-3.04468	-1.60629	-2.63842	0.00035
XLOC_016709	XLOC_016709	Dtna	chr18:23415414-23659714	WT	STRAP-KO	OK	5.82997	1.91413	-3.04575	-1.6068	-1.97395	0.0031
XLOC_012133	XLOC_012133	Bmp4	chr14:46379413-46390669	WT	STRAP-KO	OK	8.73929	2.86634	-3.04894	-1.60831	-1.90396	0.0033
XLOC_016893	XLOC_016893	Prdm6	chr18:53464545-53575907	WT	STRAP-KO	OK	4.84201	1.56228	-3.09932	-1.63195	-2.07062	0.0038
XLOC_022368	XLOC_022368	Fat4	chr3:38874569-39011985	WT	STRAP-KO	OK	3.90218	1.24834	-3.1259	-1.64427	-2.6812	0.00015
XLOC_003603	XLOC_003603	Cd24a	chr10:43579168-43584262	WT	STRAP-KO	OK	197.452	62.7439	-3.14695	-1.65395	-4.02902	5e-05
XLOC_024739	XLOC_024739	Npnt	chr3:132881744-132950291	WT	STRAP-KO	OK	6.60845	2.07394	-3.18642	-1.67194	-2.38277	0.0009
XLOC_015695	XLOC_015695	Lbh	chr17:72918304-72941942	WT	STRAP-KO	OK	10.0745	3.14993	-3.19833	-1.67731	-2.76038	0.0003
XLOC_039291	XLOC_039291	Nkd1	chr8:88521353-88594884	WT	STRAP-KO	OK	4.42627	1.38246	-3.20173	-1.67885	-1.97787	0.0064
XLOC_033972	XLOC_033972	Usp29	chr7:6730577-6991087	WT	STRAP-KO	OK	17.5315	5.41877	-3.23533	-1.69391	-2.0504	0.00365
XLOC_005222	XLOC_005222	Slit3	chr11:35121223-35708507	WT	STRAP-KO	OK	11.6745	3.58307	-3.25824	-1.70409	-1.6917	0.0015
XLOC_010003	XLOC_010003	Adamts6	chr13:104287872-104494763	WT	STRAP-KO	OK	2.60212	0.793394	-3.27973	-1.71358	-2.13245	0.0075
XLOC_033341	XLOC_033341	Pdzrn3	chr6:101028021-101377897	WT	STRAP-KO	OK	11.871	3.56366	-3.33113	-1.73601	-2.09343	0.00135
XLOC_020885	XLOC_020885	Grb14	chr2:64912475-65024987	WT	STRAP-KO	OK	2.38313	0.711045	-3.35159	-1.74484	-1.441	0.0087
XLOC_038407	XLOC_038407	Cdkn1c	chr7:143458338-143461050	WT	STRAP-KO	OK	46.3537	13.8281	-3.35214	-1.74509	-2.08972	0.00295
XLOC_014691	XLOC_014691	Arhgap31	chr16:38598339-38713274	WT	STRAP-KO	OK	3.51877	1.04517	-3.3667	-1.75134	-1.84445	0.0043
XLOC_041014	XLOC_041014	2610203C20Rik,Gm8707	chr9:41327259-41655483	WT	STRAP-KO	OK	9.22866	2.74036	-3.36768	-1.75176	-1.72928	0.0009
XLOC_018240	XLOC_018240	Pcsk5	chr19:17432831-17837632	WT	STRAP-KO	OK	1.40504	0.416138	-3.37638	-1.75547	-2.0414	0.00675
XLOC_014868	XLOC_014868	Adamts1	chr16:85793826-85803113	WT	STRAP-KO	OK	10.6315	3.13464	-3.39162	-1.76197	-2.69947	0.0001
XLOC_002344	XLOC_002344	Igfbp5	chr1:72857931-72874884	WT	STRAP-KO	OK	56.0082	16.3286	-3.43007	-1.77824	-3.59671	5e-05
XLOC_004864	XLOC_004864	Hmga2	chr10:120361274-120476469	WT	STRAP-KO	OK	41.4874	11.7784	-3.52233	-1.81653	-3.90373	5e-05
XLOC_015526	XLOC_015526	Pla2g7	chr17:43568097-43612201	WT	STRAP-KO	OK	6.13148	1.71766	-3.56967	-1.83579	-1.98514	0.0024
XLOC_009762	XLOC_009762	Tgfbi	chr13:56609602-56639339	WT	STRAP-KO	OK	9.235	2.56319	-3.60293	-1.84917	-2.76154	0.0006
XLOC_000147	XLOC_000147	Prex2	chr1:10993464-11303681	WT	STRAP-KO	OK	2.44261	0.671597	-3.63702	-1.86276	-1.83137	0.002
XLOC_018315	XLOC_018315	Acta2	chr19:34241089-34255336	WT	STRAP-KO	OK	98.9657	27.167	-3.64286	-1.86507	-3.82478	5e-05
XLOC_005194	XLOC_005194	Nsg2	chr11:32000462-32059202	WT	STRAP-KO	OK	4.39395	1.20602	-3.64335	-1.86527	-2.0468	0.00525
XLOC_009715	XLOC_009715	S1pr3	chr13:51408617-51422797	WT	STRAP-KO	OK	2.89641	0.791096	-3.66126	-1.87234	-2.32762	0.0037
XLOC_024881	XLOC_024881	Nexn	chr3:152236981-152266350	WT	STRAP-KO	OK	3.80593	1.03693	-3.67038	-1.87593	-1.40106	0.00075
XLOC_037708	XLOC_037708	Mogat2	chr7:99202365-99238619	WT	STRAP-KO	OK	10.5461	2.84145	-3.71152	-1.89201	-2.1586	0.00155
XLOC_016962	XLOC_016962	Onecut2	chr18:64340363-64398488	WT	STRAP-KO	OK	1.2149	0.323301	-3.7578	-1.90989	-2.60109	0.00035
XLOC_045312	XLOC_045312	Cnksr2	chrX:157821435-158043294	WT	STRAP-KO	OK	3.85012	1.02144	-3.76931	-1.91429	-2.57087	0.00135
XLOC_014945	XLOC_014945	Erg	chr16:95359168-95586593	WT	STRAP-KO	OK	0.657212	0.173759	-3.78232	-1.91927	-1.06104	0.0053
XLOC_000826	XLOC_000826	Spp2	chr1:88406960-88426438	WT	STRAP-KO	OK	6.75115	1.78306	-3.78627	-1.92078	-1.84959	0.0052
XLOC_045199	XLOC_045199	Capn6	chrX:143802230-143827414	WT	STRAP-KO	OK	16.6232	4.37066	-3.80336	-1.92728	-3.36345	5e-05
XLOC_002516	XLOC_002516	Col6a3	chr1:90765922-90843971	WT	STRAP-KO	OK	3.84081	0.997406	-3.8508	-1.94516	-1.40725	0.00415
XLOC_018871	XLOC_018871	Col5a1	chr2:27882924-28039514	WT	STRAP-KO	OK	11.6272	2.98628	-3.89354	-1.96109	-2.31783	0.0004
XLOC_040259	XLOC_040259	Ednra	chr8:77610859-77769682	WT	STRAP-KO	OK	4.373	1.10733	-3.94914	-1.98154	-2.33468	0.0036
XLOC_027849	XLOC_027849	Cacna2d1	chr5:15934690-16374511	WT	STRAP-KO	OK	5.94314	1.49452	-3.97662	-1.99155	-1.95489	0.001
XLOC_026802	XLOC_026802	Tnc	chr4:63959784-64149924	WT	STRAP-KO	OK	4.00369	0.992988	-4.03196	-2.01148	-2.86501	0.0006
XLOC_011028	XLOC_011028	Wnt5a	chr14:28504749-28527447	WT	STRAP-KO	OK	5.18012	1.28465	-4.03232	-2.01161	-1.81663	0.0006
XLOC_007895	XLOC_007895	Apob	chr12:7977647-8016835	WT	STRAP-KO	OK	48.4324	11.9881	-4.04004	-2.01436	-3.86131	5e-05
XLOC_013392	XLOC_013392	Adcy8	chr15:64699041-64937996	WT	STRAP-KO	OK	0.677449	0.163539	-4.14243	-2.05048	-1.98901	0.00875
XLOC_044133	XLOC_044133	Gpm6b	chrX:166238910-166388988	WT	STRAP-KO	OK	5.09442	1.22377	-4.16289	-2.05758	-1.90571	0.004
XLOC_012263	XLOC_012263	Myh7	chr14:54968677-54994634	WT	STRAP-KO	OK	17.308	4.14144	-4.17922	-2.06324	-2.5735	0.00095
XLOC_007790	XLOC_007790	Lgals3bp	chr11:118392750-118402092	WT	STRAP-KO	OK	4.49082	1.05506	-4.25646	-2.08965	-1.92553	0.00095
XLOC_016707	XLOC_016707	Asxl3	chr18:22344882-22530227	WT	STRAP-KO	OK	2.02951	0.475503	-4.26813	-2.09361	-2.55325	0.0018
XLOC_028228	XLOC_028228	Pcdh7	chr5:57570081-58133230	WT	STRAP-KO	OK	14.6677	3.43446	-4.27074	-2.09449	-2.33946	0.00025
XLOC_041671	XLOC_041671	Mir6236	chr9:110281286-110281409	WT	STRAP-KO	OK	37645.1	8734.68	-4.30984	-2.10764	-3.98839	5e-05
XLOC_003562	XLOC_003562	Lama4	chr10:38965514-39110188	WT	STRAP-KO	OK	2.93063	0.677136	-4.32798	-2.1137	-2.1354	0.00085
XLOC_023190	XLOC_023190	Abca4	chr3:122044442-122227370	WT	STRAP-KO	OK	1.36863	0.316136	-4.32924	-2.11412	-1.09888	0.00385
XLOC_022656	XLOC_022656	Dchs2	chr3:83125275-83357209	WT	STRAP-KO	OK	0.82996	0.188261	-4.40856	-2.14031	-2.3972	0.0043
XLOC_030156	XLOC_030156	Antxr2	chr5:97882782-98031043	WT	STRAP-KO	OK	2.29989	0.520301	-4.42031	-2.14415	-1.93463	0.00345
XLOC_025409	XLOC_025409	Pappa	chr4:65124173-65357509	WT	STRAP-KO	OK	3.38472	0.76469	-4.42626	-2.14609	-3.21671	5e-05
XLOC_020143	XLOC_020143	Tox2	chr2:163203124-163324170	WT	STRAP-KO	OK	2.1277	0.480438	-4.42867	-2.14687	-1.43142	0.0069
XLOC_004341	XLOC_004341	Rspo3	chr10:29453108-29535867	WT	STRAP-KO	OK	2.48409	0.560496	-4.43195	-2.14794	-2.25661	0.00495
XLOC_009913	XLOC_009913	Edil3	chr13:88821471-89323223	WT	STRAP-KO	OK	2.71444	0.611223	-4.441	-2.15089	-2.11363	0.0044
XLOC_008862	XLOC_008862	Dpf3	chr12:83213744-83487716	WT	STRAP-KO	OK	2.53197	0.559648	-4.52422	-2.17767	-1.6851	0.00965
XLOC_006367	XLOC_006367	Gcgr	chr11:120526854-120538986	WT	STRAP-KO	OK	0.97142	0.214084	-4.53756	-2.18192	-1.39965	0.00885
XLOC_009678	XLOC_009678	Rbm24	chr13:46418299-46431090	WT	STRAP-KO	OK	2.82671	0.620832	-4.5531	-2.18685	-2.57155	0.001
XLOC_016561	XLOC_016561	Cyp1b1	chr17:79706952-79715041	WT	STRAP-KO	OK	1.77504	0.389102	-4.56189	-2.18963	-2.41772	0.00395
XLOC_038872	XLOC_038872	Sorbs2	chr8:45507787-45827906	WT	STRAP-KO	OK	8.62915	1.88287	-4.58298	-2.19629	-1.59448	0.0001
XLOC_030339	XLOC_030339	Tmem119	chr5:113793728-113800516	WT	STRAP-KO	OK	2.01789	0.439395	-4.59243	-2.19926	-1.82598	0.0035
XLOC_030939	XLOC_030939	Cav1	chr6:17197750-17385604	WT	STRAP-KO	OK	3.71743	0.807999	-4.60079	-2.20188	-1.23999	0.0086
XLOC_012317	XLOC_012317	Gjb2	chr14:57098599-57104702	WT	STRAP-KO	OK	2.70001	0.575893	-4.68839	-2.22909	-2.34468	0.00355
XLOC_031723	XLOC_031723	Add2	chr6:86028680-86124409	WT	STRAP-KO	OK	1.23963	0.26328	-4.70841	-2.23524	-1.43204	0.0039
XLOC_027998	XLOC_027998	Gckr	chr5:31297442-31327314	WT	STRAP-KO	OK	1.27993	0.269712	-4.74554	-2.24658	-1.11749	0.0063
XLOC_014516	XLOC_014516	Tbx1	chr16:18581712-18586969	WT	STRAP-KO	OK	2.59721	0.545359	-4.76239	-2.25168	-2.24451	0.00445
XLOC_025624	XLOC_025624	Pde4b	chr4:102087542-102607259	WT	STRAP-KO	OK	2.16751	0.45358	-4.77867	-2.25661	-1.37797	0.00135
XLOC_017264	XLOC_017264	Ppp2r2b	chr18:42637431-43059471	WT	STRAP-KO	OK	1.65962	0.344579	-4.81637	-2.26795	-1.37265	0.00295
XLOC_017965	XLOC_017965	Slc18a2	chr19:59259511-59296012	WT	STRAP-KO	OK	1.37474	0.285225	-4.81984	-2.26899	-2.32526	0.0043
XLOC_035574	XLOC_035574	Spon1	chr7:113765997-114043370	WT	STRAP-KO	OK	4.40867	0.911657	-4.83589	-2.27378	-3.08994	0.0005
XLOC_032503	XLOC_032503	Tspan12	chr6:21771394-21858178	WT	STRAP-KO	OK	12.5239	2.57219	-4.86896	-2.28362	-2.26644	0.00035
XLOC_019100	XLOC_019100	Lypd6b	chr2:49787687-49948849	WT	STRAP-KO	OK	1.33469	0.273109	-4.88702	-2.28895	-1.299	0.00955
XLOC_038392	XLOC_038392	H19,Mir675	chr7:142575528-142578143	WT	STRAP-KO	OK	808.526	163.957	-4.93133	-2.30198	-5.10793	5e-05
XLOC_008733	XLOC_008733	Foxa1	chr12:57540630-57546121	WT	STRAP-KO	OK	3.77552	0.762772	-4.94974	-2.30735	-2.85017	0.00075
XLOC_032287	XLOC_032287	Strap	chr6:137735077-137751932	WT	STRAP-KO	OK	48.5205	9.77786	-4.96228	-2.311	-2.95314	5e-05
XLOC_007363	XLOC_007363	Mycbpap	chr11:94501346-94521742	WT	STRAP-KO	OK	1.40823	0.27803	-5.06503	-2.34058	-1.08299	0.00935
XLOC_028625	XLOC_028625	Arhgap24	chr5:102474289-102897937	WT	STRAP-KO	OK	1.86154	0.364939	-5.10096	-2.35077	-1.6016	0.0075
XLOC_012632	XLOC_012632	Gdnf	chr15:7811010-7837575	WT	STRAP-KO	OK	1.05771	0.205976	-5.13511	-2.36039	-2.00611	0.00985
XLOC_011139	XLOC_011139	Gm8113	chr14:43925389-43933411	WT	STRAP-KO	OK	1.35028	0.262702	-5.13997	-2.36175	-2.18177	0.0099
XLOC_020449	XLOC_020449	Itga8	chr2:12106631-12312315	WT	STRAP-KO	OK	2.36803	0.454518	-5.20998	-2.38128	-1.58913	0.00155
XLOC_014700	XLOC_014700	Gap43	chr16:42248441-42340651	WT	STRAP-KO	OK	6.18205	1.17966	-5.24054	-2.38972	-2.38779	0.00185
XLOC_002566	XLOC_002566	St8sia4	chr1:95587681-95667571	WT	STRAP-KO	OK	0.833354	0.155885	-5.34595	-2.41844	-1.85424	0.0065
XLOC_003079	XLOC_003079	Rcsd1	chr1:165646515-165709757	WT	STRAP-KO	OK	4.04502	0.751667	-5.3814	-2.42798	-2.63654	0.0003
XLOC_041100	XLOC_041100	Exph5	chr9:53301669-53377514	WT	STRAP-KO	OK	1.40641	0.261301	-5.38234	-2.42823	-2.50708	0.00125
XLOC_015708	XLOC_015708	Rasgrp3	chr17:75435904-75529043	WT	STRAP-KO	OK	1.64328	0.303456	-5.41522	-2.43702	-2.6353	0.0033
XLOC_013907	XLOC_013907	Snai2	chr16:14705851-14709395	WT	STRAP-KO	OK	3.08977	0.570078	-5.41991	-2.43827	-2.54335	0.00195
XLOC_029894	XLOC_029894	Phox2b	chr5:67094398-67099301	WT	STRAP-KO	OK	3.05115	0.560385	-5.44474	-2.44486	-2.22978	0.0094
XLOC_011878	XLOC_011878	Rarb	chr14:16430841-16575472	WT	STRAP-KO	OK	5.19504	0.951994	-5.45701	-2.44811	-3.0708	0.0004
XLOC_006167	XLOC_006167	Myl4	chr11:104550662-104595753	WT	STRAP-KO	OK	23.6288	4.29454	-5.50206	-2.45997	-2.65257	0.0014
XLOC_020238	XLOC_020238	Dok5	chr2:170731806-170879769	WT	STRAP-KO	OK	2.76453	0.501549	-5.51198	-2.46257	-2.31723	0.00695
XLOC_001856	XLOC_001856	Eya1	chr1:14168953-14310235	WT	STRAP-KO	OK	7.36811	1.33042	-5.53818	-2.46942	-2.07278	0.0015
XLOC_006241	XLOC_006241	Kcnj2	chr11:111066163-111076821	WT	STRAP-KO	OK	1.19396	0.215087	-5.55106	-2.47276	-2.31098	0.00575
XLOC_019881	XLOC_019881	Ism1	chr2:139678177-139758581	WT	STRAP-KO	OK	1.43204	0.256972	-5.57275	-2.47839	-2.29218	0.0059
XLOC_011969	XLOC_011969	Stab1	chr14:31134852-31168641	WT	STRAP-KO	OK	1.7059	0.302302	-5.64303	-2.49647	-0.468952	0.00265
XLOC_032006	XLOC_032006	Cxcl12	chr6:117168534-117181367	WT	STRAP-KO	OK	11.2802	1.98786	-5.67454	-2.50451	-3.09253	0.00035
XLOC_017318	XLOC_017318	Fbn2	chr18:58008622-58209926	WT	STRAP-KO	OK	13.8528	2.42877	-5.70363	-2.51188	-4.93284	5e-05
XLOC_014372	XLOC_014372	Sh3bgr	chr16:96200469-96228933	WT	STRAP-KO	OK	3.75095	0.643089	-5.83271	-2.54417	-1.56315	0.001
XLOC_030192	XLOC_030192	Nkx6-1	chr5:101658138-101664996	WT	STRAP-KO	OK	3.28136	0.550887	-5.9565	-2.57447	-2.67067	0.00265
XLOC_010666	XLOC_010666	Vcan	chr13:89655311-90143907	WT	STRAP-KO	OK	58.098	9.74152	-5.96396	-2.57627	-3.04181	5e-05
XLOC_045266	XLOC_045266	Kctd12b	chrX:153685153-153696391	WT	STRAP-KO	OK	2.7559	0.460893	-5.97948	-2.58002	-2.82948	0.00165
XLOC_012734	XLOC_012734	Cthrc1	chr15:39076931-39087121	WT	STRAP-KO	OK	12.5091	2.0911	-5.98207	-2.58065	-2.81281	0.0007
XLOC_008379	XLOC_008379	Dlk1	chr12:109452822-109463336	WT	STRAP-KO	OK	116.709	19.0986	-6.11087	-2.61137	-4.17617	5e-05
XLOC_041947	XLOC_041947	Tbx20	chr9:24720811-24774303	WT	STRAP-KO	OK	5.23363	0.846753	-6.18082	-2.6278	-3.16655	0.00015
XLOC_003122	XLOC_003122	Ddr2	chr1:169969408-170110762	WT	STRAP-KO	OK	2.20251	0.353704	-6.22699	-2.63854	-1.28759	0.002
XLOC_036998	XLOC_036998	Tph1	chr7:46644640-46672537	WT	STRAP-KO	OK	4.08388	0.654684	-6.23794	-2.64107	-2.22969	0.0002
XLOC_027082	XLOC_027082	Elavl4	chr4:110203721-110351909	WT	STRAP-KO	OK	4.38612	0.696217	-6.29993	-2.65534	-2.04759	0.0004
XLOC_002919	XLOC_002919	Hmcn1	chr1:150562523-150993435	WT	STRAP-KO	OK	2.34858	0.367176	-6.39633	-2.67725	-1.47818	0.0014
XLOC_032464	XLOC_032464	Thsd7a	chr6:12311609-12749410	WT	STRAP-KO	OK	2.81958	0.433802	-6.49969	-2.70037	-2.04948	0.00025
XLOC_007341	XLOC_007341	Hlf	chr11:90336535-90390895	WT	STRAP-KO	OK	1.30892	0.20011	-6.541	-2.70951	-0.949463	0.0072
XLOC_022194	XLOC_022194	Car3	chr3:14863511-14872523	WT	STRAP-KO	OK	3.73924	0.558729	-6.6924	-2.74253	-1.86343	0.0053
XLOC_016939	XLOC_016939	Pdgfrb	chr18:61045149-61085061	WT	STRAP-KO	OK	2.95461	0.438868	-6.73234	-2.75111	-3.40118	0.0001
XLOC_045200	XLOC_045200	Dcx	chrX:143855841-143933311	WT	STRAP-KO	OK	1.3531	0.196837	-6.87422	-2.78119	-2.01919	0.0076
XLOC_018555	XLOC_018555	Itih5	chr2:10153570-10256529	WT	STRAP-KO	OK	1.55414	0.222466	-6.98597	-2.80446	-3.225	0.00025
XLOC_013356	XLOC_013356	Has2	chr15:56665626-56778399	WT	STRAP-KO	OK	15.9134	2.27381	-6.99856	-2.80706	-4.84611	5e-05
XLOC_003001	XLOC_003001	Pappa2	chr1:158711726-158980490	WT	STRAP-KO	OK	0.843995	0.119921	-7.03792	-2.81515	-0.699236	0.0059
XLOC_017341	XLOC_017341	Carmn	chr18:61649624-61665537	WT	STRAP-KO	OK	3.75533	0.532423	-7.05328	-2.8183	-2.59414	0.00895
XLOC_012652	XLOC_012652	Adamts12	chr15:11064789-11346867	WT	STRAP-KO	OK	2.49296	0.34949	-7.13314	-2.83453	-3.23964	0.00035
XLOC_015004	XLOC_015004	T	chr17:8434422-8442496	WT	STRAP-KO	OK	3.39383	0.469429	-7.2297	-2.85393	-1.97799	0.00515
XLOC_025263	XLOC_025263	Col15a1	chr4:47197486-47313167	WT	STRAP-KO	OK	2.41515	0.33257	-7.26208	-2.86038	-1.1896	0.00575
XLOC_011592	XLOC_011592	Ebf2	chr14:67233291-67437171	WT	STRAP-KO	OK	2.34411	0.31248	-7.50163	-2.9072	-2.2606	0.00685
XLOC_014749	XLOC_014749	Alcam	chr16:52248995-52454074	WT	STRAP-KO	OK	6.781	0.902987	-7.50952	-2.90872	-2.39698	5e-05
XLOC_003319	XLOC_003319	Tgfb2	chr1:186622791-186707033	WT	STRAP-KO	OK	6.80329	0.90157	-7.54605	-2.91572	-2.11169	0.0001
XLOC_024652	XLOC_024652	Synpo2	chr3:123076518-123236149	WT	STRAP-KO	OK	1.84228	0.243846	-7.5551	-2.91745	-1.68094	0.0022
XLOC_006836	XLOC_006836	Hand1	chr11:57828704-57832818	WT	STRAP-KO	OK	6.94646	0.905825	-7.66866	-2.93897	-2.87311	0.00035
XLOC_008069	XLOC_008069	Pax9	chr12:56689917-57197472	WT	STRAP-KO	OK	3.77677	0.487283	-7.75067	-2.95432	-3.11691	0.0034
XLOC_005782	XLOC_005782	Vtn	chr11:78499090-78502324	WT	STRAP-KO	OK	7.61496	0.977822	-7.78768	-2.96119	-2.34525	0.0022
XLOC_042538	XLOC_042538	Clstn2	chr9:97444394-98033181	WT	STRAP-KO	OK	1.58705	0.202509	-7.83694	-2.97028	-2.69167	0.0047
XLOC_042224	XLOC_042224	Islr	chr9:58156264-58159221	WT	STRAP-KO	OK	2.60335	0.331156	-7.8614	-2.97478	-2.683	0.00115
XLOC_008972	XLOC_008972	Asb2	chr12:103321141-103356001	WT	STRAP-KO	OK	1.06588	0.135106	-7.88921	-2.97989	-1.25478	0.00565
XLOC_016574	XLOC_016574	Slc8a1	chr17:81388690-81649607	WT	STRAP-KO	OK	9.36499	1.16543	-8.03565	-3.00642	-3.96681	5e-05
XLOC_027168	XLOC_027168	Tie1	chr4:118471190-118490061	WT	STRAP-KO	OK	1.60136	0.198268	-8.07674	-3.01377	-2.85361	0.00025
XLOC_039459	XLOC_039459	Hsd11b2	chr8:105518754-105523988	WT	STRAP-KO	OK	7.26233	0.888749	-8.17141	-3.03059	-3.10174	0.0013
XLOC_036088	XLOC_036088	Zim1	chr7:6671268-6696450	WT	STRAP-KO	OK	6.03353	0.715368	-8.43416	-3.07624	-4.0549	5e-05
XLOC_008195	XLOC_008195	Rgs6	chr12:82588291-83162056	WT	STRAP-KO	OK	0.869926	0.101335	-8.58465	-3.10176	-0.563045	5e-05
XLOC_021015	XLOC_021015	Calcrl	chr2:84330625-84425411	WT	STRAP-KO	OK	5.21077	0.596044	-8.74226	-3.128	-2.16582	0.00025
XLOC_034874	XLOC_034874	Nell1	chr7:49974863-50866608	WT	STRAP-KO	OK	0.769329	0.0878475	-8.75755	-3.13053	-1.25325	0.0082
XLOC_014544	XLOC_014544	Klhl6	chr16:19946498-19983037	WT	STRAP-KO	OK	2.07295	0.234438	-8.84221	-3.1444	-1.74352	0.0028
XLOC_016399	XLOC_016399	Daam2	chr17:49456021-49564337	WT	STRAP-KO	OK	1.34183	0.151036	-8.88417	-3.15124	-3.30196	0.00065
XLOC_043724	XLOC_043724	Klhl4	chrX:114474332-114560829	WT	STRAP-KO	OK	0.759034	0.0840134	-9.03468	-3.17547	-2.10943	0.0082
XLOC_005749	XLOC_005749	Slc6a4	chr11:76998602-77032340	WT	STRAP-KO	OK	1.25995	0.139276	-9.04643	-3.17735	-1.62591	0.0081
XLOC_038275	XLOC_038275	Adam12	chr7:133883198-134232146	WT	STRAP-KO	OK	2.52435	0.277444	-9.09859	-3.18564	-1.56207	0.00275
XLOC_010060	XLOC_010060	Gm38193	chr13:116309842-116312782	WT	STRAP-KO	OK	1.24727	0.131838	-9.46063	-3.24194	-2.73683	0.00535
XLOC_022466	XLOC_022466	Postn	chr3:54361108-54391037	WT	STRAP-KO	OK	11.6535	1.22848	-9.48611	-3.24582	-3.96315	5e-05
XLOC_014024	XLOC_014024	Trp63	chr16:25683762-25892102	WT	STRAP-KO	OK	1.05154	0.110011	-9.5585	-3.25679	-1.62498	0.00075
XLOC_028914	XLOC_028914	Myl2	chr5:122100950-122140823	WT	STRAP-KO	OK	2.72542	0.281528	-9.68081	-3.27513	-0.825661	0.00575
XLOC_006446	XLOC_006446	Myl7	chr11:5896636-5898782	WT	STRAP-KO	OK	16.2004	1.64235	-9.86416	-3.30219	-3.33093	0.0005
XLOC_032583	XLOC_032583	Plxna4	chr6:32144267-32588192	WT	STRAP-KO	OK	0.960611	0.0968577	-9.91776	-3.31001	-2.74443	0.00015
XLOC_015039	XLOC_015039	Smoc2	chr17:14279505-14404790	WT	STRAP-KO	OK	2.04758	0.206259	-9.92723	-3.3114	-2.6329	0.0099
XLOC_009974	XLOC_009974	Foxd1	chr13:98354241-98356703	WT	STRAP-KO	OK	1.62802	0.158984	-10.2401	-3.35617	-2.77749	0.0044
XLOC_023647	XLOC_023647	Mecom	chr3:29951295-30548008	WT	STRAP-KO	OK	5.87049	0.567128	-10.3513	-3.37174	-2.04943	0.0001
XLOC_023362	XLOC_023362	Unc5c	chr3:141457975-141834924	WT	STRAP-KO	OK	7.87739	0.74698	-10.5457	-3.39858	-3.36606	5e-05
XLOC_015524	XLOC_015524	Adgrf5	chr17:43389465-43459557	WT	STRAP-KO	OK	1.26482	0.119174	-10.6132	-3.4078	-3.71807	0.00025
XLOC_006971	XLOC_006971	Myocd	chr11:65176560-65269989	WT	STRAP-KO	OK	2.9459	0.277237	-10.6259	-3.40952	-2.06555	0.00045
XLOC_000297	XLOC_000297	Amer3	chr1:34579201-34590944	WT	STRAP-KO	OK	0.777172	0.0722772	-10.7527	-3.42662	-2.73881	0.00545
XLOC_039408	XLOC_039408	Cdh5	chr8:104088915-104144511	WT	STRAP-KO	OK	3.61582	0.332082	-10.8883	-3.44471	-2.53677	0.0002
XLOC_003118	XLOC_003118	Rgs4	chr1:169741476-169747642	WT	STRAP-KO	OK	2.04275	0.186715	-10.9405	-3.4516	-2.57897	0.00105
XLOC_001196	XLOC_001196	Tnnt2	chr1:135836353-135852260	WT	STRAP-KO	OK	15.7694	1.40113	-11.2548	-3.49247	-2.17397	5e-05
XLOC_030212	XLOC_030212	Sparcl1	chr5:104079110-104119687	WT	STRAP-KO	OK	3.6333	0.31757	-11.4409	-3.51613	-2.99978	0.0005
XLOC_022471	XLOC_022471	Smad9	chr3:54755581-54801257	WT	STRAP-KO	OK	0.951679	0.082425	-11.546	-3.52932	-3.13767	0.00245
XLOC_032606	XLOC_032606	Slc13a4	chr6:35267956-35308131	WT	STRAP-KO	OK	10.8829	0.929488	-11.7085	-3.54948	-4.52901	5e-05
XLOC_001194	XLOC_001194	Tnni1	chr1:135779433-135810989	WT	STRAP-KO	OK	20.025	1.66351	-12.0378	-3.5895	-3.41586	5e-05
XLOC_039605	XLOC_039605	Nrp1	chr8:128358603-128503363	WT	STRAP-KO	OK	9.62131	0.799251	-12.0379	-3.58951	-2.17122	5e-05
XLOC_010816	XLOC_010816	Isl1	chr13:116298280-116309689	WT	STRAP-KO	OK	7.98641	0.6453	-12.3763	-3.62951	-2.14618	0.0045
XLOC_006500	XLOC_006500	Grb10	chr11:11930507-12038683	WT	STRAP-KO	OK	87.9314	6.96092	-12.6322	-3.65903	-4.01449	5e-05
XLOC_043348	XLOC_043348	Gpr50	chrX:71663666-71669257	WT	STRAP-KO	OK	1.04598	0.0809102	-12.9277	-3.69239	-0.894214	0.0028
XLOC_026856	XLOC_026856	Frem1	chr4:82897919-83052339	WT	STRAP-KO	OK	10.07	0.761208	-13.229	-3.72564	-2.23357	0.0005
XLOC_026880	XLOC_026880	Slc24a2	chr4:86983123-87230477	WT	STRAP-KO	OK	1.08908	0.0816063	-13.3455	-3.73829	-0.913125	5e-05
XLOC_019101	XLOC_019101	Lypd6	chr2:50066428-50193569	WT	STRAP-KO	OK	2.57739	0.188392	-13.681	-3.7741	-1.60837	0.00055
XLOC_030884	XLOC_030884	Asb4	chr6:5383385-5433022	WT	STRAP-KO	OK	6.39251	0.46187	-13.8405	-3.79083	-2.70413	0.00105
XLOC_038958	XLOC_038958	Hand2	chr8:57320982-57324633	WT	STRAP-KO	OK	3.78487	0.264744	-14.2963	-3.83757	-3.63034	0.00105
XLOC_023401	XLOC_023401	Col24a1	chr3:145292471-145552011	WT	STRAP-KO	OK	0.859129	0.0593895	-14.466	-3.85459	-0.640438	0.0051
XLOC_003987	XLOC_003987	Lum	chr10:97565500-97572703	WT	STRAP-KO	OK	3.56558	0.239018	-14.9176	-3.89895	-3.06375	0.00585
XLOC_019361	XLOC_019361	Aplnr	chr2:85136224-85139923	WT	STRAP-KO	OK	2.60134	0.168712	-15.4188	-3.94662	-1.89583	0.00165
XLOC_029990	XLOC_029990	Kdr	chr5:75932826-75978458	WT	STRAP-KO	OK	5.1697	0.299594	-17.2557	-4.109	-4.89644	5e-05
XLOC_020978	XLOC_020978	Ttn	chr2:76703979-76982547	WT	STRAP-KO	OK	11.5191	0.55128	-20.8952	-4.3851	-1.95015	5e-05
XLOC_021708	XLOC_021708	Cd93	chr2:148436639-148443563	WT	STRAP-KO	OK	2.13167	0.0967173	-22.0402	-4.46206	-4.3119	0.0001
XLOC_038959	XLOC_038959	5033428I22Rik	chr8:57331691-57354580	WT	STRAP-KO	OK	2.18245	0.0952942	-22.9022	-4.51741	-2.09314	0.00305
XLOC_032182	XLOC_032182	Clec1b,Clec9a	chr6:129397296-129424763	WT	STRAP-KO	OK	2.18368	0.0868604	-25.1401	-4.65192	-0.956893	0.00015
XLOC_000239	XLOC_000239	Col9a1	chr1:24177609-24252684	WT	STRAP-KO	OK	1.63404	0.0521237	-31.3493	-4.97036	-1.40921	0.00175
XLOC_017395	XLOC_017395	n-R5-8s1	chr18:73533402-73533550	WT	STRAP-KO	OK	4715.87	135.569	-34.7858	-5.12042	-6.20473	5e-05
XLOC_021422	XLOC_021422	Actc1	chr2:114009600-114068324	WT	STRAP-KO	OK	49.9344	1.35373	-36.8865	-5.20502	-5.36108	5e-05
XLOC_009903	XLOC_009903	Mef2c	chr13:83504033-83667080	WT	STRAP-KO	OK	5.2928	0.138218	-38.2931	-5.25902	-1.11205	5e-05
XLOC_003711	XLOC_003711	Ctnna3	chr10:63430097-65003667	WT	STRAP-KO	OK	0.669276	0.0173072	-38.6704	-5.27316	-0.664021	0.00245
XLOC_023332	XLOC_023332	Emcn	chr3:137341066-137432185	WT	STRAP-KO	OK	1.94931	0.0495427	-39.3461	-5.29815	-1.48012	0.0013
XLOC_044438	XLOC_044438	Tmem255a	chrX:38189792-38252439	WT	STRAP-KO	OK	0.806161	0.019485	-41.3734	-5.37063	-0.44818	0.0025
XLOC_012261	XLOC_012261	Myh6	chr14:54941980-54966927	WT	STRAP-KO	OK	11.9033	0.260976	-45.6107	-5.5113	-2.01346	0.0001
XLOC_001461	XLOC_001461	Rgs5	chr1:169655500-169695813	WT	STRAP-KO	OK	4.35315	0.0776867	-56.0347	-5.80825	-2.85032	0.00125
