# Supplementary material for: STRAP regulates alternative splicing fidelity during lineage commitment of mouse embryonic stem cells
Source: Nat Commun. 2020 Nov 23;11:5941. doi: 10.1038/s41467-020-19698-6 (PMC7684319; doi:10.1038/s41467-020-19698-6)
Supplement: Supplementary file 9 — Supplementary Data 5 [file 41467_2020_19698_MOESM9_ESM.xlsx]

## Sheet: SE
GeneID	geneSymbol	chr	strand	exonStart_0base	exonEnd	upstreamES	upstreamEE	downstreamES	downstreamEE	ID	IJC_SAMPLE_1	SJC_SAMPLE_1	IJC_SAMPLE_2	SJC_SAMPLE_2	IncFormLen	SkipFormLen	PValue	FDR	STRAP KO	WT	IncLevelDifference
ENSMUSG00000039703.15	Nploc4	chr11	-	120385769	120385865	120384542	120384659	120389367	120389439	16596	162,90	1,0	111101	38,39	150	75	0	0	0.988,1.0	0.594,0.564	0.415
ENSMUSG00000045962.16	Wnk1	chr6	-	119965664	119965922	119962396	119963632	119968475	119968663	11125	1,3	0,0	0,0	8,2	150	75	2.01602e-10	8.27423e-07	1.0,1.0	0.0,0.0	1
ENSMUSG00000070371.11	Prss36	chr7	-	127934138	127934280	127933566	127933832	127934389	127934627	24718	2,3	3,8	5,13	0,0	150	75	1.84862e-10	8.27423e-07	0.25,0.158	1.0,1.0	-0.796
ENSMUSG00000051984.13	Sec31b	chr19	-	44543265	44543389	44536057	44536253	44543700	44543812	551	1,0	4,1	9,4	0,0	150	75	1.59043e-10	8.27423e-07	0.111,0.0	1.0,1.0	-0.945
ENSMUSG00000074165.10	Zfp788	chr7	+	41634679	41634710	41633530	41633694	41647490	41647548	5979	2,2	0,0	1,0	3,2	105	75	4.89926e-10	1.34052e-06	1.0,1.0	0.192,0.0	0.904
ENSMUSG00000014329.14	Bicc1	chr10	-	70927714	70927794	70925101	70925378	70930590	70930690	9254	15,3	0,0	3,3	4,7	150	75	4.79818e-10	1.34052e-06	1.0,1.0	0.273,0.176	0.775
ENSMUSG00000043987.17	Cep164	chr9	-	45781951	45782248	45779689	45779836	45787425	45787511	7246	2,8	0,0	0,3	2,4	150	75	2.46267e-09	5.77567e-06	1.0,1.0	0.0,0.273	0.863
ENSMUSG00000042590.16	Ipo11	chr13	-	106836211	106836426	106833713	106834836	106842088	106842210	15744	0,0	1,1	1,1	0,0	150	75	1.7727e-08	3.29453e-05	0.0,0.0	1.0,1.0	-1
ENSMUSG00000033439.12	Trmt13	chr3	-	116590404	116590556	116590229	116590292	116592192	116592259	18354	2,2	0,0	3,3	2,5	150	75	1.8061e-08	3.29453e-05	1.0,1.0	0.429,0.231	0.67
ENSMUSG00000035392.17	Dennd1a	chr2	-	37805071	37805200	37802014	37802273	37816915	37817004	1188	4,1	0,0	3,6	5,5	150	75	4.30496e-08	7.06745e-05	1.0,1.0	0.231,0.375	0.697
ENSMUSG00000032827.15	Ppp1r9a	chr6	+	5083040	5083106	5077479	5077615	5100431	5100587	12176	4,0	13,3	21,14	4,2	140	75	7.29059e-08	8.33228e-05	0.142,0.0	0.738,0.789	-0.693
ENSMUSG00000055762.15	Eef1d	chr15	-	75900690	75900762	75896819	75896919	75901131	75901252	21328	408253	55,29	318366	8,16	146	75	6.11404e-08	8.33228e-05	0.792,0.818	0.953,0.922	-0.133
ENSMUSG00000045411.16	2410002F23Rik	chr7	+	44247909	44248059	44247250	44247416	44248251	44248295	2186	52,24	1,0	42,34	12,9	150	75	7.58838e-08	8.33228e-05	0.963,1.0	0.636,0.654	0.337
ENSMUSG00000030739.18	Myh14	chr7	-	44657416	44657440	44655591	44655684	44657934	44658037	25355	5,1	0,0	2,3	7,2	98	75	6.90806e-08	8.33228e-05	1.0,1.0	0.179,0.534	0.643
ENSMUSG00000052512.17	Nav2	chr7	+	49575246	49575255	49572307	49572453	49575647	49575820	9348	7,3	0,0	3,3	4,6	83	75	7.61309e-08	8.33228e-05	1.0,1.0	0.404,0.311	0.642
ENSMUSG00000029461.16	Fam168a	chr7	+	100818735	100818762	100812919	100813000	100824131	100824257	3612	5,2	1,0	1,1	6,10	101	75	1.78665e-07	0.000183321	0.788,1.0	0.11,0.069	0.804
ENSMUSG00000063765.11	Chadl	chr15	-	81692986	81693153	81692107	81692306	81693533	81694028	23906	2,2	4,1	1,4	0,0	150	75	2.52051e-07	0.000243407	0.2,0.5	1.0,1.0	-0.65
ENSMUSG00000045438.12	Cox19	chr5	-	139338739	139338842	139338139	139338375	139339181	139339385	23712	1,3	0,0	0,2	2,2	150	75	2.86467e-07	0.00024878	1.0,1.0	0.0,0.333	0.834
ENSMUSG00000040462.12	Os9	chr10	-	127096914	127097079	127096629	127096742	127097931	127098121	7744	5,3	0,0	4,9	9,5	150	75	2.87922e-07	0.00024878	1.0,1.0	0.182,0.474	0.672
ENSMUSG00000059474.13	Mbtd1	chr11	+	93918830	93918947	93912413	93912458	93921366	93921484	22299	23,12	50,25	6,6	72,77	150	75	4.02246e-07	0.000330183	0.187,0.194	0.04,0.037	0.152
ENSMUSG00000029469.14	Ift81	chr5	-	122610077	122610177	122609172	122609353	122610942	122611107	25671	9,1	4,2	25,18	0,0	150	75	6.31799e-07	0.000471466	0.529,0.2	1.0,1.0	-0.635
ENSMUSG00000085628.4	Appbp2os	chr11	+	85237139	85237247	85235170	85235332	85237410	85237514	25637	1,1	0,0	3,1	1,4	150	75	7.07201e-07	0.000504788	1.0,1.0	0.6,0.111	0.645
ENSMUSG00000029439.14	Sfswap	chr5	+	129559468	129559621	129554442	129554708	129560679	129560805	17796	60,20	5,0	11,24	13,12	150	75	9.53956e-07	0.000652546	0.857,1.0	0.297,0.5	0.53
ENSMUSG00000040785.18	Ttc3	chr16	+	94410832	94410956	94403313	94403368	94415948	94415958	15307	1,2	0,0	3,2	14,11	150	75	1.09671e-06	0.00069249	1.0,1.0	0.097,0.083	0.91
ENSMUSG00000037552.17	Plekhg2	chr7	-	28370877	28371042	28370237	28370497	28371114	28371245	24675	0,0	9,4	13,2	5,3	150	75	1.07075e-06	0.00069249	0.0,0.0	0.565,0.25	-0.407
ENSMUSG00000059327.9	Eda	chrX	+	100395674	100395830	100395018	100395143	100396904	100400760	22731	1,2	0,0	1,0	1,2	150	75	1.2351e-06	0.000718398	1.0,1.0	0.333,0.0	0.834
ENSMUSG00000032525.14	Nktr	chr9	+	121729996	121730024	121729397	121729680	121731477	121731583	24349	29,20	0,0	30,20	5,9	102	75	1.26902e-06	0.000718398	1.0,1.0	0.815,0.62	0.282
ENSMUSG00000037400.17	Atp11b	chr3	+	35843570	35843696	35841029	35841115	35849433	35849564	8601	0,1	2,1	2,1	0,0	150	75	1.2351e-06	0.000718398	0.0,0.333	1.0,1.0	-0.834
ENSMUSG00000029127.15	Zbtb49	chr5	-	38210617	38210664	38205888	38205962	38213307	38214383	7889	1,1	1,3	6,6	0,0	121	75	1.39179e-06	0.000761632	0.383,0.171	1.0,1.0	-0.723
ENSMUSG00000046449.15	C77370	chrX	-	104099625	104099681	104088880	104089006	104200632	104201117	21057	10,4	0,0	4,10	3,4	130	75	1.91275e-06	0.00101296	1.0,1.0	0.435,0.591	0.487
ENSMUSG00000026811.18	St6galnac6	chr2	+	32609225	32609316	32606960	32607111	32612223	32612403	25683	6,6	2,4	7,14	0,0	150	75	2.05487e-06	0.00105421	0.6,0.429	1.0,1.0	-0.486
ENSMUSG00000041769.13	Ppp2r2d	chr7	+	138869689	138869855	138868409	138868507	138870389	138870502	11102	48,29	23,11	86109	7,12	150	75	2.20399e-06	0.00109645	0.511,0.569	0.86,0.82	-0.3
ENSMUSG00000000374.7	Trappc10	chr10	-	78222663	78222860	78220188	78220384	78228778	78228914	16020	29,25	7,3	31,46	0,0	150	75	2.4797e-06	0.00119733	0.674,0.806	1.0,1.0	-0.26
ENSMUSG00000019647.16	Sema6a	chr18	-	47276418	47276469	47270608	47270773	47276585	47276606	14456	4,1	41,4	16,6	11,7	125	75	2.63062e-06	0.00119963	0.055,0.13	0.466,0.34	-0.31
ENSMUSG00000097487.7	Ptges3l	chr11	-	101419674	101419728	101418811	101419186	101421864	101421954	21874	0,1	2,1	11,4	0,1	128	75	2.57202e-06	0.00119963	0.0,0.369	1.0,0.701	-0.666
ENSMUSG00000036908.16	Unc93b1	chr19	+	3941519	3941681	3936268	3936422	3941884	3942017	21523	12,8	0,0	9,2	2,4	150	75	2.76737e-06	0.00122789	1.0,1.0	0.692,0.2	0.554
ENSMUSG00000001998.15	Ap4e1	chr2	+	127009670	127009875	127008751	127008900	127011790	127011862	5742	10,4	8,8	1,0	17,11	150	75	2.99677e-06	0.00129468	0.385,0.2	0.029,0.0	0.278
ENSMUSG00000024985.18	Tcf7l2	chr19	+	55925976	55926049	55923895	55923944	55931433	55933654	10821	9,3	0,0	9,3	2,4	147	75	4.06941e-06	0.00154003	1.0,1.0	0.697,0.277	0.513
ENSMUSG00000024985.18	Tcf7l2	chr19	+	55924529	55924580	55923895	55923944	55931433	55933654	10825	9,4	0,0	6,5	2,4	125	75	3.9775e-06	0.00154003	1.0,1.0	0.643,0.429	0.464
ENSMUSG00000037470.14	Uggt1	chr1	-	36176775	36176799	36176232	36176327	36177517	36177616	10850	47,33	18,21	70,86	6,10	98	75	3.72234e-06	0.00154003	0.666,0.546	0.899,0.868	-0.277
ENSMUSG00000034401.16	Spata6	chr4	+	111768699	111768840	111747754	111747803	111774798	111774879	11873	17,7	3,4	20,28	0,0	150	75	4.22132e-06	0.00154003	0.739,0.467	1.0,1.0	-0.397
ENSMUSG00000031516.11	Dctn6	chr8	-	34104985	34105098	34097188	34097294	34106341	34106406	19576	7,8	1,2	4,5	11,20	150	75	4.21248e-06	0.00154003	0.778,0.667	0.154,0.111	0.59
ENSMUSG00000039069.19	Mtg2	chr2	+	180078003	180078142	180071793	180071886	180078618	180078823	5636	35,14	1,0	10,21	5,6	150	75	4.02458e-06	0.00154003	0.946,1.0	0.5,0.636	0.405
ENSMUSG00000061536.12	Sec22c	chr9	-	121700552	121700677	121695533	121695742	121704923	121705465	21200	2,1	18,18	17,5	11,8	150	75	4.39398e-06	0.00156817	0.053,0.027	0.436,0.238	-0.297
ENSMUSG00000033060.15	Lmo7	chr14	+	101931171	101931280	101929175	101929451	101932569	101932672	1884	13,7	0,1	23,3	11,13	150	75	4.91416e-06	0.00171651	1.0,0.778	0.511,0.103	0.582
ENSMUSG00000023286.16	Ube2j2	chr4	+	155946254	155946417	155943849	155944150	155949006	155949137	9316	59,45	14,4	16,25	26,18	150	75	5.44355e-06	0.00186181	0.678,0.849	0.235,0.41	0.441
ENSMUSG00000043467.19	Zbtb37	chr1	-	161034087	161034284	161031804	161032764	161034777	161034834	4557	7,2	0,0	8,1	2,3	150	75	5.74688e-06	0.00188693	1.0,1.0	0.667,0.143	0.595
ENSMUSG00000047115.15	Fam221a	chr6	+	49385372	49385455	49382962	49383079	49388816	49390539	22430	4,8	0,0	7,26	4,9	150	75	6.02049e-06	0.00193801	1.0,1.0	0.467,0.591	0.471
ENSMUSG00000050212.4	Eva1b	chr4	+	126148883	126149045	126147743	126148631	126149235	126149874	6889	60,27	8,3	44,38	0,0	150	75	7.67781e-06	0.00237824	0.789,0.818	1.0,1.0	-0.197
ENSMUSG00000043987.17	Cep164	chr9	-	45785777	45785921	45779689	45779836	45787425	45787511	7249	11,13	0,0	9,8	2,4	150	75	8.39283e-06	0.00251981	1.0,1.0	0.692,0.5	0.404
ENSMUSG00000058328.13	Xlr5a	chrX	-	73109928	73110027	73108612	73108717	73111414	73111514	14575	9,4	6,5	0,1	2,14	150	75	9.70332e-06	0.00284463	0.429,0.286	0.0,0.034	0.34
ENSMUSG00000028549.17	Itgb3bp	chr4	-	99798695	99798762	99789600	99789679	99802096	99802232	4454	3,2	1,4	25,19	1,0	141	75	9.89572e-06	0.00285014	0.615,0.21	0.93,1.0	-0.553
ENSMUSG00000022185.18	Acin1	chr14	-	54653213	54653278	54651716	54651858	54653534	54653682	25163	1,2	16,11	12,17	15,8	139	75	1.05672e-05	0.00292638	0.033,0.089	0.302,0.534	-0.357
ENSMUSG00000034109.15	Golim4	chr3	-	75902400	75902484	75897970	75898132	75903246	75903329	3667	9,7	0,0	30,17	9,5	150	75	1.03754e-05	0.00292638	1.0,1.0	0.625,0.63	0.373
ENSMUSG00000063047.9	Zfp780b	chr7	-	27976751	27976833	27974752	27974805	27979089	27979139	5242	9,5	0,0	6,7	3,3	150	75	1.07027e-05	0.00292638	1.0,1.0	0.5,0.538	0.481
ENSMUSG00000039804.15	Ncoa5	chr2	-	165023145	165023212	165012835	165013162	165034682	165034867	14139	6,4	2,3	12,9	0,0	141	75	1.14365e-05	0.00296692	0.615,0.415	1.0,1.0	-0.485
ENSMUSG00000040599.13	Mis12	chr11	+	71020005	71020189	71019610	71019723	71024549	71024711	15873	37,20	0,0	25,41	3,7	150	75	1.15662e-05	0.00296692	1.0,1.0	0.806,0.745	0.224
ENSMUSG00000031922.12	Cep57	chr9	-	13812632	13812710	13810626	13810862	13813409	13813520	21441	38,31	0,0	35,60	6,6	150	75	1.13082e-05	0.00296692	1.0,1.0	0.745,0.833	0.211
ENSMUSG00000039804.15	Ncoa5	chr2	-	165023145	165023201	165012996	165013162	165034682	165034829	14138	4,4	2,3	12,6	0,0	130	75	1.21722e-05	0.00298255	0.536,0.435	1.0,1.0	-0.514
ENSMUSG00000026442.14	Nfasc	chr1	-	132665478	132665587	132642677	132642858	132741670	132741778	5143	8,9	0,0	4,7	3,2	150	75	1.21088e-05	0.00298255	1.0,1.0	0.4,0.636	0.482
ENSMUSG00000005501.14	Usp40	chr1	-	87974076	87974134	87967509	87967598	87975807	87975931	6334	3,2	6,1	5,17	1,0	132	75	1.20722e-05	0.00298255	0.221,0.532	0.74,1.0	-0.493
ENSMUSG00000022240.9	Ctnnd2	chr15	+	30920711	30920786	30905659	30905833	30921854	30922005	11606	0,0	4,1	9,2	5,3	149	75	1.28888e-05	0.0031117	0.0,0.0	0.475,0.251	-0.363
ENSMUSG00000063047.9	Zfp780b	chr7	-	27976739	27976833	27974752	27974805	27979089	27979147	5241	17,1	0,0	8,13	3,3	150	75	1.4128e-05	0.00336144	1.0,1.0	0.571,0.684	0.373
ENSMUSG00000031516.11	Dctn6	chr8	-	34104985	34105039	34097188	34097294	34106341	34106406	19575	4,7	1,2	4,2	11,20	128	75	1.48917e-05	0.00349252	0.701,0.672	0.176,0.055	0.571
ENSMUSG00000086141.7	9030622O22Rik	chr2	-	147967241	147967271	147962633	147962707	147972674	147973014	317	9,1	0,0	10,15	5,5	104	75	1.6168e-05	0.00373846	1.0,1.0	0.591,0.684	0.363
ENSMUSG00000028175.15	Depdc1a	chr3	+	159522525	159523356	159520829	159520970	159523776	159523949	17396	22,20	0,0	30,36	3,8	150	75	1.77236e-05	0.00401619	1.0,1.0	0.833,0.692	0.238
ENSMUSG00000078515.4	Ddi2	chr4	-	141689269	141689331	141677548	141685631	141692254	141692444	2896	14,35	2,6	45,39	0,0	136	75	1.78584e-05	0.00401619	0.794,0.763	1.0,1.0	-0.222
ENSMUSG00000021277.16	Traf3	chr12	+	111219810	111219921	111166462	111166602	111237561	111237820	9342	12,10	0,0	10,12	1,6	150	75	1.88859e-05	0.00418986	1.0,1.0	0.833,0.5	0.334
ENSMUSG00000031951.8	Tmem231	chr8	-	111926845	111926925	111918827	111918956	111933359	111933529	12172	0,0	6,12	4,5	5,8	150	75	1.98452e-05	0.00434398	0.0,0.0	0.286,0.238	-0.262
ENSMUSG00000040929.16	Rfx3	chr19	-	27923207	27923266	27900778	27900903	28010971	28011166	15959	9,2	0,0	23,14	4,7	133	75	2.1337e-05	0.00437862	1.0,1.0	0.764,0.53	0.353
ENSMUSG00000025402.12	Nab2	chr10	-	127662730	127662922	127660917	127661779	127663131	127663264	17427	10,6	0,0	11,12	1,7	150	75	2.06427e-05	0.00437862	1.0,1.0	0.846,0.462	0.346
ENSMUSG00000029469.14	Ift81	chr5	-	122610077	122610181	122609172	122609353	122610942	122611107	25670	23,5	4,2	45,35	0,0	150	75	2.08248e-05	0.00437862	0.742,0.556	1.0,1.0	-0.351
ENSMUSG00000043831.12	Lysmd4	chr7	+	67222975	67223038	67222595	67222629	67223608	67223891	3706	2,2	0,0	6,8	3,3	137	75	2.12903e-05	0.00437862	1.0,1.0	0.523,0.593	0.442
ENSMUSG00000001138.13	Cnnm3	chr1	+	36524033	36524132	36521700	36521839	36525165	36528237	3891	8,9	24,23	1,0	23,14	150	75	2.08225e-05	0.00437862	0.143,0.164	0.021,0.0	0.143
ENSMUSG00000028232.13	Tmem68	chr4	-	3562019	3562146	3560498	3560692	3564092	3564257	10637	2,0	28,22	10,7	28,17	150	75	2.29046e-05	0.00464228	0.034,0.0	0.152,0.171	-0.145
ENSMUSG00000029267.17	Mtf2	chr5	+	108099653	108099731	108099118	108099186	108100812	108100983	4394	12,13	40,44	6,1	59,68	150	75	2.51275e-05	0.00503071	0.13,0.129	0.048,0.007	0.102
ENSMUSG00000028414.16	Fktn	chr4	+	53729979	53730039	53720004	53720209	53731131	53731335	1835	25,5	2,6	27,27	0,0	134	75	2.6805e-05	0.0053019	0.875,0.318	1.0,1.0	-0.403
ENSMUSG00000097039.8	Pvt1	chr15	+	62175466	62175548	62159996	62160128	62242173	62242301	3457	13,20	0,0	14,14	4,2	150	75	2.78128e-05	0.00530934	1.0,1.0	0.636,0.778	0.293
ENSMUSG00000050212.4	Eva1b	chr4	+	126148950	126149045	126148002	126148631	126149235	126149875	6890	90,28	8,3	53,41	0,0	150	75	2.71719e-05	0.00530934	0.849,0.824	1.0,1.0	-0.163
ENSMUSG00000078681.10	Tm2d3	chr7	+	65693850	65693943	65693476	65693569	65695169	65695327	14191	0,1	3,2	7,5	1,2	150	75	2.85422e-05	0.00532474	0.0,0.2	0.778,0.556	-0.567
ENSMUSG00000054280.14	Prr14l	chr5	-	32844043	32844564	32835615	32835688	32851881	32851998	20879	23,20	0,0	21,26	3,5	150	75	2.82616e-05	0.00532474	1.0,1.0	0.778,0.722	0.25
ENSMUSG00000078906.9	Gm14444	chr2	+	175013427	175013482	175010240	175010321	175016637	175016764	21636	6,2	0,1	0,2	3,2	129	75	2.99227e-05	0.00551956	1.0,0.538	0.0,0.368	0.585
ENSMUSG00000049580.12	Tsku	chr7	-	98353476	98353616	98350667	98353130	98359357	98359467	18190	4,1	2,2	1,5	0,0	150	75	3.30918e-05	0.00603631	0.5,0.2	1.0,1.0	-0.65
ENSMUSG00000053819.16	Camk2d	chr3	+	126779900	126779999	126770784	126770857	126780359	126780462	359	0,0	14,4	5,4	7,9	150	75	3.34642e-05	0.00603716	0.0,0.0	0.263,0.182	-0.223
ENSMUSG00000040455.17	Usp45	chr4	+	21817500	21817644	21816881	21816938	21824416	21825077	16025	46,46	1,1	51,82	13,10	150	75	3.55411e-05	0.00634215	0.958,0.958	0.662,0.804	0.225
ENSMUSG00000051527.11	Usp29	chr7	+	6737564	6737634	6730854	6731302	6738806	6738945	2132	17,1	0,0	12,23	3,5	144	75	3.64156e-05	0.00642833	1.0,1.0	0.676,0.706	0.309
ENSMUSG00000047921.15	Trappc9	chr15	-	73042176	73042203	73031521	73031643	73050594	73050723	6123	2,0	14,19	6,14	16,22	101	75	3.82499e-05	0.00668031	0.096,0.0	0.218,0.321	-0.222
ENSMUSG00000026153.15	Fam135a	chr1	-	24098630	24098719	24086519	24086611	24100060	24100182	7704	0,0	10,9	5,3	4,8	150	75	4.01544e-05	0.0069391	0.0,0.0	0.385,0.158	-0.272
ENSMUSG00000033009.15	Ogfod1	chr8	+	94038967	94039110	94037290	94037442	94047271	94047318	12424	9,19	6,4	34,40	2,0	150	75	4.09505e-05	0.00697082	0.429,0.704	0.895,1.0	-0.381
ENSMUSG00000022708.16	Zbtb20	chr16	+	43232758	43232820	43072423	43072469	43302568	43302615	3358	1,0	2,3	3,5	1,1	136	75	4.20364e-05	0.00697082	0.216,0.0	0.623,0.734	-0.571
ENSMUSG00000002325.14	Irf9	chr14	+	55604467	55604553	55603570	55604243	55605051	55605232	5959	2,4	1,3	0,0	3,3	150	75	4.13818e-05	0.00697082	0.5,0.4	0.0,0.0	0.45
ENSMUSG00000027615.14	Hps3	chr3	-	20008814	20008922	20003224	20003431	20010799	20010988	23980	23,15	0,0	31,54	8,4	150	75	4.55585e-05	0.00747934	1.0,1.0	0.66,0.871	0.234
ENSMUSG00000033009.15	Ogfod1	chr8	+	94038964	94039110	94037237	94037442	94047271	94047318	12425	22,33	6,4	62,68	2,0	150	75	4.83883e-05	0.00786526	0.647,0.805	0.939,1.0	-0.244
ENSMUSG00000020954.15	Strn3	chr12	-	51643103	51643214	51629373	51629507	51647993	51648135	11351	8,8	30,17	25,18	14,14	150	75	4.94284e-05	0.00787831	0.118,0.19	0.472,0.391	-0.277
ENSMUSG00000025766.14	D3Ertd751e	chr3	+	41744695	41744812	41742617	41742689	41746547	41746728	23453	1,2	0,0	3,2	1,3	150	75	4.90405e-05	0.00787831	1.0,1.0	0.6,0.25	0.575
ENSMUSG00000047146.15	Tet1	chr10	-	62838175	62840378	62822548	62822760	62864807	62864861	22632	7,16	2,4	13,19	0,0	150	75	5.01688e-05	0.00791943	0.636,0.667	1.0,1.0	-0.349
ENSMUSG00000018570.17	2810408A11Rik	chr11	-	69897618	69897754	69897362	69897492	69898102	69898150	5411	0,0	7,1	5,2	6,1	150	75	5.15151e-05	0.00805451	0.0,0.0	0.294,0.5	-0.397
ENSMUSG00000015501.10	Hivep2	chr10	+	14004200	14004275	13966645	13966697	14066582	14066684	24360	2,1	2,1	4,6	0,0	149	75	5.45366e-05	0.00844648	0.335,0.335	1.0,1.0	-0.665
ENSMUSG00000037536.13	Fbxo34	chr14	+	47504985	47505132	47472633	47472717	47529174	47531900	15359	6,1	2,2	0,0	2,4	150	75	5.78313e-05	0.00887305	0.6,0.2	0.0,0.0	0.4
ENSMUSG00000063698.9	Sfxn4	chr19	-	60856932	60857127	60855826	60855852	60857209	60857264	11547	0,0	2,3	3,9	1,14	150	75	6.06927e-05	0.00897206	0.0,0.0	0.6,0.243	-0.421
ENSMUSG00000063077.14	Kif1b	chr4	-	149265344	149265362	149263614	149263690	149266251	149266317	21607	0,0	18,12	7,3	18,20	92	75	5.99114e-05	0.00897206	0.0,0.0	0.241,0.109	-0.175
ENSMUSG00000001039.12	B9d1	chr11	+	61507627	61507739	61506343	61506412	61509071	61509168	24286	76,33	0,0	63,61	3,7	150	75	6.03285e-05	0.00897206	1.0,1.0	0.913,0.813	0.137
ENSMUSG00000006276.10	Eps15l1	chr8	-	72345965	72346171	72340998	72341524	72358312	72358445	4306	22,15	2,6	46,34	1,0	150	75	6.09874e-05	0.00897206	0.846,0.556	0.958,1.0	-0.278
ENSMUSG00000037965.14	Zc3h7a	chr16	-	11151865	11151930	11151138	11151325	11153058	11153263	5155	36,19	5,5	33,31	0,1	139	75	6.16069e-05	0.00897206	0.795,0.672	1.0,0.944	-0.238
ENSMUSG00000025893.8	Kbtbd3	chr9	+	4313701	4313806	4309834	4309934	4316826	4317071	9553	0,0	4,2	4,4	4,5	150	75	6.17557e-05	0.00897206	0.0,0.0	0.333,0.286	-0.309
ENSMUSG00000046152.16	Fut10	chr8	+	31235594	31236430	31201209	31201504	31259899	31261483	1770	9,2	0,0	10,6	4,1	150	75	6.37497e-05	0.00910069	1.0,1.0	0.556,0.75	0.347
ENSMUSG00000039585.15	Myo9a	chr9	+	59790035	59790092	59788414	59788514	59801913	59802011	21357	14,10	0,1	14,22	7,7	131	75	6.35636e-05	0.00910069	1.0,0.851	0.534,0.643	0.337
ENSMUSG00000037104.8	Socs5	chr17	+	87120747	87120808	87107678	87108047	87133621	87137583	14281	0,1	21,6	8,2	7,7	135	75	6.54886e-05	0.00926833	0.0,0.085	0.388,0.137	-0.22
ENSMUSG00000074165.10	Zfp788	chr7	+	41643332	41643432	41633576	41633694	41647490	41647617	5980	3,1	0,0	8,4	3,2	150	75	6.66626e-05	0.00935384	1.0,1.0	0.571,0.5	0.465
ENSMUSG00000000365.8	Rnf17	chr14	+	56507817	56507943	56505926	56506007	56509278	56509335	2478	31,36	6,4	29,48	0,1	150	75	6.76311e-05	0.00940932	0.721,0.818	1.0,0.96	-0.211
ENSMUSG00000075376.10	Rc3h2	chr2	-	37419431	37419467	37414515	37414812	37422766	37422903	14379	45,48	4,6	42,41	0,0	110	75	7.00816e-05	0.00950851	0.885,0.845	1.0,1.0	-0.135
ENSMUSG00000070047.13	Fat1	chr8	+	45042208	45042319	45041879	45042033	45043922	45044554	5103	255115	17,13	212233	5,4	150	75	6.99132e-05	0.00950851	0.882,0.816	0.955,0.967	-0.112
ENSMUSG00000002109.14	Ddb2	chr2	-	91218743	91218889	91217306	91217406	91234107	91234951	8137	84,40	2,0	40,46	9,4	150	75	6.9764e-05	0.00950851	0.955,1.0	0.69,0.852	0.207
ENSMUSG00000033697.15	Arhgap39	chr15	-	76730363	76730456	76727402	76727476	76734876	76735438	12358	4,9	0,1	6,7	5,5	150	75	7.59956e-05	0.0101433	1.0,0.818	0.375,0.412	0.516
ENSMUSG00000037270.18	4932438A13Rik	chr3	+	36992676	36992727	36989794	36989888	36994774	36994981	20818	1,1	8,18	7,7	7,11	125	75	7.55346e-05	0.0101433	0.07,0.032	0.375,0.276	-0.275
ENSMUSG00000037989.15	Wnk2	chr13	-	49050483	49050582	49044373	49044418	49052558	49052773	10706	5,2	6,1	0,0	1,2	150	75	7.96365e-05	0.0104591	0.294,0.5	0.0,0.0	0.397
ENSMUSG00000036523.16	Greb1	chr12	-	16759451	16759533	16757140	16757239	16800646	16800684	20240	0,0	28,1	6,5	21,15	150	75	7.90458e-05	0.0104591	0.0,0.0	0.125,0.143	-0.134
ENSMUSG00000030659.14	Nucb2	chr7	+	116509454	116509625	116504368	116504484	116521836	116521980	20358	14,4	2,3	14,13	0,0	150	75	8.09754e-05	0.0105506	0.778,0.4	1.0,1.0	-0.411
ENSMUSG00000045411.16	2410002F23Rik	chr7	+	44247237	44247416	44246734	44246808	44248251	44248295	2194	3,2	0,0	12,11	1,5	150	75	8.32711e-05	0.0105974	1.0,1.0	0.857,0.524	0.309
ENSMUSG00000026889.12	Rbm18	chr2	-	36127180	36127251	36122851	36122938	36134134	36134263	585	20,18	0,0	27,21	3,4	145	75	8.3122e-05	0.0105974	1.0,1.0	0.823,0.731	0.223
ENSMUSG00000063450.14	Syne2	chr12	+	76100027	76100096	76099229	76099512	76100991	76101131	920	9,0	44,13	38,21	65,29	143	75	8.22585e-05	0.0105974	0.097,0.0	0.235,0.275	-0.207
ENSMUSG00000022629.16	Kif21a	chr15	-	90951245	90951374	90943764	90943901	90952710	90952818	15178	2,2	0,0	3,3	3,1	150	75	8.39633e-05	0.0106033	1.0,1.0	0.333,0.6	0.533
ENSMUSG00000056900.13	Usp13	chr3	+	32854555	32854677	32847812	32847870	32861770	32861913	25485	23,15	0,0	17,38	1,7	150	75	8.55802e-05	0.010725	1.0,1.0	0.895,0.731	0.187
ENSMUSG00000079109.11	Pms2	chr5	+	143922024	143922100	143919578	143919608	143923476	143923632	15201	18,20	1,5	30,30	0,0	150	75	9.0594e-05	0.0112673	0.9,0.667	1.0,1.0	-0.216
ENSMUSG00000033526.16	Ppip5k1	chr2	-	121332241	121332391	121331557	121331648	121334412	121334577	15237	6,3	5,0	0,1	3,7	150	75	9.27728e-05	0.0114115	0.375,1.0	0.0,0.067	0.654
ENSMUSG00000042035.11	Igsf3	chr3	+	101432914	101432974	101431203	101431593	101435330	101435732	22949	7,4	28,15	9,9	3,6	134	75	9.46e-05	0.0115041	0.123,0.13	0.627,0.456	-0.415
ENSMUSG00000024985.18	Tcf7l2	chr19	+	55926683	55926756	55923895	55923944	55931433	55932209	10818	38,7	0,0	20,18	2,4	147	75	9.99297e-05	0.0119748	1.0,1.0	0.836,0.697	0.234
ENSMUSG00000060798.7	Intu	chr3	+	40664259	40664345	40653705	40654253	40672570	40672774	24962	24,17	2,4	27,15	0,0	150	75	0.000102295	0.0121694	0.857,0.68	1.0,1.0	-0.232
ENSMUSG00000025997.13	Ikzf2	chr1	-	69685693	69685797	69684123	69684172	69687040	69687245	12682	6,2	0,0	29,10	6,1	150	75	0.000122132	0.0141558	1.0,1.0	0.707,0.833	0.23
ENSMUSG00000064289.15	Tank	chr2	+	61593996	61594201	61593096	61593208	61613650	61613798	12622	0,0	6,3	5,7	14,11	150	75	0.000128623	0.0146639	0.0,0.0	0.152,0.241	-0.197
ENSMUSG00000029238.11	Clock	chr5	-	76235765	76235855	76231395	76231548	76236281	76236382	6055	6,7	0,0	39,31	11,2	150	75	0.000131829	0.0148236	1.0,1.0	0.639,0.886	0.238
ENSMUSG00000041975.17	Mettl8	chr2	-	70976073	70976137	70973252	70973392	70980376	70980426	9599	14,6	5,2	42,32	0,2	138	75	0.000131041	0.0148236	0.603,0.62	1.0,0.897	-0.337
ENSMUSG00000032376.12	Usp3	chr9	-	66566842	66566903	66547871	66547955	66592783	66593142	7147	27,11	0,0	52,40	12,1	135	75	0.000134414	0.0149372	1.0,1.0	0.707,0.957	0.168
ENSMUSG00000026087.11	Mrpl30	chr1	+	37892942	37893023	37890476	37890584	37893938	37893984	8386	107,76	16,14	146156	8,6	150	75	0.00013466	0.0149372	0.77,0.731	0.901,0.929	-0.165
ENSMUSG00000036523.16	Greb1	chr12	-	16757140	16757239	16739888	16740254	16800646	16800684	20239	58,3	6,1	63,34	0,0	150	75	0.000141308	0.0155695	0.829,0.6	1.0,1.0	-0.286
ENSMUSG00000059939.13	9430015G10Rik	chr4	+	156121932	156122028	156119163	156119239	156122350	156122416	10070	25,20	0,0	48,24	6,2	150	75	0.00015263	0.0167048	1.0,1.0	0.8,0.857	0.171
ENSMUSG00000029192.17	Tbc1d14	chr5	-	36505024	36505107	36495017	36495276	36512453	36512548	14153	17,23	2,4	38,33	0,0	150	75	0.000157227	0.0168705	0.81,0.742	1.0,1.0	-0.224
ENSMUSG00000020271.17	Fbxw11	chr11	+	32708187	32708250	32680200	32680302	32711771	32711997	4406	13,21	0,2	12,12	7,5	137	75	0.000156111	0.0168705	1.0,0.852	0.484,0.568	0.4
ENSMUSG00000029004.15	Kmt2e	chr5	+	23491446	23491613	23486301	23486400	23492267	23492432	4680	12,4	10,5	2,0	7,9	150	75	0.00015637	0.0168705	0.375,0.286	0.125,0.0	0.268
ENSMUSG00000029192.17	Tbc1d14	chr5	-	36505024	36505134	36495017	36495276	36512453	36512548	14158	17,24	2,4	38,33	0,0	150	75	0.000163823	0.0174642	0.81,0.75	1.0,1.0	-0.22
ENSMUSG00000031351.15	Zfp185	chrX	+	72997737	72997803	72997281	72997405	72998535	72998574	12995	11,8	3,2	17,15	0,0	140	75	0.000170285	0.018036	0.663,0.682	1.0,1.0	-0.327
ENSMUSG00000003534.17	Ddr1	chr17	-	35703923	35704139	35693787	35693917	35704530	35704599	22077	11,1	0,0	18,4	3,2	150	75	0.000174602	0.0183746	1.0,1.0	0.75,0.5	0.375
ENSMUSG00000035597.18	Prpf39	chr12	+	65043542	65043611	65043231	65043357	65043714	65043877	10190	2,5	1,3	28,13	1,0	143	75	0.000176775	0.0184849	0.512,0.466	0.936,1.0	-0.479
ENSMUSG00000068686.12	Cd59b	chr2	+	104090128	104090274	104080996	104081098	104091003	104091160	23552	7,1	5,0	0,0	2,1	150	75	0.000180376	0.018742	0.412,1.0	0.0,0.0	0.706
ENSMUSG00000030279.15	C2cd5	chr6	-	143020323	143020374	143017882	143018073	143029159	143029246	22464	19,36	1,2	10,31	12,8	125	75	0.000182275	0.0188201	0.919,0.915	0.333,0.699	0.401
ENSMUSG00000000738.18	Spg7	chr8	+	123083821	123083943	123080408	123080810	123087327	123087452	1753	10,15	28,24	7,2	40,44	150	75	0.000184644	0.0189456	0.152,0.238	0.08,0.022	0.144
ENSMUSG00000043909.16	Trp53bp1	chr2	-	121221157	121221250	121215666	121216171	121223704	121223762	10181	70,25	0,0	101102	7,5	150	75	0.000194931	0.0197425	1.0,1.0	0.878,0.911	0.105
ENSMUSG00000035401.9	Emsy	chr7	-	98602582	98602747	98600671	98600827	98610666	98610865	16882	26,19	0,0	42,38	3,5	150	75	0.000196018	0.0197425	1.0,1.0	0.875,0.792	0.166
ENSMUSG00000061613.12	U2af1	chr17	-	31652501	31652568	31648844	31648894	31654978	31655066	9154	93,85	4,8	102128	0,2	141	75	0.000195021	0.0197425	0.925,0.85	1.0,0.971	-0.1
ENSMUSG00000035293.13	G2e3	chr12	+	51365254	51365559	51363416	51363546	51367774	51367956	14603	44,45	2,6	54105	0,1	150	75	0.000200752	0.020044	0.917,0.789	1.0,0.981	-0.137
ENSMUSG00000034974.12	Dapk3	chr10	+	81191041	81191068	81190597	81190646	81191758	81191911	4971	38,9	1,0	31,53	11,4	101	75	0.000201453	0.020044	0.966,1.0	0.677,0.908	0.191
ENSMUSG00000020212.13	Mdm1	chr10	+	118166624	118166684	118164200	118164447	118168050	118168997	2922	7,8	7,7	22,17	0,4	134	75	0.00020977	0.0207457	0.359,0.39	1.0,0.704	-0.477
ENSMUSG00000026017.13	Carf	chr1	+	60102626	60102784	60098246	60098307	60105310	60105434	6165	1,0	2,3	3,9	2,4	150	75	0.000211769	0.020818	0.2,0.0	0.429,0.529	-0.379
ENSMUSG00000021079.15	Timm9	chr12	-	71132000	71132086	71126332	71126397	71136554	71136675	2948	33,14	9,10	42,37	2,3	150	75	0.000214771	0.0209875	0.647,0.412	0.913,0.86	-0.357
ENSMUSG00000054099.11	Slc25a40	chr5	+	8442446	8442571	8440720	8440788	8443611	8443785	23914	32,42	4,3	45,65	0,0	150	75	0.00021927	0.0213003	0.8,0.875	1.0,1.0	-0.162
ENSMUSG00000053332.13	Gas5	chr1	+	161037123	161037164	161036819	161036852	161037287	161037315	25831	435264	285236	259141	292224	115	75	0.00022363	0.0215961	0.499,0.422	0.366,0.291	0.132
ENSMUSG00000032741.9	Tpcn1	chr5	-	120556471	120556585	120555867	120555998	120557769	120557946	10160	84,38	0,0	84,86	2,8	150	75	0.000228859	0.0219718	1.0,1.0	0.955,0.843	0.101
ENSMUSG00000049606.16	Zfp644	chr5	-	106695642	106695699	106666784	106666845	106695797	106696166	18791	2,6	0,1	1,3	2,3	131	75	0.000236523	0.0224451	1.0,0.775	0.223,0.364	0.594
ENSMUSG00000001323.17	Srr	chr11	-	74919436	74919662	74912961	74913133	74925618	74925773	2899	11,1	0,0	10,9	3,2	150	75	0.000250171	0.0234689	1.0,1.0	0.625,0.692	0.342
ENSMUSG00000015522.18	Arnt	chr3	+	95466792	95466837	95460376	95460421	95470176	95470390	22025	43,23	1,1	30,58	7,10	119	75	0.000256986	0.0239713	0.964,0.935	0.73,0.785	0.192
ENSMUSG00000092417.3	Gpank1	chr17	+	35122228	35122460	35121454	35121550	35123052	35123301	23542	0,1	1,1	2,3	0,0	150	75	0.000271237	0.0251438	0.0,0.333	1.0,1.0	-0.834
ENSMUSG00000037997.12	Parp11	chr6	+	127471547	127471668	127470701	127470830	127474235	127474311	13684	12,6	0,1	15,12	7,4	150	75	0.000281063	0.025506	1.0,0.75	0.517,0.6	0.317
ENSMUSG00000026743.16	Mllt10	chr2	+	18101457	18101512	18071124	18071204	18109781	18109891	8041	151,94	19,10	109154	32,43	129	75	0.000282762	0.025506	0.822,0.845	0.664,0.676	0.163
ENSMUSG00000020863.15	Luc7l3	chr11	-	94292406	94292472	94291060	94291578	94292926	94293032	2729	0,1	1,2	7,1	1,1	140	75	0.00028955	0.0257689	0.0,0.211	0.789,0.349	-0.463
ENSMUSG00000025762.14	Larp1b	chr3	+	40962168	40962228	40961607	40961666	40963967	40964142	4209	6,1	0,0	1,7	2,2	134	75	0.000290385	0.0257689	1.0,1.0	0.219,0.662	0.559
ENSMUSG00000041596.12	Nlrp5-ps	chr7	-	14606565	14606642	14603139	14603190	14607239	14607320	20717	5,4	3,1	2,6	0,0	150	75	0.000298011	0.0259013	0.455,0.667	1.0,1.0	-0.439
ENSMUSG00000029471.13	Camkk2	chr5	-	122742099	122742228	122737432	122737533	122743869	122743957	7296	25,20	11,8	12,24	22,31	150	75	0.000298188	0.0259013	0.532,0.556	0.214,0.279	0.298
ENSMUSG00000038860.15	Garnl3	chr2	-	33085874	33085944	33064003	33064078	33104852	33105023	22517	13,11	2,3	20,15	0,0	144	75	0.000310977	0.0267293	0.772,0.656	1.0,1.0	-0.286
ENSMUSG00000035278.8	Plekhj1	chr10	-	80797909	80797977	80797772	80797839	80798080	80798626	12256	65,51	7,4	40,45	1,0	142	75	0.000316584	0.0269482	0.831,0.871	0.955,1.0	-0.127
ENSMUSG00000034101.14	Ctnnd1	chr2	-	84612531	84612549	84612023	84612092	84612935	84613089	11166	30,12	84,59	48,48	58,80	92	75	0.000331348	0.0276129	0.225,0.142	0.403,0.328	-0.182
ENSMUSG00000022995.16	Enah	chr1	-	181911596	181911659	181908297	181908376	181913306	181913373	532	27,20	73,53	73,65	54,92	137	75	0.000340611	0.0282415	0.168,0.171	0.425,0.279	-0.182
ENSMUSG00000022681.14	Ntan1	chr16	+	13831117	13831171	13829004	13829078	13831606	13831660	10421	47,50	6,7	112143	2,4	128	75	0.00035737	0.0289955	0.821,0.807	0.97,0.954	-0.148
ENSMUSG00000079109.11	Pms2	chr5	+	143922015	143922100	143919508	143919608	143923476	143923632	15202	31,25	1,5	41,50	0,0	150	75	0.000356628	0.0289955	0.939,0.714	1.0,1.0	-0.173
ENSMUSG00000020863.15	Luc7l3	chr11	-	94292393	94292472	94291328	94291578	94292926	94293032	2727	0,1	1,2	7,1	1,1	150	75	0.000358337	0.0289955	0.0,0.2	0.778,0.333	-0.456
ENSMUSG00000022708.16	Zbtb20	chr16	+	43232758	43232820	43024937	43024987	43302568	43302615	3357	1,0	1,1	1,4	0,0	136	75	0.000368487	0.0294789	0.355,0.0	1.0,1.0	-0.823
ENSMUSG00000042359.18	Osbpl6	chr2	+	76555889	76555982	76555013	76555117	76560185	76560260	8375	3,3	0,0	11,9	3,2	150	75	0.0003699	0.0294789	1.0,1.0	0.647,0.692	0.331
ENSMUSG00000031671.11	Setd6	chr8	+	95716920	95716978	95716619	95716801	95717920	95718066	18403	28,21	5,1	12,38	0,0	132	75	0.000395302	0.0313511	0.761,0.923	1.0,1.0	-0.158
ENSMUSG00000006498.16	Ptbp1	chr10	+	79858951	79858981	79858751	79858824	79859071	79859271	10374	78,54	4,6	65,96	0,1	104	75	0.000406001	0.0319385	0.934,0.866	1.0,0.986	-0.1
ENSMUSG00000027806.9	Tsc22d2	chr3	+	58428227	58428299	58414714	58417613	58437316	58437475	6952	8,4	1,0	4,3	2,3	146	75	0.00041855	0.0325656	0.804,1.0	0.507,0.339	0.479
ENSMUSG00000031012.17	Cask	chrX	-	13550946	13550982	13549164	13549361	13552372	13552441	16864	3,0	7,1	25,6	3,3	110	75	0.000425745	0.0329691	0.226,0.0	0.85,0.577	-0.601
ENSMUSG00000039219.17	Arid4b	chr13	+	14191948	14192101	14191176	14191256	14193365	14193581	1318	4,3	11,1	0,1	13,16	150	75	0.000446056	0.0342318	0.154,0.6	0.0,0.03	0.362
ENSMUSG00000020400.17	Tnip1	chr11	-	54940710	54940882	54939597	54939735	54955847	54956047	8894	12,14	2,3	8,20	0,0	150	75	0.00044622	0.0342318	0.75,0.7	1.0,1.0	-0.275
ENSMUSG00000054519.8	Zfp867	chr11	-	59465011	59465072	59461196	59464286	59465450	59465577	5377	16,7	0,0	26,26	5,1	135	75	0.000455645	0.0347922	1.0,1.0	0.743,0.935	0.161
ENSMUSG00000042097.17	Zfp239	chr6	+	117869217	117869273	117863076	117863142	117870255	117870467	10863	4,3	5,5	9,6	0,2	130	75	0.000461331	0.0350633	0.316,0.257	1.0,0.634	-0.53
ENSMUSG00000062170.12	Fmr1nb	chrX	+	68768955	68769093	68761933	68762231	68772044	68772141	17262	1,0	18,31	4,4	8,18	150	75	0.000487372	0.035588	0.027,0.0	0.2,0.1	-0.137
ENSMUSG00000043962.16	Thrap3	chr4	-	126194316	126194404	126180799	126180814	126202569	126202659	24134	30,23	0,0	19,44	4,2	150	75	0.000477132	0.035588	1.0,1.0	0.704,0.917	0.19
ENSMUSG00000028549.17	Itgb3bp	chr4	-	99802096	99802232	99789600	99789679	99814057	99814100	4455	22,10	1,0	54,29	7,7	150	75	0.000479093	0.035588	0.917,1.0	0.794,0.674	0.225
ENSMUSG00000085385.7	Snhg17	chr2	-	158358204	158358340	158357197	158357263	158359181	158359432	5572	8,4	20,15	2,0	24,18	150	75	0.000492079	0.035588	0.167,0.118	0.04,0.0	0.123
ENSMUSG00000069633.12	Pex11g	chr8	-	3465782	3465971	3463921	3464100	3467571	3467670	9267	7,6	0,0	27,10	4,2	150	75	0.000488173	0.035588	1.0,1.0	0.771,0.714	0.258
ENSMUSG00000014778.10	Fhod1	chr8	-	105336236	105336260	105334686	105334802	105336381	105336561	10150	1,0	11,11	7,3	14,15	98	75	0.000495067	0.035647	0.065,0.0	0.277,0.133	-0.173
ENSMUSG00000049606.16	Zfp644	chr5	-	106695642	106695699	106690603	106690877	106695797	106696166	18784	4,6	0,1	1,4	1,3	131	75	0.000503942	0.0359705	1.0,0.775	0.364,0.433	0.489
ENSMUSG00000022253.14	Nadk2	chr15	+	9098808	9098874	9096013	9096092	9100105	9100145	24119	73,47	149,88	86,82	89,86	140	75	0.000528348	0.0366889	0.208,0.222	0.341,0.338	-0.125
ENSMUSG00000022708.16	Zbtb20	chr16	+	43193464	43193538	43072423	43072469	43232758	43232820	3365	8,6	0,0	3,8	2,2	148	75	0.000527765	0.0366889	1.0,1.0	0.432,0.67	0.449
ENSMUSG00000022708.16	Zbtb20	chr16	+	43146896	43146943	43024937	43024987	43302568	43302615	3373	1,0	1,1	2,1	0,0	121	75	0.000531885	0.0366889	0.383,0.0	1.0,1.0	-0.808
ENSMUSG00000059142.15	Zfp945	chr17	-	22861731	22861852	22861505	22861561	22865246	22865336	7683	0,0	2,1	4,3	6,7	150	75	0.000518854	0.0366889	0.0,0.0	0.25,0.176	-0.213
ENSMUSG00000106864.3	Gtf3c2	chr5	-	31173382	31173511	31172781	31173061	31173767	31174089	7827	10,7	52,23	26,22	35,35	150	75	0.000531652	0.0366889	0.088,0.132	0.271,0.239	-0.145
ENSMUSG00000026889.12	Rbm18	chr2	-	36127124	36127251	36122851	36122938	36134134	36134263	586	41,33	0,0	45,36	3,4	150	75	0.000539443	0.0370545	1.0,1.0	0.882,0.818	0.15
ENSMUSG00000026860.16	Sh3glb2	chr2	-	30349225	30349237	30348554	30348617	30350287	30350380	3990	4,4	27,14	0,1	34,26	86	75	0.000550545	0.0375033	0.114,0.199	0.0,0.032	0.141
ENSMUSG00000074238.6	Ap1ar	chr3	-	127815595	127815694	127813239	127813295	127816909	127817006	19819	85,42	2,7	128108	1,1	150	75	0.00055349	0.0375481	0.955,0.75	0.985,0.982	-0.131
ENSMUSG00000043909.16	Trp53bp1	chr2	-	121227644	121227848	121223704	121223762	121235572	121236869	10183	43,24	2,4	71,60	0,0	150	75	0.000568692	0.0382632	0.915,0.75	1.0,1.0	-0.167
ENSMUSG00000022150.16	Dab2	chr15	+	6424634	6424697	6424196	6424250	6430953	6431107	24949	68136	20,29	139244	11,28	137	75	0.000567004	0.0382632	0.651,0.72	0.874,0.827	-0.165
ENSMUSG00000085396.7	Firre	chrX	-	50573014	50573141	50569276	50570291	50573223	50573351	13526	108,75	3,2	81121	15,9	150	75	0.000573616	0.0383566	0.947,0.949	0.73,0.871	0.147
ENSMUSG00000034023.16	Fancd2	chr6	+	113586209	113586248	113585471	113585543	113587381	113587456	25265	71,59	37,27	38,56	45,56	113	75	0.000580055	0.0383566	0.56,0.592	0.359,0.399	0.197
ENSMUSG00000036833.16	Pnpla7	chr2	+	24978125	24978221	24976100	24976313	24980033	24980102	3346	4,2	3,1	0,1	4,4	150	75	0.000579544	0.0383566	0.4,0.5	0.0,0.111	0.395
ENSMUSG00000029004.15	Kmt2e	chr5	+	23446525	23446598	23434448	23434783	23450151	23450336	4685	22,12	54,42	9,14	100,90	147	75	0.000575259	0.0383566	0.172,0.127	0.044,0.074	0.1
ENSMUSG00000016487.15	Ppfibp1	chr6	+	147016860	147016893	147016221	147016393	147019033	147019181	9179	1,1	22,12	13,6	34,24	107	75	0.000590636	0.0387859	0.031,0.055	0.211,0.149	-0.137
ENSMUSG00000040187.15	Arntl2	chr6	+	146825166	146825228	146823093	146823244	146828098	146828159	15733	4,2	0,0	3,2	2,1	136	75	0.000626205	0.0403154	1.0,1.0	0.453,0.524	0.511
ENSMUSG00000031442.20	Mcf2l	chr8	+	13014818	13014893	13013534	13013650	13017346	13017468	25269	2,3	2,1	0,1	1,7	149	75	0.000630441	0.0404295	0.335,0.602	0.0,0.067	0.435
ENSMUSG00000038535.17	Zfp280d	chr9	+	72301700	72301766	72298701	72298848	72301866	72302006	567	37,16	0,0	83,98	4,7	140	75	0.000668129	0.0418652	1.0,1.0	0.917,0.882	0.101
ENSMUSG00000033671.18	Cep350	chr1	-	155961143	155961187	155959719	155959831	155962474	155962560	19634	37,16	0,0	28,42	4,3	118	75	0.000695092	0.0428952	1.0,1.0	0.816,0.899	0.143
ENSMUSG00000029405.16	G3bp2	chr5	-	92063336	92063435	92057967	92058070	92064324	92064505	219	270118	276126	125109	223180	150	75	0.000689873	0.0428952	0.328,0.319	0.219,0.232	0.1
ENSMUSG00000032745.17	Gpbp1	chr13	-	111453023	111453247	111448932	111448999	111453372	111453496	1778	63,47	6,3	135138	1,2	150	75	0.000726067	0.0438635	0.84,0.887	0.985,0.972	-0.115
ENSMUSG00000046337.17	Fam178b	chr1	-	36564830	36564908	36564329	36564482	36578518	36578644	2823	18,23	0,0	11,22	2,3	150	75	0.00072424	0.0438635	1.0,1.0	0.733,0.786	0.24
ENSMUSG00000007837.11	Prrg2	chr7	-	45060204	45060415	45059971	45060011	45060740	45060892	6600	5,3	1,0	0,5	1,3	150	75	0.000726739	0.0438635	0.714,1.0	0.0,0.455	0.629
ENSMUSG00000052566.8	Hook2	chr8	+	84998489	84998524	84998203	84998291	85001154	85001237	17863	10,6	0,0	12,11	1,4	109	75	0.000736966	0.0443178	1.0,1.0	0.892,0.654	0.227
ENSMUSG00000079109.11	Pms2	chr5	+	143913618	143913721	143913401	143913488	143914619	143914754	15204	30,29	3,3	35,28	0,0	150	75	0.00074277	0.0444183	0.833,0.829	1.0,1.0	-0.169
ENSMUSG00000031516.11	Dctn6	chr8	-	34098918	34099101	34097188	34097294	34106341	34106406	19577	2,3	1,2	0,2	11,20	150	75	0.000744047	0.0444183	0.5,0.429	0.0,0.048	0.441
ENSMUSG00000029063.16	Nadk	chr4	+	155576727	155576782	155563907	155563979	155576992	155577197	11517	3,2	42,18	12,12	35,33	129	75	0.000768657	0.0453922	0.04,0.061	0.166,0.175	-0.12
ENSMUSG00000045411.16	2410002F23Rik	chr7	+	44247909	44248059	44246798	44246808	44248251	44248295	2187	45,18	0,0	39,30	1,5	150	75	0.000771533	0.0453988	1.0,1.0	0.951,0.75	0.149
ENSMUSG00000024039.14	Cbs	chr17	-	31614528	31614570	31612622	31613293	31615473	31615558	7969	7,4	6,3	2,0	6,6	116	75	0.000816821	0.0475523	0.43,0.463	0.177,0.0	0.358
ENSMUSG00000046876.15	Atxn1	chr13	-	45697820	45697945	45566548	45568580	45735114	45735178	22847	9,1	5,0	22,10	0,0	150	75	0.000846258	0.048577	0.474,1.0	1.0,1.0	-0.263
ENSMUSG00000033386.10	Frrs1	chr3	+	116890904	116891003	116885106	116885289	116891839	116891987	21134	65,49	0,2	25,49	3,6	150	75	0.00085256	0.0487682	1.0,0.925	0.806,0.803	0.158
ENSMUSG00000029122.11	Evc	chr5	-	37314761	37314827	37314564	37314571	37316324	37316423	8311	3,4	10,1	1,0	6,13	140	75	0.000867012	0.0493528	0.138,0.682	0.082,0.0	0.369

## Sheet: MXE
ID	GeneID	geneSymbol	chr	strand	1stExonStart_0base	1stExonEnd	2ndExonStart_0base	2ndExonEnd	upstreamES	upstreamEE	downstreamES	downstreamEE	ID	IJC_SAMPLE_1	SJC_SAMPLE_1	IJC_SAMPLE_2	SJC_SAMPLE_2	IncFormLen	SkipFormLen	PValue	FDR	STRAP KO	WT	IncLevelDifference
1225	ENSMUSG00000074129.13	Rpl13a	chr7	-	45127208	45127274	45127495	45127568	45126990	45127092	45128699	45128702	1225	410590	26742113	141318	29912980	147	140	3.10862e-15	4.78106e-12	0.127,0.21	0.043,0.092	0.101
1373	ENSMUSG00000046364.14	Rpl27a	chr7	+	109519917	109519993	109520467	109520642	109519584	109519648	109521600	109522367	1373	29141894	313331	17292025	465605	150	150	1.40528e-10	1.05998e-07	0.903,0.851	0.788,0.77	0.1
538	ENSMUSG00000029127.15	Zbtb49	chr5	-	38210617	38210664	38213307	38214064	38205888	38205962	38216446	38216613	538	1,3	0,0	0,0	3,4	150	121	2.06757e-10	1.05998e-07	1.0,1.0	0.0,0.0	1
361	ENSMUSG00000060073.9	Psma3	chr12	+	70983318	70983442	70984492	70984594	70978732	70978815	70984671	70984745	361	395280	293216	298369	509547	150	150	3.61788e-09	1.39107e-06	0.574,0.565	0.369,0.403	0.183
755	ENSMUSG00000043940.15	Wdfy3	chr5	-	102009788	102009887	102041654	102041743	101981378	101981589	102069595	102069921	755	98,32	15,12	29,44	49,45	150	150	3.70028e-08	1.13821e-05	0.867,0.727	0.372,0.494	0.364
887	ENSMUSG00000069089.7	Cdk7	chr13	-	100716500	100716619	100717571	100717682	100711496	100711596	100719301	100719370	887	48,39	134,92	110105	127,91	150	150	4.98328e-07	0.000127738	0.264,0.298	0.464,0.536	-0.219
880	ENSMUSG00000020361.13	Hspa4	chr11	-	53289023	53289164	53292256	53292314	53286852	53286975	53300059	53300457	880	307276	199142	169271	213288	132	150	7.11485e-07	0.000156323	0.637,0.688	0.474,0.517	0.167
746	ENSMUSG00000018677.9	Slc25a39	chr11	-	102405011	102405079	102405692	102405826	102404794	102404919	102406205	102406250	746	82,90	557384	84185	260433	150	142	1.11572e-06	0.000214497	0.122,0.182	0.234,0.288	-0.109
1203	ENSMUSG00000054808.14	Actn4	chr7	-	28909902	28909988	28911489	28911575	28906971	28907064	28912239	28912321	1203	454278	45,50	413420	113122	150	150	2.4918e-06	0.000425821	0.91,0.848	0.785,0.775	0.1
1474	ENSMUSG00000073795.11	6430531B16Rik	chr7	-	139975861	139975958	139975977	139976128	139972441	139972607	139976474	139976673	1474	2,5	9,2	1,2	0,0	150	150	2.79372e-06	0.000429675	0.182,0.714	1.0,1.0	-0.552
1693	ENSMUSG00000046519.15	Golph3l	chr3	+	95591716	95591905	95607905	95608037	95588933	95589134	95609671	95609786	1693	45,27	11,6	37,36	51,28	150	150	6.92687e-06	0.000968502	0.804,0.818	0.42,0.563	0.32
1717	ENSMUSG00000048924.13	Ccdc125	chr13	+	100682766	100682844	100684285	100684371	100681780	100681867	100687108	100687191	1717	3,1	4,1	6,12	0,0	150	150	1.22805e-05	0.00157395	0.429,0.5	1.0,1.0	-0.535
539	ENSMUSG00000029127.15	Zbtb49	chr5	-	38210617	38210664	38213307	38214383	38205888	38205962	38216446	38216613	539	11,5	0,0	4,12	3,4	150	121	1.34528e-05	0.00159157	1.0,1.0	0.518,0.708	0.387
747	ENSMUSG00000018677.9	Slc25a39	chr11	-	102405692	102405826	102406205	102406250	102405011	102405079	102406361	102406421	747	51,68	537332	59130	233372	119	150	1.82043e-05	0.00199988	0.107,0.205	0.242,0.306	-0.118
342	ENSMUSG00000063142.14	Kcnma1	chr14	-	23463100	23463210	23494538	23494694	23451598	23451667	23501124	23501194	342	0,0	4,2	1,2	1,0	150	150	2.51193e-05	0.00257557	0.0,0.0	0.5,1.0	-0.75
1473	ENSMUSG00000024236.18	Svil	chr18	+	5054017	5054098	5055979	5056849	5048884	5049494	5058124	5058159	1473	1,3	0,0	1,1	2,2	150	150	3.26446e-05	0.00313797	1.0,1.0	0.333,0.333	0.667
1566	ENSMUSG00000001418.13	Glmp	chr3	+	88325676	88325931	88326114	88326312	88325081	88325201	88326410	88326629	1566	53,49	111,99	20,37	143140	150	150	5.00934e-05	0.00385218	0.323,0.331	0.123,0.209	0.161
1745	ENSMUSG00000025453.16	Nnt	chr13	-	119396746	119396976	119404551	119404754	119394610	119394828	119408902	119408997	1745	5,18	39,27	2,2	48,63	150	150	4.82646e-05	0.00385218	0.114,0.4	0.04,0.031	0.222
57	ENSMUSG00000060261.15	Gtf2i	chr5	-	134274538	134274595	134279436	134279514	134266542	134266656	134282786	134282830	57	109,34	3,1	159,84	21,14	150	131	4.92072e-05	0.00385218	0.969,0.967	0.869,0.84	0.113
675	ENSMUSG00000010406.11	Mrpl52	chr14	+	54427170	54427238	54428583	54428648	54426971	54427091	54429581	54429749	675	126,70	147,69	57,60	116149	142	139	4.42483e-05	0.00385218	0.456,0.498	0.325,0.283	0.173
898	ENSMUSG00000021012.15	Zc3h14	chr12	+	98747479	98747522	98752777	98752892	98746967	98747158	98756184	98756225	898	98,62	111,61	65,54	149118	117	150	5.56618e-05	0.00407657	0.531,0.566	0.359,0.37	0.184
1807	ENSMUSG00000098789.7	Jmjd7	chr2	+	120031306	120031402	120031574	120031651	120030815	120030872	120031840	120032000	1807	36,35	18,11	19,33	27,43	150	150	6.62002e-05	0.004628	0.667,0.761	0.413,0.434	0.29
1194	ENSMUSG00000020289.15	Nprl3	chr11	-	32253874	32253949	32255438	32255568	32250124	32250278	32263024	32263094	1194	20,14	16,9	20,14	48,46	150	149	7.4256e-05	0.00475857	0.554,0.607	0.293,0.232	0.318
1254	ENSMUSG00000074513.9	Arfip1	chr3	-	84534586	84534695	84547933	84548035	84527685	84527798	84582413	84582625	1254	47,49	14,8	43,31	28,30	150	150	7.18195e-05	0.00475857	0.77,0.86	0.606,0.508	0.258
1226	ENSMUSG00000074129.13	Rpl13a	chr7	-	45126708	45126794	45126990	45127092	45126477	45126537	45127208	45127274	1226	28422323	53863257	31443283	33983431	150	150	8.55377e-05	0.00526228	0.345,0.416	0.481,0.489	-0.105
272	ENSMUSG00000066232.4	Ipo7	chr7	+	110027070	110027152	110029690	110029844	110018314	110018508	110031607	110031766	272	190137	77,80	211236	191219	150	150	8.89732e-05	0.00526311	0.712,0.631	0.525,0.519	0.149
1785	ENSMUSG00000022789.14	Dnm1l	chr16	-	16340995	16341067	16341421	16341468	16338592	16338679	16345997	16346145	1785	24,34	17,17	29,36	49,64	121	146	0.000100054	0.00569938	0.63,0.707	0.417,0.404	0.258
1637	ENSMUSG00000022475.18	Hdac7	chr15	-	97799556	97799644	97800694	97800802	97798223	97798343	97802075	97802125	1637	59,12	41,10	32,21	64,42	150	150	0.000120917	0.00627192	0.59,0.545	0.333,0.333	0.234
7	ENSMUSG00000031021.13	Tmem9b	chr7	-	109745309	109745418	109750012	109750104	109743546	109743681	109752070	109752279	7	51,25	36,21	37,25	72,50	150	150	0.000122339	0.00627192	0.586,0.543	0.339,0.333	0.228
858	ENSMUSG00000052752.15	Traf7	chr17	-	24513192	24513376	24513898	24513932	24512949	24513084	24514124	24514217	858	57,37	154,88	64,67	74,85	108	150	0.000120856	0.00627192	0.34,0.369	0.546,0.523	-0.18
176	ENSMUSG00000027309.18	4930402H24Rik	chr2	-	130719839	130719975	130727147	130727185	130717260	130717347	130730788	130730914	176	2,0	15,15	9,15	23,30	112	150	0.000139978	0.00652381	0.152,0.0	0.344,0.401	-0.296
299	ENSMUSG00000026037.14	Orc2	chr1	-	58501322	58501426	58501841	58501890	58500240	58500384	58504771	58505109	299	88,71	68,37	24,43	53,59	123	150	0.000157336	0.00711712	0.612,0.701	0.356,0.471	0.243
968	ENSMUSG00000033306.14	Lpp	chr16	+	24442780	24442890	24456832	24456942	24393349	24393604	24559591	24559657	968	35,14	31,13	31,11	75,36	150	150	0.000170203	0.00747919	0.53,0.519	0.292,0.234	0.261
554	ENSMUSG00000026743.16	Mllt10	chr2	+	18101457	18101512	18109781	18109891	18071124	18071204	18122244	18122348	554	51,30	40,40	28,46	102103	129	150	0.000191628	0.00818675	0.597,0.466	0.242,0.342	0.239
743	ENSMUSG00000030057.15	Cnbp	chr6	-	87845464	87845557	87845676	87845793	87845121	87845320	87850903	87851080	743	1056545	799428	619520	688646	150	150	0.000234795	0.00975988	0.569,0.56	0.474,0.446	0.105
1556	ENSMUSG00000039068.16	Zzz3	chr3	+	152427276	152428832	152446628	152446689	152422617	152422771	152446798	152446937	1556	47,37	7,5	82,71	1,2	150	135	0.000249012	0.0100784	0.858,0.869	0.987,0.97	-0.115
1229	ENSMUSG00000019942.12	Cdk1	chr10	-	69346074	69346231	69350095	69350158	69345060	69345184	69352835	69352938	1229	256241	61,79	217251	100135	137	150	0.00027386	0.0104861	0.821,0.77	0.704,0.671	0.108
775	ENSMUSG00000037989.15	Wnk2	chr13	-	49050483	49050582	49051356	49051527	49044373	49044418	49052558	49052773	775	21,12	5,2	22,17	0,0	150	150	0.000279539	0.0104861	0.808,0.857	1.0,1.0	-0.167
483	ENSMUSG00000034206.15	Polq	chr16	+	37086507	37086692	37089269	37089381	37082715	37082837	37091030	37091155	483	6,4	4,2	1,2	9,10	150	150	0.000320346	0.0117308	0.6,0.667	0.1,0.167	0.5
237	ENSMUSG00000022708.16	Zbtb20	chr16	+	43072423	43072469	43193464	43193538	43024937	43024987	43302568	43302615	237	17,6	1,1	9,6	7,4	120	148	0.00039265	0.0140441	0.954,0.881	0.613,0.649	0.286
171	ENSMUSG00000056342.16	Usp34	chr11	+	23320660	23320748	23333438	23333859	23306915	23307016	23343319	23343370	171	67,48	72,35	57,64	115120	150	150	0.000480349	0.0160604	0.482,0.578	0.331,0.348	0.191
195	ENSMUSG00000033852.16	Gm28042	chr2	+	120031306	120031402	120031501	120031651	120030815	120030872	120031840	120032000	195	36,35	16,8	19,33	21,33	150	150	0.00052061	0.0166812	0.692,0.814	0.475,0.5	0.265
730	ENSMUSG00000022957.19	Itsn1	chr16	+	91850805	91850965	91853694	91853900	91848721	91848969	91854572	91854655	730	30,27	19,19	22,14	34,39	150	150	0.000510059	0.0166812	0.612,0.587	0.393,0.264	0.271
1277	ENSMUSG00000058239.13	Usf2	chr7	-	30955289	30955440	30955799	30956000	30955105	30955193	30956148	30956267	1277	27,23	69,34	25,12	117,81	150	150	0.0006627	0.019985	0.281,0.404	0.176,0.129	0.19
1472	ENSMUSG00000027998.11	Plrg1	chr3	+	83068258	83068360	83068961	83069064	83067997	83068147	83069692	83069801	1472	83,53	56,46	80,69	102118	150	150	0.00064801	0.019985	0.597,0.535	0.44,0.369	0.162
669	ENSMUSG00000017652.16	Cd40	chr2	+	165066502	165066564	165069628	165069715	165063467	165063561	165069816	165069848	669	3,3	2,0	3,2	9,10	136	150	0.000657877	0.019985	0.623,1.0	0.269,0.181	0.587
1080	ENSMUSG00000027203.15	Dut	chr2	+	125249165	125249257	125250972	125251017	125247481	125247896	125256848	125256923	1080	265234	37,34	139244	44,60	150	119	0.000727632	0.0215211	0.85,0.845	0.715,0.763	0.108
1379	ENSMUSG00000004789.9	Dlst	chr12	+	85111497	85111531	85115272	85115321	85110832	85110959	85118358	85118414	1379	21,21	100,54	6,15	122,97	108	123	0.000818675	0.023757	0.193,0.307	0.053,0.15	0.149
818	ENSMUSG00000025423.15	Pias2	chr18	+	77126856	77126991	77130049	77130123	77120055	77120146	77133090	77133251	818	193160	86,85	153204	134156	150	148	0.000937615	0.0267047	0.689,0.65	0.53,0.563	0.123
30	ENSMUSG00000064043.13	Trerf1	chr17	+	47317767	47317921	47319351	47319618	47316613	47316660	47323277	47323662	30	20,14	5,1	16,20	0,0	150	150	0.00100212	0.0278065	0.8,0.933	1.0,1.0	-0.133
38	ENSMUSG00000021302.9	Ggps1	chr13	-	14055149	14055220	14057795	14057888	14052448	14054455	14063205	14063401	38	14,8	28,12	4,8	38,43	150	145	0.00101246	0.0278065	0.326,0.392	0.092,0.152	0.237
908	ENSMUSG00000085936.7	2610307P16Rik	chr13	-	28669781	28669994	28711116	28711208	28668369	28668704	28772618	28772666	908	0,0	8,2	4,2	14,10	150	150	0.00103911	0.0280377	0.0,0.0	0.222,0.167	-0.195
1667	ENSMUSG00000033257.14	Ttll4	chr1	+	74687203	74687395	74687477	74687560	74686316	74686393	74687722	74687851	1667	26,29	44,35	29,21	90,77	150	150	0.00125723	0.0327731	0.371,0.453	0.244,0.214	0.183
1248	ENSMUSG00000003680.15	Taf6l	chr19	-	8773289	8773424	8773504	8773692	8773027	8773106	8774334	8774467	1248	22,15	54,35	12,7	75,51	150	150	0.00128476	0.0329326	0.289,0.3	0.138,0.121	0.165
167	ENSMUSG00000045411.16	2410002F23Rik	chr7	+	44247250	44247416	44247909	44248059	44246786	44246823	44248251	44248295	167	4,3	45,20	16,11	39,30	150	150	0.00131503	0.033156	0.082,0.13	0.291,0.268	-0.173
97	ENSMUSG00000026933.17	Camsap1	chr2	-	25952677	25952819	25956246	25956327	25945133	25945273	25965662	25965824	97	36,21	50,24	60,51	35,29	150	150	0.00133725	0.0331724	0.419,0.467	0.632,0.638	-0.192
233	ENSMUSG00000022708.16	Zbtb20	chr16	+	43193464	43193538	43232758	43232820	43072423	43072469	43302568	43302615	233	4,4	1,0	8,6	3,5	148	136	0.00156203	0.0375376	0.786,1.0	0.71,0.524	0.276
509	ENSMUSG00000036817.14	Sun1	chr5	+	139229752	139229944	139230772	139230838	139226705	139226885	139231126	139231237	509	46,43	32,13	22,30	37,35	150	140	0.00165122	0.0383547	0.573,0.755	0.357,0.444	0.263
797	ENSMUSG00000058076.12	Sdhc	chr1	-	171138693	171138755	171143557	171143659	171135992	171136156	171145755	171145812	797	211126	311149	265337	263241	150	136	0.00167085	0.0383547	0.381,0.434	0.477,0.559	-0.111
1460	ENSMUSG00000025964.15	Adam23	chr1	+	63581136	63581227	63585364	63585455	63572886	63572998	63592607	63596276	1460	0,0	9,2	1,3	2,8	150	150	0.00171722	0.0388395	0.0,0.0	0.333,0.273	-0.303
1329	ENSMUSG00000063895.6	Nupl1	chr14	-	60244513	60244663	60247323	60247466	60243356	60243494	60251162	60251507	1329	89,87	85,49	90,63	124103	150	150	0.0017555	0.0391298	0.511,0.64	0.421,0.38	0.175
1236	ENSMUSG00000001229.7	Dpp9	chr17	-	56200582	56200683	56202840	56202902	56199255	56199433	56204171	56204300	1236	21,10	22,7	17,10	4,2	136	150	0.00184907	0.0406267	0.513,0.612	0.824,0.847	-0.273
626	ENSMUSG00000024251.9	Thada	chr17	-	84443817	84444509	84446504	84446725	84441660	84441812	84447944	84448039	626	14,11	45,34	23,36	36,31	150	150	0.00190528	0.0412721	0.237,0.244	0.39,0.537	-0.223
1096	ENSMUSG00000074071.11	Fam169b	chr7	+	68300832	68300963	68304551	68304651	68275994	68276041	68321819	68321905	1096	10,4	1,2	1,11	3,15	150	150	0.00216264	0.0444897	0.909,0.667	0.25,0.423	0.452
311	ENSMUSG00000032293.7	Ireb2	chr9	+	54885874	54885944	54886489	54886673	54882318	54882456	54887267	54887407	311	2,0	21,24	4,5	18,18	144	150	0.00216952	0.0444897	0.09,0.0	0.188,0.224	-0.161
1727	ENSMUSG00000007411.15	Mark3	chr12	+	111592576	111592768	111604510	111604564	111574509	111575101	111615395	111615444	1727	69,38	36,31	51,51	71,66	150	128	0.00223642	0.0449671	0.621,0.511	0.38,0.397	0.178
1209	ENSMUSG00000026439.14	Rbbp5	chr1	+	132484745	132484801	132484801	132484918	132484051	132484077	132489587	132489728	1209	61,34	43,30	36,32	48,66	130	150	0.00237238	0.045609	0.621,0.567	0.464,0.359	0.182
541	ENSMUSG00000062822.7	4833420G17Rik	chr13	+	119466010	119466304	119466866	119466956	119462758	119463119	119469514	119470161	541	27,22	16,20	25,27	38,61	150	150	0.00234937	0.045609	0.628,0.524	0.397,0.307	0.224

## Sheet: 5'ASS
geneSymbol	chr	strand	longExonStart_0base	longExonEnd	shortES	shortEE	flankingES	flankingEE	ID	IJC_SAMPLE_1	SJC_SAMPLE_1	IJC_SAMPLE_2	SJC_SAMPLE_2	IncFormLen	SkipFormLen	PValue	FDR	STRAP KO	WT	IncLevelDifference
Zfp324	chr7	+	12968794	12968968	12968794	12968921	12969363	12969480	1865	1,2	0,0	1,3	3,2	121	75	5.76011e-07	0.000284357	1.0,1.0	0.171,0.482	0.673
Mapk7	chr11	-	61493596	61493954	61493646	61493954	61492903	61493069	682	14,8	9,3	2,5	23,25	124	75	3.97016e-07	0.000284357	0.485,0.617	0.05,0.108	0.472
Mapk7	chr11	-	61493505	61494266	61493646	61494266	61492903	61493069	686	20,12	9,3	7,6	23,25	150	75	3.05498e-07	0.000284357	0.526,0.667	0.132,0.107	0.477
Rgp1	chr4	+	43579374	43579509	43579374	43579424	43579886	43580023	2049	59,48	2,0	48,33	11,8	150	75	8.35127e-07	0.000309206	0.937,1.0	0.686,0.673	0.289
Mis12	chr11	+	71019610	71020189	71019610	71019723	71024549	71024711	1529	36,22	0,0	26,39	3,7	150	75	1.13298e-05	0.00255252	1.0,1.0	0.813,0.736	0.226
Adamts10	chr17	+	33538570	33538712	33538570	33538701	33543197	33543305	584	0,0	2,3	8,7	7,10	85	75	1.364e-05	0.00255252	0.0,0.0	0.502,0.382	-0.442
Etl4	chr2	+	20785043	20785500	20785043	20785467	20788427	20788611	763	32,18	0,0	31,63	3,12	107	75	1.37881e-05	0.00255252	1.0,1.0	0.879,0.786	0.167
Exo1	chr1	+	175881131	175881227	175881131	175881200	175882894	175883068	1275	15,6	11,10	3,3	19,31	101	75	4.43348e-05	0.0063661	0.503,0.308	0.105,0.067	0.32
Sf1	chr19	+	6374009	6374287	6374009	6374283	6374548	6374608	1933	19,9	38,28	4,3	41,45	78	75	4.85317e-05	0.0063661	0.325,0.236	0.086,0.06	0.207
Hps5	chr7	-	46773119	46773269	46773157	46773269	46772471	46772543	893	15,9	0,0	20,23	5,4	112	75	5.15822e-05	0.0063661	1.0,1.0	0.728,0.794	0.239
Mapk8ip3	chr17	-	24917994	24918139	24918087	24918139	24914458	24914705	2012	8,19	7,20	6,7	38,25	150	75	7.63302e-05	0.00796437	0.364,0.322	0.073,0.123	0.245
Slc25a40	chr5	+	8440720	8442571	8440720	8440788	8443611	8443785	2341	31,35	4,3	48,89	0,0	150	75	8.06655e-05	0.00796437	0.795,0.854	1.0,1.0	-0.175
Traf7	chr17	-	24512949	24513084	24512955	24513084	24512168	24512386	1115	13,21	0,0	19,17	8,1	80	75	9.90257e-05	0.00862688	1.0,1.0	0.69,0.941	0.185
Klc1	chr12	+	111789324	111789486	111789324	111789459	111806007	111806074	1911	5,2	5,11	8,15	2,2	101	75	9.59513e-05	0.00862688	0.426,0.119	0.748,0.848	-0.526
Mapk7	chr11	-	61493523	61494266	61493646	61494266	61492903	61493069	687	22,15	9,3	18,11	23,25	150	75	0.000132651	0.0109142	0.55,0.714	0.281,0.18	0.401
Madd	chr2	-	91166913	91167163	91167042	91167163	91166545	91166685	567	5,4	0,0	17,4	3,2	150	75	0.000147816	0.0109457	1.0,1.0	0.739,0.5	0.381
Bdp1	chr13	-	100049635	100050029	100049859	100050029	100046725	100046839	1675	54,41	1,0	66,45	8,3	150	75	0.000167026	0.0117793	0.964,1.0	0.805,0.882	0.138
Eps8l2	chr7	+	141361001	141361174	141361001	141361121	141361380	141361453	1899	4,7	13,13	1,0	18,4	127	75	0.000216078	0.014546	0.154,0.241	0.032,0.0	0.181
D16Ertd472e	chr16	-	78576190	78576657	78576423	78576657	78575920	78576054	1689	9,6	0,0	2,7	2,2	150	75	0.000274191	0.0171183	1.0,1.0	0.333,0.636	0.515
Imp4	chr1	+	34442909	34443104	34442909	34442993	34443377	34443487	2434	39,16	39,34	11,15	47,68	150	75	0.000277809	0.0171183	0.333,0.19	0.105,0.099	0.16
Zdhhc4	chr5	-	143321754	143321894	143321768	143321894	143320230	143320475	5	4,3	10,10	2,0	38,33	88	75	0.000355311	0.0187934	0.254,0.204	0.043,0.0	0.207
Pgap2	chr7	+	102235661	102235872	102235661	102235759	102236093	102236346	874	8,2	2,2	9,7	0,0	150	75	0.000388647	0.0198478	0.667,0.333	1.0,1.0	-0.5
Exo1	chr1	+	175881131	175881354	175881131	175881200	175882894	175883068	1277	46,35	11,10	31,27	19,31	150	75	0.000505659	0.0218382	0.676,0.636	0.449,0.303	0.28
Shf	chr2	-	122354028	122354197	122354030	122354197	122353764	122353884	1350	10,2	1,0	3,8	3,4	76	75	0.000480714	0.0218382	0.908,1.0	0.497,0.664	0.373
Zscan21	chr5	+	138116936	138117007	138116936	138116988	138124977	138125690	742	1,2	1,2	1,1	0,0	93	75	0.000466443	0.0218382	0.446,0.446	1.0,1.0	-0.554
Dna2	chr10	+	62969775	62970061	62969775	62969958	62971843	62971990	1233	26,21	25,33	6,15	28,51	150	75	0.000552645	0.0220431	0.342,0.241	0.097,0.128	0.179
D16Ertd472e	chr16	-	78576390	78576657	78576423	78576657	78575920	78576054	1688	7,7	0,0	5,5	2,2	107	75	0.00056559	0.0220431	1.0,1.0	0.637,0.637	0.363
Smarcb1	chr10	-	75916772	75916911	75916799	75916911	75915063	75915193	1795	15,13	72,36	41,49	62,78	101	75	0.000544612	0.0220431	0.134,0.211	0.329,0.318	-0.151
Dip2b	chr15	+	100155033	100155156	100155033	100155153	100157169	100157367	1375	0,1	6,4	8,3	12,7	77	75	0.00070356	0.0260493	0.0,0.196	0.394,0.295	-0.247
Adprm	chr11	-	67041392	67042107	67041480	67042107	67040218	67040335	952	2,1	24,18	14,8	33,34	150	75	0.00103256	0.0339827	0.04,0.027	0.175,0.105	-0.106
Gpbp1	chr13	-	111453023	111453423	111453372	111453423	111448932	111448999	179	51,37	6,3	107,90	1,2	150	75	0.00121158	0.036606	0.81,0.86	0.982,0.957	-0.135
Enthd2	chr11	-	120096564	120096674	120096580	120096674	120095803	120095871	752	2,0	12,7	1,6	2,5	90	75	0.00149086	0.0406185	0.122,0.0	0.294,0.5	-0.336
Thoc2	chrX	-	41813416	41814008	41813949	41814008	41812458	41812494	2407	8,13	4,3	4,18	20,19	150	75	0.00209649	0.0477678	0.5,0.684	0.091,0.321	0.386

## Sheet: 3'ASS
ID	GeneID	geneSymbol	chr	strand	longExonStart_0base	longExonEnd	shortES	shortEE	flankingES	flankingEE	ID	IJC_SAMPLE_1	SJC_SAMPLE_1	IJC_SAMPLE_2	SJC_SAMPLE_2	IncFormLen	SkipFormLen	PValue	FDR	STRAP KO	WT	IncLevelDifference
3074	ENSMUSG00000045672.15	Col27a1	chr4	+	63318191	63318315	63318261	63318315	63317983	63318037	3074	6,0	3,4	2,1	0,0	144	75	3.70035e-08	9.15097e-05	0.51,0.0	1.0,1.0	-0.745
3305	ENSMUSG00000041351.16	Rap1gap	chr4	+	137728228	137728363	137728259	137728363	137727676	137727779	3305	0,1	2,2	4,4	0,1	105	75	7.48591e-07	0.000925633	0.0,0.263	1.0,0.741	-0.739
1999	ENSMUSG00000029422.14	Rsrc2	chr5	-	123740671	123740884	123740671	123740862	123742778	123742856	1999	8,3	0,0	20,10	9,5	96	75	1.06589e-05	0.00658988	1.0,1.0	0.635,0.61	0.377
3824	ENSMUSG00000057133.14	Chd6	chr2	-	161041984	161042132	161041984	161042129	161052387	161052905	3824	10,2	10,2	16,13	0,2	77	75	1.04033e-05	0.00658988	0.493,0.493	1.0,0.864	-0.439
3702	ENSMUSG00000020654.15	Adcy3	chr12	+	4208576	4208661	4208579	4208661	4206912	4206978	3702	3,6	1,1	1,0	2,3	77	75	1.4153e-05	0.00700008	0.745,0.854	0.328,0.0	0.635
1457	ENSMUSG00000039852.16	Rere	chr4	+	150619000	150619205	150619024	150619205	150618405	150618552	1457	1,4	0,0	2,5	2,3	98	75	2.58054e-05	0.00857932	1.0,1.0	0.434,0.561	0.502
2461	ENSMUSG00000040040.16	Ift88	chr14	+	57437176	57437283	57437226	57437283	57434794	57434857	2461	0,0	11,6	3,6	9,4	124	75	2.11722e-05	0.00857932	0.0,0.0	0.168,0.476	-0.322
3674	ENSMUSG00000029576.17	Radil	chr5	-	142486754	142487175	142486754	142487106	142487446	142487637	3674	0,1	13,14	5,4	5,7	143	75	2.77536e-05	0.00857932	0.0,0.036	0.344,0.231	-0.269
3999	ENSMUSG00000041530.16	Ago1	chr4	-	126460366	126460585	126460366	126460503	126460905	126461087	3999	21,19	42,17	6,8	59,34	150	75	3.89367e-05	0.0106989	0.2,0.358	0.048,0.105	0.203
1042	ENSMUSG00000005417.17	Mprip	chr11	+	59735829	59736064	59735943	59736064	59731507	59731592	1042	17,3	0,0	14,12	5,1	150	75	6.85903e-05	0.012116	1.0,1.0	0.583,0.857	0.28
1051	ENSMUSG00000040296.15	Ddx58	chr4	-	40227965	40228200	40227965	40228113	40229494	40229676	1051	0,0	6,4	3,6	6,8	150	75	6.0061e-05	0.012116	0.0,0.0	0.2,0.273	-0.237
2325	ENSMUSG00000038685.18	Rtel1	chr2	+	181355309	181355552	181355327	181355552	181354352	181354442	2325	4,0	3,6	2,5	0,1	92	75	5.99121e-05	0.012116	0.521,0.0	1.0,0.803	-0.641
2337	ENSMUSG00000035293.13	G2e3	chr12	+	51367751	51367956	51367774	51367956	51363416	51363546	2337	0,6	2,6	2,8	0,1	97	75	6.40368e-05	0.012116	0.0,0.436	1.0,0.861	-0.713
531	ENSMUSG00000020472.14	Zkscan17	chr11	-	59503383	59503810	59503383	59503763	59504147	59504254	531	40,32	9,4	51,53	1,1	121	75	5.1731e-05	0.012116	0.734,0.832	0.969,0.97	-0.187
4268	ENSMUSG00000032913.13	Lrig2	chr3	-	104462658	104462845	104462658	104462808	104463858	104464308	4268	0,0	14,8	2,5	9,6	111	75	8.08014e-05	0.0124889	0.0,0.0	0.131,0.36	-0.245
597	ENSMUSG00000039382.12	Wdr45	chrX	+	7725857	7726036	7725930	7726036	7724186	7724291	597	6,12	20,14	1,1	19,15	147	75	7.62811e-05	0.0124889	0.133,0.304	0.026,0.033	0.189
1767	ENSMUSG00000029279.15	Brdt	chr5	+	107370154	107370329	107370157	107370329	107369302	107369364	1767	1,1	0,0	2,5	1,4	77	75	9.2372e-05	0.013291	1.0,1.0	0.661,0.549	0.395
1815	ENSMUSG00000025437.15	Usp33	chr3	+	152374890	152374985	152374914	152374985	152374619	152374789	1815	12,36	1,1	22,29	13,6	98	75	9.94929e-05	0.013291	0.902,0.965	0.564,0.787	0.258
251	ENSMUSG00000002767.13	Mrpl2	chr17	+	46648658	46648769	46648669	46648769	46648471	46648587	251	16,27	7,1	29,47	0,0	85	75	0.000102114	0.013291	0.669,0.96	1.0,1.0	-0.185
2256	ENSMUSG00000038831.16	Ralgps1	chr2	-	33146569	33146653	33146569	33146650	33158909	33159036	2256	5,1	0,0	4,2	1,4	77	75	0.00012057	0.0149085	1.0,1.0	0.796,0.328	0.438
264	ENSMUSG00000010064.15	Slc38a3	chr9	-	107655255	107655467	107655255	107655380	107655584	107655685	264	2,3	1,2	0,0	4,4	150	75	0.00013681	0.0153787	0.5,0.429	0.0,0.0	0.465
1464	ENSMUSG00000014418.16	Hps5	chr7	-	46778020	46778199	46778020	46778100	46779071	46779160	1464	12,6	0,0	15,23	1,5	150	75	0.00015596	0.0160704	1.0,1.0	0.882,0.697	0.211
1485	ENSMUSG00000039410.16	Prdm16	chr4	-	154316124	154320922	154316124	154320865	154322270	154322445	1485	15,3	3,2	4,4	0,0	131	75	0.000153648	0.0160704	0.741,0.462	1.0,1.0	-0.398
3928	ENSMUSG00000018593.12	Sparc	chr11	-	55407219	55407279	55407219	55407276	55409927	55409997	3928	680479	101,72	148193	48,50	77	75	0.000199949	0.019779	0.868,0.866	0.75,0.79	0.107
982	ENSMUSG00000043410.16	Hfm1	chr5	-	106911403	106911666	106911403	106911591	106917323	106917627	982	5,7	0,0	4,4	3,1	149	75	0.00023064	0.0211249	1.0,1.0	0.402,0.668	0.465
2471	ENSMUSG00000062627.9	Mysm1	chr4	-	94968979	94969058	94968979	94969053	94970511	94970535	2471	4,11	4,2	16,26	0,1	79	75	0.000247403	0.021851	0.487,0.839	1.0,0.961	-0.317
678	ENSMUSG00000030056.8	Isy1	chr6	-	87833641	87833726	87833641	87833684	87834427	87834493	678	0,2	19,14	13,3	31,11	116	75	0.000365826	0.0311961	0.0,0.085	0.213,0.15	-0.139
143	ENSMUSG00000037652.15	Phc3	chr3	-	30935951	30936020	30935951	30935999	30936284	30937156	143	2,2	1,1	1,0	3,1	95	75	0.00042493	0.0324388	0.612,0.612	0.208,0.0	0.508
1605	ENSMUSG00000059939.13	9430015G10Rik	chr4	+	156121932	156122416	156122350	156122416	156119163	156119239	1605	28,40	0,0	57,55	6,2	150	75	0.000432867	0.0324388	1.0,1.0	0.826,0.932	0.121
2099	ENSMUSG00000035632.16	Cnot3	chr7	+	3653144	3653419	3653196	3653419	3652032	3652128	2099	5,3	1,4	0,1	3,3	126	75	0.000526474	0.0339448	0.749,0.309	0.0,0.166	0.446
2830	ENSMUSG00000030435.16	U2af2	chr7	+	5067353	5067647	5067543	5067647	5066402	5066538	2830	3,1	1,0	3,0	3,7	150	75	0.000535321	0.0339448	0.6,1.0	0.333,0.0	0.634
4236	ENSMUSG00000032563.15	Mrpl3	chr9	+	105054424	105054605	105054444	105054605	105053269	105053512	4236	12,9	4,2	21,25	0,1	94	75	0.000494928	0.0339448	0.705,0.782	1.0,0.952	-0.232
935	ENSMUSG00000061436.15	Hipk2	chr6	-	38721454	38721597	38721454	38721594	38729920	38730042	935	13,3	0,1	14,7	6,4	77	75	0.000485489	0.0339448	1.0,0.745	0.694,0.63	0.211
3567	ENSMUSG00000022843.16	Clcn2	chr16	-	20709569	20709724	20709569	20709680	20709879	20709949	3567	2,1	9,20	3,10	5,13	118	75	0.000583704	0.034369	0.124,0.031	0.276,0.328	-0.225
3986	ENSMUSG00000054099.11	Slc25a40	chr5	+	8430411	8430518	8430430	8430518	8428628	8428688	3986	26,27	0,0	23,56	5,3	93	75	0.000573753	0.034369	1.0,1.0	0.788,0.938	0.137
1137	ENSMUSG00000032815.16	Fanca	chr8	-	123269289	123269462	123269289	123269362	123269859	123269965	1137	4,7	20,23	7,22	5,23	150	75	0.000650312	0.0374005	0.091,0.132	0.412,0.324	-0.257
1135	ENSMUSG00000055897.13	Ppp4r1l-ps	chr2	-	173615482	173616423	173615482	173615576	173659322	173659367	1135	4,1	13,12	10,12	12,8	150	75	0.000722735	0.0392429	0.133,0.04	0.294,0.429	-0.275
2543	ENSMUSG00000020526.12	Znhit3	chr11	-	84914210	84914383	84914210	84914285	84916098	84916130	2543	11,6	15,13	0,3	11,17	150	75	0.000703228	0.0392429	0.268,0.188	0.0,0.081	0.188
2693	ENSMUSG00000002881.14	Nab1	chr1	-	52464784	52464947	52464784	52464944	52466889	52466979	2693	13,10	0,0	23,15	4,3	77	75	0.00077026	0.0405288	1.0,1.0	0.848,0.83	0.161
2000	ENSMUSG00000029422.14	Rsrc2	chr5	-	123740671	123740884	123740671	123740862	123743637	123743678	2000	1,0	2,6	6,7	10,8	96	75	0.00079868	0.0411487	0.281,0.0	0.319,0.406	-0.222
242	ENSMUSG00000044551.13	9930012K11Rik	chr14	-	70155849	70155956	70155849	70155953	70156160	70156276	242	0,0	2,3	3,1	4,2	77	75	0.000962161	0.0457582	0.0,0.0	0.422,0.328	-0.375
1270	ENSMUSG00000061474.11	Mrps36	chr13	-	100739013	100739201	100739013	100739195	100741167	100741231	1270	17,17	0,2	19,44	5,13	80	75	0.0010149	0.0467472	1.0,0.889	0.781,0.76	0.174
446	ENSMUSG00000066037.14	Hnrnpr	chr4	+	136314086	136314255	136314089	136314255	136310967	136311089	446	11,7	3,2	14,13	25,14	77	75	0.00103967	0.0467472	0.781,0.773	0.353,0.475	0.363
2713	ENSMUSG00000029165.16	Agbl5	chr5	+	30905017	30905155	30905108	30905155	30904702	30904815	2713	7,7	8,2	0,4	19,7	150	75	0.00115436	0.0487653	0.304,0.636	0.0,0.222	0.359
1427	ENSMUSG00000025409.14	Mbd6	chr10	-	127283024	127283162	127283024	127283088	127283391	127283444	1427	3,2	35,15	6,13	18,24	148	75	0.00121486	0.0492517	0.042,0.063	0.145,0.215	-0.128
2363	ENSMUSG00000057541.14	Pus7	chr5	-	23748755	23748922	23748755	23748843	23749804	23749866	2363	12,4	31,17	2,2	30,29	150	75	0.00123882	0.0494129	0.162,0.105	0.032,0.033	0.101
3429	ENSMUSG00000057406.16	Whsc1	chr5	+	33867573	33867658	33867576	33867658	33864659	33864778	3429	39,27	4,0	75,67	18,14	77	75	0.00127269	0.0494965	0.905,1.0	0.802,0.823	0.14
673	ENSMUSG00000055817.17	Mta3	chr17	+	83788917	83789042	83788920	83789042	83784276	83784335	673	3,2	25,17	19,16	23,47	77	75	0.0013276	0.0494965	0.105,0.103	0.446,0.249	-0.244

## Sheet: RI
ID	GeneID	geneSymbol	chr	strand	riExonStart_0base	riExonEnd	upstreamES	upstreamEE	downstreamES	downstreamEE	ID	IJC_SAMPLE_1	SJC_SAMPLE_1	IJC_SAMPLE_2	SJC_SAMPLE_2	IncFormLen	SkipFormLen	PValue	FDR	STRAP KO	WT	IncLevelDifference
1283	ENSMUSG00000066621.12	Tecpr1	chr5	-	144196131	144196458	144196131	144196251	144196351	144196458	1283	2,0	8,1	3,3	0,0	150	75	1.28796e-10	2.24147e-07	0.111,0.0	1.0,1.0	-0.945
3113	ENSMUSG00000015452.14	Ager	chr17	+	34599995	34600860	34599995	34600137	34600350	34600860	3113	1,1	0,0	0,2	3,3	150	75	1.85552e-10	2.24147e-07	1.0,1.0	0.0,0.25	0.875
3240	ENSMUSG00000053332.13	Gas5	chr1	+	161036819	161037315	161036819	161037164	161037287	161037315	3240	78,91	360211	171115	233118	150	75	8.16926e-10	6.57898e-07	0.098,0.177	0.268,0.328	-0.161
746	ENSMUSG00000018566.14	Slc2a4	chr11	-	69944058	69944888	69944058	69944262	69944786	69944888	746	1,2	7,3	10,8	1,0	150	75	2.00532e-08	9.68972e-06	0.067,0.25	0.833,1.0	-0.758
2861	ENSMUSG00000003575.13	Crtc1	chr8	-	70392921	70397954	70392921	70393055	70397745	70397954	2861	8,7	1,0	3,2	3,11	150	75	2.50986e-07	9.90024e-05	0.8,1.0	0.333,0.083	0.692
717	ENSMUSG00000043843.16	Tmem145	chr7	+	25307447	25307676	25307447	25307534	25307616	25307676	717	2,1	0,0	2,0	2,2	150	75	2.86845e-07	9.90024e-05	1.0,1.0	0.333,0.0	0.834
2961	ENSMUSG00000031583.13	Wrn	chr8	-	33342976	33343692	33342976	33343125	33343546	33343692	2961	1,1	9,13	23,28	21,26	150	75	8.215e-07	0.000248093	0.053,0.037	0.354,0.35	-0.307
366	ENSMUSG00000001588.12	Acap1	chr11	-	69884795	69885604	69884795	69884865	69885392	69885604	366	8,4	0,0	4,2	2,3	150	75	9.51669e-07	0.00025547	1.0,1.0	0.5,0.25	0.625
478	ENSMUSG00000002550.16	Uck1	chr2	-	32258276	32258667	32258276	32258419	32258570	32258667	478	2,2	42,24	12,11	17,23	150	75	1.52511e-06	0.000366252	0.023,0.04	0.261,0.193	-0.196
906	ENSMUSG00000006216.10	Clcnkb	chr4	-	141404352	141404839	141404352	141404632	141404752	141404839	906	5,4	3,1	0,0	1,4	150	75	1.66754e-06	0.000366252	0.455,0.667	0.0,0.0	0.561
166	ENSMUSG00000028057.14	Rit1	chr3	+	88717325	88717658	88717325	88717470	88717572	88717658	166	6,6	0,0	1,6	5,1	150	75	3.77042e-06	0.000710396	1.0,1.0	0.091,0.75	0.58
281	ENSMUSG00000045411.16	2410002F23Rik	chr7	+	44247250	44248295	44247250	44247416	44248251	44248295	281	81,80	1,0	79150	12,9	150	75	3.8225e-06	0.000710396	0.976,1.0	0.767,0.893	0.158
1222	ENSMUSG00000000085.16	Scmh1	chr4	+	120529133	120530184	120529133	120529248	120529753	120530184	1222	9,15	3,4	18,34	0,0	150	75	5.51222e-06	0.000951251	0.6,0.652	1.0,1.0	-0.374
1687	ENSMUSG00000051768.9	Xrcc1	chr7	+	24566857	24567144	24566857	24566967	24567038	24567144	1687	30,17	45,45	7,12	77,68	145	75	9.16073e-06	0.00147549	0.256,0.163	0.045,0.084	0.145
73	ENSMUSG00000042524.13	Sun2	chr15	-	79727862	79728581	79727862	79728084	79728415	79728581	73	0,4	13,23	6,6	4,3	150	75	1.09809e-05	0.00165811	0.0,0.08	0.429,0.5	-0.425
1423	ENSMUSG00000036820.11	Amdhd2	chr17	-	24157739	24158062	24157739	24157847	24157917	24158062	1423	13,12	14,12	3,2	17,22	144	75	1.44884e-05	0.00205906	0.326,0.342	0.084,0.045	0.27
1979	ENSMUSG00000024446.13	Rpp21	chr17	-	36257441	36257706	36257441	36257524	36257605	36257706	1979	10,3	122,68	10,11	35,21	150	75	1.92672e-05	0.00244998	0.039,0.022	0.125,0.208	-0.136
2753	ENSMUSG00000034171.13	Faah	chr4	-	116004713	116005206	116004713	116004754	116004999	116005206	2753	1,4	1,0	0,1	8,2	150	75	2.08968e-05	0.00252434	0.333,1.0	0.0,0.2	0.567
876	ENSMUSG00000001034.17	Mapk7	chr11	-	61492903	61494266	61492903	61493069	61493646	61494266	876	38,24	9,3	27,26	23,25	150	75	2.61844e-05	0.00301245	0.679,0.8	0.37,0.342	0.384
2104	ENSMUSG00000021639.16	Gtf2h2	chr13	-	100486070	100486524	100486070	100486125	100486473	100486524	2104	3,4	58,33	15,31	64,68	150	75	3.54501e-05	0.00352954	0.025,0.057	0.105,0.186	-0.104
2501	ENSMUSG00000026116.11	Tmem131	chr1	-	36807883	36808985	36807883	36808476	36808826	36808985	2501	3,11	100,55	20,25	47,88	150	75	3.70987e-05	0.00352954	0.015,0.091	0.175,0.124	-0.1
337	ENSMUSG00000074578.13	Zfas1	chr2	+	167065158	167065480	167065158	167065217	167065433	167065480	337	55,61	230223	56,69	112118	150	75	3.79834e-05	0.00352954	0.107,0.12	0.2,0.226	-0.1
390	ENSMUSG00000030263.13	Lrmp	chr6	+	145171503	145171704	145171503	145171566	145171654	145171704	390	4,4	3,4	0,0	2,2	150	75	4.2093e-05	0.00376655	0.4,0.333	0.0,0.0	0.367
1859	ENSMUSG00000071724.4	Smpd5	chr15	+	76295894	76296141	76295894	76295984	76296077	76296141	1859	1,2	0,0	0,2	2,1	150	75	5.15161e-05	0.00429182	1.0,1.0	0.0,0.5	0.75
42	ENSMUSG00000023960.13	Enpp5	chr17	+	44082743	44086567	44082743	44082920	44085204	44086567	42	0,0	3,4	2,12	5,14	150	75	5.03683e-05	0.00429182	0.0,0.0	0.167,0.3	-0.233
1711	ENSMUSG00000038685.18	Rtel1	chr2	+	181354352	181355552	181354352	181354442	181355327	181355552	1711	15,23	3,6	14,32	0,1	150	75	5.46399e-05	0.00440033	0.714,0.657	1.0,0.941	-0.285
3158	ENSMUSG00000029034.9	Cpsf3l	chr4	+	155888047	155888326	155888047	155888109	155888183	155888326	3158	2,0	36,30	8,8	32,30	148	75	6.06054e-05	0.00472331	0.027,0.0	0.112,0.119	-0.102
2305	ENSMUSG00000032567.14	Aste1	chr9	+	105396544	105397858	105396544	105396705	105396797	105397858	2305	8,10	1,0	4,9	2,6	150	75	7.63913e-05	0.00576754	0.8,1.0	0.5,0.429	0.435
960	ENSMUSG00000029385.14	Ccng2	chr5	+	93270793	93271279	93270793	93271044	93271200	93271279	960	19,20	8,4	12,8	16,20	150	75	8.25508e-05	0.00604372	0.543,0.714	0.273,0.167	0.409
2525	ENSMUSG00000035967.15	Ddx26b	chrX	+	56493038	56496734	56493038	56493133	56496515	56496734	2525	1,5	3,1	13,4	0,0	150	75	0.000106293	0.00713344	0.143,0.714	1.0,1.0	-0.572
1520	ENSMUSG00000041939.14	Mvk	chr5	+	114445387	114446306	114445387	114445479	114446158	114446306	1520	2,1	36,23	9,9	21,32	150	75	0.000118833	0.00775945	0.027,0.021	0.176,0.123	-0.126
140	ENSMUSG00000038276.12	Asic3	chr5	+	24417494	24417834	24417494	24417553	24417667	24417834	140	0,2	2,1	3,4	1,0	150	75	0.00012686	0.00806563	0.0,0.5	0.6,1.0	-0.55
1336	ENSMUSG00000054662.8	Ano9	chr7	-	141103991	141104384	141103991	141104144	141104241	141104384	1336	14,23	7,9	1,10	11,16	150	75	0.000138878	0.00838825	0.5,0.561	0.043,0.238	0.39
197	ENSMUSG00000010064.15	Slc38a3	chr9	-	107655255	107655685	107655255	107655380	107655584	107655685	197	2,3	1,2	0,0	4,4	150	75	0.00013681	0.00838825	0.5,0.429	0.0,0.0	0.465
1658	ENSMUSG00000074796.10	Slc4a11	chr2	-	130687158	130687484	130687158	130687291	130687370	130687484	1658	3,11	5,2	1,0	3,6	150	75	0.000156169	0.00920252	0.231,0.733	0.143,0.0	0.41
1506	ENSMUSG00000026944.18	Abca2	chr2	+	25446437	25446707	25446437	25446541	25446614	25446707	1506	6,2	6,5	0,1	9,11	147	75	0.000178503	0.0100183	0.338,0.169	0.0,0.044	0.232
2770	ENSMUSG00000038011.15	Dnah10	chr5	+	124817988	124819410	124817988	124818136	124819130	124819410	2770	5,1	3,0	0,0	1,1	150	75	0.0001934	0.0100183	0.455,1.0	0.0,0.0	0.728
753	ENSMUSG00000018199.8	Trove2	chr1	-	143760352	143761386	143760352	143760466	143761269	143761386	753	1,1	26,10	13,12	50,24	150	75	0.000194893	0.0100183	0.019,0.048	0.115,0.2	-0.124
980	ENSMUSG00000026554.15	Dcaf8	chr1	+	172186295	172187460	172186295	172186368	172187352	172187460	980	28,27	6,2	29,51	0,1	150	75	0.000193608	0.0100183	0.7,0.871	1.0,0.962	-0.196
2696	ENSMUSG00000025982.13	Sf3b1	chr1	-	55014482	55016490	55014482	55014562	55016375	55016490	2696	110,74	140126	209236	168199	150	75	0.00022395	0.0110421	0.282,0.227	0.383,0.372	-0.123
471	ENSMUSG00000031297.14	Slc7a3	chrX	-	101080100	101080871	101080100	101080267	101080707	101080871	471	15,13	68,20	5,3	61,46	150	75	0.000221359	0.0110421	0.099,0.245	0.039,0.032	0.136
1613	ENSMUSG00000030406.7	Gipr	chr7	-	19159745	19160030	19159745	19159834	19159960	19160030	1613	2,1	0,0	3,6	1,3	150	75	0.00025431	0.0118156	1.0,1.0	0.6,0.5	0.45
1128	ENSMUSG00000098488.7	Pla2g4b	chr2	+	120036746	120037095	120036746	120036830	120037057	120037095	1128	5,6	6,3	0,1	1,6	150	75	0.000280221	0.0125373	0.294,0.5	0.0,0.077	0.359
1896	ENSMUSG00000004319.15	Clcn3	chr8	-	60922789	60927418	60922789	60923188	60927231	60927418	1896	12,15	51,61	18,37	23,59	150	75	0.000287747	0.0126399	0.105,0.109	0.281,0.239	-0.153
2386	ENSMUSG00000025504.13	Eps8l2	chr7	+	141341892	141342110	141341892	141341974	141342054	141342110	2386	16,3	29,26	1,1	23,18	150	75	0.000296161	0.0127772	0.216,0.055	0.021,0.027	0.112
2771	ENSMUSG00000055923.16	Aasdh	chr5	-	76888029	76888834	76888029	76888136	76888592	76888834	2771	0,2	26,6	4,8	13,7	150	75	0.000303042	0.0128447	0.0,0.143	0.133,0.364	-0.177
3245	ENSMUSG00000053332.13	Gas5	chr1	+	161036819	161037164	161036819	161036852	161037123	161037164	3245	177176	276170	215253	153,84	150	75	0.00036651	0.0150083	0.243,0.341	0.413,0.601	-0.215
2283	ENSMUSG00000039318.12	Rab3gap2	chr1	+	185266900	185267279	185266900	185267014	185267172	185267279	2283	11,23	0,0	13,28	2,4	150	75	0.00039022	0.015206	1.0,1.0	0.765,0.778	0.228
2634	ENSMUSG00000028849.17	Map7d1	chr4	-	126233892	126234236	126233892	126233997	126234097	126234236	2634	1,7	11,4	0,0	8,9	150	75	0.000379916	0.015206	0.043,0.467	0.0,0.0	0.255
856	ENSMUSG00000056724.14	Nbeal2	chr9	-	110628393	110628749	110628393	110628503	110628618	110628749	856	0,0	3,2	2,3	0,3	150	75	0.000387843	0.015206	0.0,0.0	1.0,0.333	-0.666
1216	ENSMUSG00000014782.15	Plekhg4	chr8	+	105376748	105377135	105376748	105376865	105377036	105377135	1216	1,2	0,1	1,0	0,5	150	75	0.000446352	0.0168498	1.0,0.5	1.0,0.0	0.25
2339	ENSMUSG00000034761.15	Map4k5	chr12	-	69807197	69809282	69807197	69807253	69809211	69809282	2339	2,0	40,16	9,7	51,25	150	75	0.000467136	0.0173631	0.024,0.0	0.081,0.123	-0.1
1582	ENSMUSG00000010110.17	Stx5a	chr19	+	8743079	8743423	8743079	8743135	8743352	8743423	1582	15,17	20,8	4,15	38,38	150	75	0.000543741	0.0198622	0.273,0.515	0.05,0.165	0.286
3160	ENSMUSG00000015083.11	C8g	chr2	-	25498655	25499115	25498655	25498943	25499013	25499115	3160	7,9	4,3	4,1	11,6	144	75	0.000559037	0.0198622	0.477,0.61	0.159,0.08	0.424
1112	ENSMUSG00000042286.13	Stab1	chr14	-	31140355	31140720	31140355	31140465	31140554	31140720	1112	1,2	1,0	1,0	2,9	150	75	0.000584398	0.0204624	0.333,1.0	0.2,0.0	0.567
1960	ENSMUSG00000024312.9	Wdr46	chr17	+	33940884	33941272	33940884	33941091	33941191	33941272	1960	0,0	3,1	4,4	10,8	150	75	0.000602269	0.0207869	0.0,0.0	0.167,0.2	-0.183
2172	ENSMUSG00000040189.17	Ccdc114	chr7	+	45942058	45942660	45942058	45942193	45942577	45942660	2172	6,5	4,3	5,4	1,0	150	75	0.000642682	0.0215655	0.429,0.455	0.714,1.0	-0.415
2173	ENSMUSG00000028821.8	Syf2	chr4	+	134934455	134935049	134934455	134934581	134934931	134935049	2173	3,5	0,3	0,2	7,4	150	75	0.00063474	0.0215655	1.0,0.455	0.0,0.2	0.628
1294	ENSMUSG00000067212.8	H2-T23	chr17	-	36030821	36031913	36030821	36031097	36031637	36031913	1294	2,1	0,0	1,2	2,1	150	75	0.000676993	0.0221029	1.0,1.0	0.2,0.5	0.65
2509	ENSMUSG00000040482.15	Dxo	chr17	+	34838547	34838907	34838547	34838683	34838812	34838907	2509	2,9	36,14	0,3	52,48	150	75	0.000669419	0.0221029	0.027,0.243	0.0,0.03	0.12
2583	ENSMUSG00000027584.16	Oprl1	chr2	+	181718376	181719372	181718376	181718732	181718813	181719372	2583	1,2	1,0	0,1	4,0	150	75	0.000749006	0.024128	0.333,1.0	0.0,1.0	0.166
574	ENSMUSG00000029060.17	Mib2	chr4	-	155656912	155657314	155656912	155657069	155657165	155657314	574	1,4	12,12	6,15	7,11	150	75	0.000764407	0.0243001	0.04,0.143	0.3,0.405	-0.261
827	ENSMUSG00000036966.15	Spryd3	chr15	-	102130277	102130790	102130277	102130413	102130665	102130790	827	0,1	28,24	3,6	26,16	150	75	0.000918283	0.0288126	0.0,0.02	0.055,0.158	-0.1
1834	ENSMUSG00000028943.18	Espn	chr4	-	152130768	152131294	152130768	152130961	152131051	152131294	1834	4,4	17,10	0,0	8,8	150	75	0.000954274	0.0288581	0.105,0.167	0.0,0.0	0.136
3085	ENSMUSG00000037475.15	Thoc2	chrX	-	41822692	41823546	41822692	41822871	41823361	41823546	3085	5,5	13,15	10,24	9,13	150	75	0.00094067	0.0288581	0.161,0.143	0.357,0.48	-0.266
2471	ENSMUSG00000028393.10	Alad	chr4	-	62510867	62511612	62510867	62510923	62511523	62511612	2471	2,2	38,13	11,11	30,33	150	75	0.00096824	0.0288799	0.026,0.071	0.155,0.143	-0.101
2595	ENSMUSG00000024516.12	Sec11c	chr18	+	65812664	65814957	65812664	65812741	65814837	65814957	2595	11,8	2,2	9,16	0,0	150	75	0.00113369	0.0322503	0.733,0.667	1.0,1.0	-0.3
3025	ENSMUSG00000019734.16	Tmc4	chr7	-	3665790	3666180	3665790	3666008	3666101	3666180	3025	1,1	26,20	3,7	23,10	150	75	0.00113463	0.0322503	0.019,0.024	0.061,0.259	-0.139
844	ENSMUSG00000036764.11	Dnajc12	chr10	+	63395784	63397378	63395784	63395863	63397238	63397378	844	0,0	8,6	3,2	4,4	150	75	0.00115032	0.0323161	0.0,0.0	0.273,0.2	-0.237
2183	ENSMUSG00000004071.12	Cdip1	chr16	-	4768744	4769795	4768744	4768967	4769639	4769795	2183	15,7	3,1	11,26	0,0	150	75	0.00117764	0.0323315	0.714,0.778	1.0,1.0	-0.254
2629	ENSMUSG00000023039.16	Krt7	chr15	+	101413968	101416281	101413968	101414180	101416220	101416281	2629	5,5	6,3	2,7	55,17	150	75	0.00117501	0.0323315	0.294,0.455	0.018,0.171	0.28
1268	ENSMUSG00000029510.15	Gpc2	chr5	-	138275928	138276338	138275928	138276075	138276207	138276338	1268	3,3	12,9	24,16	18,16	150	75	0.00124395	0.0337685	0.111,0.143	0.4,0.333	-0.24
2971	ENSMUSG00000038930.11	Rccd1	chr7	-	80318858	80319341	80318858	80319026	80319245	80319341	2971	21,16	0,1	7,14	3,2	150	75	0.00127725	0.0342871	1.0,0.889	0.538,0.778	0.286
1381	ENSMUSG00000049676.14	Catsperg1	chr7	-	29190212	29190635	29190212	29190331	29190436	29190635	1381	9,11	1,0	34,44	6,9	150	75	0.0013055	0.0346604	0.818,1.0	0.739,0.71	0.185
2563	ENSMUSG00000028744.15	Pqlc2	chr4	-	139298529	139300411	139298529	139298969	139300225	139300411	2563	3,0	15,9	8,7	9,13	150	75	0.00134454	0.0353088	0.091,0.0	0.308,0.212	-0.215
183	ENSMUSG00000024026.12	Glo1	chr17	-	30592865	30594226	30592865	30593074	30594114	30594226	183	103106	18,28	74151	3,16	150	75	0.00141316	0.0366079	0.741,0.654	0.925,0.825	-0.177
2602	ENSMUSG00000018999.14	Slc35b4	chr6	-	34163588	34166423	34163588	34163670	34166373	34166423	2602	1,2	11,5	11,12	10,14	150	75	0.00142431	0.0366079	0.043,0.167	0.355,0.3	-0.223
2211	ENSMUSG00000027944.13	Hax1	chr3	-	89997386	89998003	89997386	89997565	89997737	89998003	2211	31,32	2,5	19,46	1,0	150	75	0.00161401	0.0397903	0.886,0.762	0.905,1.0	-0.128
2934	ENSMUSG00000031065.14	Cdk16	chrX	+	20696730	20696964	20696730	20696836	20696921	20696964	2934	14,6	56,33	31,30	50,61	150	75	0.00172725	0.0421519	0.111,0.083	0.237,0.197	-0.12
2969	ENSMUSG00000038930.11	Rccd1	chr7	-	80320301	80321181	80320301	80320698	80320861	80321181	2969	26,8	0,0	23,44	2,4	150	75	0.00185204	0.0438679	1.0,1.0	0.852,0.846	0.151
2005	ENSMUSG00000035228.15	Ccdc106	chr7	+	5059495	5060785	5059495	5059705	5060206	5060785	2005	2,2	1,0	3,2	4,4	150	75	0.00214035	0.0489607	0.5,1.0	0.273,0.2	0.513
888	ENSMUSG00000035953.13	Tmem55b	chr14	-	50929005	50929307	50929005	50929058	50929201	50929307	888	21,29	51,54	22,44	21,41	150	75	0.00219176	0.0494888	0.171,0.212	0.344,0.349	-0.155
