# Supplementary material for: STRAP regulates alternative splicing fidelity during lineage commitment of mouse embryonic stem cells
Source: Nat Commun. 2020 Nov 23;11:5941. doi: 10.1038/s41467-020-19698-6 (PMC7684319; doi:10.1038/s41467-020-19698-6)
Supplement: Supplementary file 10 — Supplementary Data 6 [file 41467_2020_19698_MOESM10_ESM.xlsx]

## Sheet: ESC rMATS
SE
ID	GeneID	geneSymbol	chr	strand	exonStart_0base	exonEnd	upstreamES	upstreamEE	downstreamES	downstreamEE	ID	IJC_SAMPLE_1	SJC_SAMPLE_1	IJC_SAMPLE_2	SJC_SAMPLE_2	IncFormLen	SkipFormLen	PValue	FDR	IncLevel1	IncLevel2	IncLevelDifference
7139	ENSMUSG00000025290.16	Rps24	chr14	+	24495429	24495449	24493382	24493493	24495774	24496146	7139	100	1016	165	718	92	73	2.31832e-10	2.0123e-06	0.072	0.154	-0.082
6955	ENSMUSG00000026782.15	Abi2	chr1	+	60464528	60464615	60453603	60453762	60470665	60470839	6955	12	1	0	14	146	73	4.67694e-07	0.00202979	0.857	0	0.857
13460	ENSMUSG00000039703.15	Nploc4	chr11	-	120385769	120385865	120384542	120384659	120389367	120389439	13460	99	0	87	18	146	73	1.47962e-06	0.00428104	1	0.707	0.293
4910	ENSMUSG00000059897.5	Zfp930	chr8	+	69226671	69226729	69226342	69226469	69227842	69230536	4910	0	12	16	4	130	73	4.82264e-06	0.0104651	0	0.692	-0.692
11660	ENSMUSG00000063884.6	Ptcd3	chr6	-	71892468	71892519	71889589	71889686	71893381	71893526	11660	72	1	69	20	123	73	1.63241e-05	0.0283387	0.977	0.672	0.305
7490	ENSMUSG00000026131.18	Dst	chr1	+	34296741	34296759	34295461	34295536	34299720	34299838	7490	27	25	5	38	90	73	2.36879e-05	0.0342685	0.467	0.096	0.371
19014	ENSMUSG00000018906.14	P4ha2	chr11	+	54110481	54110567	54110208	54110314	54110985	54111082	19014	0	18	8	4	146	73	4.42321e-05	0.0543558	0	0.5	-0.5
2273	ENSMUSG00000012535.14	Tnpo3	chr6	-	29599539	29599698	29589028	29589229	29609365	29609811	2273	12	25	0	36	146	73	5.56835e-05	0.0543558	0.194	0	0.194
589	ENSMUSG00000022119.15	Rbm26	chr14	-	105112318	105112402	105106750	105109802	105113468	105113527	589	0	35	10	18	146	73	5.63597e-05	0.0543558	0	0.217	-0.217
14180	ENSMUSG00000026790.19	Odf2	chr2	+	29893037	29893154	29892185	29892276	29893443	29893512	14180	60	6	32	21	146	73	8.06279e-05	0.0599264	0.833	0.432	0.401
18721	ENSMUSG00000018501.17	Ncor1	chr11	-	62349352	62349493	62345234	62345318	62351377	62351546	18721	80	1	47	12	146	73	9.53401e-05	0.0599264	0.976	0.662	0.314
4247	ENSMUSG00000027624.17	Epb41l1	chr2	+	156511784	156511820	156510732	156510881	156514027	156514210	4247	17	26	1	31	108	73	0.000100963	0.0599264	0.306	0.021	0.285
7492	ENSMUSG00000026131.18	Dst	chr1	+	34301860	34301932	34299720	34299838	34302829	34303032	7492	2	29	21	25	144	73	0.000110463	0.0599264	0.034	0.299	-0.265
7831	ENSMUSG00000009575.14	Cbx5	chr15	-	103215021	103215121	103213071	103213254	103215267	103215305	7831	7	11	15	0	146	73	0.000107855	0.0599264	0.241	1	-0.759
7832	ENSMUSG00000009575.14	Cbx5	chr15	-	103215021	103215125	103213081	103213254	103215267	103215366	7832	7	11	15	0	146	73	0.000107855	0.0599264	0.241	1	-0.759
941	ENSMUSG00000021870.17	Slmap	chr14	-	26453537	26453600	26442574	26442634	26459409	26459460	941	31	23	12	45	135	73	8.28732e-05	0.0599264	0.422	0.126	0.296
14081	ENSMUSG00000024926.9	Kat5	chr19	-	5608801	5608957	5608637	5608712	5609235	5609372	14081	11	1	1	9	146	73	0.000132551	0.0604951	0.846	0.053	0.793
14937	ENSMUSG00000022517.16	Mgrn1	chr16	+	4926308	4926374	4924422	4924532	4927674	4927901	14937	18	0	19	16	138	73	0.000167466	0.0604951	1	0.386	0.614
15243	ENSMUSG00000026193.15	Fn1	chr1	-	71593070	71593235	71590766	71590892	71595663	71595802	15243	514	17	461	1	146	73	0.000181276	0.0604951	0.938	0.996	-0.058
16246	ENSMUSG00000037236.14	Matr3	chr18	+	35571842	35572935	35562157	35562292	35577557	35577619	16246	122	21	199	7	146	73	0.000161594	0.0604951	0.744	0.934	-0.19
20442	ENSMUSG00000048402.14	Gli2	chr1	-	118890295	118890401	118867978	118868181	119002039	119002206	20442	81	0	25	6	146	73	0.000173582	0.0604951	1	0.676	0.324
282	ENSMUSG00000053819.16	Camk2d	chr3	+	126841484	126841573	126840136	126840365	126842757	126846295	282	3	6	20	0	146	73	0.000124394	0.0604951	0.2	1	-0.8
2845	ENSMUSG00000039361.10	Picalm	chr7	+	90206159	90206261	90196915	90197020	90207582	90208096	2845	22	88	3	88	146	73	0.000171602	0.0604951	0.111	0.017	0.094
3830	ENSMUSG00000035234.18	Fam175a	chr5	-	100815161	100815228	100812008	100812202	100817961	100817998	3830	21	9	39	0	139	73	0.000144527	0.0604951	0.551	1	-0.449
4859	ENSMUSG00000026074.14	Map4k4	chr1	+	40011649	40011841	40010556	40010677	40014105	40014223	4859	56	23	43	57	146	73	0.000188176	0.0604951	0.549	0.274	0.275
79	ENSMUSG00000046879.6	Irgm1	chr11	-	48868561	48868780	48865244	48867003	48871093	48871374	79	44	0	35	11	146	73	0.000175823	0.0604951	1	0.614	0.386
9690	ENSMUSG00000024012.17	Mtch1	chr17	-	29341064	29341201	29340791	29340897	29342822	29342930	9690	8	9	0	23	146	73	0.00016077	0.0604951	0.308	0	0.308
4414	ENSMUSG00000022329.14	Stk3	chr15	-	35031690	35031776	35008160	35008298	35072429	35072597	4414	8	14	0	30	146	73	0.000227611	0.0705593	0.222	0	0.222
11431	ENSMUSG00000035569.17	Ankrd11	chr8	-	122900601	122900720	122899978	122900149	122908667	122908806	11431	21	5	7	17	146	73	0.000251934	0.0727038	0.677	0.171	0.506
1208	ENSMUSG00000022556.9	Hsf1	chr15	+	76500130	76500196	76499947	76500053	76500266	76500336	1208	40	4	12	12	138	73	0.000255061	0.0727038	0.841	0.346	0.495
13309	ENSMUSG00000063511.11	Snrnp70	chr7	-	45381824	45383184	45380716	45380818	45383803	45383884	13309	12	264	31	203	146	73	0.000304932	0.0727038	0.022	0.071	-0.049
15242	ENSMUSG00000026193.15	Fn1	chr1	-	71603659	71603929	71602309	71602497	71604969	71605083	15242	331	42	305	81	146	73	0.00026209	0.0727038	0.798	0.653	0.145
15966	ENSMUSG00000027593.15	Raly	chr2	+	154821006	154821089	154791132	154791548	154857268	154857533	15966	99	36	151	18	146	73	0.000309913	0.0727038	0.579	0.807	-0.228
17100	ENSMUSG00000021144.14	Mta1	chr12	+	113120210	113120261	113116987	113117081	113120826	113120953	17100	18	2	4	10	123	73	0.00029379	0.0727038	0.842	0.192	0.65
17634	ENSMUSG00000038416.15	Cdc16	chr8	+	13758997	13759052	13757675	13757854	13759139	13759237	17634	31	10	60	1	127	73	0.000298475	0.0727038	0.641	0.972	-0.331
6853	ENSMUSG00000030353.15	Tead4	chr6	-	128247959	128248088	128246817	128246861	128251539	128251602	6853	37	0	27	10	146	73	0.000274769	0.0727038	1	0.574	0.426
9176	ENSMUSG00000059895.12	Ptp4a3	chr15	+	73749268	73749388	73748025	73748465	73751128	73752027	9176	0	14	8	5	146	73	0.000306842	0.0727038	0	0.444	-0.444
18723	ENSMUSG00000018501.17	Ncor1	chr11	-	62359760	62359934	62358854	62359015	62366963	62367159	18723	92	22	53	39	146	73	0.000335248	0.0746141	0.676	0.405	0.271
18942	ENSMUSG00000010554.14	Mettl16	chr11	+	74795751	74795817	74792202	74792318	74795981	74796124	18942	14	25	2	40	138	73	0.000327295	0.0746141	0.229	0.026	0.203
11251	ENSMUSG00000039678.12	Tbc1d13	chr2	+	30135368	30135552	30134796	30134870	30136672	30136676	11251	3	32	15	17	146	73	0.00036702	0.0796433	0.045	0.306	-0.261
18620	ENSMUSG00000029569.9	Tmem168	chr6	-	13605786	13605959	13603397	13603487	13607829	13608005	18620	0	12	5	1	146	73	0.000400166	0.0796534	0	0.714	-0.714
4182	ENSMUSG00000040648.14	Ppip5k2	chr1	-	97717441	97717561	97713003	97713144	97719833	97719906	4182	0	25	8	13	146	73	0.000403773	0.0796534	0	0.235	-0.235
4978	ENSMUSG00000062949.13	Atp11c	chrX	-	60229147	60229252	60223289	60225793	60236556	60236710	4978	13	8	26	0	146	73	0.00039701	0.0796534	0.448	1	-0.552
939	ENSMUSG00000021870.17	Slmap	chr14	-	26459409	26459460	26442574	26442634	26460041	26460210	939	22	29	43	13	123	73	0.000387885	0.0796534	0.31	0.663	-0.353
16994	ENSMUSG00000054280.14	Prr14l	chr5	-	32844043	32844564	32835615	32835688	32854092	32854256	16994	31	0	24	10	146	73	0.000423998	0.0817845	1	0.545	0.455
3080	ENSMUSG00000052337.15	Immt	chr6	+	71872793	71872894	71871426	71871558	71874316	71875250	3080	65	8	97	0	146	73	0.000495254	0.0914639	0.802	1	-0.198
5140	ENSMUSG00000095041.7	AC149090.1	JH584304.1	-	56985	57151	55111	55701	58563	58835	5140	68	5	26	13	146	73	0.000493769	0.0914639	0.872	0.5	0.372
2650	ENSMUSG00000029048.3	Rer1	chr4	-	155083108	155083236	155082687	155082754	155086204	155086382	2650	3	37	16	24	146	73	0.000513728	0.0925791	0.039	0.25	-0.211
9990	ENSMUSG00000040250.14	Asun	chr6	-	146550086	146550164	146549631	146549985	146550638	146550774	9990	7	7	0	18	146	73	0.000522624	0.0925791	0.333	0	0.333
11432	ENSMUSG00000035569.17	Ankrd11	chr8	-	122900601	122900698	122899978	122900149	122908667	122908806	11432	31	5	15	17	146	73	0.000591478	0.0952109	0.756	0.306	0.45
18304	ENSMUSG00000028318.14	Polr1e	chr4	+	45031032	45031217	45030752	45030834	45031366	45031498	18304	6	2	0	11	146	73	0.000576759	0.0952109	0.6	0	0.6
5979	ENSMUSG00000029823.16	Luc7l2	chr6	+	38598784	38598814	38593377	38593469	38603276	38606026	5979	69	48	33	61	102	73	0.000570952	0.0952109	0.507	0.279	0.228
7507	ENSMUSG00000043323.16	Fbrsl1	chr5	-	110378428	110378497	110378037	110378255	110378893	110379114	7507	1	9	6	0	141	73	0.000586564	0.0952109	0.054	1	-0.946
8967	ENSMUSG00000045962.16	Wnk1	chr6	-	119940382	119940476	119939637	119939702	119943805	119943866	8967	10	50	1	81	146	73	0.000592326	0.0952109	0.091	0.006	0.085
10426	ENSMUSG00000029817.11	Tra2a	chr6	-	49252802	49253108	49252381	49252515	49263837	49264011	10426	23	8	13	26	146	73	0.000700939	0.10443	0.59	0.2	0.39
13142	ENSMUSG00000025608.9	Podxl	chr6	-	31523427	31523536	31522991	31523219	31524304	31524311	13142	5	2	0	13	146	73	0.000745928	0.10443	0.556	0	0.556
14082	ENSMUSG00000024926.9	Kat5	chr19	-	5608801	5608984	5608637	5608712	5609235	5609372	14082	8	1	1	9	146	73	0.000690378	0.10443	0.8	0.053	0.747
15833	ENSMUSG00000001123.15	Lgals9	chr11	-	78969713	78969803	78967997	78968033	78971316	78971427	15833	14	34	4	64	146	73	0.000738153	0.10443	0.171	0.03	0.141
6988	ENSMUSG00000037400.17	Atp11b	chr3	+	35807982	35808088	35806767	35806965	35809356	35809456	6988	10	10	0	14	146	73	0.000734873	0.10443	0.333	0	0.333
7078	ENSMUSG00000041977.18	Arhgef11	chr3	+	87718228	87718258	87717420	87717520	87722356	87722483	7078	13	0	7	9	102	73	0.000717497	0.10443	1	0.358	0.642
7876	ENSMUSG00000022897.14	Dyrk1a	chr16	+	94611418	94611504	94570009	94570534	94659496	94659693	7876	53	0	29	7	146	73	0.000671451	0.10443	1	0.674	0.326
9787	ENSMUSG00000026159.13	Agfg1	chr1	+	82880007	82880127	82876170	82876324	82882227	82882343	9787	134	10	135	0	146	73	0.000675179	0.10443	0.87	1	-0.13
2188	ENSMUSG00000030678.7	Maz	chr7	-	127023481	127023706	127022129	127023168	127024443	127024615	2188	57	10	18	16	146	73	0.000763527	0.105197	0.74	0.36	0.38
932	ENSMUSG00000021870.17	Slmap	chr14	-	26459903	26459954	26442574	26442634	26460041	26460210	932	30	29	51	13	123	73	0.000784456	0.106392	0.38	0.7	-0.32
5846	ENSMUSG00000029471.13	Camkk2	chr5	-	122742099	122742228	122737432	122737533	122743869	122743957	5846	24	5	8	14	146	73	0.000821662	0.109723	0.706	0.222	0.484
9393	ENSMUSG00000032366.15	Tpm1	chr9	-	67048123	67048249	67047785	67047911	67049018	67049201	9393	20	127	9	218	146	73	0.000846875	0.111377	0.073	0.02	0.053
13523	ENSMUSG00000041444.14	Arhgap32	chr9	+	32152667	32152709	32151921	32152013	32153039	32153124	13523	0	13	4	1	114	73	0.00098371	0.116967	0	0.719	-0.719
13708	ENSMUSG00000035401.9	Emsy	chr7	-	98639730	98639883	98637279	98637520	98641492	98641668	13708	38	10	12	17	146	73	0.000973425	0.116967	0.655	0.261	0.394
14097	ENSMUSG00000032673.5	Prorsd1	chr11	-	29514431	29514522	29511756	29513676	29514916	29515031	14097	9	0	4	9	146	73	0.00096816	0.116967	1	0.182	0.818
15478	ENSMUSG00000029470.15	P2rx4	chr5	+	122727398	122727464	122727197	122727291	122727744	122727840	15478	14	7	27	0	138	73	0.000953043	0.116967	0.514	1	-0.486
18300	ENSMUSG00000039826.13	Trub2	chr2	-	29783311	29783373	29782119	29782201	29784952	29785027	18300	38	9	44	0	134	73	0.00094204	0.116967	0.697	1	-0.303
19802	ENSMUSG00000032449.13	Slc25a36	chr9	-	97089490	97089593	97085056	97085123	97089819	97090144	19802	56	0	34	7	146	73	0.000956081	0.116967	1	0.708	0.292
377	ENSMUSG00000033352.11	Map2k4	chr11	-	65775732	65775765	65756268	65756371	65788135	65788285	377	1	34	7	11	105	73	0.00093886	0.116967	0.02	0.307	-0.287
1294	ENSMUSG00000018363.16	Smurf2	chr11	-	106868996	106869108	106868534	106868668	106871501	106871610	1294	0	18	8	11	146	73	0.0010003	0.117332	0	0.267	-0.267
20039	ENSMUSG00000046111.16	Cep295	chr9	-	15325506	15325746	15324148	15324291	15326074	15326177	20039	18	13	40	4	146	73	0.0010415	0.11895	0.409	0.833	-0.424
5515	ENSMUSG00000037300.17	Ttc13	chr8	-	124699655	124699721	124690276	124690359	124709902	124709973	5515	14	2	3	9	138	73	0.00103908	0.11895	0.787	0.15	0.637
8488	ENSMUSG00000056458.16	Mok	chr12	-	110810604	110810778	110809908	110810023	110811778	110811880	8488	3	8	16	2	146	73	0.00107802	0.121523	0.158	0.8	-0.642
13305	ENSMUSG00000063511.11	Snrnp70	chr7	-	45383112	45383184	45380716	45380818	45383803	45383885	13305	14	264	31	203	144	73	0.00110408	0.122864	0.026	0.072	-0.046
12820	ENSMUSG00000027455.16	Nsfl1c	chr2	+	151502454	151502460	151500714	151500789	151503013	151503179	12820	7	8	26	2	78	73	0.00112723	0.123853	0.45	0.924	-0.474
12611	ENSMUSG00000024137.8	E4f1	chr17	-	24445121	24445339	24444775	24444974	24445445	24445551	12611	3	4	21	0	146	73	0.001214	0.128021	0.273	1	-0.727
16405	ENSMUSG00000015889.7	Lta4h	chr10	+	93481473	93481525	93480690	93480786	93482961	93483066	16405	5	1	0	9	124	73	0.00119222	0.128021	0.746	0	0.746
5939	ENSMUSG00000039275.9	Foxk2	chr11	+	121294811	121294898	121290743	121290890	121296028	121296222	5939	0	27	4	5	146	73	0.00119507	0.128021	0	0.286	-0.286
6195	ENSMUSG00000031068.8	Glrx3	chr7	+	137452452	137452541	137444978	137445087	137452696	137452771	6195	11	144	0	197	146	73	0.00122416	0.128021	0.037	0	0.037
13308	ENSMUSG00000063511.11	Snrnp70	chr7	-	45383124	45383184	45380716	45380818	45383803	45383885	13308	12	264	28	203	132	73	0.00124545	0.128696	0.025	0.071	-0.046
566	ENSMUSG00000042354.6	Gnl3	chr14	-	31017807	31017866	31017275	31017413	31018928	31019089	566	153	2	139	14	131	73	0.00128586	0.131309	0.977	0.847	0.13
3480	ENSMUSG00000024150.11	Mcfd2	chr17	-	87264140	87264365	87257927	87258089	87265834	87265863	3480	5	0	0	6	146	73	0.0013268	0.132378	1	0	1
3767	ENSMUSG00000029521.7	Chek2	chr5	+	110840410	110840540	110839978	110840048	110841205	110841333	3767	0	11	9	7	146	73	0.00132683	0.132378	0	0.391	-0.391
5486	ENSMUSG00000028896.13	Rcc1	chr4	-	132339202	132339241	132338050	132338238	132339924	132340006	5486	30	36	6	33	111	73	0.00136512	0.13465	0.354	0.107	0.247
14179	ENSMUSG00000026790.19	Odf2	chr2	+	29893000	29893154	29892185	29892276	29893443	29893569	14179	167	6	143	21	146	73	0.00140705	0.137227	0.933	0.773	0.16
12846	ENSMUSG00000026670.15	Uap1	chr1	-	170147995	170148043	170143396	170143463	170149270	170149459	12846	36	17	9	20	120	73	0.00148284	0.142648	0.563	0.215	0.348
9149	ENSMUSG00000037112.16	Sik2	chr9	-	50893957	50894081	50892800	50893389	50895343	50895961	9149	12	0	1	4	146	73	0.00151193	0.142648	1	0.111	0.889
9864	ENSMUSG00000032827.15	Ppp1r9a	chr6	+	5157003	5157027	5156120	5156240	5158088	5158271	9864	0	15	4	2	96	73	0.00150777	0.142648	0	0.603	-0.603
3715	ENSMUSG00000024498.15	Tcerg1	chr18	+	42535084	42535147	42530647	42530890	42536177	42536378	3715	32	19	33	3	135	73	0.00166272	0.152831	0.477	0.856	-0.379
8346	ENSMUSG00000062797.12	l7Rn6	chr7	-	89935726	89935964	89923563	89923715	89940968	89941066	8346	18	9	42	2	146	73	0.00167269	0.152831	0.5	0.913	-0.413
985	ENSMUSG00000059439.15	Bcas3	chr11	+	85822021	85822112	85801820	85801952	85825201	85825390	985	3	9	10	1	146	73	0.00167265	0.152831	0.143	0.833	-0.69
19805	ENSMUSG00000032449.13	Slc25a36	chr9	-	97089490	97089527	97085056	97085123	97089819	97089876	19805	27	0	17	7	109	73	0.00171536	0.155097	1	0.619	0.381
10988	ENSMUSG00000032480.17	Dhx30	chr9	-	110116677	110116792	110115490	110115582	110117357	110117431	10988	3	22	9	6	146	73	0.00188387	0.157636	0.064	0.429	-0.365
11059	ENSMUSG00000031731.16	Ap1g1	chr8	+	109830612	109830621	109829598	109829675	109832716	109832812	11059	8	35	31	34	81	73	0.00184101	0.157636	0.171	0.451	-0.28
MXE
ID	GeneID	geneSymbol	chr	strand	1stExonStart_0base	1stExonEnd	2ndExonStart_0base	2ndExonEnd	upstreamES	upstreamEE	downstreamES	downstreamEE	ID	IJC_SAMPLE_1	SJC_SAMPLE_1	IJC_SAMPLE_2	SJC_SAMPLE_2	IncFormLen	SkipFormLen	PValue	FDR	IncLevel1	IncLevel2	IncLevelDifference
200	ENSMUSG00000035234.18	Fam175a	chr5	-	100817961	100817998	100818516	100818607	100812008	100812202	100820830	100820940	200	3	9	12	0	146	109	0.00011087	0.0257219	0.199	1	-0.801
622	ENSMUSG00000028107.14	Tars2	chr3	-	95750866	95750984	95751505	95751630	95750700	95750765	95753006	95753130	622	0	13	18	10	146	146	3.97249e-05	0.0257219	0	0.643	-0.643
96	ENSMUSG00000029577.13	Ube3b	chr5	+	114392097	114392183	114393076	114393159	114390389	114390486	114398407	114398513	96	19	33	40	14	146	146	0.000101233	0.0257219	0.365	0.741	-0.376
968	ENSMUSG00000026240.12	Cops7b	chr1	+	86592290	86592366	86596750	86596839	86589163	86589341	86599002	86599205	968	39	2	25	15	146	146	0.000224935	0.0391387	0.951	0.625	0.326
222	ENSMUSG00000029672.16	Fam3c	chr6	-	22329578	22329608	22339272	22339377	22328554	22328678	22343265	22343319	222	9	21	21	6	146	102	0.000318126	0.0442832	0.23	0.71	-0.48
713	ENSMUSG00000020167.14	Tcf3	chr10	-	80410397	80410624	80412826	80413062	80410053	80410274	80413204	80413337	713	28	24	4	23	146	146	0.000625653	0.0544318	0.538	0.148	0.39
721	ENSMUSG00000020719.14	Ddx5	chr11	-	106782468	106782693	106783958	106784018	106780354	106782256	106784100	106784162	721	184	92	174	155	132	146	0.000589627	0.0544318	0.689	0.554	0.135
787	ENSMUSG00000026222.16	Sp100	chr1	+	85681085	85681139	85691974	85692049	85679058	85679109	85694258	85694309	787	0	6	9	1	126	146	0.000596534	0.0544318	0	0.912	-0.912
745	ENSMUSG00000074129.13	Rpl13a	chr7	-	45126990	45127092	45127208	45127274	45126477	45126537	45127495	45127568	745	315	21	492	9	138	146	0.00083988	0.0649508	0.941	0.983	-0.042
171	ENSMUSG00000029203.16	Ube2k	chr5	+	65571531	65571590	65581385	65581468	65565988	65566082	65591875	65591975	171	109	82	52	83	131	146	0.000981265	0.0682961	0.597	0.411	0.186
A5'SS
ID	GeneID	geneSymbol	chr	strand	longExonStart_0base	longExonEnd	shortES	shortEE	flankingES	flankingEE	ID	IJC_SAMPLE_1	SJC_SAMPLE_1	IJC_SAMPLE_2	SJC_SAMPLE_2	IncFormLen	SkipFormLen	PValue	FDR	IncLevel1	IncLevel2	IncLevelDifference
823	ENSMUSG00000041328.16	Pcf11	chr7	-	92659404	92659888	92659797	92659888	92657307	92658866	823	12	6	1	22	146	73	1.63072e-05	0.041344	0.5	0.022	0.478
3657	ENSMUSG00000029439.14	Sfswap	chr5	+	129543213	129543379	129543213	129543295	129549453	129549684	3657	7	19	11	0	146	73	2.53644e-05	0.041344	0.156	1	-0.844
2589	ENSMUSG00000029817.11	Tra2a	chr6	-	49245475	49245610	49245481	49245610	49244867	49244935	2589	53	0	33	11	78	73	3.968e-05	0.0431189	1	0.737	0.263
1295	ENSMUSG00000024097.10	Srsf7	chr17	-	80204121	80204232	80204130	80204232	80202690	80202744	1295	28	66	65	48	81	73	6.25381e-05	0.0509685	0.277	0.55	-0.273
1148	ENSMUSG00000005625.15	Psmd4	chr3	-	95033908	95034026	95033917	95034026	95033632	95033764	1148	18	51	40	31	81	73	0.000280787	0.103836	0.241	0.538	-0.297
3108	ENSMUSG00000024989.14	Cep55	chr19	+	38057409	38057566	38057409	38057452	38057788	38057983	3108	19	1	4	8	146	73	0.000283134	0.103836	0.905	0.2	0.705
1310	ENSMUSG00000000127.14	Fer	chr17	+	63981482	63981686	63981482	63981621	63991593	63991716	1310	9	8	20	0	137	73	0.000397497	0.11512	0.375	1	-0.625
2500	ENSMUSG00000025366.7	Esyt1	chr10	-	128516946	128517130	128516953	128517130	128516675	128516758	2500	4	2	0	21	79	73	0.00054162	0.12071	0.649	0	0.649
A3'ss
ID	GeneID	geneSymbol	chr	strand	longExonStart_0base	longExonEnd	shortES	shortEE	flankingES	flankingEE	ID	IJC_SAMPLE_1	SJC_SAMPLE_1	IJC_SAMPLE_2	SJC_SAMPLE_2	IncFormLen	SkipFormLen	PValue	FDR	IncLevel1	IncLevel2	IncLevelDifference
1881	ENSMUSG00000029238.11	Clock	chr5	-	76229357	76229563	76229357	76229560	76230164	76230359	1881	20	1	5	15	75	73	2.32286e-06	0.0122694	0.951	0.245	0.706
813	ENSMUSG00000021109.13	Hif1a	chr12	+	73941687	73941852	73941729	73941852	73940347	73940631	813	31	21	48	2	114	73	4.7069e-06	0.0124309	0.486	0.939	-0.453
10	ENSMUSG00000004099.15	Dnmt1	chr9	-	20940475	20940554	20940475	20940551	20941372	20941583	10	28	62	34	16	75	73	2.73895e-05	0.0383673	0.305	0.674	-0.369
3572	ENSMUSG00000025437.15	Usp33	chr3	+	152374890	152374985	152374914	152374985	152374619	152374789	3572	4	18	18	5	96	73	5.28895e-05	0.0383673	0.145	0.732	-0.587
3602	ENSMUSG00000039936.18	Pik3cd	chr4	-	149654022	149654138	149654022	149654135	149654224	149654403	3602	8	0	0	8	75	73	5.32622e-05	0.0383673	1	0	1
4512	ENSMUSG00000022587.14	Ly6e	chr15	+	74957776	74957877	74957779	74957877	74955482	74955717	4512	43	7	33	32	75	73	5.54766e-05	0.0383673	0.857	0.501	0.356
5765	ENSMUSG00000037313.16	Tacc3	chr5	+	33671655	33671785	33671725	33671785	33671403	33671510	5765	8	19	24	5	142	73	5.81103e-05	0.0383673	0.178	0.712	-0.534
5805	ENSMUSG00000024393.14	Prrc2a	chr17	-	35150816	35150905	35150816	35150902	35152617	35152785	5805	66	10	42	31	75	73	5.57565e-05	0.0383673	0.865	0.569	0.296
1211	ENSMUSG00000020211.15	Sf3a2	chr10	+	80803800	80803888	80803819	80803888	80803597	80803723	1211	0	81	7	28	91	73	0.000103876	0.0552132	0	0.167	-0.167
3671	ENSMUSG00000036371.6	Serbp1	chr6	+	67272818	67272938	67272863	67272938	67272138	67272228	3671	148	434	232	419	117	73	0.000104531	0.0552132	0.175	0.257	-0.082
8104	ENSMUSG00000027751.13	Supt20	chr3	+	54701486	54701616	54701489	54701616	54698592	54698659	8104	15	3	12	28	75	73	0.00016556	0.0794988	0.83	0.294	0.536
2258	ENSMUSG00000054405.14	Dnajc8	chr4	+	132541720	132541838	132541781	132541838	132538186	132538288	2258	8	23	0	46	133	73	0.000234453	0.103198	0.16	0	0.16
8334	ENSMUSG00000020899.15	Pfas	chr11	-	69001106	69001296	69001106	69001277	69001732	69001838	8334	64	10	79	0	91	73	0.000280371	0.113917	0.837	1	-0.163
300	ENSMUSG00000062203.14	Gspt1	chr16	-	11238871	11239099	11238871	11239096	11240665	11240707	300	141	130	137	63	75	73	0.000316147	0.119278	0.514	0.679	-0.165

## Sheet: cKO rMATS
SE
GeneID	Chr	Strand	skipExonStart	skipExonEnd	upstreamExonStart	upstreamExonEnd	downstreamExonStart	downstreamExonEnd	Wild_type-IC	Wild_type-SC	ST_KO-IC	ST_KO-SC	Pvalue	FDR	InclusionTranscripts	SkippingTranscripts
67138	chr6	+	57652031	57652169	57647064	57647172	57654388	57654532	12;30;18	0;0;0	94;75;45	14;8;21	5.6045e-10	4.93308e-06	NM_025992	BGI_novel_T007479
13430	chr9	+	21490657	21490669	21489742	21489794	21494503	21494617	11;3;20	81;84;83	64;62;60	56;85;96	4.56808e-10	4.93308e-06	NM_001253894,NM_001039520,NM_001253893,BGI_novel_T009149	BGI_novel_T009153,BGI_novel_T009150,BGI_novel_T009151,BGI_novel_T009148,NM_007871,BGI_novel_T009152
15382	chr15	+	103242921	103243080	103242205	103242298	103243624	103243780	40;65;40	0;1;2	30;20;21	8;7;13	1.33258e-09	7.81957e-06	NM_001039129	BGI_novel_T003215,NM_010447,NR_104427
232560	chr6	-	148868988	148869645	148865829	148865952	148870612	148870656	80;13;17	6;3;5	26;8;10	0;0;0	3.63151e-09	1.59823e-05	NM_181541,BGI_novel_T007777	NM_001301351,BGI_novel_T007776
217331	chr11	+	116058242	116058424	116056190	116056379	116058988	116059246	33;27;41	12;7;4	45;29;31	0;1;0	9.32269e-08	0.000273528	NM_172569,NM_001286006	NA
13518	chr1	+	34303420	34303531	34302829	34303032	34306527	34306651	2;2;0	38;18;27	29;6;10	24;14;16	8.64592e-08	0.000273528	BGI_novel_T000052,NM_001276764,BGI_novel_T000051	BGI_novel_T000050,BGI_novel_T000049,BGI_novel_T000048,NM_134448,NM_133833,BGI_novel_T000047
17931	chr10	+	108252756	108252924	108251839	108251944	108253324	108253495	91;81;79	28;25;26	170;114;134	12;12;11	7.1455e-07	0.00125789	NM_027892,BGI_novel_T000850	BGI_novel_T000851
210274	chr7	+	144407120	144407232	144405329	144405460	144409461	144411868	6;10;15	3;6;3	9;2;10	0;0;0	8.97825e-07	0.00135704	BGI_novel_T008592,BGI_novel_T008594,NM_001113373,NM_001081370,BGI_novel_T008593	NA
76784	chr11	+	29530580	29530778	29529928	29530154	29533225	29533397	17;48;18	0;0;0	21;54;30	3;6;7	9.25046e-07	0.00135704	NM_001282120	NM_001282118,NM_001282119,NM_133767
67581	chr16	-	57198858	57198983	57198723	57198770	57208203	57208327	18;23;28	0;0;0	36;27;35	5;7;5	2.21207e-06	0.00299549	NM_026254	NA
12394	chr16	-	92644153	92644345	92613598	92613760	92668707	92668812	12;24;23	0;0;0	16;20;18	3;2;8	3.68809e-06	0.00405782	NM_001111021,NM_001111023	NM_001111022,NM_009821
319653	chr5	+	8427195	8427267	8422837	8423039	8427407	8427516	0;0;1	1;4;2	7;7;1	1;1;2	3.50068e-06	0.00405782	NM_001289596,NM_178766	NM_001289595
22129	chr16	+	94408553	94408716	94403313	94403368	94409683	94409729	15;11;34	9;3;3	16;13;16	0;0;0	3.65868e-06	0.00405782	NM_009441,BGI_novel_T003530,BGI_novel_T003532	BGI_novel_T003531
16168	chr8	-	82402299	82402873	82379493	82379615	82402968	82403207	82;30;41	5;0;1	19;18;42	12;8;8	5.94322e-06	0.00508999	BGI_novel_T008869	BGI_novel_T008868
94212	chr3	-	9787261	9787320	9752412	9752486	9833210	9833679	4;3;6	0;0;1	6;9;20	7;4;9	1.19025e-05	0.00838125	NM_001195031	NM_053182
227525	chr2	+	3436437	3436493	3433746	3433806	3436988	3437090	0;1;0	2;0;3	5;1;7	3;0;0	1.37005e-05	0.0092763	NM_146114,BGI_novel_T004750,NM_001302684,NM_175683,NM_001110214	NA
20637	chr7	-	45381824	45383184	45380716	45380818	45383803	45383885	1154;1177;1281	169;142;209	1408;233;201	187;243;257	1.80109e-05	0.0117431	NR_126538	NM_009224
67200	chr6	-	120331811	120332031	120329333	120329459	120334768	120334917	19;29;29	6;8;1	15;18;11	0;0;0	1.91356e-05	0.0120308	NM_026028,BGI_novel_T007681,BGI_novel_T007679	BGI_novel_T007680,NR_045558
12669	chr19	+	8664908	8665000	8664004	8664457	8677861	8683614	0;2;1	1;6;4	4;7;8	0;0;7	2.91904e-05	0.0171853	NM_001112697	NM_007698
68910	chr6	-	48443411	48443487	48442624	48442738	48445352	48445825	3;10;3	0;1;0	1;0;0	0;2;1	2.92865e-05	0.0171853	NM_020589,NM_001085417	BGI_novel_T007450
108956	chr15	-	77657900	77658027	77654249	77656834	77659761	77659844	4;28;9	4;56;27	0;0;0	3;12;5	3.70761e-05	0.0210544	BGI_novel_T003027	NA
67706	chr19	-	8773504	8773692	8773027	8773106	8774334	8774467	58;79;94	26;30;48	58;62;56	69;75;60	3.85478e-05	0.0212061	NM_026325	NR_028418,NR_028419
67470	chr17	+	84688531	84688688	84686619	84686721	84691799	84692038	377;108;263	25;13;19	287;386;389	7;3;4	5.53293e-05	0.0295157	BGI_novel_T004108,NR_104382	NM_001286005
108811	chr14	+	77092769	77092886	77068836	77068949	77111406	77112263	3;6;20	1;1;7	28;9;10	1;0;0	7.91451e-05	0.037728	NM_001310648,NM_175369	NM_001310649
66629	chr15	+	12339627	12339759	12321495	12321956	12349367	12351267	69;46;79	0;1;0	115;127;130	10;5;14	9.22294e-05	0.0427265	NM_025673	NA
268936	chr17	+	28828343	28831411	28823972	28824066	28835761	28835916	831;635;776	0;0;0	587;159;164	6;1;6	9.95759e-05	0.044947	BGI_novel_T003773	BGI_novel_T003774,NM_001081315,BGI_novel_T003772
76626	chr11	-	88347052	88347125	88339381	88344660	88348783	88348992	11;15;48	0;1;2	28;8;20	15;1;5	0.000109418	0.0456297	NM_054043	NA
72735	chr11	-	16937372	16937484	16936454	16936564	16950881	16950930	22;10;12	27;13;25	0;1;1	6;2;9	0.000111456	0.0456297	NR_110422,NR_110421	NR_110425,NR_110423,NR_110424
MXE
GeneID	Chr	Strand	1stExonStart	1stExonEnd	2ndExonStart	2ndExonEnd	upstreamExonStart	upstreamExonEnd	downstreamExonStart	downstreamExonEnd	Wild_type-IC	Wild_type-SC	ST_KO-IC	ST_KO-SC	Pvalue	FDR	1stExonTranscripts	2ndExonTranscripts
54373	chr13	-	22005090	22005232	22005981	22006272	22003145	22003325	22006746	22006794	0;0;0	1;4;5	28;4;6	17;10;2	2.63e-07	0.000607529	NM_019429	BGI_novel_T002087
192196	chr6	+	38568846	38570604	38585040	38585139	38551333	38551908	38589175	38589286	464;336;300	140;117;107	319;21;24	83;105;82	9.51102e-06	0.0109852	BGI_novel_T007407	NM_001311099,NM_001311100,BGI_novel_T007408
A5'SS
GeneID	Chr	Strand	longExonStart	longExonEnd	shortExonStart	shortExonEnd	flankingExonStart	flankingExonEnd	Wild_type-IC	Wild_type-SC	ST_KO-IC	ST_KO-SC	Pvalue	FDR	LongExonTranscripts	ShortExonTranscripts
76784	chr11	+	29529928	29530692	29529928	29530154	29533225	29533397	64;78;69	0;0;0	39;35;32	3;6;7	1.9191e-10	2.9987e-07	BGI_novel_T001056	NM_001282118,NM_001282119,NM_001282120,NM_133767
225895	chr19	-	8773504	8775290	8774334	8775290	8773027	8773106	129;167;184	26;30;48	119;72;56	69;75;60	3.39989e-10	2.9987e-07	BGI_novel_T004517	BGI_novel_T004519,BGI_novel_T004516,BGI_novel_T004518
74107	chr19	+	38057409	38057566	38057409	38057542	38057788	38057983	9;6;9	0;1;4	0;0;3	5;7;7	2.01335e-08	1.18385e-05	NM_001164362	BGI_novel_T004637,BGI_novel_T004635,NM_028760
223774	chr15	-	88814428	88814648	88814453	88814648	88806557	88806721	0;0;1	4;1;2	1;2;2	0;0;1	2.88044e-07	0.000127027	NM_145477	NM_001142357,BGI_novel_T003097
56176	chr16	-	94370740	94371015	94370894	94371015	94370088	94370192	9;8;22	0;0;1	6;9;12	3;4;3	1.15913e-06	0.000408942	BGI_novel_T003529,NM_001159617	NM_019543
102334	chr8	-	11623696	11628530	11628438	11628530	11619061	11619297	335;363;475	19;32;41	265;80;82	26;42;48	5.07206e-06	0.00127816	BGI_novel_T008634	NR_030781,BGI_novel_T008635,NM_001167967,NM_001281974,NM_001281975,NM_133971
241547	chr2	+	91710949	91711251	91710949	91711065	91712079	91712865	25;12;28	3;5;9	19;10;16	0;1;0	4.9806e-06	0.00127816	NM_178724	BGI_novel_T005126
99730	chr3	+	108571698	108572113	108571698	108571748	108572879	108572958	22;15;16	2;1;1	5;40;13	19;12;12	9.11425e-06	0.00200969	BGI_novel_T005915	NM_025444
16332	chr7	-	101837159	101838226	101837888	101838226	101836570	101836951	53;36;66	1;0;0	38;39;37	2;3;4	2.26256e-05	0.00443461	BGI_novel_T008242	NM_010567
66860	chr2	+	59790775	59790898	59790775	59790877	59791598	59791880	3;4;3	1;0;2	1;1;1	4;6;5	2.64243e-05	0.00466125	NM_198294	NM_001290659,BGI_novel_T004996,BGI_novel_T004995
103012	chrX	-	50580338	50580949	50580812	50580949	50577870	50578024	43;53;68	7;2;4	42;13;33	1;0;0	4.05164e-05	0.00649736	BGI_novel_T009766,BGI_novel_T009771	BGI_novel_T009770
23789	chr19	+	4148662	4148736	4148662	4148722	4149341	4149544	32;69;44	8;17;18	72;93;90	5;9;0	5.13768e-05	0.00755238	NM_011778	BGI_novel_T004438
234366	chr8	-	69916559	69916700	69916568	69916700	69916283	69916448	1;0;8	71;35;53	11;23;30	40;84;92	6.68507e-05	0.00907113	BGI_novel_T008783,NM_001286450,BGI_novel_T008781	NM_001113346,BGI_novel_T008782,BGI_novel_T008780
231841	chr5	+	140712504	140712901	140712504	140712877	140713052	140713172	0;2;0	4;6;6	6;6;4	0;7;7	8.1399e-05	0.0102563	BGI_novel_T007312	NM_181066,NR_074085,NM_001276287
74528	chr2	+	144270903	144271343	144270903	144271014	144271914	144272484	26;8;19	4;4;2	4;14;6	0;0;1	0.000105747	0.0124358	NM_001289630	NM_001289631
69256	chr18	+	23954687	23955023	23954687	23954890	23956338	23956853	2;2;7	0;1;0	4;5;6	1;4;2	0.000140721	0.0155145	BGI_novel_T004213	BGI_novel_T004214
52430	chr4	+	108169860	108170226	108169860	108169948	108172088	108172175	59;36;59	23;21;18	58;25;17	49;35;47	0.000166037	0.0172288	BGI_novel_T006282	NM_001254754,NM_026728
66826	chrX	+	74288661	74289019	74288661	74288714	74289104	74289182	108;89;97	11;29;22	121;38;31	53;36;52	0.000200516	0.0196506	BGI_novel_T009816	NM_001173547,NM_181516,BGI_novel_T009815
76500	chr9	+	108796063	108796783	108796063	108796396	108797206	108798493	95;57;79	14;12;20	106;42;37	71;18;21	0.000232894	0.0216224	BGI_novel_T009573	BGI_novel_T009572
107035	chr18	-	62548611	62548743	62548652	62548743	62540880	62541046	12;8;29	2;0;0	14;10;14	5;4;3	0.000271896	0.0239813	BGI_novel_T004342,NM_134136,BGI_novel_T004340,BGI_novel_T004343	BGI_novel_T004341
74178	chr4	+	126118273	126118462	126118273	126118340	126123715	126123835	2;8;4	0;0;0	2;2;3	6;0;4	0.000334576	0.0281044	BGI_novel_T006373	NM_001145827
109346	chr1	-	36546909	36547252	36547085	36547252	36542761	36542865	6;4;8	2;0;2	0;0;4	2;1;6	0.000414261	0.0332162	NR_132321	NM_026241,NM_001310533
79043	chr17	+	24886673	24887105	24886673	24886760	24887779	24887917	43;39;44	9;16;14	53;89;116	6;6;11	0.00061141	0.0468925	NM_001163750	NM_001163751
12282	chr9	+	44378415	44379937	44378415	44379741	44380512	44380610	19;17;37	0;2;0	48;56;78	4;24;4	0.000662724	0.0487102	BGI_novel_T009233	BGI_novel_T009232
A3'SS
GeneID	Chr	Strand	longExonStart	longExonEnd	shortExonStart	shortExonEnd	flankingExonStart	flankingExonEnd	Wild_type-IC	Wild_type-SC	ST_KO-IC	ST_KO-SC	Pvalue	FDR	LongExonTranscripts	ShortExonTranscripts
170772	chr6	+	8573181	8573298	8573184	8573298	8558499	8558586	1;2;2	3;3;10	1;2;3	0;0;0	7.11653e-14	1.55567e-10	NM_001286728	NM_001286729,NM_133236
67200	chr6	-	120350206	120350444	120350206	120350390	120354000	120354054	0;0;4	1;3;8	2;6;4	0;0;0	9.34253e-13	1.02114e-09	NM_026028	BGI_novel_T007680,BGI_novel_T007681,BGI_novel_T007679,NR_045558
268936	chr17	+	28829076	28831411	28831313	28831411	28828343	28828441	641;459;585	28;35;39	440;62;68	52;35;48	3.0244e-09	2.20378e-06	BGI_novel_T003774	NM_001081315,BGI_novel_T003772
240332	chr18	-	61003486	61003900	61003486	61003590	61004388	61004523	21;61;40	10;10;3	81;9;9	1;0;0	8.26215e-09	4.51527e-06	BGI_novel_T004329	BGI_novel_T004330,NM_201353
67967	chr7	-	100093371	100093484	100093371	100093481	100096372	100096535	0;0;2	17;22;39	13;9;16	21;25;43	2.00469e-08	8.76449e-06	BGI_novel_T008225,BGI_novel_T008226	NM_133692
64384	chr7	-	140877956	140878145	140877956	140878137	140881762	140881869	2;5;3	1;0;0	1;2;2	5;1;9	4.73521e-07	0.00017252	NM_001127351	NM_001177804
381812	chr6	+	127665938	127667662	127667585	127667662	127665056	127665158	37;101;64	4;10;4	35;6;3	10;15;4	8.42893e-07	0.000263224	BGI_novel_T007725	BGI_novel_T007722,BGI_novel_T007723,BGI_novel_T007724
544971	chr13	-	100030784	100030989	100030784	100030932	100035083	100035270	21;30;15	2;12;6	3;14;19	0;0;0	1.70058e-06	0.000464684	NM_001081061,BGI_novel_T002339	BGI_novel_T002340
69632	chr9	-	43008015	43008111	43008015	43008108	43010178	43010253	4;2;5	0;0;2	0;3;5	1;9;11	2.80543e-06	0.000681408	NM_027144	BGI_novel_T009220
208967	chr2	+	21211389	21215009	21212961	21215009	21209884	21210041	79;52;87	0;0;1	114;103;57	4;2;5	6.19674e-06	0.00135461	NM_177588	NM_001001297
12750	chr11	+	51273077	51273626	51273559	51273626	51271799	51272022	131;109;93	6;5;7	116;39;28	19;17;13	7.21618e-06	0.00143405	BGI_novel_T001105	BGI_novel_T001106,BGI_novel_T001102,NM_007714,BGI_novel_T001101,NM_001304744
223697	chr15	-	79735845	79735925	79735845	79735919	79737065	79737159	4;2;3	0;0;1	2;2;2	3;2;3	9.23987e-06	0.0016832	NM_001205345,NM_194342	NM_001205346
78286	chr7	+	49461908	49462017	49461911	49462017	49458095	49458208	0;4;0	9;3;3	1;3;4	2;0;0	1.9077e-05	0.00320787	BGI_novel_T008097,BGI_novel_T008096	BGI_novel_T008098,NM_175272,NM_001111016
12412	chr11	+	96807802	96808640	96808183	96808640	96806615	96806764	189;204;128	0;2;1	116;160;113	7;6;9	2.34898e-05	0.00366777	BGI_novel_T001470,BGI_novel_T001468	NM_007622
66124	chr7	+	44470858	44471307	44471112	44471307	44470411	44470537	34;50;56	27;36;42	44;33;30	85;77;84	6.73531e-05	0.00774915	BGI_novel_T008026	NM_025368,NM_001205072,NM_001205071,NM_001205070,NM_001205073
107371	chr19	+	37570382	37570554	37570494	37570554	37550417	37550565	59;59;34	6;8;4	25;60;50	0;1;0	7.15769e-05	0.00782336	NM_175353	BGI_novel_T004631
243983	chr7	+	48795900	48796046	48795905	48796046	48789002	48789137	4;8;5	2;7;5	9;21;19	0;1;3	8.98981e-05	0.00935796	NM_028031	BGI_novel_T008093
547431	chr17	+	34356497	34358299	34356509	34358299	34356216	34356300	30;7;31	18;2;5	16;2;4	0;1;0	0.000113992	0.0113267	BGI_novel_T003861	BGI_novel_T003862
76580	chr4	-	155658893	155659001	155658893	155658989	155659122	155659265	6;4;6	1;2;0	13;6;5	10;16;10	0.000147325	0.0132156	BGI_novel_T006680	BGI_novel_T006681,NM_001256107
414758	chr19	-	61118226	61120452	61118226	61118350	61127006	61127067	168;197;249	0;0;2	238;62;117	2;4;4	0.000151139	0.0132156	BGI_novel_T004744	NR_131954,NR_131956
72121	chr3	+	106493213	106495008	106494830	106495008	106492428	106492577	681;411;418	60;54;59	292;121;75	39;66;48	0.000263497	0.0205716	BGI_novel_T005897	NM_028110,NM_001278941,NM_001093754
78611	chr4	-	117119211	117121329	117119211	117120861	117121413	117121482	6;14;17	0;0;0	26;23;27	6;1;2	0.000289496	0.0213396	BGI_novel_T006321	BGI_novel_T006320
20637	chr7	-	45380716	45383184	45380716	45380818	45383803	45383885	2335;2156;2251	169;142;209	2846;538;392	187;243;257	0.000292859	0.0213396	NR_126539	NR_126538,NM_009224
140474	chr16	+	32750193	32754812	32750196	32754812	32735885	32736452	1;0;2	0;2;9	1;3;1	0;0;0	0.000305798	0.0215637	BGI_novel_T003380	BGI_novel_T003378
269774	chr6	+	86963992	86964225	86963995	86964225	86959031	86959274	6;2;9	0;0;1	2;13;2	4;3;3	0.000348722	0.0238221	BGI_novel_T007571,BGI_novel_T007566,NM_001040106	BGI_novel_T007569
195359	chr17	-	36888845	36889693	36888845	36889124	36889976	36890125	88;170;131	1;0;2	174;135;164	8;8;5	0.000400492	0.0265296	NM_001033235,NM_001172168	BGI_novel_T003949
67120	chr3	+	33807838	33807948	33807855	33807948	33806815	33806933	3;9;8	0;5;0	8;9;2	8;20;5	0.000424414	0.0272873	NM_001290500,NM_027619	BGI_novel_T005577
192285	chr2	+	92328311	92328401	92328314	92328401	92320228	92320459	0;0;1	8;4;5	3;2;4	4;6;2	0.000464782	0.029029	NM_001109691,BGI_novel_T005128,NM_001109690,BGI_novel_T005129,BGI_novel_T005130	NM_138755
13046	chr2	+	91013490	91019497	91016565	91019497	91013237	91013402	1101;1063;1169	44;59;44	748;600;533	51;63;62	0.000748209	0.0434086	BGI_novel_T005106,NM_001244891,BGI_novel_T005103,NM_001244903	NM_017368,BGI_novel_T005107,BGI_novel_T005104,BGI_novel_T005102,BGI_novel_T005108,NM_198683,BGI_novel_T005105,BGI_novel_T005110
117198	chr1	+	151355166	151356236	151356128	151356236	151354633	151354759	1616;1582;2439	70;118;168	948;650;515	77;188;163	0.000806453	0.0440727	BGI_novel_T000366	NM_054102
RI
GeneID	Chr	Strand	riExonStart	riExonEnd	upstreamExonStart	upstreamExonEnd	downstreamExonStart	downstreamExonEnd	Wild_type-IC	Wild_type-SC	ST_KO-IC	ST_KO-SC	Pvalue	FDR	RetainTranscripts	AbandonTranscripts
73658	chr7	-	126373921	126375203	126373921	126374073	126375066	126375203	164;105;194	33;21;24	172;23;35	59;57;73	1.35729e-10	3.35639e-08	NA	NM_023712
67797	chr13	+	38217373	38220776	38217373	38217495	38220687	38220776	877;952;994	51;63;69	961;215;117	91;85;98	2.95979e-10	6.40425e-08	NA	BGI_novel_T002140,NM_026382,BGI_novel_T002139
22318	chr11	+	69089975	69092381	69089975	69090027	69090649	69092381	245;198;237	46;57;48	199;68;50	88;93;91	6.31044e-10	1.21371e-07	NA	NM_009497,BGI_novel_T001234
71846	chr8	+	84872110	84872832	84872110	84872253	84872719	84872832	4;6;4	1;1;7	3;12;6	0;0;0	3.22762e-09	3.72467e-07	NA	NR_031759,NM_027954
219132	chr14	-	59355139	59356450	59355139	59355189	59356027	59356450	3;2;2	0;0;0	102;8;24	9;1;3	3.51912e-09	3.80725e-07	NA	BGI_novel_T002656
50528	chr16	-	97567595	97568503	97567595	97567738	97568407	97568503	620;360;474	144;104;151	340;74;58	151;110;95	8.18119e-09	8.33038e-07	NA	BGI_novel_T003547,NM_015775,BGI_novel_T003546
246694	chr7	-	46768032	46769092	46768032	46768152	46768936	46769092	90;103;88	49;36;39	63;12;3	94;28;35	2.92224e-08	2.40876e-06	NA	BGI_novel_T008086,NM_001167864,BGI_novel_T008087,BGI_novel_T008088,BGI_novel_T008091,NM_001005248,BGI_novel_T008089,BGI_novel_T008085,NM_001005247
17748	chr8	+	94179088	94179888	94179088	94179338	94179822	94179888	3019;2583;1671	1405;1136;1677	2462;831;715	2325;2089;2662	6.72742e-08	5.29326e-06	NA	NM_013602
14455	chr1	+	161036819	161037315	161036819	161036852	161037287	161037315	598;614;672	233;164;242	835;345;299	548;299;271	7.07314e-08	5.32331e-06	NA	BGI_novel_T000408,BGI_novel_T000407,BGI_novel_T000410,BGI_novel_T000409,BGI_novel_T000406
107589	chr16	+	34986440	34989005	34986440	34986593	34988881	34989005	731;321;487	113;82;130	241;133;137	99;168;123	1.52513e-07	1.056e-05	NA	BGI_novel_T003409,BGI_novel_T003405,BGI_novel_T003408,NM_139300
240753	chr1	+	133294562	133299043	133294562	133294708	133298919	133299043	403;465;453	71;51;61	322;45;26	67;56;64	4.24206e-07	2.331e-05	NA	BGI_novel_T000331,BGI_novel_T000324,BGI_novel_T000329,NM_001160268,BGI_novel_T000328,BGI_novel_T000330,BGI_novel_T000325,BGI_novel_T000323,BGI_novel_T000322,BGI_novel_T000326,NM_182930
30957	chr17	-	24916503	24918139	24916503	24916629	24918087	24918139	65;42;47	1;0;0	64;12;12	5;2;2	4.30919e-07	2.331e-05	NA	BGI_novel_T003714
64899	chr2	+	160899759	160901750	160899759	160899829	160901657	160901750	208;137;152	28;15;23	236;34;21	37;38;56	4.51533e-07	2.3685e-05	NA	NM_001199118,NM_022883
99730	chr3	+	108571698	108572958	108571698	108571748	108572879	108572958	44;36;30	2;1;1	46;45;14	19;12;12	5.80217e-07	2.95399e-05	NA	NM_025444
12750	chr11	+	51271799	51273626	51271799	51272022	51273559	51273626	510;420;462	6;5;7	437;100;77	19;17;13	6.35587e-07	3.14343e-05	NA	BGI_novel_T001106,BGI_novel_T001102,NM_007714,BGI_novel_T001101,NM_001304744
15353	chr10	-	81348885	81350189	81348885	81349488	81350133	81350189	148;90;136	94;68;71	79;24;24	90;76;103	4.9171e-06	0.000185032	NA	BGI_novel_T000780
245857	chr19	-	4263907	4265149	4263907	4264108	4264313	4265149	93;103;77	48;87;65	98;24;47	127;119;129	5.2507e-06	0.000193382	NA	BGI_novel_T004448,BGI_novel_T004442,BGI_novel_T004441
50817	chr17	-	25963246	25965527	25963246	25963455	25964026	25965527	69;23;55	9;3;13	41;12;3	19;22;10	5.36486e-06	0.00019347	NA	BGI_novel_T003744
231279	chr5	+	69567350	69568497	69567350	69567490	69568395	69568497	194;192;232	3;0;0	289;87;63	8;9;4	6.38056e-06	0.000225403	NA	BGI_novel_T006916
66826	chrX	+	74288177	74288513	74288177	74288219	74288447	74288513	69;64;61	4;6;6	52;13;40	14;14;20	1.41539e-05	0.00041526	NA	NM_001173547,NM_001290738,NM_001242615
68961	chr7	+	127577534	127579732	127577534	127578029	127579666	127579732	266;226;233	21;23;27	231;79;56	47;30;26	1.51528e-05	0.000430317	NA	BGI_novel_T008426
245857	chr19	-	4265809	4266172	4265809	4265998	4266106	4266172	22;38;19	10;15;21	13;17;5	31;37;51	1.51643e-05	0.000430317	NA	NM_198113,BGI_novel_T004443,BGI_novel_T004450,BGI_novel_T004447,BGI_novel_T004441,BGI_novel_T004444
14376	chr19	+	8907214	8908747	8907214	8907394	8908677	8908747	360;323;353	128;87;133	262;89;68	87;163;160	1.6076e-05	0.000448832	NA	NM_001293621,NM_008060
195359	chr17	-	36882641	36883364	36882641	36882664	36883148	36883364	81;94;68	26;22;50	95;19;18	78;66;69	1.65864e-05	0.000455732	NA	BGI_novel_T003955,BGI_novel_T003950,BGI_novel_T003954,BGI_novel_T003953,NM_001033235,BGI_novel_T003949
12282	chr9	+	44378415	44380610	44378415	44379741	44380512	44380610	46;24;46	0;2;0	38;42;45	4;24;4	1.72535e-05	0.000466652	NA	BGI_novel_T009232
74351	chr15	-	98651464	98652056	98651464	98651598	98651917	98652056	40;30;41	36;30;36	11;17;9	39;67;45	1.78487e-05	0.000475324	NA	NM_001080981
66663	chr9	-	104056873	104060307	104056873	104056983	104060217	104060307	268;240;320	19;27;19	233;80;76	25;39;45	1.9457e-05	0.000510304	NA	NM_025692
50767	chr8	+	3537968	3541592	3537968	3538085	3541290	3541592	670;474;489	42;46;44	459;129;170	61;40;60	2.28217e-05	0.000589618	NA	BGI_novel_T008610,NM_015801,BGI_novel_T008605,NM_001122818,BGI_novel_T008609
17951	chr13	-	100230664	100233391	100230664	100230784	100233339	100233391	895;891;1004	30;25;38	843;156;116	39;38;44	2.40667e-05	0.000603761	NA	BGI_novel_T002345,BGI_novel_T002341,NM_010870,BGI_novel_T002344
320816	chr2	+	11779676	11783749	11779676	11779823	11781476	11783749	165;150;212	1;8;4	147;45;48	26;6;8	2.39572e-05	0.000603761	NA	BGI_novel_T004781
13682	chr16	+	23108718	23110153	23108718	23108851	23109984	23110153	267;317;364	29;20;42	282;123;115	57;44;42	2.47674e-05	0.000612464	NA	NM_001123038,NM_013506,BGI_novel_T003346,BGI_novel_T003347,NM_001123037,BGI_novel_T003348,BGI_novel_T003350,BGI_novel_T003349,NR_110335,BGI_novel_T003344
102334	chr8	-	11619061	11628530	11619061	11619297	11628438	11628530	979;995;1090	19;32;41	867;184;171	26;42;48	2.55293e-05	0.000614741	NA	NR_030781,BGI_novel_T008635,NM_001167967,NM_001281974,NM_001281975,NM_133971
58988	chr19	-	4158609	4158919	4158609	4158717	4158828	4158919	28;33;22	18;26;15	34;15;7	48;52;54	2.55698e-05	0.000614741	NA	NM_021485
68108	chr2	-	158358204	158360599	158358204	158359432	158360526	158360599	178;162;287	0;0;2	324;92;114	8;2;5	5.43709e-05	0.00123837	NA	BGI_novel_T005377
245857	chr19	-	4265809	4266446	4265809	4266172	4266374	4266446	41;53;45	25;37;33	33;23;16	34;63;78	6.39698e-05	0.00143172	NA	BGI_novel_T004448,BGI_novel_T004449
21843	chr7	-	128439776	128444404	128439776	128442659	128443806	128444404	358;247;293	94;73;83	219;76;39	88;51;87	6.4514e-05	0.00143172	NA	BGI_novel_T008451
231717	chr5	+	121849027	121850546	121849027	121849124	121850469	121850546	324;142;193	101;45;92	150;42;52	73;104;90	6.59699e-05	0.00144549	NA	NM_175474
56706	chr3	-	65951433	65955276	65951433	65951554	65955203	65955276	396;506;524	11;19;16	482;137;110	24;27;21	7.29685e-05	0.00157886	NA	BGI_novel_T005662,BGI_novel_T005659
68379	chr2	+	32374341	32375572	32374341	32374466	32375484	32375572	275;257;242	34;82;58	296;52;28	71;67;89	7.7556e-05	0.00164069	NA	BGI_novel_T004929,BGI_novel_T004931,NM_001252536,NM_028412,BGI_novel_T004932,NM_001252534,BGI_novel_T004933,NM_001252537,NM_001252538
72141	chr9	+	59310227	59313236	59310227	59310348	59313039	59313236	223;268;296	8;19;30	262;89;115	43;38;40	9.48695e-05	0.00190952	NA	BGI_novel_T009349,NM_028121
211007	chr11	-	48808124	48808487	48808124	48808252	48808464	48808487	43;51;70	45;37;37	45;9;19	81;33;55	0.000100283	0.00199529	NA	NM_145377
224656	chr17	+	28201260	28202348	28201260	28201440	28202114	28202348	46;66;61	7;22;9	41;7;24	23;18;23	0.000110051	0.00216475	NA	NM_172617,BGI_novel_T003765,BGI_novel_T003764
12750	chr11	+	51268164	51273626	51268164	51270595	51271799	51273626	100;77;91	11;19;23	126;5;6	27;31;18	0.000118986	0.00226334	NA	BGI_novel_T001108
59288	chr7	+	122133040	122134237	122133040	122133181	122134168	122134237	207;196;172	24;20;24	163;42;69	33;34;24	0.000120976	0.00227618	NA	NM_021608
108155	chrX	+	101652139	101655740	101652139	101652208	101655623	101655740	1975;1088;1806	12;8;21	1108;197;164	16;29;17	0.000124679	0.00232064	NA	NM_001290535,NM_139144
21353	chr2	+	61649737	61650288	61649737	61649830	61649960	61650288	138;196;272	0;4;4	234;259;219	19;25;12	0.000141745	0.00261022	NA	BGI_novel_T005015
224903	chr17	+	56598643	56599672	56598643	56599220	56599622	56599672	95;45;49	22;20;38	57;4;8	37;54;26	0.000151263	0.00275618	NA	NM_001163300
225027	chr17	-	80202690	80204232	80202690	80202744	80204130	80204232	640;800;693	188;227;267	466;240;261	261;213;247	0.000157763	0.00284467	NA	BGI_novel_T004090,NM_001195485,NR_036615,NM_001195487
71998	chr11	+	68970723	68971336	68970723	68970789	68971183	68971336	4;25;27	1;14;5	13;0;2	8;10;19	0.000235894	0.00390382	NA	NM_028048
382073	chr9	-	44412452	44413022	44412452	44412483	44412916	44413022	186;99;128	19;14;14	92;22;25	17;14;31	0.00024131	0.00390382	NA	BGI_novel_T009241,NM_201372
66559	chr2	+	71509740	71511560	71509740	71509890	71511411	71511560	350;351;327	10;4;9	258;167;184	12;32;19	0.000238003	0.00390382	NA	NM_025633,BGI_novel_T005042
17872	chr7	-	45523738	45526268	45523738	45525391	45525994	45526268	14;26;12	0;1;4	0;6;11	7;8;14	0.000233825	0.00390382	NA	NM_008654
15289	chr5	-	149046701	149050440	149046701	149048913	149049726	149050440	146;122;122	62;106;81	60;29;18	81;66;85	0.000236267	0.00390382	NA	BGI_novel_T007354
109006	chr8	-	94823652	94825331	94823652	94823731	94825215	94825331	184;105;142	24;28;31	182;56;39	44;56;62	0.0002393	0.00390382	NA	NM_134141,BGI_novel_T008930
245857	chr19	-	4266374	4266637	4266374	4266446	4266521	4266637	25;23;24	32;31;27	17;8;11	36;47;82	0.00024472	0.00392231	NA	NM_198113,BGI_novel_T004443,BGI_novel_T004448,BGI_novel_T004447,BGI_novel_T004441,BGI_novel_T004449,BGI_novel_T004444
14390	chr16	+	84860374	84863779	84860374	84863009	84863060	84863779	42;27;31	1;0;0	25;35;25	10;1;7	0.000289265	0.00441265	NA	BGI_novel_T003487
226781	chr1	+	185454847	185456429	185454847	185455679	185456351	185456429	115;19;14	9;2;0	27;0;2	3;6;5	0.000304724	0.00458676	NA	NM_001033286
238023	chr11	+	121221235	121221590	121221235	121221337	121221500	121221590	80;60;51	26;22;17	38;10;19	23;29;23	0.000313105	0.00467229	NA	NM_001001333,BGI_novel_T001705,NM_001146073,BGI_novel_T001706
269774	chr6	+	86849364	86850215	86849364	86849456	86849831	86850215	11;3;1	0;0;1	16;3;2	0;4;4	0.000321587	0.00475784	NA	BGI_novel_T007566
67712	chr14	-	69247580	69249622	69247580	69247637	69248882	69249622	549;503;579	1;4;0	747;201;225	6;9;9	0.00032502	0.00476788	NA	BGI_novel_T002707
18171	chr16	-	38251393	38253102	38251393	38251536	38252827	38253102	283;181;247	131;81;77	227;89;32	105;123;145	0.00033761	0.00491095	NA	NM_010936
207495	chr15	-	79261401	79261965	79261401	79261540	79261812	79261965	847;669;658	94;115;122	875;229;226	195;153;180	0.000354972	0.00512048	NA	BGI_novel_T003040,NM_177580
69940	chr5	+	76554099	76559167	76554099	76554205	76557818	76559167	136;177;184	3;5;7	163;39;20	6;12;11	0.000360074	0.00515115	NA	BGI_novel_T006938
241275	chr2	-	25086938	25089221	25086938	25087199	25089173	25089221	245;282;320	9;45;50	81;6;6	19;12;13	0.000380905	0.00540447	NA	BGI_novel_T004836
224902	chr17	-	56574902	56576905	56574902	56574952	56575354	56576905	132;87;99	20;25;50	74;24;10	32;33;49	0.00039053	0.005496	NA	BGI_novel_T004033
12750	chr11	+	51268164	51270595	51268164	51268231	51270536	51270595	80;106;117	2;0;3	103;16;8	2;10;7	0.000443999	0.00600439	NA	BGI_novel_T001106
72090	chr2	+	25082032	25083379	25082032	25083078	25083219	25083379	113;79;109	55;18;34	53;22;32	47;39;23	0.000463558	0.0062203	NA	BGI_novel_T004835,BGI_novel_T004829
245857	chr19	-	4267746	4268585	4267746	4267978	4268544	4268585	103;95;134	19;29;35	128;38;60	35;78;73	0.000520045	0.0069246	NA	NM_198113,BGI_novel_T004441
72662	chr14	-	99078261	99079286	99078261	99078384	99079127	99079286	88;75;111	25;18;18	57;19;29	18;28;29	0.00053217	0.00703195	NA	NM_028315
66625	chr4	+	21873585	21876475	21873585	21874672	21874912	21876475	118;112;136	32;25;28	108;29;16	42;23;28	0.000538422	0.00706067	NA	NM_025669
80509	chr4	+	118409336	118411003	118409336	118409549	118410884	118411003	81;74;116	0;4;0	73;27;15	3;7;3	0.000565253	0.00723158	NA	BGI_novel_T006335
195359	chr17	-	36888845	36890125	36888845	36889124	36889976	36890125	100;183;161	1;0;2	234;163;206	8;8;5	0.000568166	0.00723158	NA	BGI_novel_T003949
114863	chr8	+	27049173	27051401	27049173	27049308	27051258	27051401	166;152;176	20;27;47	137;20;35	26;35;42	0.000712636	0.00874875	NA	NM_054057
67707	chr3	+	87919543	87922048	87919543	87919651	87921816	87922048	987;951;944	41;57;81	975;368;353	79;68;126	0.000752284	0.00917045	NA	BGI_novel_T005703,BGI_novel_T005704
109801	chr17	-	30592860	30594226	30592860	30593074	30594114	30594226	1142;1185;1169	75;92;81	1022;1145;1128	163;130;134	0.00076921	0.00931121	NA	NM_001113560
269997	chr7	-	127372536	127374698	127372536	127374302	127374470	127374698	80;59;85	0;0;0	93;97;131	0;15;13	0.000827525	0.00994755	NA	BGI_novel_T008412
14567	chrX	+	74307671	74308261	74307671	74307870	74308129	74308261	161;146;178	45;50;79	158;32;59	72;75;69	0.000858065	0.0101894	NA	BGI_novel_T009820,NM_010273
108652	chr13	-	38932139	38934807	38932139	38932916	38934737	38934807	330;298;355	23;31;33	442;140;93	44;44;60	0.000859414	0.0101894	NA	BGI_novel_T002142,NM_001170431,NM_134060,NM_001170430
13046	chr2	+	91013237	91019497	91013237	91013402	91016565	91019497	1101;1063;1180	44;59;44	766;600;532	51;63;62	0.00100132	0.0114953	NA	NM_017368,BGI_novel_T005107,BGI_novel_T005104,BGI_novel_T005102,BGI_novel_T005108,NM_198683,BGI_novel_T005105,BGI_novel_T005110
66978	chr17	+	26252909	26255125	26252909	26254044	26255030	26255125	320;236;264	1;7;5	353;114;85	27;4;11	0.00101176	0.0115221	NA	BGI_novel_T003751
243659	chr6	-	131312450	131313074	131312450	131312585	131312918	131313074	63;87;50	13;18;26	60;15;8	22;33;27	0.00110812	0.0124556	NA	BGI_novel_T007737,BGI_novel_T007736,BGI_novel_T007733
353499	chr7	-	3669914	3671101	3669914	3670041	3670937	3671101	735;743;589	317;352;412	1066;298;232	496;608;637	0.0011067	0.0124556	NA	BGI_novel_T007795,BGI_novel_T007793,NM_181820
381280	chr1	-	88272728	88275097	88272728	88272765	88275041	88275097	744;490;666	30;22;20	239;74;76	12;17;15	0.0011558	0.012825	NA	BGI_novel_T000222,NM_198652
14184	chr5	+	33731280	33732912	33731280	33731431	33732721	33732912	135;53;119	16;11;26	17;7;1	4;3;10	0.00115435	0.012825	NA	BGI_novel_T006813,NM_001163217
106618	chr17	-	25845578	25845914	25845578	25845698	25845770	25845914	1;5;4	1;0;2	2;1;2	7;6;9	0.00126047	0.0136367	NA	NM_001163766,BGI_novel_T003741,BGI_novel_T003740,BGI_novel_T003742
67040	chr15	-	79531677	79536016	79531677	79531914	79535956	79536016	2205;1727;2356	81;65;101	1884;449;437	60;124;123	0.00130071	0.0139847	NA	NM_001040187
67707	chr3	+	87919543	87922048	87919543	87919705	87921816	87922048	884;858;806	65;34;66	853;249;240	67;75;68	0.00138074	0.0147535	NA	BGI_novel_T005705,NM_026591
18700	chrX	+	164422583	164428064	164422583	164423363	164427931	164428064	142;166;142	12;23;20	136;50;31	28;31;41	0.00138997	0.014761	NA	NM_011081
76589	chr17	+	48464915	48468686	48464915	48465029	48467315	48468686	244;291;316	25;18;36	276;176;95	32;41;64	0.00142544	0.0150453	NA	NM_152823
72655	chr9	-	88521649	88522381	88521649	88521716	88521917	88522381	52;27;34	44;57;45	40;14;9	98;82;87	0.00169664	0.017378	NA	BGI_novel_T009446
19134	chr13	+	34901392	34906066	34901392	34904089	34905882	34906066	900;634;728	11;12;11	693;311;254	41;8;11	0.00180342	0.0181617	NA	BGI_novel_T002115
30877	chr14	-	31014052	31014677	31014052	31014227	31014589	31014677	69;70;59	54;61;68	58;30;50	105;127;109	0.00180311	0.0181617	NA	NR_104298,NM_153547
66625	chr4	+	21870351	21871608	21870351	21870405	21871437	21871608	264;192;224	85;79;98	224;22;12	81;54;43	0.00180463	0.0181617	NA	NM_025669
252966	chr2	-	180261515	180262225	180261515	180261681	180262116	180262225	35;50;37	3;25;11	29;10;3	15;22;19	0.0018698	0.0186013	NA	NM_145851
20403	chr12	+	4708944	4712036	4708944	4709027	4711952	4712036	255;230;190	14;24;8	255;37;18	15;14;22	0.00185989	0.0186013	NA	NM_001198968,NM_011365
67873	chr8	-	84254175	84256419	84254175	84254352	84256243	84256419	211;149;223	34;14;31	211;79;83	36;48;42	0.0019024	0.0188174	NA	NM_026423
100503565	chr18	+	66504177	66505452	66504177	66504462	66505309	66505452	374;267;507	10;25;17	412;176;152	41;23;42	0.00191555	0.0188399	NA	BGI_novel_T004359,NR_040528
67392	chr13	+	119464564	119466304	119464564	119464690	119465279	119466304	53;64;59	9;10;11	59;4;2	11;6;11	0.00199	0.0194355	NA	BGI_novel_T002409
13429	chr2	-	32327960	32334820	32327960	32328047	32333065	32334820	2289;1414;1905	8;4;2	2345;448;255	8;14;10	0.00199857	0.0194355	NA	BGI_novel_T004925
54367	chr5	+	105886316	105888839	105886316	105886428	105888433	105888839	101;84;54	9;7;13	34;12;2	10;7;7	0.00201412	0.0194487	NA	NM_018759
72090	chr2	+	25082032	25083379	25082032	25082150	25082927	25083379	672;575;734	56;27;44	374;172;217	37;35;37	0.00233427	0.0218412	NA	BGI_novel_T004828
67203	chr16	+	14190086	14192928	14190086	14190232	14191717	14192928	130;125;130	17;33;23	88;20;32	28;17;27	0.00239483	0.0222874	NA	NM_023317,NM_001285504
78926	chr11	-	5063825	5065094	5063825	5064478	5064836	5065094	70;88;125	4;3;1	136;126;106	7;26;14	0.00245874	0.0227598	NA	NM_144560,NM_030228
21423	chr10	-	80410397	80413337	80410397	80410624	80413204	80413337	379;487;423	24;16;26	244;166;132	20;29;24	0.00247816	0.0228175	NA	NM_001164150,NM_001164152,NM_001164151,NM_011548
225895	chr19	-	8773504	8775290	8773504	8773692	8774334	8775290	78;97;108	7;9;18	72;28;20	11;18;20	0.00252356	0.0231126	NA	BGI_novel_T004519
74006	chr16	-	16318763	16319508	16318763	16318841	16319451	16319508	74;46;66	6;5;3	78;14;8	7;21;6	0.00256137	0.0233354	NA	BGI_novel_T003288,NR_075074
15018	chr17	+	35439908	35442551	35439908	35440184	35442266	35442551	76;248;118	11;24;9	223;19;6	55;5;8	0.00266368	0.0241405	NA	NM_001198560,NM_010394,BGI_novel_T003917
231279	chr5	+	69566360	69568497	69566360	69566504	69567127	69568497	63;45;62	3;7;16	75;7;16	15;20;17	0.00306487	0.0270678	NA	BGI_novel_T006910,BGI_novel_T006911
72465	chr13	-	119775766	119776449	119775766	119775989	119776084	119776449	6;9;8	0;0;4	2;12;3	7;5;3	0.00311137	0.027339	NA	BGI_novel_T002416
100045026	chr17	-	34484891	34488798	34484891	34488196	34488665	34488798	774;630;757	19;11;6	793;751;741	27;35;40	0.00316089	0.0276339	NA	BGI_novel_T003867
16825	chr19	-	46032593	46034180	46032593	46033341	46034031	46034180	135;145;131	32;10;21	101;54;52	30;25;38	0.00332283	0.0287591	NA	NM_001113408,NM_010697
71003	chr17	-	23843441	23843871	23843441	23843610	23843838	23843871	0;5;2	3;0;4	9;8;8	0;0;3	0.00350471	0.0297385	NA	NM_027644
53319	chr19	+	8764921	8766833	8764921	8765031	8766796	8766833	790;701;910	49;52;75	958;330;265	62;107;139	0.00360359	0.0304283	NA	NM_016813
56055	chr17	+	46165454	46165997	46165454	46165629	46165777	46165997	49;46;57	52;36;42	40;23;22	64;52;50	0.00394527	0.0331517	NA	NM_001145979,NM_019581,BGI_novel_T003985,BGI_novel_T003987
21423	chr10	-	80410397	80413337	80410397	80413062	80413204	80413337	14;12;18	22;18;31	8;3;0	24;21;27	0.00420032	0.0349704	NA	BGI_novel_T000741,BGI_novel_T000740
50868	chr9	-	21237070	21239332	21237070	21237756	21238792	21239332	37;82;56	0;0;2	33;34;42	0;12;2	0.00420211	0.0349704	NA	NM_001110305
102414	chr9	-	57758283	57761040	57758283	57758350	57758626	57761040	40;37;52	17;19;40	39;11;5	20;38;36	0.00428139	0.0354598	NA	BGI_novel_T009332
70113	chr15	-	89378334	89380591	89378334	89379211	89379569	89380591	24;7;13	10;4;7	3;8;6	2;0;0	0.0046103	0.0372917	NA	BGI_novel_T003121
234854	chr8	+	123224840	123226419	123224840	123224968	123226346	123226419	93;86;137	8;22;7	118;52;42	31;28;28	0.00477641	0.0384557	NA	NM_194446
102103	chr8	-	40999642	41000866	40999642	40999716	41000760	41000866	112;58;74	34;37;50	82;7;22	62;63;51	0.00505412	0.040322	NA	BGI_novel_T008731,NM_001005863,NM_001286413,NM_001005864,NM_001005865,BGI_novel_T008733,BGI_novel_T008730,BGI_novel_T008734
216848	chr11	-	69345470	69346813	69345470	69345634	69346571	69346813	1227;571;608	6;4;11	476;177;161	9;13;6	0.0050548	0.040322	NA	BGI_novel_T001242
69876	chr4	-	151982637	151983736	151982637	151983352	151983634	151983736	36;40;29	5;12;7	45;4;3	9;15;11	0.00575976	0.0453188	NA	NM_175152
103135	chr10	+	128314182	128314554	128314182	128314328	128314447	128314554	23;33;38	7;5;0	15;4;11	7;3;7	0.00590646	0.0462628	NA	BGI_novel_T000934
192192	chr7	-	27342645	27343421	27342645	27342760	27343242	27343421	53;65;45	50;30;34	89;12;23	61;70;91	0.0061984	0.048114	NA	BGI_novel_T007925,NM_138676
102093	chr8	+	86059304	86064249	86059304	86063273	86063389	86064249	13;10;10	3;8;1	7;2;2	1;1;0	0.00618575	0.048114	NA	BGI_novel_T008900
19069	chr11	-	70944844	70945361	70944844	70944970	70945202	70945361	48;41;47	54;52;49	55;14;19	91;83;75	0.00639163	0.0493924	NA	NR_075087,NM_172394
