# Supplementary material for: STRAP regulates alternative splicing fidelity during lineage commitment of mouse embryonic stem cells
Source: Nat Commun. 2020 Nov 23;11:5941. doi: 10.1038/s41467-020-19698-6 (PMC7684319; doi:10.1038/s41467-020-19698-6)
Supplement: Supplementary file 11 — Supplementary Data 7 [file 41467_2020_19698_MOESM11_ESM.xlsx]

## Sheet: STRAP_KO_WT_EB.deltapsi.voila_o
#Gene Name	Gene ID	LSV ID	E(dPSI) per LSV junction	P(|dPSI|>=0.10) per LSV junction	P(|dPSI|<=0.05) per LSV junction	STRAP_KO E(PSI)	WT_EB E(PSI)	LSV Type	A5SS	A3SS	SE	Num. Junctions	Num. Exons	De Novo Junctions	chr	strand	Junctions coords	Exons coords	IR coords	UCSC LSV Link
Chordc1	ENSMUSG00000001774.7	ENSMUSG00000001774.7:t:18308750-18308820	0.10637126147327547;-0.09385216058605746;-0.019056573278395453	0.47333752961776676;0.4274248087313992;0.11437797612312013	1.2136047174956047e-06;1.7963941343346335e-06;7.799520012508054e-06	0.562;0.167;0.267	0.743;0.028;0.226	t|1e1.1o1|1e2.1o1|i	FALSE	FALSE	TRUE	3	3	1;0;0	chr9	+	18305351-18308750;18308284-18308750;18305352-18308749	nan-18308284;18305293-18305351;18308750-18308820	18305352-18308749	http://genome.ucsc.edu/cgi-bin/hgTracks?db=mm10&position=chr9%3A18308820-18305293
Ccdc97	ENSMUSG00000002608.8	ENSMUSG00000002608.8:s:25718896-25719088	-0.016544317285488254;-0.03356088854006516;0.00020615567239660708;-0.04401836119488573;0.00020615567239660708;0.12705489374381454	0.013629167905283079;0.07275146160533623;0.00012549519908660516;0.23538393216653603;0.00012549519908660516;0.5263209477978892	5.2076540634771185e-05;1.6425502772365874e-05;0.00013699437527990577;3.2926059387872186e-06;0.00013699437527990577;1.066547793969995e-06	0.056;0.093;0.003;0.530;0.003;0.317	0.004;0.031;0.004;0.425;0.004;0.531	s|1e1.1o1|1e2.1o1|1e3.1o1|1e4.2o2|2e5.1o1|i	TRUE	FALSE	TRUE	6	6	1;1;1;1;1;0	chr7	-	25718279-25718918;25716999-25718918;25716814-25718918;25716187-25718918;25718279-25718896;25718280-25718895	25716141-25716394;25716637-25716814;25716854-25716999;25718145-25718279;25718896-25719088	25718280-25718895	http://genome.ucsc.edu/cgi-bin/hgTracks?db=mm10&position=chr7%3A25719088-25716141
Rad23a	ENSMUSG00000003813.15	ENSMUSG00000003813.15:s:84837689-84837767	-0.1049242267755591;0.10492423539787389	0.5081659039433732;0.5081657134381794	7.231154465459078e-05;7.230525753789655e-05	0.418;0.582	0.281;0.719	s|1e1.1o2|1e1.2o2	FALSE	TRUE	FALSE	2	2	1;1	chr8	-	84837593-84837689;84837590-84837689	84837460-84837593;84837689-84837767		http://genome.ucsc.edu/cgi-bin/hgTracks?db=mm10&position=chr8%3A84837767-84837460
Mcoln1	ENSMUSG00000004567.16	ENSMUSG00000004567.16:s:3510320-3510452	0.151869274617302;-0.15186928827993315	0.6537912151394825;0.6537914832306391	7.217993749689469e-05;7.218529728780787e-05	0.655;0.345	0.880;0.120	s|1e1.1o2|2e1.1o2	TRUE	FALSE	FALSE	2	2	1;0	chr8	+	3510426-3510540;3510452-3510540	3510320-3510452;3510540-3510689		http://genome.ucsc.edu/cgi-bin/hgTracks?db=mm10&position=chr8%3A3510689-3510320
Rrnad1	ENSMUSG00000004896.16	ENSMUSG00000004896.16:t:87924344-87924528	0.0018084231820062026;-0.10661960584854757;0.06686456372438478;0.041885340015716324;-0.01267994750845562	0.0004705400624010234;0.49259063514395174;0.2695090693771509;0.1641277846250825;0.12270681115498755	0.00020187874519110582;1.1175825759268676e-06;3.607492746702471e-06;5.5919064541609664e-06;7.221352244402013e-06	0.004;0.332;0.039;0.111;0.511	0.021;0.159;0.142;0.192;0.484	t|1e1.1o2|1e2.4o6|1e2.5o6|1e2.6o6|i	TRUE	FALSE	TRUE	5	3	1;1;0;1;1	chr3	-	87924528-87926731;87924528-87924947;87924528-87924942;87924528-87924892;87924529-87924891	87924344-87924528;87924892-87926314;87926534-87926874	87924529-87924891	http://genome.ucsc.edu/cgi-bin/hgTracks?db=mm10&position=chr3%3A87926874-87924344
Celf1	ENSMUSG00000005506.16	ENSMUSG00000005506.16:t:90998579-90998767	-0.10010740000083594;-0.0003688238956529335;0.11315445301955925	0.4810268055285228;6.097176514031915e-06;0.5423953221135059	8.316022772647536e-05;0.04717844669491755;7.419539805556506e-05	0.508;0.019;0.473	0.372;0.006;0.622	t|1e1.1o1|1e2.1o1|1e3.2o2	FALSE	FALSE	TRUE	3	4	1;1;1	chr2	+	90940641-90998580;90954341-90998580;90987816-90998580	90940382-90940641;90954289-90954341;90987620-90987816;90998579-90998767		http://genome.ucsc.edu/cgi-bin/hgTracks?db=mm10&position=chr2%3A90998767-90940382
Eps15l1	ENSMUSG00000006276.10	ENSMUSG00000006276.10:s:72358068-72358445	0.16218001105730692;-0.16218002103799767	0.7117503983815567;0.7117505678309304	5.5180354551872396e-05;5.518497771606068e-05	0.729;0.271	0.956;0.044	s|1e1.1o1|1e2.1o1	FALSE	FALSE	TRUE	2	3	1;0	chr8	-	72346171-72358313;72341524-72358313	72340999-72341524;72345966-72346171;72358068-72358445		http://genome.ucsc.edu/cgi-bin/hgTracks?db=mm10&position=chr8%3A72358445-72340999
Eps15l1	ENSMUSG00000006276.10	ENSMUSG00000006276.10:s:72367904-72367986	-0.14291221210668548;0.07161710615550904;0.0404293525258978	0.6962872769283259;0.31666909098619284;0.16990188153033248	4.839850611237928e-05;9.508244637249774e-05;0.00016691822167539533	0.546;0.116;0.341	0.367;0.218;0.410	s|1e1.1o1|1e2.1o1|1e3.1o1	FALSE	FALSE	TRUE	3	4	1;1;1	chr8	-	72358445-72367904;72346171-72367904;72341524-72367904	72340999-72341524;72345966-72346171;72358068-72358445;72367904-72367986		http://genome.ucsc.edu/cgi-bin/hgTracks?db=mm10&position=chr8%3A72367986-72340999
Fance	ENSMUSG00000007570.15	ENSMUSG00000007570.15:s:28317468-28317611	-0.10298907223044748;0.10298902169112688	0.5049017959888941;0.5049012953068341	7.107105370340872e-05;7.106498331273248e-05	0.716;0.284	0.581;0.419	s|1e1.2o4|1e1.3o4	FALSE	TRUE	FALSE	2	2	1;1	chr17	+	28317611-28318033;28317611-28318062	28317468-28317611;28317860-28318269		http://genome.ucsc.edu/cgi-bin/hgTracks?db=mm10&position=chr17%3A28318269-28317468
Fance	ENSMUSG00000007570.15	ENSMUSG00000007570.15:s:28322646-28322771	-0.08939627699936079;0.1514253798491674;-0.03515456677708508	0.3977817637752848;0.6485967469976253;0.1951081283371401	8.936753510102591e-05;7.274176664846463e-05;0.00017792786286774387	0.141;0.214;0.647	0.006;0.428;0.565	s|1e1.1o1|1e2.1o2|1e2.2o2	FALSE	TRUE	TRUE	3	3	1;1;1	chr17	+	28322771-28323571;28322771-28326094;28322771-28326152	28322646-28322771;28323571-28323665;28326094-28326568		http://genome.ucsc.edu/cgi-bin/hgTracks?db=mm10&position=chr17%3A28326568-28322646
2610507B11Rik	ENSMUSG00000010277.7	ENSMUSG00000010277.7:s:78263912-78264266	-0.11878965389702595;0.020261813351254404;0.09351884591585542	0.5932442342489774;0.009626362884741637;0.4517424086966927	7.545108444695359e-07;0.00011343131750160204;1.4288027545578282e-06	0.805;0.045;0.148	0.645;0.073;0.286	s|1e1.1o1|2e1.1o1|i	TRUE	FALSE	FALSE	3	2	1;0;0	chr11	+	78264059-78264464;78264266-78264464;78264267-78264463	78263912-78264266;78264464-78264582	78264267-78264463	http://genome.ucsc.edu/cgi-bin/hgTracks?db=mm10&position=chr11%3A78264582-78263912
Piezo1	ENSMUSG00000014444.17	ENSMUSG00000014444.17:s:122490063-122490182	-0.3490333417434821;0.00047591725375385963;0.20068206668447858;0.05926236690431936	0.96009717077885;0.00026695279437637413;0.8973786216165288;0.2759935457613122	1.3102852025603795e-07;0.00010918280940001163;1.081178663827946e-07;2.6915154468683256e-06	0.706;0.004;0.019;0.269	0.327;0.007;0.266;0.400	s|1e1.1o2|1e1.2o2|1e2.1o1|i	FALSE	TRUE	TRUE	4	3	1;1;0;0	chr8	-	122489626-122490063;122489616-122490063;122489199-122490063;122489627-122490062	122489099-122489199;122489555-122489626;122490063-122490182	122489627-122490062	http://genome.ucsc.edu/cgi-bin/hgTracks?db=mm10&position=chr8%3A122490182-122489099
Piezo1	ENSMUSG00000014444.17	ENSMUSG00000014444.17:t:122489099-122489199	0.17419899014851367;-0.1741990110436957	0.8416069173853115;0.8416072204616458	2.475621405471266e-05;2.4758414526648842e-05	0.023;0.977	0.228;0.772	t|1e1.1o1|1e2.1o1	FALSE	FALSE	TRUE	2	3	0;1	chr8	-	122489199-122490063;122489199-122489555	122489099-122489199;122489555-122489626;122490063-122490182		http://genome.ucsc.edu/cgi-bin/hgTracks?db=mm10&position=chr8%3A122490182-122489099
Vps45	ENSMUSG00000015747.5	ENSMUSG00000015747.5:s:96044894-96046462	-0.3830476714466242;0.17430608746031623;0.13500122297529835	0.9981030330098617;0.8210901928496049;0.7046815878612156	9.382125520929208e-09;2.19502007047679e-07;4.564735457693997e-07	0.940;0.053;0.008	0.559;0.271;0.185	s|1e1.1o1|2e2.1o1|i	TRUE	FALSE	TRUE	3	3	1;0;0	chr3	-	96042928-96046352;96044825-96044894;96042929-96044894	nan-96044825;96042794-96042928;96044894-96046462	96042929-96044894	http://genome.ucsc.edu/cgi-bin/hgTracks?db=mm10&position=chr3%3A96046462-96042794
Lcorl	ENSMUSG00000015882.17	ENSMUSG00000015882.17:s:45747056-45747307	-0.13389503905156538;0.13389502263733163	0.6253421087129555;0.6253417320876075	6.185971960781522e-05;6.185465882944767e-05	0.951;0.049	0.758;0.242	s|1e1.1o1|1e2.1o1	FALSE	FALSE	TRUE	2	3	1;1	chr5	-	45735824-45747056;45701997-45747056	45697181-45701997;45735731-45735824;45747056-45747307		http://genome.ucsc.edu/cgi-bin/hgTracks?db=mm10&position=chr5%3A45747307-45697181
Rhot1	ENSMUSG00000017686.16	ENSMUSG00000017686.16:s:80254660-80254862	0.06175020589315577;0.05538493294930351;-0.14583496804425777	0.29709604072028234;0.24175507231213836;0.6214054229548879	0.00013324102248388203;0.00012673182293767085;7.926543928726826e-05	0.217;0.060;0.723	0.344;0.158;0.498	s|1e1.1o1|1e2.1o1|1e3.1o1	FALSE	FALSE	TRUE	3	4	1;1;1	chr11	+	80254862-80255862;80254862-80257514;80254862-80265742	80254660-80254862;80255862-80255957;80257514-80257636;80265742-80267907		http://genome.ucsc.edu/cgi-bin/hgTracks?db=mm10&position=chr11%3A80267907-80254660
Mybl2	ENSMUSG00000017861.11	ENSMUSG00000017861.11:s:163075153-163075775	-0.012067044491860964;0.11091729068131193;-0.06555829194713152	2.8873769346880666e-05;0.5663196532799322;0.2559737461806268	0.019631354795383804;9.574622596216791e-07;4.085687734689536e-06	0.048;0.635;0.317	0.005;0.749;0.247	s|1e1.1o1|1e2.1o1|i	FALSE	FALSE	TRUE	3	3	1;1;0	chr2	+	163075775-163075919;163075775-163077787;163075776-163075918	163075153-163075775;163075919-163076035;163077787-163077889	163075776-163075918	http://genome.ucsc.edu/cgi-bin/hgTracks?db=mm10&position=chr2%3A163077889-163075153
Ccar1	ENSMUSG00000020074.6	ENSMUSG00000020074.6:s:62783234-62783266	-0.13362753708364705;0.29188913914371856;-0.07916388799768231	0.6663058525231135;0.9320105789226573;0.357625549381639	6.116250043097793e-07;1.4970570578375563e-07;1.8848754100853071e-06	0.193;0.350;0.456	0.016;0.693;0.291	s|1e1.1o1|1e2.1o1|i	FALSE	FALSE	TRUE	3	3	0;1;0	chr10	-	62782292-62783234;62780634-62783234;62780635-62783233	nan-62782292;62780441-62780634;62783234-62783266	62780635-62783233	http://genome.ucsc.edu/cgi-bin/hgTracks?db=mm10&position=chr10%3A62783266-62780441
Hmg20b	ENSMUSG00000020232.17	ENSMUSG00000020232.17:s:81350012-81350191	-0.006520410824137636;-0.17899051905794652;0.00010776182694128871;0.22190296162993417	0.0026991736572840935;0.7291223400471022;5.788104777058199e-05;0.835699557268363	0.00011649321921658462;4.6605500003682465e-07;0.00027200193613796664;2.82000436118042e-07	0.037;0.662;0.004;0.297	0.005;0.408;0.005;0.582	s|1e1.1o2|1e1.2o2|2e1.2o2|i	TRUE	TRUE	FALSE	4	2	1;1;1;0	chr10	-	81349602-81350134;81349488-81350134;81349488-81350012;81349603-81350011	81349380-81349602;81350012-81350191	81349603-81350011	http://genome.ucsc.edu/cgi-bin/hgTracks?db=mm10&position=chr10%3A81350191-81349380
Rnf130	ENSMUSG00000020376.16	ENSMUSG00000020376.16:s:50095776-50095980	0.11569609319040863;-0.12353897682020687;0.003553108103565598	0.5486327822614454;0.5874683912893409;0.01209505756654572	8.932062630930514e-07;7.73463752823389e-07;6.701745364862122e-05	0.471;0.442;0.077	0.628;0.281;0.085	s|1e1.1o1|1e2.1o1|i	FALSE	FALSE	TRUE	3	3	1;1;0	chr11	+	50095980-50099246;50095980-50104549;50095981-50099245	50095776-50095980;50099246-50099339;50104549-50104758	50095981-50099245	http://genome.ucsc.edu/cgi-bin/hgTracks?db=mm10&position=chr11%3A50104758-50095776
Ogdh	ENSMUSG00000020456.17	ENSMUSG00000020456.17:t:6296952-6297677	0.13829525841412632;-0.004244010694535394;-0.057413022375098474;-0.014202460567485886;-0.00023347786031669457	0.6027479782357229;0.003822340600071717;0.27029797535085076;0.02202380224145154;0.00013607090709272064	7.780400254910579e-05;0.0009920395647334823;0.00014232937346303487;0.0005385397288896199;0.002065111807069142	0.563;0.033;0.337;0.061;0.006	0.776;0.003;0.215;0.003;0.003	t|1e1.1o2|1e1.2o2|1e2.1o2|1e2.2o2|1e3.1o1	TRUE	FALSE	TRUE	5	4	1;1;1;1;1	chr11	+	6291693-6296952;6291769-6296952;6292291-6296952;6292513-6296952;6292714-6296952	6291633-6291769;6291985-6292513;6292605-6292714;6296952-6297677		http://genome.ucsc.edu/cgi-bin/hgTracks?db=mm10&position=chr11%3A6297677-6291633
Llgl2	ENSMUSG00000020782.18	ENSMUSG00000020782.18:t:115834797-115834902	-0.11178907599751003;0.09050372480101326;6.027426253150916e-05;0.008297300182864113;6.027426253150916e-05;6.027426253150916e-05;6.027426253150916e-05	0.5316036286189055;0.4038010371963486;4.048309381373782e-05;0.038649186693085084;4.048309381373782e-05;4.048309381373782e-05;4.048309381373782e-05	7.282436388644786e-05;9.002601673791418e-05;0.0033924731741515612;0.00045183160074294126;0.0033924731741515612;0.0033924731741515612;0.0033924731741515612	0.913;0.003;0.003;0.074;0.003;0.003;0.003	0.753;0.141;0.003;0.095;0.003;0.003;0.003	t|1e1.1o1|1e2.1o1|1e3.1o1|1e4.1o1|1e5.1o1|1e6.1o2|1e6.2o2	TRUE	FALSE	TRUE	7	7	1;0;1;1;1;1;1	chr11	+	115824177-115834797;115825252-115834797;115832182-115834797;115832918-115834797;115834052-115834797;115834365-115834797;115834479-115834797	nan-115825252;115824049-115824177;115831968-115832182;115832662-115832918;115833925-115834052;115834314-115834479;115834797-115834902		http://genome.ucsc.edu/cgi-bin/hgTracks?db=mm10&position=chr11%3A115834902-115824049
Mink1	ENSMUSG00000020827.18	ENSMUSG00000020827.18:t:70606920-70607144	0.12843315231800168;0.009574774634298665;-0.15529972508054662	0.5517886369266858;0.012508816126482445;0.6189867072465874	9.175009413366075e-07;4.5520058728487633e-05;7.749519124189419e-07	0.123;0.018;0.859	0.349;0.050;0.600	t|1e1.1o1|1e2.1o1|i	FALSE	FALSE	TRUE	3	3	1;1;1	chr11	+	70606164-70606920;70606717-70606920;70606718-70606919	70605950-70606164;70606631-70606717;70606920-70607144	70606718-70606919	http://genome.ucsc.edu/cgi-bin/hgTracks?db=mm10&position=chr11%3A70607144-70605950
Acly	ENSMUSG00000020917.17	ENSMUSG00000020917.17:t:100498621-100499098	0.10977486955295376;-0.10932492584509412;0.000784997705452027	0.535016377258841;0.5405064325663118;0.0005121235941875174	1.063954437609929e-06;1.013634463586932e-06;0.0008518799292106527	0.391;0.545;0.064	0.521;0.414;0.063	t|1e1.1o1|1e2.1o1|i	FALSE	FALSE	TRUE	3	3	1;1;0	chr11	-	100498762-100504203;100498762-100503160;100499099-100500578	100498621-100499098;100503160-100503189;100504203-100504293	100499099-100500578	http://genome.ucsc.edu/cgi-bin/hgTracks?db=mm10&position=chr11%3A100504293-100498621
Pole2	ENSMUSG00000020974.5	ENSMUSG00000020974.5:s:69207859-69207936	-0.07478915863589053;0.16705229967755417;-0.05612291852471432	0.28815265529973466;0.7211298362000625;0.24360217689303637	3.822638978800974e-06;4.595774155570086e-07;3.259993873849787e-06	0.133;0.591;0.278	0.014;0.819;0.166	s|1e1.1o1|1e2.1o1|i	FALSE	FALSE	TRUE	3	3	0;1;0	chr12	-	69207664-69207859;69206518-69207859;69206519-69207858	nan-69207664;69206410-69206518;69207859-69207936	69206519-69207858	http://genome.ucsc.edu/cgi-bin/hgTracks?db=mm10&position=chr12%3A69207936-69206410
Net1	ENSMUSG00000021215.14	ENSMUSG00000021215.14:t:3888871-3888978	-0.12208439810815133;0.12208435509980956	0.6009660890042499;0.6009656529953856	5.8355472046023316e-05;5.835035863522859e-05	0.339;0.661	0.171;0.829	t|1e1.1o1|1e2.1o1	FALSE	FALSE	TRUE	2	3	1;1	chr13	-	3888978-3907797;3888978-3893293	3888871-3888978;3893293-3893578;3907797-3907856		http://genome.ucsc.edu/cgi-bin/hgTracks?db=mm10&position=chr13%3A3907856-3888871
Meg3	ENSMUSG00000021268.17	ENSMUSG00000021268.17:s:109543700-109543849	0.15057741799160967;-0.1505774241723843	0.7353385391773672;0.7353387071981272	4.390465132740552e-05;4.3908494590239044e-05	0.365;0.635	0.533;0.467	s|1e1.1o1|2e1.1o1	TRUE	FALSE	FALSE	2	2	1;1	chr12	+	109543805-109544027;109543849-109544027	109543700-109543849;109544027-109544307		http://genome.ucsc.edu/cgi-bin/hgTracks?db=mm10&position=chr12%3A109544307-109543700
Meg3	ENSMUSG00000021268.17	ENSMUSG00000021268.17:s:109545398-109546542	-0.1391577290676291;0.007009556671862119;-7.109354495684395e-05;0.12124353856561229	0.6463345907424529;0.003657498277514236;6.920846183068586e-06;0.5643046792752539	6.064385557058571e-07;0.0001865909559110035;0.0006276546756714962;8.457908568344167e-07	0.442;0.035;0.004;0.520	0.243;0.049;0.002;0.707	s|1e1.3o3|1e2.1o2|1e2.2o2|i	FALSE	TRUE	TRUE	4	3	1;1;1;0	chr12	+	109546542-109549291;109546542-109549479;109546542-109549519;109546543-109549156	109545398-109546542;109549157-109549371;109549479-109549579	109546543-109549156	http://genome.ucsc.edu/cgi-bin/hgTracks?db=mm10&position=chr12%3A109549579-109545398
Kif2a	ENSMUSG00000021693.19	ENSMUSG00000021693.19:t:106987269-106987369	-0.0011793155967769562;0.1520875682005803;-0.13846475796183805	0.001386023142504686;0.6809001890272411;0.6265650164888585	0.0009120484091921233;6.559712682261375e-05;7.315754570202948e-05	0.014;0.098;0.888	0.005;0.310;0.685	t|1e1.1o1|1e2.1o2|1e2.2o2	TRUE	FALSE	TRUE	3	3	1;1;1	chr13	-	106987369-106990038;106987369-106988010;106987369-106987953	106987269-106987369;106987953-106988075;106990038-106990092		http://genome.ucsc.edu/cgi-bin/hgTracks?db=mm10&position=chr13%3A106990092-106987269
Capn7	ENSMUSG00000021893.13	ENSMUSG00000021893.13:s:31360125-31361245	-0.19271720922523622;0.1354792709116166;0.02704896044769153	0.7307004226699871;0.5822645607586925;0.1120004360655499	5.130590339241792e-07;8.180844129701895e-07;8.50777174214723e-06	0.682;0.221;0.095	0.402;0.444;0.153	s|1e1.1o1|2e1.1o1|i	TRUE	FALSE	FALSE	3	2	1;1;0	chr14	+	31360245-31363479;31361245-31363479;31361246-31363478	31360125-31361245;31363479-31363623	31361246-31363478	http://genome.ucsc.edu/cgi-bin/hgTracks?db=mm10&position=chr14%3A31363623-31360125
Gpr180	ENSMUSG00000022131.2	ENSMUSG00000022131.2:s:118137127-118137340	0.0585621978975675;-0.1046019756897667;0.03621493644169721	0.23430299754011122;0.46523942158373377;0.18089536340702828	3.910998577006004e-06;1.2466945481515168e-06;4.579430722614908e-06	0.059;0.630;0.308	0.158;0.441;0.398	s|1e1.1o1|1e2.1o2|i	FALSE	FALSE	TRUE	3	3	0;1;0	chr14	+	118137340-118137943;118137340-118139737;118137341-118139736	118137127-118137340;118137943-nan;118139737-118139895	118137341-118139736	http://genome.ucsc.edu/cgi-bin/hgTracks?db=mm10&position=chr14%3A118139895-118137127
Gpr180	ENSMUSG00000022131.2	ENSMUSG00000022131.2:t:118139737-118139895	-0.10500100358261934;0.05899824030715177;0.0361097563176853	0.4664213052036257;0.2372142212132096;0.18033660513250366	1.2422869309913764e-06;3.831608522273083e-06;4.5974699571099675e-06	0.630;0.059;0.308	0.443;0.161;0.397	t|1e1.1o1|2e2.1o1|i	FALSE	TRUE	TRUE	3	3	1;0;0	chr14	+	118137340-118139737;118138378-118139762;118137341-118139736	nan-118138378;118137127-118137340;118139737-118139895	118137341-118139736	http://genome.ucsc.edu/cgi-bin/hgTracks?db=mm10&position=chr14%3A118139895-118137127
Lrrc16b	ENSMUSG00000022211.8	ENSMUSG00000022211.8:s:55496941-55497050	0.2000907541325755;-0.2000908071189919	0.7445705437531432;0.7445707505701609	7.088940821753029e-05;7.089436295559803e-05	0.633;0.367	0.921;0.079	s|1e1.1o1|2e1.1o1	TRUE	FALSE	FALSE	2	2	1;0	chr14	+	55497045-55497138;55497050-55497138	55496941-55497050;55497138-55497207		http://genome.ucsc.edu/cgi-bin/hgTracks?db=mm10&position=chr14%3A55497207-55496941
Ywhaz	ENSMUSG00000022285.16	ENSMUSG00000022285.16:s:36794145-36794547	2.122764836228953e-05;0.2239703561254482;-0.23978845604511312;0.0007656491870206624	4.018732651492279e-06;0.937099686233664;0.9555269562080838;0.00011262734355180532	0.013144162244823038;2.0431460013931245e-05;1.8005413027433192e-05;0.006104615464293696	0.003;0.098;0.896;0.003	0.004;0.344;0.635;0.018	s|1e1.3o4|2e1.2o4|2e1.3o4|2e2.1o1	TRUE	TRUE	TRUE	4	3	1;0;1;1	chr15	-	36793675-36794461;36793678-36794145;36793675-36794145;36790988-36794145	36790684-36790988;36793479-36793837;36794145-36794547		http://genome.ucsc.edu/cgi-bin/hgTracks?db=mm10&position=chr15%3A36794547-36790684
Mtss1	ENSMUSG00000022353.9	ENSMUSG00000022353.9:s:58951470-58951680	-0.26628258025896345;0.2662826160500356	0.9515914721951779;0.9515914447038457	2.616051218706783e-05;2.615829910265473e-05	0.892;0.108	0.588;0.412	s|1e1.1o1|1e2.1o1	FALSE	FALSE	TRUE	2	3	1;0	chr15	-	58947520-58951470;58946019-58951470	58945846-58946019;58947326-58947520;58951470-58951680		http://genome.ucsc.edu/cgi-bin/hgTracks?db=mm10&position=chr15%3A58951680-58945846
Scrib	ENSMUSG00000022568.16	ENSMUSG00000022568.16:s:76066610-76066754	0.12512686523374317;-0.12512685767989035	0.6606214705423867;0.6606216025751886	3.963806638235517e-05;3.964168488579389e-05	0.808;0.192	0.957;0.043	s|1e1.1o2|1e1.2o2	FALSE	TRUE	FALSE	2	2	1;0	chr15	-	76066208-76066610;76066203-76066610	76066090-76066208;76066610-76066754		http://genome.ucsc.edu/cgi-bin/hgTracks?db=mm10&position=chr15%3A76066754-76066090
Hira	ENSMUSG00000022702.15	ENSMUSG00000022702.15:s:18896454-18896773	0.050276448874967;-0.2035289696032835;0.08767675885452131	0.22106551970076527;0.9444140527539674;0.408159448531963	3.6807907517304173e-06;4.177350187983819e-08;1.629445444002492e-06	0.511;0.298;0.186	0.606;0.074;0.320	s|1e1.1o1|2e1.1o1|i	TRUE	FALSE	FALSE	3	2	1;1;0	chr16	+	18896564-18897698;18896773-18897698;18896774-18897697	18896454-18896773;18897698-18897788	18896774-18897697	http://genome.ucsc.edu/cgi-bin/hgTracks?db=mm10&position=chr16%3A18897788-18896454
Ypel1	ENSMUSG00000022773.16	ENSMUSG00000022773.16:s:17069696-17070363	0.026520265521260224;0.011140741813845455;0.02853019434465068;-0.11475331709474916	0.1232057243923774;0.039219142160711276;0.18374812214835065;0.5447982070142563	0.0002220560940695282;0.00044175596781542703;0.0001862494558263761;6.902808653974635e-05	0.078;0.043;0.697;0.182	0.141;0.075;0.776;0.008	s|1e1.1o1|1e2.1o1|1e3.1o1|1e4.1o1	FALSE	FALSE	TRUE	4	5	1;1;1;1	chr16	+	17070363-17074627;17070363-17077193;17070363-17077775;17070363-17081598	17069696-17070363;17074627-17074752;17077193-17077402;17077775-17078619;17081598-17081641		http://genome.ucsc.edu/cgi-bin/hgTracks?db=mm10&position=chr16%3A17081641-17069696
Ypel1	ENSMUSG00000022773.16	ENSMUSG00000022773.16:t:17081598-17081641	-0.10340357289596147;0.08838611803469347;-0.004478745125233616	0.4739134071469969;0.3934326899385027;0.09986708602056937	1.5831590184367528e-06;1.6561428224613761e-06;9.08739078808729e-06	0.171;0.622;0.207	0.007;0.801;0.191	t|1e1.1o1|1e2.1o2|i	FALSE	FALSE	TRUE	3	3	1;1;0	chr16	+	17070363-17081598;17078054-17081598;17078620-17081597	17069696-17070363;17077775-17078619;17081598-17081641	17078620-17081597	http://genome.ucsc.edu/cgi-bin/hgTracks?db=mm10&position=chr16%3A17081641-17069696
Son	ENSMUSG00000022961.17	ENSMUSG00000022961.17:t:91674932-91675548	-0.08965727032441304;-0.01933687386184589;0.12556981865830963	0.4176370440696723;0.005754715859760953;0.6189086321458376	1.5984145624869939e-06;0.0001708912353968195;6.832046468782671e-07	0.739;0.059;0.201	0.612;0.028;0.360	t|1e1.1o1|1e2.1o1|i	FALSE	FALSE	TRUE	3	3	1;1;0	chr16	+	91671465-91675401;91674774-91675401;91674775-91674931	91671349-91671465;91674695-91674774;91674932-91675548	91674775-91674931	http://genome.ucsc.edu/cgi-bin/hgTracks?db=mm10&position=chr16%3A91675548-91671349
Rttn	ENSMUSG00000023066.9	ENSMUSG00000023066.9:s:89081894-89081984	-0.13588234167267071;0.13588233890156226	0.6692717699940027;0.669271716006375	4.668943484231747e-05;4.668512060567877e-05	0.195;0.805	0.013;0.987	s|1e1.1o1|1e2.1o1	FALSE	FALSE	TRUE	2	3	0;1	chr18	+	89081984-89088063;89081984-89090427	89081894-89081984;89088063-nan;89090427-89090616		http://genome.ucsc.edu/cgi-bin/hgTracks?db=mm10&position=chr18%3A89090616-89081894
Thada	ENSMUSG00000024251.9	ENSMUSG00000024251.9:s:84466094-84466196	-0.14507134259071622;0.17210783944875277;-0.0005572417173079331	0.6368780248571324;0.7818312976375107;0.06775163882452137	6.458189728553165e-07;3.033684444978392e-07;1.3893593091562906e-05	0.670;0.116;0.210	0.456;0.337;0.212	s|1e1.1o2|1e1.2o2|i	FALSE	TRUE	FALSE	3	2	1;0;0	chr17	-	84464501-84466094;84464454-84466094;84464502-84466093	84464357-84464501;84466094-84466196	84464502-84466093	http://genome.ucsc.edu/cgi-bin/hgTracks?db=mm10&position=chr17%3A84466196-84464357
Cep192	ENSMUSG00000024542.8	ENSMUSG00000024542.8:s:67802986-67803156	-0.10542991322788248;0.028020173383851616;0.05200997012205585	0.5001058617603426;0.02439342052691085;0.22334501367339565	1.0797252949501512e-06;4.75784117512863e-05;3.77520820770208e-06	0.820;0.005;0.176	0.659;0.068;0.275	s|1e1.1o1|1e2.1o1|i	FALSE	FALSE	TRUE	3	3	1;0;0	chr18	+	67803156-67804366;67803156-67807257;67803157-67804365	67802986-67803156;67804366-67804494;67807257-67807405	67803157-67804365	http://genome.ucsc.edu/cgi-bin/hgTracks?db=mm10&position=chr18%3A67807405-67802986
Smc5	ENSMUSG00000024943.8	ENSMUSG00000024943.8:s:23214642-23214740	0.24072589685159138;-0.21712598902465555;-0.009592406231160694	0.985220847249469;0.9551668870643278;0.018421324860187417	8.562503264013108e-09;3.6447888596136124e-08;4.645545174442045e-05	0.199;0.628;0.177	0.450;0.395;0.154	s|1e1.1o1|2e1.1o1|i	TRUE	FALSE	FALSE	3	2	0;1;0	chr19	-	23214170-23214645;23214170-23214642;23214171-23214641	23214066-23214170;23214642-23214740	23214171-23214641	http://genome.ucsc.edu/cgi-bin/hgTracks?db=mm10&position=chr19%3A23214740-23214066
Smc5	ENSMUSG00000024943.8	ENSMUSG00000024943.8:s:23218405-23218530	0.1402627745977775;0.016578030978322653;-0.1476347514547114	0.7483172666095352;0.09903498002165528;0.6838288153356286	3.410146022660355e-07;9.282862454107477e-06;5.066121183672223e-07	0.040;0.461;0.500	0.201;0.506;0.296	s|1e1.1o1|1e2.1o1|i	FALSE	FALSE	TRUE	3	3	0;1;0	chr19	-	23215199-23218405;23214740-23218405;23215200-23218404	23214642-23214740;23215155-23215199;23218405-23218530	23215200-23218404	http://genome.ucsc.edu/cgi-bin/hgTracks?db=mm10&position=chr19%3A23218530-23214642
Smc5	ENSMUSG00000024943.8	ENSMUSG00000024943.8:t:23214642-23214740	-0.014719548751483891;0.13175229366634159;-0.09783176489785117	0.10243292740870623;0.6346741097304431;0.4607163310325715	8.917484741854942e-06;6.235325244296065e-07;1.2965918064766768e-06	0.497;0.183;0.318	0.474;0.356;0.168	t|1e1.1o1|1e2.1o1|i	FALSE	FALSE	TRUE	3	3	1;0;0	chr19	-	23214740-23218405;23214740-23215155;23214741-23215154	23214642-23214740;23215155-23215199;23218405-23218530	23214741-23215154	http://genome.ucsc.edu/cgi-bin/hgTracks?db=mm10&position=chr19%3A23218530-23214642
Hps1	ENSMUSG00000025188.15	ENSMUSG00000025188.15:s:42759706-42759850	-0.1063585311050398;0.10635850541539998	0.46660376227597544;0.46660352642848507	0.00010705528155185995;0.00010704849561718466	0.530;0.470	0.332;0.668	s|1e1.1o1|1e2.1o2	FALSE	FALSE	TRUE	2	3	1;1	chr19	-	42759307-42759706;42757906-42759706	42757665-42757906;42758081-42759307;42759706-42759850		http://genome.ucsc.edu/cgi-bin/hgTracks?db=mm10&position=chr19%3A42759850-42757665
Rps24	ENSMUSG00000025290.16	ENSMUSG00000025290.16:s:24493383-24493493	7.771559642100311e-16;0.19511383441905544;-0.17359115950687043;-0.018183587042753413	8.376998831450972e-21;0.9364859484308813;0.8861422069746208;0.009593180179174546	0.999999999936847;3.710635689394585e-08;4.415884613528931e-08;0.00010902646804178406	0.004;0.173;0.707;0.118	0.003;0.380;0.523;0.098	s|1e1.1o1|1e2.1o1|1e3.1o1|i	FALSE	FALSE	TRUE	4	4	0;1;1;0	chr14	+	24493493-24494052;24493493-24495430;24493493-24495775;24493494-24494051	24493383-24493493;24494052-24494069;24495430-24495449;24495775-24496146	24493494-24494051	http://genome.ucsc.edu/cgi-bin/hgTracks?db=mm10&position=chr14%3A24496146-24493383
Pidd1	ENSMUSG00000025507.13	ENSMUSG00000025507.13:s:141440976-141441101	0.2847105854515899;-0.2847106407230906	0.9009594058824462;0.9009595228001127	4.8365726792771666e-05;4.8369145966287164e-05	0.609;0.391	0.966;0.034	s|1e1.1o2|1e1.2o2	FALSE	TRUE	FALSE	2	2	1;0	chr7	-	141440865-141440976;141440777-141440976	141440686-141440865;141440976-141441101		http://genome.ucsc.edu/cgi-bin/hgTracks?db=mm10&position=chr7%3A141441101-141440686
Rev1	ENSMUSG00000026082.11	ENSMUSG00000026082.11:s:38083704-38083849	-0.10175445900887459;0.16859698820939104;-0.014836672259744069	0.47166452669504233;0.8204770262661025;0.0795430085024539	1.1942777364826185e-06;2.124642177673663e-07;1.1694569360121143e-05	0.646;0.091;0.258	0.484;0.292;0.225	s|1e1.2o2|1e2.1o2|i	FALSE	FALSE	TRUE	3	3	1;1;0	chr1	-	38081358-38083704;38079398-38083704;38081362-38083703	38079078-38079398;38081159-38081361;38083704-38083849	38081362-38083703	http://genome.ucsc.edu/cgi-bin/hgTracks?db=mm10&position=chr1%3A38083849-38079078
Rev1	ENSMUSG00000026082.11	ENSMUSG00000026082.11:t:38079078-38079398	0.19406531001189622;-0.0583048752325512;-0.03770668073888599;-0.01802100906797354	0.8187771792264202;0.2519549225886223;0.19078770582862573;0.09626840031591678	2.59187494543883e-07;3.1425019597630666e-06;4.279406481844106e-06;9.431926014991099e-06	0.132;0.239;0.401;0.220	0.379;0.128;0.318;0.170	t|1e1.1o1|1e2.1o1|2e2.1o1|i	FALSE	TRUE	TRUE	4	3	1;1;1;0	chr1	-	38079398-38083704;38079398-38081159;38079395-38081159;38079399-38081158	38079078-38079398;38081159-38081361;38083704-38083849	38079399-38081158	http://genome.ucsc.edu/cgi-bin/hgTracks?db=mm10&position=chr1%3A38083849-38079078
Rev1	ENSMUSG00000026082.11	ENSMUSG00000026082.11:t:38108404-38108467	-0.18817567832583376;0.1353937719578577;0.01338335509298714	0.768813406886082;0.6098706571899098;0.03777763416258963	5.149618126942812e-05;6.8383740550613e-05;0.00036882002022074756	0.968;0.016;0.016	0.702;0.228;0.070	t|1e1.1o1|1e2.1o1|1e3.1o1	FALSE	FALSE	TRUE	3	4	1;1;1	chr1	-	38108467-38129462;38108467-38128252;38108467-38121133	38108404-38108467;38121133-38121209;38128252-38128317;38129462-38129801		http://genome.ucsc.edu/cgi-bin/hgTracks?db=mm10&position=chr1%3A38129801-38108404
Ralgps2	ENSMUSG00000026594.14	ENSMUSG00000026594.14:t:156818877-156819918	0.1013949414674077;-0.17730119661904414;0.02824704346078008	0.46274476679778254;0.7992393620257099;0.09721952217839824	1.2458126824668736e-06;2.782527168676552e-07;1.0021909189930622e-05	0.515;0.359;0.121	0.686;0.142;0.175	t|1e1.1o1|1e2.1o1|i	FALSE	FALSE	TRUE	3	3	1;1;0	chr1	-	156819918-156823991;156819918-156821387;156819919-156821386	156818877-156819918;156821387-156821464;156823991-156824045	156819919-156821386	http://genome.ucsc.edu/cgi-bin/hgTracks?db=mm10&position=chr1%3A156824045-156818877
Fam188a	ENSMUSG00000026767.12	ENSMUSG00000026767.12:s:12403998-12404168	0.03244358230052619;-0.11668322592528832;0.0020260816789680006;0.06619258833744922	0.09487884498925914;0.5306463767353483;0.0020217720976236668;0.28925810592875634	1.0603446383728246e-05;9.678564897308561e-07;0.00011898586958117296;2.7081237855847845e-06	0.053;0.821;0.020;0.106	0.114;0.632;0.027;0.225	s|1e1.1o2|1e1.2o2|1e2.1o1|i	FALSE	TRUE	TRUE	4	3	0;1;1;0	chr2	-	12401102-12403998;12401076-12403998;12400137-12403998;12401103-12403997	12399659-12400137;12401025-12401102;12403998-12404168	12401103-12403997	http://genome.ucsc.edu/cgi-bin/hgTracks?db=mm10&position=chr2%3A12404168-12399659
Fam188a	ENSMUSG00000026767.12	ENSMUSG00000026767.12:t:12401025-12401102	0.03311841193545182;0.00017947040887276127;-0.11694448481162131;0.06796854413457781	0.09947493196806549;8.889159332475907e-05;0.5326783452655793;0.2992538489980577	1.0039917161881046e-05;0.00021376136984424532;9.614259656176571e-07;2.5696743254453175e-06	0.054;0.004;0.834;0.107	0.117;0.006;0.646;0.230	t|1e1.1o1|2e2.1o1|2e3.1o1|i	FALSE	TRUE	TRUE	4	4	0;1;1;0	chr2	-	12401102-12403998;12401076-12405860;12401076-12403998;12401103-12403997	12401025-12401102;12403998-12404168;12405860-12405920	12401103-12403997	http://genome.ucsc.edu/cgi-bin/hgTracks?db=mm10&position=chr2%3A12405920-12401025
Sdccag3	ENSMUSG00000026927.17	ENSMUSG00000026927.17:t:26387556-26387671	-0.1249754474146417;0.0016428211221372183;0.04216276773696469;0.05014208790249846	0.5915255932447216;0.00047332766656349494;0.13073747558410617;0.22859338078661096	6.796828010136036e-05;0.007593264618201978;0.00017872717447765026;0.00014338256523833276	0.622;0.025;0.047;0.306	0.455;0.033;0.118;0.395	t|1e1.1o1|1e2.1o1|1e3.1o1|1e4.1o1	FALSE	FALSE	TRUE	4	5	1;1;1;1	chr2	-	26387671-26389149;26387671-26388916;26387671-26388586;26387671-26388492	26387556-26387671;26388492-26388560;26388586-26388694;26388916-26389065;26389149-26389316		http://genome.ucsc.edu/cgi-bin/hgTracks?db=mm10&position=chr2%3A26389316-26387556
Sdccag3	ENSMUSG00000026927.17	ENSMUSG00000026927.17:t:26388492-26388560	-0.247963557704864;0.24796355744385662	0.8962247754056096;0.8962246926827199	4.186247748605432e-05;4.1859037186505604e-05	0.672;0.328	0.371;0.629	t|1e1.1o1|1e2.1o1	FALSE	FALSE	TRUE	2	3	1;1	chr2	-	26388560-26389149;26388560-26388916	26388492-26388560;26388916-26389065;26389149-26389316		http://genome.ucsc.edu/cgi-bin/hgTracks?db=mm10&position=chr2%3A26389316-26388492
Elp4	ENSMUSG00000027167.11	ENSMUSG00000027167.11:s:105904269-105904564	-0.061266492075599824;0.168499050872359;-0.05965700891142826	0.23226535402891663;0.7473094284013146;0.26098135871196065	0.00015124722598724993;5.1239694408385626e-05;0.00012923706903567034	0.125;0.719;0.154	0.011;0.945;0.044	s|1e1.1o1|1e2.1o1|1e3.1o1	FALSE	FALSE	TRUE	3	4	1;1;0	chr2	-	105903380-105904269;105896937-105904269;105866080-105904269	105866070-105866080;105896902-105896937;105903301-105903380;105904269-105904564		http://genome.ucsc.edu/cgi-bin/hgTracks?db=mm10&position=chr2%3A105904564-105866070
Nphp1	ENSMUSG00000027378.16	ENSMUSG00000027378.16:s:127788786-127788897	0.1221685108882136;-0.12216852745292468	0.5963726751955971;0.596372819159422	5.7014676214059336e-05;5.7019653441403584e-05	0.803;0.197	0.978;0.022	s|1e1.1o1|1e2.1o1	FALSE	FALSE	TRUE	2	3	1;0	chr2	-	127780136-127788786;127779164-127788786	127779104-127779164;127780063-127780136;127788786-127788897		http://genome.ucsc.edu/cgi-bin/hgTracks?db=mm10&position=chr2%3A127788897-127779104
Nphp1	ENSMUSG00000027378.16	ENSMUSG00000027378.16:t:127779104-127779164	-0.1385335922395458;0.13853357798052454	0.6786889701520958;0.6786888383898696	4.6145701208311074e-05;4.6141458211098734e-05	0.199;0.801	0.013;0.987	t|1e1.1o1|1e2.1o1	FALSE	FALSE	TRUE	2	3	0;1	chr2	-	127779164-127788786;127779164-127780063	127779104-127779164;127780063-127780136;127788786-127788897		http://genome.ucsc.edu/cgi-bin/hgTracks?db=mm10&position=chr2%3A127788897-127779104
Tbl1xr1	ENSMUSG00000027630.13	ENSMUSG00000027630.13:t:22148942-22149008	0.007235725851879499;0.021871154316293186;0.13206265182754046;-0.1822497289514208;-5.7571168447640364e-06;-5.7571168447640364e-06	0.07440707057149175;0.015658429793736345;0.6875996090485836;0.8565405630222316;1.4300282800464043e-07;1.4300282800464043e-07	0.0002928514833308582;0.0012132130413130236;3.9903385579566635e-05;2.921689216428547e-05;0.04023896771091762;0.04023896771091762	0.485;0.035;0.100;0.377;0.002;0.002	0.497;0.071;0.253;0.171;0.001;0.001	t|1e1.1o1|1e2.1o1|1e3.1o1|1e4.1o1|1e5.1o1|1e6.1o1	FALSE	FALSE	TRUE	6	7	1;1;1;1;1;1	chr3	+	22076954-22148942;22077427-22148942;22089522-22148942;22102947-22148942;22114613-22148942;22140538-22148942	22076652-22076954;22077284-22077427;22089413-22089522;22102867-22102947;22114489-22114613;22140435-22140538;22148942-22149008		http://genome.ucsc.edu/cgi-bin/hgTracks?db=mm10&position=chr3%3A22149008-22076652
Pik3ca	ENSMUSG00000027665.13	ENSMUSG00000027665.13:s:32454379-32454500	-0.1084783117283593;0.10847831553775397	0.4761439188864909;0.4761437171892033	1.2115308288818127e-06;1.211494713428303e-06	0.674;0.326	0.477;0.523	s|1e1.1o1|i	FALSE	FALSE	FALSE	2	2	1;0	chr3	+	32454500-32456093;32454501-32456092	32454379-32454500;32456093-32456171	32454501-32456092	http://genome.ucsc.edu/cgi-bin/hgTracks?db=mm10&position=chr3%3A32456171-32454379
Pmf1	ENSMUSG00000028066.15	ENSMUSG00000028066.15:t:88394143-88394570	-0.0598716314540994;0.12140574940689833;-0.01176009712511527	0.28371925396479675;0.6013378740852462;0.11326481923015133	2.58967309696434e-06;7.317976507755257e-07;7.893088830424055e-06	0.709;0.037;0.254	0.571;0.203;0.221	t|1e1.2o2|1e2.2o2|i	FALSE	FALSE	TRUE	3	3	1;1;0	chr3	-	88394570-88395905;88394570-88395714;88394571-88395713	88394143-88394570;88395714-88395810;88395905-88396720	88394571-88395713	http://genome.ucsc.edu/cgi-bin/hgTracks?db=mm10&position=chr3%3A88396720-88394143
Kif24	ENSMUSG00000028438.16	ENSMUSG00000028438.16:t:41428345-41428982	-0.3027578846386643;0.30275788058201164	0.9253372074374494;0.9253371440518003	4.635720488710415e-05;4.635365187995611e-05	0.933;0.067	0.573;0.427	t|1e1.1o1|1e2.1o1	FALSE	FALSE	TRUE	2	3	1;1	chr4	-	41428982-41464710;41428982-41429267	41428345-41428982;41429267-41429411;41464710-41464887		http://genome.ucsc.edu/cgi-bin/hgTracks?db=mm10&position=chr4%3A41464887-41428345
Eps15	ENSMUSG00000028552.13	ENSMUSG00000028552.13:s:109321128-109321325	-0.2286814344603154;0.22868146827069663	0.9668386866993178;0.9668386518295418	1.1956438946358894e-05;1.1955425502685939e-05	0.954;0.046	0.709;0.291	s|1e1.1o1|2e1.1o1	TRUE	FALSE	FALSE	2	2	1;1	chr4	+	109321217-109322070;109321325-109322070	109321128-109321325;109322070-109322215		http://genome.ucsc.edu/cgi-bin/hgTracks?db=mm10&position=chr4%3A109322215-109321128
Eif4g3	ENSMUSG00000028760.16	ENSMUSG00000028760.16:s:138177917-138178010	-0.12581513143987513;0.11292196873577554;0.014720803264287286	0.5540584734677855;0.5382489213782822;0.11649189042086276	8.984586165050601e-07;9.277105361507089e-07;7.68604877232626e-06	0.546;0.114;0.340	0.340;0.283;0.378	s|1e1.1o3|1e1.2o3|i	FALSE	TRUE	FALSE	3	2	1;1;0	chr4	+	138178010-138180490;138178010-138180547;138178011-138180489	138177917-138178010;138180490-138180607	138178011-138180489	http://genome.ucsc.edu/cgi-bin/hgTracks?db=mm10&position=chr4%3A138180607-138177917
Eif4g3	ENSMUSG00000028760.16	ENSMUSG00000028760.16:t:138082893-138082988	-0.10391829082637538;0.06889485822262026;0.01511510399684655	0.47387457091317187;0.3271771204145463;0.09224129820758858	9.457023897496697e-05;0.0001291646817136935;0.00025498303229021246	0.404;0.431;0.166	0.227;0.571;0.200	t|1e1.1o1|1e2.2o2|2e2.2o2	FALSE	TRUE	TRUE	3	3	1;1;0	chr4	+	138045418-138082893;138058077-138082893;138058077-138082914	138045343-138045418;138057949-138058077;138082893-138082988		http://genome.ucsc.edu/cgi-bin/hgTracks?db=mm10&position=chr4%3A138082988-138045343
Eya3	ENSMUSG00000028886.15	ENSMUSG00000028886.15:s:132672896-132673032	-0.21481984996352732;0.21481984301602594	0.8760367102428376;0.8760366529321374	3.649268341820999e-05;3.648956607713082e-05	0.408;0.592	0.153;0.847	s|1e1.1o1|1e2.1o1	FALSE	FALSE	TRUE	2	3	1;1	chr4	+	132673032-132680756;132673032-132689705	132672896-132673032;132680756-132680893;132689705-132689790		http://genome.ucsc.edu/cgi-bin/hgTracks?db=mm10&position=chr4%3A132689790-132672896
Man2b2	ENSMUSG00000029119.9	ENSMUSG00000029119.9:s:36817556-36817697	-0.15064114977406387;0.15064114718243296	0.6862031202695463;0.686202870169791	5.8101852119185615e-05;5.809722454372737e-05	0.944;0.056	0.731;0.269	s|1e1.1o2|1e1.2o2	FALSE	TRUE	FALSE	2	2	1;0	chr5	-	36816243-36817556;36816192-36817556	36816059-36816243;36817556-36817697		http://genome.ucsc.edu/cgi-bin/hgTracks?db=mm10&position=chr5%3A36817697-36816059
Klf3	ENSMUSG00000029178.14	ENSMUSG00000029178.14:t:64815850-64816830	-0.11262848328870723;-0.0015220922729994825;9.867133170128649e-05;9.867133170128649e-05;0.11846223201672332	0.5315054337481946;0.010098610332877756;1.3779990354583968e-05;1.3779990354583968e-05;0.5703928122061064	9.786295254166077e-07;8.521977666359204e-05;0.00038707875036766504;0.00038707875036766504;8.588165955917621e-07	0.821;0.058;0.002;0.002;0.118	0.648;0.057;0.004;0.004;0.289	t|1e1.1o1|1e2.1o2|1e2.2o2|2e2.1o2|i	TRUE	TRUE	TRUE	5	3	1;1;1;1;0	chr5	+	64803791-64816735;64812503-64816735;64812507-64816735;64812503-64816736;64812508-64815849	64803388-64803791;64812339-64812507;64815850-64816830	64812508-64815849	http://genome.ucsc.edu/cgi-bin/hgTracks?db=mm10&position=chr5%3A64816830-64803388
Mtf2	ENSMUSG00000029267.17	ENSMUSG00000029267.17:t:108072915-108073454	0.007169995935489519;-0.11784918284573383;0.10193968062561883	0.003398842366869255;0.5856888517712331;0.49222223165176	0.00023908792501844967;8.023425432934772e-07;1.1842679659920547e-06	0.043;0.352;0.604	0.054;0.200;0.745	t|1e1.1o1|1e2.1o3|i	FALSE	FALSE	TRUE	3	3	1;1;0	chr5	+	108065965-108073307;108069363-108073307;108069586-108072914	108065674-108065965;108069162-108069585;108072915-108073454	108069586-108072914	http://genome.ucsc.edu/cgi-bin/hgTracks?db=mm10&position=chr5%3A108073454-108065674
Mtf2	ENSMUSG00000029267.17	ENSMUSG00000029267.17:t:108100813-108100983	0.08775480818309904;-0.10095983556513398;-0.0032480474114459246	0.40873979278012107;0.5043386570147261;0.030289739079410856	1.6977787258255707e-06;1.2820731533080831e-06;3.038474265670832e-05	0.681;0.143;0.176	0.812;0.024;0.164	t|1e1.1o1|1e2.1o1|i	FALSE	FALSE	TRUE	3	3	1;1;0	chr5	+	108099186-108100813;108099731-108100813;108099732-108100812	108099119-108099186;108099654-108099731;108100813-108100983	108099732-108100812	http://genome.ucsc.edu/cgi-bin/hgTracks?db=mm10&position=chr5%3A108100983-108099119
Camkk2	ENSMUSG00000029471.13	ENSMUSG00000029471.13:s:122743870-122743957	-0.12091292226575953;0.165814567232785;-0.018809938640043777	0.5413999842631224;0.6954429291531893;0.06680843887261767	9.365250592807683e-07;5.282429490135196e-07;1.3772580245485777e-05	0.454;0.405;0.143	0.257;0.644;0.099	s|1e1.1o1|1e2.1o1|i	FALSE	FALSE	TRUE	3	3	1;1;0	chr5	-	122742228-122743870;122737533-122743870;122742229-122743869	122737433-122737533;122740619-122742228;122743870-122743957	122742229-122743869	http://genome.ucsc.edu/cgi-bin/hgTracks?db=mm10&position=chr5%3A122743957-122737433
Camkk2	ENSMUSG00000029471.13	ENSMUSG00000029471.13:t:122737433-122737533	0.2532322758667787;-0.3046263322511951;0.01665874079242375	0.8885185887877931;0.9634561926167106;0.04741287464307461	2.0647289566646425e-07;7.753439290603126e-08;2.0924018028334324e-05	0.441;0.487;0.069	0.748;0.151;0.101	t|1e1.1o1|1e2.1o2|i	FALSE	FALSE	TRUE	3	3	1;1;0	chr5	-	122737533-122743870;122737533-122742100;122737534-122740618	122737433-122737533;122740619-122742228;122743870-122743957	122737534-122740618	http://genome.ucsc.edu/cgi-bin/hgTracks?db=mm10&position=chr5%3A122743957-122737433
Cul1	ENSMUSG00000029686.15	ENSMUSG00000029686.15:t:47484744-47485177	-9.741000037901748e-06;-0.12583319546028465;0.13289190828093903	1.4617682038540494e-08;0.6117703546632413;0.6452116270870143	0.26866099400181465;5.966484543917794e-05;5.5565133448709806e-05	0.008;0.593;0.399	0.002;0.439;0.559	t|1e1.2o2|1e2.1o1|1e3.1o1	FALSE	FALSE	TRUE	3	4	1;1;1	chr6	+	47453627-47484744;47454029-47484744;47454483-47484744	47453398-47453627;47453837-47454029;47454320-47454483;47484744-47485177		http://genome.ucsc.edu/cgi-bin/hgTracks?db=mm10&position=chr6%3A47485177-47453398
Prdm5	ENSMUSG00000029913.14	ENSMUSG00000029913.14:s:65859357-65859478	-0.1727582645300532;0.17275820625130292	0.6986763758306551;0.6986761214379359	7.22305469581519e-05;7.222538194802744e-05	0.363;0.637	0.109;0.891	s|1e1.1o1|1e2.1o1	FALSE	FALSE	TRUE	2	3	0;1	chr6	+	65859478-65861088;65859478-65862915	65859357-65859478;65861088-65861139;65862915-65862994		http://genome.ucsc.edu/cgi-bin/hgTracks?db=mm10&position=chr6%3A65862994-65859357
Zfp638	ENSMUSG00000030016.14	ENSMUSG00000030016.14:t:83934949-83935010	-0.012334584626598989;-0.1342822983152634;0.22713284069215048;-0.024584136376685262	0.0035854176753733493;0.698717343475627;0.9517793541799724;0.06153412181854931	0.0001596389694035194;4.744561438174699e-07;4.694108186236803e-08;1.6163100188149038e-05	0.048;0.246;0.526;0.178	0.001;0.086;0.776;0.134	t|1e1.1o1|1e2.1o3|1e3.2o3|i	FALSE	FALSE	TRUE	4	4	1;1;1;0	chr6	+	83867242-83934949;83914479-83934949;83930165-83934949;83931844-83934948	83867109-83867242;83914367-83915896;83928653-83931843;83934949-83935010	83931844-83934948	http://genome.ucsc.edu/cgi-bin/hgTracks?db=mm10&position=chr6%3A83935010-83867109
Thumpd3	ENSMUSG00000030264.14	ENSMUSG00000030264.14:t:113055639-113056115	0.20333652719482123;-0.20333646382036838	0.9319531812408637;0.9319531098358206	1.117199761198507e-05;1.1173017293808485e-05	0.746;0.254	0.993;0.007	t|1e1.1o2|1e2.1o2	FALSE	FALSE	TRUE	2	3	1;0	chr6	+	113049416-113055639;113050936-113055639	113049339-113049542;113050757-113051037;113055639-113056115		http://genome.ucsc.edu/cgi-bin/hgTracks?db=mm10&position=chr6%3A113056115-113049339
Nipa2	ENSMUSG00000030452.16	ENSMUSG00000030452.16:s:55962187-55962392	-0.11109094182647575;0.10120485490810546;0.0011702750306218277;0.0011702750306218277	0.4780049826131277;0.4426649104563759;0.0025042485910875376;0.0025042485910875376	9.906520350932979e-05;0.00010241541136887106;0.0007107587752808453;0.0007107587752808453	0.925;0.061;0.007;0.007	0.725;0.246;0.014;0.014	s|1e1.1o1|1e2.2o2|1e3.2o2|2e4.1o1	TRUE	FALSE	TRUE	4	5	1;1;1;1	chr7	-	55961572-55962200;55944709-55962200;55937662-55962200;55961572-55962187	55937572-55938068;55944481-55944947;55961452-55961572;55962187-55962392		http://genome.ucsc.edu/cgi-bin/hgTracks?db=mm10&position=chr7%3A55962392-55937572
Nipa2	ENSMUSG00000030452.16	ENSMUSG00000030452.16:t:55961452-55961572	0.08483396535947751;-0.34867352673303237;4.617247944494776e-05;4.617247944494776e-05;0.17059919382693917	0.36986651656256114;0.9762573699011717;4.636180014325977e-05;4.636180014325977e-05;0.6966431586000835	2.492419903274209e-06;7.641719135254021e-08;0.000277680015945414;0.000277680015945414;5.418804462421246e-07	0.022;0.618;0.004;0.004;0.353	0.145;0.246;0.004;0.004;0.601	t|1e1.1o1|1e2.1o2|1e2.2o2|1e3.1o1|i	TRUE	FALSE	TRUE	5	4	1;1;1;1;1	chr7	-	55961572-55962396;55961572-55962200;55961572-55962187;55961572-55961964;55961573-55961963	55961452-55961572;55961964-55962173;55962187-55962392;55962396-55962476	55961573-55961963	http://genome.ucsc.edu/cgi-bin/hgTracks?db=mm10&position=chr7%3A55962476-55961452
Fgfr2	ENSMUSG00000030849.18	ENSMUSG00000030849.18:t:130241029-130241277	0.21847593015810746;-0.1990417858492079;0.0050293527618229614	0.8902717970837558;0.7839995057095408;0.05445123681828324	1.4537141149740238e-07;3.610138205045743e-07;1.7347590412719605e-05	0.075;0.815;0.108	0.336;0.555;0.113	t|1e1.1o1|1e2.1o1|i	FALSE	FALSE	TRUE	3	3	1;1;0	chr7	-	130241277-130261749;130241277-130242378;130241278-130242377	130241029-130241277;130242378-130242644;130261749-130262066	130241278-130242377	http://genome.ucsc.edu/cgi-bin/hgTracks?db=mm10&position=chr7%3A130262066-130241029
Pgap2	ENSMUSG00000030990.18	ENSMUSG00000030990.18:t:102226271-102226385	-0.0008284145422883112;-0.13335735253115266;0.1418295932004838;1.8721920794317623e-06	8.466391536424732e-05;0.6984189793861503;0.7359271635824823;4.2406232109837494e-07	0.013074243518102713;3.5546552177301294e-05;3.4626086642426845e-05;0.03743338945749203	0.023;0.225;0.749;0.003	0.013;0.066;0.918;0.003	t|1e1.1o1|1e2.1o1|1e3.2o2|1e4.1o1	FALSE	FALSE	TRUE	4	5	1;1;1;1	chr7	+	102210591-102226271;102223150-102226271;102223490-102226271;102225860-102226271	102210335-102210591;102223028-102223150;102223379-102223490;102225818-102225860;102226271-102226385		http://genome.ucsc.edu/cgi-bin/hgTracks?db=mm10&position=chr7%3A102226385-102210335
Slit2	ENSMUSG00000031558.15	ENSMUSG00000031558.15:s:48189429-48189592	0.0009760118575721555;-0.14153972060504652;0.1333689397484862	0.0023088001864054225;0.7092288535613076;0.6872821060997387	8.155747302818206e-05;4.0776088394700594e-07;4.818138216499193e-07	0.014;0.972;0.014	0.024;0.781;0.195	s|1e1.1o1|1e2.1o1|i	FALSE	FALSE	TRUE	3	3	1;1;0	chr5	+	48189592-48191003;48189592-48192193;48189593-48191002	48189429-48189592;48191003-48191014;48192193-48192331	48189593-48191002	http://genome.ucsc.edu/cgi-bin/hgTracks?db=mm10&position=chr5%3A48192331-48189429
Kifc3	ENSMUSG00000031788.14	ENSMUSG00000031788.14:t:95099828-95100452	0.16772794595959026;-0.16772793799471047	0.6896481463610895;0.6896483113436604	6.936322066626414e-05;6.936842342197824e-05	0.092;0.908	0.341;0.659	t|1e1.1o1|1e2.1o1	FALSE	FALSE	TRUE	2	3	0;1	chr8	-	95100452-95101409;95100452-95100647	95099828-95100452;95100647-95100673;95101409-95101517		http://genome.ucsc.edu/cgi-bin/hgTracks?db=mm10&position=chr8%3A95101517-95099828
Afg3l1	ENSMUSG00000031967.15	ENSMUSG00000031967.15:s:123498588-123498933	-0.10399723373537476;0.06796768534643177;0.02255405765017661	0.519681767714078;0.20473468672416476;0.03708286925922991	1.1640357595599227e-06;7.454060173116452e-06;2.551803634780886e-05	0.917;0.017;0.066	0.783;0.107;0.107	s|1e1.1o1|1e2.2o2|i	FALSE	FALSE	TRUE	3	3	1;1;0	chr8	+	123498698-123499992;123498698-123501233;123498934-123499991	123498588-123498933;123499992-123500107;123501086-123501433	123498934-123499991	http://genome.ucsc.edu/cgi-bin/hgTracks?db=mm10&position=chr8%3A123501433-123498588
Ilf3	ENSMUSG00000032178.13	ENSMUSG00000032178.13:s:21387700-21387797	-0.10367153591461847;0.012699964232555844;0.09619233329167196;-0.011249239727080761	0.5090791777753059;0.004671661728366324;0.45339365353324806;0.05157943421806942	1.2024065493276836e-06;0.00020239791740697677;1.3275185033723678e-06;1.8356633399774225e-05	0.261;0.042;0.456;0.244	0.123;0.059;0.600;0.226	s|1e1.1o1|1e2.1o2|1e2.2o2|i	FALSE	TRUE	TRUE	4	3	0;0;1;0	chr9	+	21387797-21388112;21387797-21388509;21387797-21388524;21387798-21388111	21387700-21387797;21388112-21388150;21388509-21388753	21387798-21388111	http://genome.ucsc.edu/cgi-bin/hgTracks?db=mm10&position=chr9%3A21388753-21387700
Tle3	ENSMUSG00000032280.16	ENSMUSG00000032280.16:t:61407354-61407473	-0.028029222075639668;-0.00193663668256952;0.11096058466274233;0.0001257734091144233;-0.06593173576975074	0.06344212346387451;0.0026759956964603985;0.49058829305672796;4.715692089562085e-05;0.30610309904395117	1.7392413708350318e-05;0.0001340805493390551;1.136588196581391e-06;0.00025067446828333506;2.3274969007669455e-06	0.096;0.033;0.401;0.003;0.473	0.046;0.025;0.591;0.004;0.333	t|1e1.2o3|1e2.2o2|1e3.1o1|1e4.1o1|i	FALSE	FALSE	TRUE	5	5	0;1;1;1;0	chr9	+	61394682-61407354;61402057-61407354;61403468-61407354;61407144-61407354;61407145-61407353	61394608-61394712;61401853-61402057;61402461-61403468;61407125-61407144;61407354-61407473	61407145-61407353	http://genome.ucsc.edu/cgi-bin/hgTracks?db=mm10&position=chr9%3A61407473-61394608
Tfdp2	ENSMUSG00000032411.15	ENSMUSG00000032411.15:s:96202131-96202188	0.1262616899906945;-0.04345428928501582;-0.0491883276761171	0.6199115167099064;0.11565631333764846;0.18792987752118778	5.5119906125908205e-05;0.0002501909276468872;0.00015160996596241816	0.765;0.099;0.135	0.931;0.020;0.050	s|1e1.1o1|1e2.1o1|1e3.1o2	FALSE	FALSE	TRUE	3	4	1;1;0	chr9	+	96202188-96223094;96202188-96232682;96202188-96273839	96202131-96202188;96223094-96223198;96232682-96232748;96273839-96273942		http://genome.ucsc.edu/cgi-bin/hgTracks?db=mm10&position=chr9%3A96273942-96202131
Tfdp2	ENSMUSG00000032411.15	ENSMUSG00000032411.15:t:96273839-96273942	-0.060172462440458346;-0.04857228562283342;-0.12169859128454856;0.0014566925122871726;-2.9154098296854908e-05;0.045538419697828986;0.24256686663548432;6.638068609133885e-05	0.21346881230657763;0.2073135448716259;0.5709612549416042;0.020863307712940756;3.6499830192513377e-06;0.06973105186922436;0.972443354395253;5.395137861119355e-06	0.00014614329978857032;0.0001511157652407391;7.203525004273459e-05;0.0006867721426914719;0.007713176938941468;0.00044289372877208833;1.3336937525467398e-05;0.019900571628916897	0.118;0.233;0.456;0.101;0.002;0.002;0.086;0.002	0.029;0.146;0.277;0.104;0.001;0.085;0.350;0.011	t|1e1.1o1|1e2.1o1|1e3.1o1|1e4.2o2|1e5.2o3|1e5.3o3|1e6.1o1|2e7.1o3	TRUE	TRUE	TRUE	8	8	0;1;1;1;1;1;1;1	chr9	+	96202188-96273839;96223198-96273839;96232748-96273839;96247088-96273839;96258884-96273839;96258888-96273839;96259300-96273839;96258804-96273866	96202131-96202188;96223094-96223198;96232682-96232748;96247050-96247088;96258705-96258888;96259253-96259300;96273839-96273942		http://genome.ucsc.edu/cgi-bin/hgTracks?db=mm10&position=chr9%3A96273942-96202131
Amotl2	ENSMUSG00000032531.15	ENSMUSG00000032531.15:t:102720081-102720212	1.887821905921791e-08;0.00770816910322545;0.00010257935372096706;-0.1185063736319496;0.010871389284877518;1.856426833682155e-05;0.0285501010213759;0.024830091673206697	8.377093441913178e-21;0.0004323974426151288;4.9191811401633895e-05;0.5917850496016741;0.0011183560450614386;3.967460726617971e-08;0.04410635400790935;0.05034376250351944	0.853025726286472;0.0008666654803756076;0.0031680152409566675;7.843779965543973e-07;0.0005646816394285648;0.025754521626287278;2.521734135128807e-05;2.031884225039797e-05	0.001;0.007;0.027;0.747;0.027;0.001;0.067;0.121	0.001;0.041;0.028;0.594;0.048;0.008;0.114;0.163	t|1e1.1o1|1e2.1o1|1e3.1o1|1e4.1o1|1e5.1o1|1e6.1o2|1e6.2o2|i	TRUE	FALSE	TRUE	8	7	1;1;1;1;1;1;1;0	chr9	+	102716811-102720081;102717086-102720081;102717442-102720081;102717902-102720081;102718530-102720081;102718681-102720081;102718713-102720081;102718714-102720080	102716672-102716811;102716963-102717086;102717289-102717442;102717668-102717902;102718429-102718530;102718568-102718713;102720081-102720212	102718714-102720080	http://genome.ucsc.edu/cgi-bin/hgTracks?db=mm10&position=chr9%3A102720212-102716672
Ppp1r9a	ENSMUSG00000032827.15	ENSMUSG00000032827.15:t:5158089-5158271	-0.16125835302485125;0.10966897780530119;0.04013306102556617	0.6690456195729432;0.5496728235558584;0.1918594226795494	5.973273193848883e-07;9.349245138906971e-07;4.319248404202614e-06	0.776;0.035;0.189	0.530;0.187;0.279	t|1e1.1o1|1e2.1o1|i	FALSE	FALSE	TRUE	3	3	1;1;0	chr6	+	5156240-5158089;5157027-5158089;5157028-5158088	5156121-5156240;5157004-5157027;5158089-5158271	5157028-5158088	http://genome.ucsc.edu/cgi-bin/hgTracks?db=mm10&position=chr6%3A5158271-5156121
Dis3	ENSMUSG00000033166.10	ENSMUSG00000033166.10:s:99099446-99099770	-0.15885824822266537;0.15885829656964293	0.8742587124309821;0.8742589076082227	6.051930639405789e-06;6.051373171354766e-06	0.188;0.812	0.013;0.987	s|1e1.1o2|1e1.2o2	FALSE	TRUE	FALSE	2	2	0;1	chr14	-	99099186-99099446;99098840-99099446	99098683-99099186;99099446-99099770		http://genome.ucsc.edu/cgi-bin/hgTracks?db=mm10&position=chr14%3A99099770-99098683
Foxn3	ENSMUSG00000033713.11	ENSMUSG00000033713.11:s:99291237-99291301	0.17224276389854998;-0.1722427598991495	0.7132367428201897;0.7132369501266347	6.665736459402806e-05;6.66624164359364e-05	0.213;0.787	0.455;0.545	s|1e1.1o1|1e2.1o1	FALSE	FALSE	TRUE	2	3	1;1	chr12	-	99219663-99291237;99209566-99291237	99209461-99209566;99219598-99219663;99291237-99291301		http://genome.ucsc.edu/cgi-bin/hgTracks?db=mm10&position=chr12%3A99291301-99209461
Foxn3	ENSMUSG00000033713.11	ENSMUSG00000033713.11:t:99387405-99388917	0.018763913465803278;0.01669914469445365;1.0669936064987823e-05;-0.1258204506930635;0.027692932370620944	0.03741937070605503;0.010179337114519748;3.329858241278899e-07;0.6526055761422926;0.028136858857710997	0.000425023464770094;0.0013438360134591736;0.02794693505085529;4.20366812659001e-05;0.0007536017151502487	0.062;0.015;0.001;0.915;0.008	0.101;0.059;0.002;0.765;0.071	t|1e1.1o1|1e2.1o1|1e3.1o1|1e4.1o1|1e5.1o1	FALSE	FALSE	TRUE	5	6	1;1;1;1;0	chr12	-	99388917-99450025;99388917-99412469;99388917-99393670;99388917-99392752;99388917-99391925	99387405-99388917;99391925-nan;99392752-99393072;99393670-99393797;99412469-99412605;99450025-99450111		http://genome.ucsc.edu/cgi-bin/hgTracks?db=mm10&position=chr12%3A99450111-99387405
Kctd9	ENSMUSG00000034327.17	ENSMUSG00000034327.17:t:67737606-67737711	0.06840491477622594;-0.1718418391589522;0.06503695662415605	0.28053825699792323;0.6571546957178919;0.3045602363898406	3.282653764109106e-06;7.038158903460712e-07;2.377267470328459e-06	0.034;0.620;0.345	0.150;0.344;0.510	t|1e1.1o1|1e2.1o1|i	FALSE	FALSE	TRUE	3	3	1;1;0	chr14	+	67733442-67737606;67734290-67737606;67734291-67737605	67733347-67733442;67734141-67734290;67737606-67737711	67734291-67737605	http://genome.ucsc.edu/cgi-bin/hgTracks?db=mm10&position=chr14%3A67737711-67733347
Rsrc1	ENSMUSG00000034544.17	ENSMUSG00000034544.17:s:67206426-67206477	-0.15851441702532512;0.158514417397669	0.7191994479936856;0.7191993611229001	4.965346384633307e-05;4.964905406911672e-05	0.240;0.760	0.018;0.982	s|1e1.1o1|1e2.1o1	FALSE	FALSE	TRUE	2	3	0;1	chr3	+	67206477-67207239;67206477-67290347	67206426-67206477;67207239-nan;67290347-67290415		http://genome.ucsc.edu/cgi-bin/hgTracks?db=mm10&position=chr3%3A67290415-67206426
Mtrr	ENSMUSG00000034617.6	ENSMUSG00000034617.6:t:68580551-68580715	-0.013518636284373806;0.10007423421463013;-0.04703848526418175;-0.008222031595880312	0.1259240031375713;0.48555069760969227;0.12102740694231202;0.11097501897935334	7.002879069628598e-06;1.3911077460650818e-06;1.0603756096738692e-05;8.102402348053594e-06	0.495;0.024;0.103;0.380	0.461;0.159;0.022;0.353	t|1e1.1o1|1e2.1o1|1e3.1o1|i	FALSE	FALSE	TRUE	4	4	1;0;0;0	chr13	-	68580715-68582065;68580715-68581803;68580715-68581296;68580716-68582064	68580551-68580715;68581296-nan;68581803-nan;68582065-68582121	68580716-68582064	http://genome.ucsc.edu/cgi-bin/hgTracks?db=mm10&position=chr13%3A68582121-68580551
Pip5k1c	ENSMUSG00000034902.17	ENSMUSG00000034902.17:t:81317766-81319973	-0.1028035157882938;0.10280352072679994	0.4578882222214155;0.45788800354851006	0.00010752475584929755;0.00010751798634831694	0.726;0.274	0.539;0.461	t|1e1.1o2|1e2.1o1	FALSE	FALSE	TRUE	2	3	1;1	chr10	+	81315118-81317766;81317403-81317766	81314992-81315782;81317326-81317403;81317766-81319973		http://genome.ucsc.edu/cgi-bin/hgTracks?db=mm10&position=chr10%3A81319973-81314992
Mid1	ENSMUSG00000035299.16	ENSMUSG00000035299.16:s:169976922-169977031	0.1646949181076158;3.0976805794698644e-06;-0.16289552882819006	0.7908794045128993;9.533650519904193e-05;0.7767714778173538	2.7475355061171847e-07;0.0002580448767551813;3.0463588840401457e-07	0.043;0.006;0.951	0.245;0.006;0.749	s|1e1.2o2|2e1.1o2|i	TRUE	TRUE	FALSE	3	2	1;1;0	chrX	+	169977029-169981885;169977031-169981883;169977032-169979450	169976922-169977031;169981883-169982033	169977032-169979450	http://genome.ucsc.edu/cgi-bin/hgTracks?db=mm10&position=chrX%3A169982033-169976922
Mid1	ENSMUSG00000035299.16	ENSMUSG00000035299.16:t:169976922-169977031	0.24110186777932457;1.7736315650945944e-05;-0.07314933047559746;1.7736315650945944e-05;1.7736315650945944e-05;-0.09832089844997456	0.8885637990031032;1.9571793727367143e-05;0.31852871535270105;1.9571793727367143e-05;1.9571793727367143e-05;0.44465977977961446	1.865123220843749e-07;0.00038646879106835064;2.654226448850494e-06;0.00038646879106835064;0.00038646879106835064;1.3316755995695928e-06	0.221;0.003;0.171;0.003;0.003;0.599	0.514;0.003;0.057;0.003;0.003;0.419	t|1e1.1o2|1e2.1o2|1e2.2o2|1e3.1o1|1e4.1o1|i	TRUE	FALSE	TRUE	6	5	1;1;1;1;1;0	chrX	+	169966158-169976922;169972916-169976922;169973395-169976922;169975306-169976922;169975993-169976922;169975994-169976921	169966063-169966370;169972885-169973395;169975259-169975306;169975927-169975993;169976922-169977031	169975994-169976921	http://genome.ucsc.edu/cgi-bin/hgTracks?db=mm10&position=chrX%3A169977031-169966063
Mid1	ENSMUSG00000035299.16	ENSMUSG00000035299.16:t:169981883-169982033	2.267237677554803e-05;0.1359464927646569;-0.004112910326660869;-0.0978364215141867	9.685383151691855e-06;0.7054217396016936;0.000899186298443613;0.4638288093475894	0.000672461065696961;4.4324546278906477e-07;0.00022310231454525375;1.4107463329748882e-06	0.003;0.031;0.031;0.934	0.004;0.191;0.004;0.801	t|1e1.2o2|2e1.1o2|2e2.1o1|i	TRUE	TRUE	TRUE	4	3	1;1;1;0	chrX	+	169977031-169981883;169977029-169981885;169979538-169981885;169979539-169981882	169976922-169977031;169979451-169979538;169981883-169982033	169979539-169981882	http://genome.ucsc.edu/cgi-bin/hgTracks?db=mm10&position=chrX%3A169982033-169976922
Greb1	ENSMUSG00000036523.16	ENSMUSG00000036523.16:t:16757141-16757241	-0.23112203508688356;0.12144454944531556;0.06094278162167436	0.9084021840972748;0.6057971017649666;0.20296048967889938	1.2614665223509292e-07;6.911896121840648e-07;6.010393660005504e-06	0.947;0.042;0.011	0.677;0.214;0.109	t|1e1.1o1|1e2.1o1|i	FALSE	FALSE	TRUE	3	3	0;1;0	chr12	-	16757239-16800647;16757239-16759452;16757242-16759451	16757141-16757241;16759452-16759533;16800647-16800886	16757242-16759451	http://genome.ucsc.edu/cgi-bin/hgTracks?db=mm10&position=chr12%3A16800886-16757141
Wdr62	ENSMUSG00000037020.16	ENSMUSG00000037020.16:t:30244473-30244538	0.11588199190822242;-0.11588202624662541	0.5150032442972494;0.515003507265644	9.215656448010798e-05;9.216307538773005e-05	0.634;0.366	0.833;0.167	t|1e1.2o2|1e2.1o1	FALSE	FALSE	TRUE	2	3	1;0	chr7	-	30244538-30245287;30244538-30244690	30244473-30244538;30244690-nan;30245287-30245505		http://genome.ucsc.edu/cgi-bin/hgTracks?db=mm10&position=chr7%3A30245505-30244473
Taf2	ENSMUSG00000037343.7	ENSMUSG00000037343.7:s:55064576-55064706	0.08383001297841437;-0.10408237740474041;0.0034981751348169034	0.38115571827384814;0.5060145025255421;0.015626341354063038	1.9331252955665347e-06;1.2896099986781095e-06;5.268147141679336e-05	0.732;0.178;0.090	0.859;0.051;0.094	s|1e1.1o1|2e1.1o1|i	TRUE	FALSE	FALSE	3	2	1;0;0	chr15	-	55063134-55064588;55063134-55064576;55063135-55064575	55062993-55063134;55064576-55064706	55063135-55064575	http://genome.ucsc.edu/cgi-bin/hgTracks?db=mm10&position=chr15%3A55064706-55062993
Stox2	ENSMUSG00000038143.16	ENSMUSG00000038143.16:t:47180048-47186572	-0.18720071475897132;0.18720071783129924	0.6579470170185295;0.6579468653594915	9.637104623538839e-05;9.636554358027904e-05	0.884;0.116	0.573;0.427	t|1e1.2o2|1e2.1o3	FALSE	FALSE	TRUE	2	3	1;1	chr8	-	47186572-47191839;47186572-47191633	47180048-47186572;47191503-47191686;47191839-47194104		http://genome.ucsc.edu/cgi-bin/hgTracks?db=mm10&position=chr8%3A47194104-47180048
Trpm4	ENSMUSG00000038260.10	ENSMUSG00000038260.10:s:45321999-45322190	-0.13129162886303625;0.13129160824274405	0.637421144971893;0.6374206186315639	5.262034676656313e-05;5.261576701601125e-05	0.981;0.019	0.799;0.201	s|1e1.1o2|1e1.2o2	FALSE	TRUE	FALSE	2	2	1;0	chr7	-	45321887-45321999;45321883-45321999	45321788-45321887;45321999-45322190		http://genome.ucsc.edu/cgi-bin/hgTracks?db=mm10&position=chr7%3A45322190-45321788
Sbf2	ENSMUSG00000038371.15	ENSMUSG00000038371.15:s:110348855-110348995	-0.02125979997200465;0.10633968427673987;-0.027483802705029554;-0.01874462688390805	0.04787549793597404;0.530256594458849;0.14439928121402335;0.08651354192837603	1.867495800933483e-05;1.0122898114182954e-06;6.0013231391042865e-06;1.0696318283653916e-05	0.112;0.094;0.566;0.229	0.069;0.235;0.504;0.186	s|1e1.1o1|1e2.1o1|1e3.2o2|i	FALSE	FALSE	TRUE	4	4	1;1;1;0	chr7	-	110347982-110348855;110341364-110348855;110340074-110348855;110347983-110348854	110339184-110340285;110341290-110341364;110347887-110347982;110348855-110348995	110347983-110348854	http://genome.ucsc.edu/cgi-bin/hgTracks?db=mm10&position=chr7%3A110348995-110339184
Ubn2	ENSMUSG00000038538.17	ENSMUSG00000038538.17:s:38487108-38487460	-0.03263551969356829;0.12632165607267343;-0.03789685412700853	0.17856195725445148;0.6018264820782971;0.20747059476906152	4.630059296406586e-06;6.946786208306219e-07;3.854955367366131e-06	0.364;0.076;0.561	0.275;0.261;0.461	s|1e1.1o1|1e2.1o2|i	FALSE	FALSE	TRUE	3	3	1;1;1	chr6	+	38487150-38489254;38487150-38490384;38487461-38487803	38487108-38487460;38489254-38489304;38490384-38491931	38487461-38487803	http://genome.ucsc.edu/cgi-bin/hgTracks?db=mm10&position=chr6%3A38491931-38487108
Golga4	ENSMUSG00000038708.10	ENSMUSG00000038708.10:s:118576593-118577228	0.15333575261798424;-0.0944127193018098;-0.01391340488200948	0.8708020017826553;0.44142991911243545;0.07777418108553132	4.795701154368358e-08;1.3516724544082592e-06;1.1972600767129471e-05	0.005;0.715;0.280	0.186;0.555;0.250	s|1e1.1o1|1e2.1o1|i	FALSE	FALSE	TRUE	3	3	1;1;0	chr9	+	118577228-118579542;118577228-118581849;118577229-118579541	118576593-118577228;118579542-118579606;118581849-118582519	118577229-118579541	http://genome.ucsc.edu/cgi-bin/hgTracks?db=mm10&position=chr9%3A118582519-118576593
Vars2	ENSMUSG00000038838.15	ENSMUSG00000038838.15:s:35657924-35658416	-0.12168022713115234;0.0002634045086529716;0.12076399689482835	0.5102578937015774;0.0005543477656947411;0.5079835376031521	1.1187406531165678e-06;0.00010687325484620702;1.1243681574679698e-06	0.731;0.008;0.261	0.504;0.009;0.486	s|1e1.2o2|2e1.2o2|i	TRUE	FALSE	FALSE	3	2	1;1;0	chr17	-	35657318-35658132;35657318-35657924;35657518-35657923	35657207-35657517;35657924-35658416	35657518-35657923	http://genome.ucsc.edu/cgi-bin/hgTracks?db=mm10&position=chr17%3A35658416-35657207
Azi2	ENSMUSG00000039285.12	ENSMUSG00000039285.12:s:118059056-118059175	0.004917282377591625;0.0006859708047698454;0.182267416527508;-0.00011670547532093557;-0.18761125221304104	0.09798590569159737;0.00010834856261742604;0.8110948031554797;3.060863063640714e-05;0.7552193642554532	9.348770276307317e-06;0.00043722467431095424;2.5474445923980677e-07;0.00029314937565705357;4.1629653602104355e-07	0.315;0.004;0.126;0.004;0.554	0.324;0.016;0.352;0.003;0.302	s|1e1.1o1|1e2.1o1|1e3.1o1|1e4.1o1|i	FALSE	FALSE	TRUE	5	5	1;1;1;1;1	chr9	+	118059175-118059620;118059175-118061450;118059175-118061714;118059175-118069031;118059176-118059619	118059056-118059175;118059620-118060484;118061450-118061517;118061714-118063839;118069031-118069794	118059176-118059619	http://genome.ucsc.edu/cgi-bin/hgTracks?db=mm10&position=chr9%3A118069794-118059056
Mtmr7	ENSMUSG00000039431.16	ENSMUSG00000039431.16:t:40608894-40609016	0.1000630996062242;-0.10006311826764622	0.4797316667556769;0.47973192651228	8.013711427296445e-05;8.014370150100092e-05	0.666;0.334	0.817;0.183	t|1e1.1o1|1e2.1o1	FALSE	FALSE	TRUE	2	3	1;1	chr8	-	40609016-40634698;40609016-40626019	40608894-40609016;40626019-40626137;40634698-40634797		http://genome.ucsc.edu/cgi-bin/hgTracks?db=mm10&position=chr8%3A40634797-40608894
Nploc4	ENSMUSG00000039703.15	ENSMUSG00000039703.15:s:120389368-120389439	-0.44472273910600674;0.44351543953884187;-0.0050356905666048245	0.9999989653642308;0.9999999995384539;0.0121649120105768	1.7717827205387948e-11;5.7283757695635976e-15;6.306524154053861e-05	0.893;0.013;0.094	0.454;0.468;0.085	s|1e1.1o1|1e2.1o1|i	FALSE	FALSE	TRUE	3	3	1;1;0	chr11	-	120385865-120389368;120384659-120389368;120385866-120389367	120384543-120384659;120385770-120385865;120389368-120389439	120385866-120389367	http://genome.ucsc.edu/cgi-bin/hgTracks?db=mm10&position=chr11%3A120389439-120384543
Nploc4	ENSMUSG00000039703.15	ENSMUSG00000039703.15:t:120384543-120384659	0.39383996987340586;-0.4153175857843474;0.0059089959607142905	0.9999999850121813;0.999991177117531;0.021007892107930408	3.2249812606585074e-14;5.756395360378974e-11;4.243202063719531e-05	0.013;0.880;0.105	0.409;0.469;0.111	t|1e1.1o1|1e2.1o1|i	FALSE	FALSE	TRUE	3	3	1;1;0	chr11	-	120384659-120389368;120384659-120385770;120384660-120385769	120384543-120384659;120385770-120385865;120389368-120389439	120384660-120385769	http://genome.ucsc.edu/cgi-bin/hgTracks?db=mm10&position=chr11%3A120389439-120384543
Nhsl1	ENSMUSG00000039835.16	ENSMUSG00000039835.16:t:18472919-18473427	0.12004358747113744;-0.00022078195782036772;-0.2187006043164221;-0.00022078195782036772;0.007172638061683141;0.01788050353601045	0.5291453092649951;0.00013558730431094922;0.8068171181400107;0.00013558730431094922;0.00358284804547659;0.015778666207593613	9.812201032547915e-07;0.00013308313584181608;3.5426559419349246e-07;0.00013308313584181608;9.658345453085124e-05;4.79582677504458e-05	0.227;0.005;0.754;0.005;0.005;0.005	0.431;0.003;0.465;0.003;0.039;0.058	t|1e1.1o1|1e2.1o1|1e3.1o1|1e4.1o2|1e4.2o2|i	TRUE	FALSE	TRUE	6	5	1;1;1;1;1;0	chr10	+	18319276-18472919;18390510-18472919;18408514-18472919;18470087-18472919;18470165-18472919;18470166-18472918	18318985-18319276;18390322-18390510;18408415-18408514;18469888-18470165;18472919-18473427	18470166-18472918	http://genome.ucsc.edu/cgi-bin/hgTracks?db=mm10&position=chr10%3A18473427-18318985
Yeats2	ENSMUSG00000041215.15	ENSMUSG00000041215.15:t:20150442-20150560	-0.15985213670442905;0.15985209051741023	0.8549256827370686;0.8549254310089431	1.7462076732144283e-05;1.7460514905537992e-05	0.968;0.032	0.798;0.202	t|1e1.1o1|1e2.1o1	FALSE	FALSE	TRUE	2	3	1;0	chr16	+	20141235-20150442;20141661-20150442	nan-20141661;20141063-20141235;20150442-20150560		http://genome.ucsc.edu/cgi-bin/hgTracks?db=mm10&position=chr16%3A20150560-20141063
Osbpl6	ENSMUSG00000042359.18	ENSMUSG00000042359.18:s:76579173-76579310	-0.15250911335468195;0.15250910441592086	0.6989644287019939;0.6989642966284499	5.161123460162287e-05;5.160669832320725e-05	0.234;0.766	0.020;0.980	s|1e1.1o1|1e2.1o1	FALSE	FALSE	TRUE	2	3	1;1	chr2	+	76579310-76579789;76579310-76584461	76579173-76579310;76579789-76580028;76584461-76584548		http://genome.ucsc.edu/cgi-bin/hgTracks?db=mm10&position=chr2%3A76584548-76579173
Dmtf1	ENSMUSG00000042508.16	ENSMUSG00000042508.16:t:9151798-9152045	-0.08227539291772787;-0.008214645749376774;0.11690704428895374	0.3770252858886014;0.004085681269789682;0.5311251726038253	1.7297221920342665e-06;9.296350413934285e-05;9.565444494246539e-07	0.689;0.041;0.270	0.533;0.005;0.461	t|1e1.1o1|1e2.1o1|i	FALSE	FALSE	TRUE	3	3	1;1;1	chr5	-	9151918-9161614;9151918-9152877;9152046-9152876	9151798-9152045;9152877-9153148;9161614-9161776	9152046-9152876	http://genome.ucsc.edu/cgi-bin/hgTracks?db=mm10&position=chr5%3A9161776-9151798
Safb2	ENSMUSG00000042625.16	ENSMUSG00000042625.16:s:56567533-56567624	0.004590205498382986;0.12589048772225875;-0.15570038386036084	0.0012705772721074674;0.549666404707361;0.6534540003041573	0.0001928833835399546;9.192857563710896e-07;6.335560247539007e-07	0.007;0.398;0.596	0.034;0.600;0.366	s|1e1.1o2|1e1.2o2|i	FALSE	TRUE	FALSE	3	2	1;1;0	chr17	-	56567018-56567533;56567015-56567533;56567019-56567532	56566879-56567018;56567533-56567624	56567019-56567532	http://genome.ucsc.edu/cgi-bin/hgTracks?db=mm10&position=chr17%3A56567624-56566879
Atpaf2	ENSMUSG00000042709.14	ENSMUSG00000042709.14:s:60416751-60417051	0.12963524426490225;-0.15248190156655966;0.0019100360348104201	0.5938034302529425;0.7554423358214873;0.12875663588518316	7.205858168024895e-05;3.452172692508526e-05;0.00022098006179610552	0.095;0.205;0.701	0.287;0.008;0.705	s|1e1.1o1|1e2.1o1|2e2.1o1	TRUE	FALSE	TRUE	3	3	1;1;1	chr11	-	60411729-60416986;60409630-60416986;60409630-60416751	60409586-60409630;60411667-60411729;60416751-60417051		http://genome.ucsc.edu/cgi-bin/hgTracks?db=mm10&position=chr11%3A60417051-60409586
Atpaf2	ENSMUSG00000042709.14	ENSMUSG00000042709.14:t:60409586-60409630	-8.01878558943136e-05;-0.11407897864501705;-0.0019622790020216592;0.09661861375305361;0.010412085053352489	0.00011821516172793078;0.5579239262853354;0.12582284162839205;0.44176374442512456;0.1082326522371362	0.00017598573824717523;1.0909826645422172e-06;7.005449552677234e-06;1.9176844910171254e-06;8.34689182543924e-06	0.005;0.169;0.587;0.005;0.229	0.004;0.004;0.576;0.150;0.261	t|1e1.1o1|1e2.1o2|1e2.2o2|1e3.1o1|i	TRUE	FALSE	TRUE	5	4	1;1;1;1;0	chr11	-	60409630-60418263;60409630-60416986;60409630-60416751;60409630-60411667;60409631-60411666	60409586-60409630;60411667-60411729;60416751-60417051;60418263-60418457	60409631-60411666	http://genome.ucsc.edu/cgi-bin/hgTracks?db=mm10&position=chr11%3A60418457-60409586
Aida	ENSMUSG00000042901.10	ENSMUSG00000042901.10:s:183318812-183319128	0.008724368608873826;0.08478130998100314;-0.11047497931929703	0.0025175289751745706;0.3856196467468035;0.5135534392814473	0.00024043890851349614;1.7226335399887077e-06;1.0519605543324317e-06	0.023;0.618;0.359	0.046;0.757;0.194	s|1e1.1o1|1e2.2o2|i	FALSE	FALSE	TRUE	3	3	0;1;0	chr1	+	183318934-183320071;183318934-183322284;183319129-183320070	183318812-183319128;183320071-183320341;183322113-183322401	183319129-183320070	http://genome.ucsc.edu/cgi-bin/hgTracks?db=mm10&position=chr1%3A183322401-183318812
Tmem11	ENSMUSG00000043284.12	ENSMUSG00000043284.12:t:60864452-60865348	0.11698282545971735;-0.11698283475324295	0.5162244207360943;0.5162246588623928	9.30164636292509e-05;9.302304296887609e-05	0.569;0.431	0.769;0.231	t|1e1.1o1|1e2.1o1	FALSE	FALSE	TRUE	2	3	1;1	chr11	-	60865348-60878713;60865348-60875760	60864452-60865348;60875760-60876047;60878713-60879272		http://genome.ucsc.edu/cgi-bin/hgTracks?db=mm10&position=chr11%3A60879272-60864452
Zmym1	ENSMUSG00000043872.14	ENSMUSG00000043872.14:s:127050564-127050601	0.15065344758074928;-1.5388600492287915e-06;-0.15813406429594917	0.6824794620237163;1.0567784202482267e-05;0.7109291136096143	5.178755180787801e-07;0.0010559996333172617;4.5615736576909427e-07	0.486;0.005;0.509	0.702;0.011;0.288	s|1e1.1o2|1e1.2o2|i	FALSE	TRUE	FALSE	3	2	1;1;0	chr4	-	127049906-127050564;127049612-127050564;127049907-127050563	127047094-127049906;127050564-127050601	127049907-127050563	http://genome.ucsc.edu/cgi-bin/hgTracks?db=mm10&position=chr4%3A127050601-127047094
Zmym1	ENSMUSG00000043872.14	ENSMUSG00000043872.14:s:127060911-127061152	-0.11107633024301908;0.0025178058200910807;0.000749267425432198;0.09263406759654241	0.4990563773387726;0.0008335722246671024;0.0011784564511596977;0.4218683683969318	1.0907246623670375e-06;0.00015199557377870362;0.0001707909265025176;1.4555564269852495e-06	0.744;0.004;0.021;0.231	0.556;0.024;0.024;0.397	s|1e1.1o1|1e2.1o1|2e3.1o1|i	TRUE	FALSE	TRUE	4	4	1;1;1;0	chr4	-	127059659-127060996;127051425-127060996;127059659-127060911;127059660-127060910	127051275-127051425;127059510-127059659;127060911-127061152	127059660-127060910	http://genome.ucsc.edu/cgi-bin/hgTracks?db=mm10&position=chr4%3A127061152-127051275
A830080D01Rik	ENSMUSG00000044150.12	ENSMUSG00000044150.12:s:159574945-159575097	0.12771879615366855;-0.1277188261529729	0.6811744172597607;0.6811748863666585	3.647634523148295e-05;3.647962818764672e-05	0.043;0.957	0.191;0.809	s|1e1.1o1|1e2.1o1	FALSE	FALSE	TRUE	2	3	0;1	chrX	+	159575097-159591332;159575097-159592071	159574945-159575097;159591332-159591357;159592071-159593081		http://genome.ucsc.edu/cgi-bin/hgTracks?db=mm10&position=chrX%3A159593081-159574945
A830080D01Rik	ENSMUSG00000044150.12	ENSMUSG00000044150.12:t:159567538-159568014	0.0013483069293115449;0.15931651819008869;0.009137956102672738;-0.1648257378285589	9.094608080736844e-05;0.8400919883065497;0.08048302379326197;0.7175913634906099	0.0008175897959362965;1.6275457383091837e-07;1.1633085580164959e-05;4.5329309250607963e-07	0.004;0.035;0.260;0.701	0.023;0.218;0.279;0.485	t|1e1.1o1|1e2.1o1|1e3.1o1|i	FALSE	FALSE	TRUE	4	4	1;1;1;0	chrX	+	159559953-159567919;159566542-159567919;159567365-159567919;159567366-159567537	159559838-159559953;159566428-159566542;159566849-159567365;159567538-159568014	159567366-159567537	http://genome.ucsc.edu/cgi-bin/hgTracks?db=mm10&position=chrX%3A159568014-159559838
Setd2	ENSMUSG00000044791.16	ENSMUSG00000044791.16:t:110590388-110590436	0.12542429093882815;-0.0007215084913589943;-0.12071337511997546	0.5530738729531449;0.0007233841929734431;0.5366922578778318	8.396319767597395e-05;0.001292502879576496;8.548681245568179e-05	0.665;0.011;0.324	0.867;0.006;0.127	t|1e1.1o1|1e2.1o2|1e2.2o2	TRUE	FALSE	TRUE	3	3	1;1;1	chr9	+	110574274-110590388;110577289-110590388;110577338-110590388	110573612-110574274;110577122-110577338;110590388-110590436		http://genome.ucsc.edu/cgi-bin/hgTracks?db=mm10&position=chr9%3A110590436-110573612
Trrap	ENSMUSG00000045482.16	ENSMUSG00000045482.16:t:144771089-144771249	-0.08303482283114688;-0.007892747849362157;0.00014079119471510933;0.12055757049382756;-0.001436642414808265	0.3859440848390191;0.01587482579961462;6.51397105809564e-06;0.6463169294205057;0.017766502990061106	1.7424389052722589e-06;5.3437967778013906e-05;0.0017388907394796926;6.027650913762199e-07;4.56615407605776e-05	0.804;0.074;0.003;0.031;0.089	0.667;0.059;0.011;0.175;0.086	t|1e1.1o1|1e2.2o2|1e3.1o1|1e4.1o1|i	FALSE	FALSE	TRUE	5	5	1;1;1;0;0	chr5	+	144768245-144771089;144768721-144771089;144768847-144771089;144769367-144771089;144768848-144771088	nan-144769367;144767732-144768245;144768544-144768721;144768794-144768847;144771089-144771249	144768848-144771088	http://genome.ucsc.edu/cgi-bin/hgTracks?db=mm10&position=chr5%3A144771249-144767732
Trrap	ENSMUSG00000045482.16	ENSMUSG00000045482.16:t:144857385-144857579	0.11032177833105619;-0.04664528402902812;-0.03893600099883811	0.5611008603483988;0.1482560635654989;0.11180330173135947	9.550164139942366e-07;7.416563518658492e-06;9.836513907068856e-06	0.285;0.364;0.354	0.411;0.291;0.291	t|1e1.1o1|1e2.1o1|i	FALSE	FALSE	TRUE	3	3	1;1;0	chr5	+	144857090-144857385;144857298-144857385;144857299-144857384	144855583-144857090;144857276-144857298;144857385-144857579	144857299-144857384	http://genome.ucsc.edu/cgi-bin/hgTracks?db=mm10&position=chr5%3A144857579-144855583
C77370	ENSMUSG00000046449.15	ENSMUSG00000046449.15:t:104088881-104089006	0.21925596076454035;-0.2192559533282907	0.8368609129854702;0.8368610455329188	4.806945023700347e-05;4.8072939114351954e-05	0.033;0.967	0.325;0.675	t|1e1.1o1|1e2.1o1	FALSE	FALSE	TRUE	2	3	1;1	chrX	-	104089006-104200633;104089006-104099626	104088881-104089006;104099626-104099681;104200633-104201185		http://genome.ucsc.edu/cgi-bin/hgTracks?db=mm10&position=chrX%3A104201185-104088881
Tnrc6b	ENSMUSG00000047888.9	ENSMUSG00000047888.9:s:80917951-80918097	-0.1441116408323189;0.14411162495769742	0.7071448926487923;0.707144401120913	4.1787912466118016e-05;4.1784341835357335e-05	0.979;0.021	0.787;0.213	s|1e1.1o1|1e2.1o1	FALSE	FALSE	TRUE	2	3	1;0	chr15	+	80918097-80918511;80918097-80923458	80917951-80918097;80918511-80918606;80923458-80923682		http://genome.ucsc.edu/cgi-bin/hgTracks?db=mm10&position=chr15%3A80923682-80917951
Igf2	ENSMUSG00000048583.16	ENSMUSG00000048583.16:t:142655442-142656018	7.771559642100311e-16;7.771559642100311e-16;7.771559642100311e-16;-0.1477513350259264;-0.02125255572959111;0.1702762043903379;-3.4576249808564004e-06	8.376998831450972e-21;8.376998831450972e-21;8.376998831450972e-21;0.8042072445792655;0.039067193989631085;0.8681617873385038;8.377653937952105e-21	0.999999999936847;0.999999999936847;0.999999999936847;1.7925954831632396e-07;2.7500645713329774e-05;1.2804730664158466e-07;0.6241066095359551	0.000;0.000;0.000;0.255;0.307;0.424;0.013	0.000;0.008;0.001;0.100;0.280;0.606;0.011	t|1e1.1o2|1e1.2o2|1e2.1o1|1e3.1o1|1e4.1o1|1e5.1o1|i	TRUE	FALSE	TRUE	7	6	1;0;1;1;1;1;0	chr7	-	142655816-142666776;142655816-142666771;142655816-142661811;142655816-142660932;142655816-142658364;142655816-142657388;142656019-142657387	142655442-142656018;142657388-142657496;142658364-142659489;142660932-142661305;142661811-142661870;142666771-142666816	142656019-142657387	http://genome.ucsc.edu/cgi-bin/hgTracks?db=mm10&position=chr7%3A142666816-142655442
2310061I04Rik	ENSMUSG00000050705.15	ENSMUSG00000050705.15:t:35895920-35896072	-0.2364871216580519;0.0061555788671905;-0.03599434677270273;0.00037622008491571126;0.26473023620521174	0.8868302394176746;0.005166848303114866;0.1419711191548746;0.00019361542929544084;0.8788583763780462	1.822745591129049e-07;4.997828019637392e-05;6.7321062588998615e-06;0.00010925760239183756;2.554346227747308e-07	0.400;0.003;0.163;0.003;0.434	0.120;0.034;0.091;0.006;0.749	t|1e1.1o1|1e2.1o2|1e2.2o2|1e3.2o2|i	TRUE	FALSE	TRUE	5	4	1;1;1;1;0	chr17	-	35896072-35897191;35896072-35897045;35896072-35896980;35896072-35896260;35896073-35896259	35895920-35896072;35896260-35896608;35896980-35897120;35897191-35897431	35896073-35896259	http://genome.ucsc.edu/cgi-bin/hgTracks?db=mm10&position=chr17%3A35897431-35895920
Adnp	ENSMUSG00000051149.15	ENSMUSG00000051149.15:s:168206574-168207112	-0.1233237069894562;0.027397376188284098;-0.0004593288119760305;0.05180737201115614	0.6593909332015311;0.09918883110690987;2.1012243772211335e-05;0.20591493436896777	5.73389268399005e-07;9.616790533129027e-06;0.003974560291007179;4.454995957452017e-06	0.197;0.432;0.024;0.355	0.055;0.475;0.022;0.447	s|1e1.1o1|1e2.1o1|1e3.1o1|i	FALSE	FALSE	TRUE	4	4	1;1;1;0	chr2	-	168204774-168206574;168189394-168206574;168187659-168206574;168204775-168206573	168187567-168187659;168189282-168189394;168204357-168204774;168206574-168207112	168204775-168206573	http://genome.ucsc.edu/cgi-bin/hgTracks?db=mm10&position=chr2%3A168207112-168187567
Pcmtd1	ENSMUSG00000051285.17	ENSMUSG00000051285.17:t:7160085-7161063	0.16532502235103716;-0.16532504825071792	0.7262033932894995;0.7262036680489878	5.456568687056706e-05;5.4570327223224524e-05	0.675;0.325	0.899;0.101	t|1e1.1o1|1e2.1o1	FALSE	FALSE	TRUE	2	3	1;1	chr1	+	7147739-7160892;7155271-7160892	7147637-7147739;7154867-7155271;7160085-7161063		http://genome.ucsc.edu/cgi-bin/hgTracks?db=mm10&position=chr1%3A7161063-7147637
Atp6v1a	ENSMUSG00000052459.13	ENSMUSG00000052459.13:t:44116787-44116882	0.03315198956854837;-2.079699786254716e-05;8.002466079423041e-05;0.043774151603831864;0.019162760065472278;-0.14770271352720643	0.05067649353599113;1.664112918677071e-06;3.56833989021543e-06;0.2034369383829673;0.01420381956618131;0.6984939780708582	0.00047289178037335016;0.013204205882828335;0.02888413596456102;0.00016054952390726074;0.0012233174862833207;5.179765265317382e-05	0.031;0.002;0.002;0.545;0.031;0.388	0.085;0.002;0.011;0.636;0.067;0.199	t|1e1.1o2|1e1.2o2|1e2.1o1|1e3.1o3|1e3.2o3|1e3.3o3	TRUE	FALSE	TRUE	6	4	1;1;1;1;0;1	chr16	-	44116882-44139511;44116882-44139462;44116882-44138992;44116882-44138962;44116882-44138957;44116882-44138948	44116787-44116882;44138948-44138980;44138992-44139305;44139462-44139705		http://genome.ucsc.edu/cgi-bin/hgTracks?db=mm10&position=chr16%3A44139705-44116787
Kdm3a	ENSMUSG00000053470.13	ENSMUSG00000053470.13:s:71611505-71612016	-0.0025210891448501573;-0.12539610967057432;0.14370578008664397	0.0009798138116329357;0.5621427644372955;0.628624529306307	0.0001500806837020363;8.559708630784257e-07;6.704938994022032e-07	0.025;0.412;0.563	0.007;0.210;0.784	s|1e1.1o1|2e1.1o1|i	TRUE	FALSE	FALSE	3	2	1;1;0	chr6	-	71607606-71611899;71607606-71611505;71609140-71611504	71607402-71607606;71611505-71612016	71609140-71611504	http://genome.ucsc.edu/cgi-bin/hgTracks?db=mm10&position=chr6%3A71612016-71607402
Kdm3a	ENSMUSG00000053470.13	ENSMUSG00000053470.13:t:71607402-71607606	-0.0039041650636153337;-0.22195067458652662;0.10101160084300215;0.07736014803800842	0.002192764309761171;0.8234431614300456;0.47193893601151715;0.35254852463466985	8.871891875317228e-05;3.145320648378913e-07;1.6553074750415065e-06;1.9235078069917977e-06	0.029;0.507;0.006;0.460	0.005;0.218;0.155;0.618	t|1e1.1o3|1e1.3o3|1e2.1o1|i	TRUE	FALSE	TRUE	4	3	1;1;1;0	chr6	-	71607606-71611899;71607606-71611505;71607606-71609005;71607607-71609004	71607402-71607606;71609005-71609139;71611505-71612016	71607607-71609004	http://genome.ucsc.edu/cgi-bin/hgTracks?db=mm10&position=chr6%3A71612016-71607402
Cyhr1	ENSMUSG00000053929.16	ENSMUSG00000053929.16:s:76648099-76648310	-0.11824447167601762;-0.010779198646466728;0.13758156679607675	0.6072388476060437;0.00523249822159711;0.6817077848886247	4.825417143605737e-05;0.002237950567380964;4.531363163297481e-05	0.263;0.099;0.637	0.137;0.079;0.785	s|1e1.1o2|1e1.2o2|1e2.1o1	FALSE	TRUE	TRUE	3	3	1;0;1	chr15	-	76647768-76648099;76647695-76648099;76646574-76648099	76643395-76646574;76646927-76647768;76648099-76648310		http://genome.ucsc.edu/cgi-bin/hgTracks?db=mm10&position=chr15%3A76648310-76643395
Mgmt	ENSMUSG00000054612.4	ENSMUSG00000054612.4:t:136951268-136951404	0.12121502040088507;-0.12121505459626508	0.590000776434424;0.5900010678847949	6.205616668921842e-05;6.206139377162856e-05	0.768;0.232	0.937;0.063	t|1e1.1o1|1e2.1o1	FALSE	FALSE	TRUE	2	3	1;0	chr7	+	136894687-136951268;136920012-136951268	136894614-136894687;136919856-136920012;136951268-136951404		http://genome.ucsc.edu/cgi-bin/hgTracks?db=mm10&position=chr7%3A136951404-136894614
Agap1	ENSMUSG00000055013.15	ENSMUSG00000055013.15:s:89609496-89609599	0.03806693947985857;-0.10886149345666782;-1.2273320120033025e-05;0.05730882861392193	0.12556458919050922;0.5269717605788009;2.52139943218712e-07;0.22856839432117074	8.0797539183039e-06;9.802284519633275e-07;0.0034583448370829606;4.141046542074922e-06	0.146;0.722;0.003;0.135	0.210;0.571;0.002;0.217	s|1e1.1o1|1e2.1o1|2e2.1o1|i	TRUE	FALSE	TRUE	4	3	1;1;1;0	chr1	+	89609583-89610284;89609583-89627761;89609599-89627761;89609600-89610283	89609496-89609599;89610284-89610295;89627761-89627846	89609600-89610283	http://genome.ucsc.edu/cgi-bin/hgTracks?db=mm10&position=chr1%3A89627846-89609496
Aak1	ENSMUSG00000057230.13	ENSMUSG00000057230.13:t:86995840-87003223	-0.1651939137805356;0.05646488725316839;0.07609660354328138;-6.0931898608562794e-05	0.7942387606145916;0.15871423716496108;0.3543130926544746;8.079365503040916e-06	3.6880327717869754e-05;0.00019038094862543827;8.96945008647225e-05;0.008009168475346717	0.892;0.020;0.085;0.004	0.693;0.103;0.197;0.003	t|1e1.1o1|1e2.1o1|1e3.1o1|1e4.1o1	FALSE	FALSE	TRUE	4	5	1;1;0;1	chr6	+	86967373-86995840;86971086-86995840;86982643-86995840;86995064-86995840	86967269-86967373;86970991-86971086;86982542-86982643;86995010-86995064;86995840-87003223		http://genome.ucsc.edu/cgi-bin/hgTracks?db=mm10&position=chr6%3A87003223-86967269
Megf6	ENSMUSG00000057751.14	ENSMUSG00000057751.14:t:154242402-154242524	0.07110425205263872;0.0786867276050019;-0.2635028224059083	0.34571427082632605;0.35764057437356755;0.9353953346383697	0.0001241226799183065;0.00013806905562575855;2.4179479881869526e-05	0.122;0.544;0.335	0.262;0.728;0.010	t|1e1.1o1|1e2.1o1|1e3.1o1	FALSE	FALSE	TRUE	3	4	0;1;1	chr4	+	154182767-154242402;154224223-154242402;154237880-154242402	154182658-154182767;154224101-154224223;154237525-154237880;154242402-154242524		http://genome.ucsc.edu/cgi-bin/hgTracks?db=mm10&position=chr4%3A154242524-154182658
Zfp516	ENSMUSG00000058881.12	ENSMUSG00000058881.12:t:83001273-83005314	-0.13995856786558702;0.13995860381115868	0.760600954304552;0.7606011097515857	2.102327329267517e-05;2.1021304041139254e-05	0.184;0.816	0.023;0.977	t|1e1.1o1|1e2.1o1	FALSE	FALSE	TRUE	2	3	0;1	chr18	+	82988198-83001273;82994537-83001273	82986744-82988198;82994470-82994537;83001273-83005314		http://genome.ucsc.edu/cgi-bin/hgTracks?db=mm10&position=chr18%3A83005314-82986744
Rnf14	ENSMUSG00000060450.13	ENSMUSG00000060450.13:s:38300429-38300590	-0.11006803750804195;0.09083768909177235;0.010902350982704203	0.539904435474887;0.4349286734203289;0.013498016838159904	9.245554937198364e-07;1.5340625051596065e-06;6.362110335055016e-05	0.583;0.314;0.104	0.439;0.437;0.121	s|1e1.1o1|1e2.1o1|i	FALSE	FALSE	TRUE	3	3	1;1;0	chr18	+	38300590-38301656;38300590-38307865;38300591-38301655	38300429-38300590;38301656-38301807;38307865-38308395	38300591-38301655	http://genome.ucsc.edu/cgi-bin/hgTracks?db=mm10&position=chr18%3A38308395-38300429
Rnf14	ENSMUSG00000060450.13	ENSMUSG00000060450.13:t:38298309-38298395	-0.18985558287612606;0.20275620668411373;-0.01638516654014537	0.8369070909171372;0.7525237811523072;0.12968746568008105	2.2169061886234687e-07;4.7585885066918354e-07;6.7468667175329955e-06	0.276;0.410;0.318	0.036;0.697;0.268	t|1e1.1o1|1e2.1o1|i	FALSE	FALSE	TRUE	3	3	0;0;0	chr18	+	38296798-38298309;38297575-38298309;38297576-38298308	38296635-38296798;38297466-38297575;38298309-38298395	38297576-38298308	http://genome.ucsc.edu/cgi-bin/hgTracks?db=mm10&position=chr18%3A38298395-38296635
Ppp4r1	ENSMUSG00000061950.17	ENSMUSG00000061950.17:t:65783599-65783668	-0.004003426034231349;-0.2770427770823473;0.3076276665329185	0.007297717999784481;0.8523028385726338;0.8863899727919624	0.0008278771683432051;6.615646060004199e-05;6.246806185401799e-05	0.038;0.552;0.410	0.015;0.197;0.788	t|1e1.1o1|1e2.1o1|1e3.1o1	FALSE	FALSE	TRUE	3	4	1;1;1	chr17	+	65782683-65783624;65783019-65783624;65783449-65783624	65782573-65782683;65782780-65783019;65783355-65783449;65783599-65783668		http://genome.ucsc.edu/cgi-bin/hgTracks?db=mm10&position=chr17%3A65783668-65782573
Snrnp70	ENSMUSG00000063511.11	ENSMUSG00000063511.11:s:45380717-45381317	0.18690142882484298;-0.18690142810107405	0.9663631160181034;0.9663631367411265	1.322911685806854e-06;1.3230205029302056e-06	0.012;0.988	0.217;0.783	s|2e2.1o1|2e3.1o1	FALSE	FALSE	TRUE	2	3	1;1	chr7	-	45380618-45380717;45377443-45380717	45377356-45377443;45380496-45380618;45380717-45381317		http://genome.ucsc.edu/cgi-bin/hgTracks?db=mm10&position=chr7%3A45381317-45377356
Rab3ip	ENSMUSG00000064181.5	ENSMUSG00000064181.5:s:116950260-116950380	0.10037251249530271;-0.10037258319774359	0.5013218568611474;0.5013224575821607	6.213282778006634e-05;6.213840805058268e-05	0.762;0.238	0.889;0.111	s|1e1.1o2|1e1.2o2	FALSE	TRUE	FALSE	2	2	1;0	chr10	-	116939481-116950260;116939476-116950260	116939201-116939481;116950260-116950380		http://genome.ucsc.edu/cgi-bin/hgTracks?db=mm10&position=chr10%3A116950380-116939201
Phf20l1	ENSMUSG00000072501.4	ENSMUSG00000072501.4:s:66597359-66597447	0.01413364300056678;-0.13023183943994926;0.09171212006458881;0.004352966317845052	0.041931328159073605;0.6265622503823529;0.43105115648431785;0.10044953832535136	2.2023384146668823e-05;6.521203995690783e-07;1.5067882103093812e-06;9.088527047562689e-06	0.084;0.291;0.099;0.527	0.113;0.111;0.241;0.532	s|1e1.1o2|1e1.2o2|1e2.1o1|i	FALSE	TRUE	TRUE	4	3	0;1;0;0	chr15	+	66597447-66597665;66597447-66597677;66597447-66604027;66597448-66597664	66597359-66597447;66597665-66597754;66604027-66604240	66597448-66597664	http://genome.ucsc.edu/cgi-bin/hgTracks?db=mm10&position=chr15%3A66604240-66597359
Phf20l1	ENSMUSG00000072501.4	ENSMUSG00000072501.4:t:66604027-66604240	0.151742279671275;-0.1517422743009379	0.7354855186033471;0.7354857092702196	4.2619931106659906e-05;4.2623709412437094e-05	0.081;0.919	0.264;0.736	t|1e1.1o1|1e2.1o1	FALSE	FALSE	TRUE	2	3	0;1	chr15	+	66597447-66604027;66597754-66604027	66597359-66597447;66597665-66597754;66604027-66604240		http://genome.ucsc.edu/cgi-bin/hgTracks?db=mm10&position=chr15%3A66604240-66597359
Chd2	ENSMUSG00000078671.11	ENSMUSG00000078671.11:t:73519477-73519708	0.025697337760273276;-0.12149910207916428;0.07085706323552297	0.03792598555441943;0.5669327141749911;0.35052994283186445	0.0005517706383739822;7.941141532763485e-05;0.00010600573906062449	0.014;0.884;0.101	0.075;0.700;0.223	t|1e1.1o1|1e2.1o1|1e3.1o1	FALSE	FALSE	TRUE	3	4	1;1;1	chr7	-	73519708-73541246;73519708-73540772;73519708-73537309	73519477-73519708;73537309-73537621;73540772-73540904;73541246-73541830		http://genome.ucsc.edu/cgi-bin/hgTracks?db=mm10&position=chr7%3A73541830-73519477
4930565N06Rik	ENSMUSG00000084834.1	ENSMUSG00000084834.1:s:36886131-36886514	-1.0742051394559042e-05;-0.02885272187112005;0.1828431430850276;-0.1209284974441653	7.39801533194939e-07;0.1270542927855694;0.7922072849301353;0.577579255194006	0.002340147147448124;7.121299731127628e-06;3.0356523587847495e-07;8.095729082668868e-07	0.003;0.363;0.270;0.361	0.002;0.303;0.507;0.187	s|1e1.1o1|2e2.1o1|3e2.1o1|i	TRUE	FALSE	TRUE	4	3	1;0;0;0	chr16	-	36882577-36886351;36885188-36886134;36885188-36886131;36882578-36886130	nan-36885188;36880519-36882577;36886131-36886514	36882578-36886130	http://genome.ucsc.edu/cgi-bin/hgTracks?db=mm10&position=chr16%3A36886514-36880519
Npcd	ENSMUSG00000089837.9	ENSMUSG00000089837.9:s:79833512-79833578	0.1413167655067004;-0.14131680585922365	0.6250789777019494;0.6250793090227122	7.214099194560904e-05;7.214650531706113e-05	0.710;0.290	0.917;0.083	s|1e1.1o1|1e2.1o1	FALSE	FALSE	TRUE	2	3	1;1	chr15	-	79828978-79833512;79794475-79833512	79794256-79794475;79828688-79828978;79833512-79833578		http://genome.ucsc.edu/cgi-bin/hgTracks?db=mm10&position=chr15%3A79833578-79794256
Ptrhd1	ENSMUSG00000096199.1	ENSMUSG00000096199.1:t:4236363-4240123	0.20656324608991686;-0.20656325967114086	0.8689558279356006;0.8689559642923397	3.4461463477646244e-05;3.446444844645846e-05	0.658;0.342	0.904;0.096	t|1e1.1o1|1e2.1o1	FALSE	FALSE	TRUE	2	3	1;0	chr12	+	4234278-4236363;4234697-4236363	nan-4234697;4234027-4234278;4236363-4240123		http://genome.ucsc.edu/cgi-bin/hgTracks?db=mm10&position=chr12%3A4240123-4234027
Erdr1	ENSMUSG00000096768.7	ENSMUSG00000096768.7:s:90793277-90793680	0.1149798347003194;-0.012928325959339085;-0.09891995526478495	0.6075799157398681;0.006513407947305343;0.48168012951867534	7.619697613084912e-07;0.0001089912181291286;1.5851153049029065e-06	0.547;0.148;0.294	0.670;0.138;0.195	s|1e1.1o1|2e1.1o1|i	TRUE	FALSE	FALSE	3	2	1;1;0	chrY	+	90793417-90816349;90793680-90816349;90793681-90796940	90793277-90793680;90816349-90816433	90793681-90796940	http://genome.ucsc.edu/cgi-bin/hgTracks?db=mm10&position=chrY%3A90816433-90793277
Erdr1	ENSMUSG00000096768.7	ENSMUSG00000096768.7:s:90805650-90806097	0.13137097851679352;0.7413625760795983;-0.945626362388926	0.5911247076419055;0.9999998816794254;1.0	9.62650914151997e-07;3.954724302825171e-10;1.2545520178264269e-14	0.011;0.043;0.946	0.219;0.764;0.017	s|1e1.1o1|2e2.1o1|i	TRUE	FALSE	TRUE	3	3	0;0;0	chrY	+	90805933-90807855;90806097-90808045;90806097-90807569	90805650-90806097;90807855-90807877;90808045-nan	90806097-90807569	http://genome.ucsc.edu/cgi-bin/hgTracks?db=mm10&position=chrY%3A90808055-90805650
Erdr1	ENSMUSG00000096768.7	ENSMUSG00000096768.7:t:90807570-90807746	0.35101374097817467;0.03163707272515056;0.10520578798181111;-0.5692471104830223	0.9990228241895908;0.0496440686783927;0.49245900697968154;0.9999999999999162	1.4903910316754216e-09;2.2932003935250017e-05;1.1227317876921772e-06;8.992806499463768e-15	0.083;0.026;0.311;0.582	0.443;0.078;0.478;0.005	t|1e1.1o1|1e2.1o1|2e3.1o1|i	FALSE	TRUE	TRUE	4	4	0;0;0;0	chrY	+	90800534-90807570;90803407-90807570;90803413-90807576;90806097-90807569	nan-90800534;nan-90803407;nan-90803413;90805650-90806097;90807570-90807746	90806097-90807569	http://genome.ucsc.edu/cgi-bin/hgTracks?db=mm10&position=chrY%3A90807746-90800524
Erdr1	ENSMUSG00000096768.7	ENSMUSG00000096768.7:t:90810908-90811194	0.01097058915368168;0.07629280262347576;0.0341395321364772;0.03680518470025398;-0.25440330490058316	0.001973883017202138;0.2762499450545496;0.024783077624774937;0.03244051671332615;0.9969309562444808	0.0002633276089034563;4.7919124208714635e-06;5.9012121338726295e-05;4.662954267018433e-05;4.0411740620527326e-10	0.001;0.021;0.021;0.001;0.956	0.048;0.117;0.071;0.074;0.692	t|1e1.1o1|2e2.2o2|2e3.1o1|2e4.1o1|i	FALSE	TRUE	TRUE	5	5	0;0;0;0;0	chrY	+	90807746-90810908;90797001-90811160;90801129-90811160;90807877-90811160;90807878-90810907	nan-90801129;90796941-90797001;90807570-90807746;90807855-90807877;90810908-90811194	90807878-90810907	http://genome.ucsc.edu/cgi-bin/hgTracks?db=mm10&position=chrY%3A90811194-90796941
Gm44597	ENSMUSG00000108037.2	ENSMUSG00000108037.2:s:125043954-125044025	0.20839034808073734;-0.049180335319716974;-0.10615088832317507	0.7972791178420501;0.19770170790222596;0.48090741544536064	3.5574645988045847e-07;4.300579014016037e-06;1.211123579203388e-06	0.511;0.200;0.285	0.792;0.098;0.109	s|1e1.1o1|1e2.1o1|i	FALSE	FALSE	TRUE	3	3	1;0;0	chr6	+	125044025-125046904;125044025-125047211;125044026-125046903	125043954-125044025;125046904-125047070;125047211-125047325	125044026-125046903	http://genome.ucsc.edu/cgi-bin/hgTracks?db=mm10&position=chr6%3A125047325-125043954
Fer	ENSMUSG00000000127.14	ENSMUSG00000000127.14:s:63941291-63941480	-0.10768458654854396;0.10768456122558064	0.49608349647348515;0.49608321180111487	8.135893420246898e-05;8.135136002078609e-05	0.179;0.821	0.011;0.989	s|1e1.1o1|1e2.1o1	FALSE	FALSE	TRUE	2	3	1;1	chr17	+	63941480-63941583;63941480-63973065	63941291-63941480;63941583-63941757;63973065-63973157		http://genome.ucsc.edu/cgi-bin/hgTracks?db=mm10&position=chr17%3A63973157-63941291
Tbrg4	ENSMUSG00000000384.15	ENSMUSG00000000384.15:t:6625149-6625213	0.0014220886714408324;-0.10701570410065049;0.03463701621573017;0.046922961841852795	0.00025863236230762017;0.48540411144049533;0.05255745441096011;0.2170490780976548	0.00028868659946348907;1.1398067886192464e-06;2.4346562633050135e-05;3.6865003312722133e-06	0.004;0.646;0.019;0.332	0.019;0.470;0.081;0.431	t|1e1.1o1|1e2.1o1|1e3.1o1|i	FALSE	FALSE	TRUE	4	4	1;1;1;0	chr11	-	6625213-6626023;6625213-6625965;6625213-6625384;6625214-6625383	6625149-6625213;6625384-6625459;6625965-6626022;6626023-6626067	6625214-6625383	http://genome.ucsc.edu/cgi-bin/hgTracks?db=mm10&position=chr11%3A6626067-6625149
Tcf25	ENSMUSG00000001472.17	ENSMUSG00000001472.17:s:123400625-123400697	1.0506439261251182e-05;-0.03763499361345128;0.12217557457147565;-0.0531246756220938;-0.012142751519920055	2.8064738026079406e-08;0.032633238661865446;0.602161448972452;0.2142901126904742;0.059255326613083886	0.03015585616908445;4.843854205605069e-05;7.386389385962642e-07;4.225484339537289e-06;1.604514428987791e-05	0.002;0.076;0.242;0.358;0.318	0.008;0.026;0.397;0.271;0.292	s|1e1.1o2|1e1.2o2|1e2.1o2|1e2.2o2|i	FALSE	TRUE	TRUE	5	3	1;1;1;1;1	chr8	+	123400697-123401058;123400697-123401076;123400697-123403147;123400697-123403150;123400698-123401057	123400625-123400697;123401058-123401892;123403147-123403835	123400698-123401057	http://genome.ucsc.edu/cgi-bin/hgTracks?db=mm10&position=chr8%3A123403835-123400625
Ddb2	ENSMUSG00000002109.14	ENSMUSG00000002109.14:s:91234108-91234299	-0.23539041353484708;0.19302704723638067;0.009348594229711198	0.9357310504506957;0.874829812838665;0.009906752070364998	2.5254646871197828e-05;2.8411267414601743e-05;0.0008778764388797135	0.953;0.037;0.009	0.683;0.266;0.050	s|1e1.1o1|1e2.1o1|1e3.1o1	FALSE	FALSE	TRUE	3	4	1;1;1	chr2	-	91218889-91234108;91217406-91234108;91212614-91234108	91212450-91212614;91217307-91217406;91218744-91218889;91234108-91234299		http://genome.ucsc.edu/cgi-bin/hgTracks?db=mm10&position=chr2%3A91234299-91212450
Ddb2	ENSMUSG00000002109.14	ENSMUSG00000002109.14:t:91217307-91217406	0.13653729364474315;-0.18732889604274797;0.03139896715992062	0.7404001297482341;0.8438851640595172;0.10368866653294927	3.187688770831262e-07;1.9745109824942375e-07;9.45238501161988e-06	0.016;0.877;0.107	0.182;0.648;0.170	t|1e1.1o1|1e2.1o1|i	FALSE	FALSE	TRUE	3	3	1;1;0	chr2	-	91217406-91234108;91217406-91218744;91217407-91218743	91217307-91217406;91218744-91218889;91234108-91234299	91217407-91218743	http://genome.ucsc.edu/cgi-bin/hgTracks?db=mm10&position=chr2%3A91234299-91217307
Rgs19	ENSMUSG00000002458.13	ENSMUSG00000002458.13:s:181689335-181689611	0.24408489605534053;-0.2440849584864419	0.9355247427527236;0.9355247560222257	2.36234917210202e-05;2.362544520995158e-05	0.680;0.320	0.979;0.021	s|1e1.1o1|1e2.1o1	FALSE	FALSE	TRUE	2	3	1;1	chr2	-	181689295-181689377;181688718-181689377	181688419-181688718;181689018-181689295;181689335-181689611		http://genome.ucsc.edu/cgi-bin/hgTracks?db=mm10&position=chr2%3A181689611-181688419
Rgs19	ENSMUSG00000002458.13	ENSMUSG00000002458.13:t:181688419-181688718	-0.00023182627075111735;-0.15586798548731035;0.1613851472787076	0.0001816650704335953;0.7938659734138194;0.8130849763151314	0.00017906005818402182;2.501574872804113e-07;2.1320764375154122e-07	0.008;0.208;0.785	0.006;0.006;0.988	t|1e1.1o2|1e2.2o3|i	FALSE	FALSE	TRUE	3	3	1;1;1	chr2	-	181688718-181689702;181688718-181689377;181688719-181689017	181688419-181688718;181689335-181689611;181689662-181689776	181688719-181689017	http://genome.ucsc.edu/cgi-bin/hgTracks?db=mm10&position=chr2%3A181689776-181688419
Akap8l	ENSMUSG00000002625.9	ENSMUSG00000002625.9:s:32335563-32335623	0.1108218300893097;0.0017824938906219768;-0.0948990783166252	0.5168409939861608;0.08742806725697484;0.42609677402004614	1.0094995401717637e-06;1.0590202848603791e-05;1.4386995849102746e-06	0.129;0.253;0.618	0.297;0.256;0.446	s|1e1.1o1|1e2.1o1|i	FALSE	FALSE	TRUE	3	3	0;1;0	chr17	-	32335170-32335563;32334696-32335563;32334697-32335562	nan-32335170;32334588-32334696;32335563-32335623	32334697-32335562	http://genome.ucsc.edu/cgi-bin/hgTracks?db=mm10&position=chr17%3A32335623-32334588
Mrpl2	ENSMUSG00000002767.13	ENSMUSG00000002767.13:s:46648472-46648587	0.17290848077919455;-0.17290846994092052	0.8477876755469851;0.8477876372350155	2.168107904419448e-05;2.1683067593092353e-05	0.777;0.223	0.990;0.010	s|1e1.1o2|1e1.2o2	FALSE	TRUE	FALSE	2	2	1;1	chr17	+	46648587-46648659;46648587-46648670	46648472-46648587;46648659-46648769		http://genome.ucsc.edu/cgi-bin/hgTracks?db=mm10&position=chr17%3A46648769-46648472
Pnpla6	ENSMUSG00000004565.15	ENSMUSG00000004565.15:s:3537451-3537748	-0.10214667314591319;0.09814745216682456;7.355005491063791e-05	0.4833822363798219;0.461228383174935;0.001284328608580125	7.978276855080679e-05;8.659904793357522e-05;0.0011699941953242088	0.207;0.782;0.011	0.046;0.943;0.011	s|1e1.1o1|1e2.1o1|1e3.2o2	FALSE	FALSE	TRUE	3	4	1;1;1	chr8	+	3537520-3537767;3537520-3537969;3537520-3541291	3537451-3537748;3537767-3537883;3537969-3538011;3541075-3541592		http://genome.ucsc.edu/cgi-bin/hgTracks?db=mm10&position=chr8%3A3541592-3537451
Hnrnpa2b1	ENSMUSG00000004980.16	ENSMUSG00000004980.16:s:51465818-51466237	-0.15584332122970412;0.15584332650225977	0.7104358014455954;0.7104357435654733	4.519571027428171e-07;4.519404650133471e-07	0.419;0.581	0.205;0.795	s|1e1.1o1|i	FALSE	FALSE	FALSE	2	2	1;0	chr6	-	51465241-51466142;51465242-51465817	51464632-51465241;51465818-51466237	51465242-51465817	http://genome.ucsc.edu/cgi-bin/hgTracks?db=mm10&position=chr6%3A51466237-51464632
Tfpt	ENSMUSG00000006335.16	ENSMUSG00000006335.16:s:3620747-3620972	-0.2692848964723946;0.26928490250759923	0.8960509587082262;0.8960508457154666	4.8267980192751025e-05;4.8264181516106085e-05	0.804;0.196	0.478;0.522	s|1e1.1o1|2e1.1o1	TRUE	FALSE	FALSE	2	2	1;1	chr7	-	3620474-3620777;3620474-3620747	3620324-3620474;3620747-3620972		http://genome.ucsc.edu/cgi-bin/hgTracks?db=mm10&position=chr7%3A3620972-3620324
Rnf114	ENSMUSG00000006418.17	ENSMUSG00000006418.17:s:167503089-167503601	-0.15135887064971243;0.0018776881699572034;0.13076960370345123	0.745355034225231;0.0003661349050757724;0.6497304209943084	3.639617101036663e-07;0.00024307341531464106;6.059469011675984e-07	0.904;0.002;0.094	0.713;0.021;0.265	s|1e1.1o1|1e2.1o1|i	FALSE	FALSE	TRUE	3	3	1;1;0	chr2	+	167503601-167507047;167503601-167510876;167503602-167507046	167503089-167503601;167507047-167507197;167510876-167510982	167503602-167507046	http://genome.ucsc.edu/cgi-bin/hgTracks?db=mm10&position=chr2%3A167510982-167503089
Usp19	ENSMUSG00000006676.16	ENSMUSG00000006676.16:s:108500091-108500269	-0.05804530524199967;-0.23717468741142556;0.3694082307037401	0.2170391445742476;0.8392145156139718;0.9683544158946339	4.855520244428924e-06;3.072504538570442e-07;1.269804420785223e-07	0.131;0.500;0.367	0.036;0.199;0.765	s|1e1.1o1|1e2.1o1|i	FALSE	FALSE	TRUE	3	3	1;1;1	chr9	+	108500269-108501194;108500269-108501840;108500270-108501193	108500091-108500269;108501194-108501699;108501840-108502337	108500270-108501193	http://genome.ucsc.edu/cgi-bin/hgTracks?db=mm10&position=chr9%3A108502337-108500091
Elavl2	ENSMUSG00000008489.18	ENSMUSG00000008489.18:t:91308611-91308854	-0.00048060772005246863;0.05659780472242831;-0.1114423178733517;-9.904412483471215e-06;-9.904412483471215e-06;-0.005614331253887678;2.173588296818e-05;0.009614960013401674;0.021172621223434638	3.0465765498637237e-05;0.1402127689753455;0.5559104711067806;3.4227366975089855e-07;3.4227366975089855e-07;0.008336331483618478;4.586656205486853e-07;0.0009207706331025048;0.014841244690680067	0.0007691802682667781;1.0971747679960168e-05;9.235133852092403e-07;0.0019442118862581514;0.0019442118862581514;0.0001015724950653718;0.00478662415297304;0.0005434915628419919;6.096980943361497e-05	0.014;0.026;0.879;0.001;0.001;0.063;0.001;0.014;0.001	0.001;0.102;0.739;0.001;0.001;0.053;0.008;0.045;0.051	t|1e1.1o1|1e2.1o1|1e3.1o2|1e3.2o2|1e4.1o1|1e5.1o1|2e6.1o1|2e7.1o2|i	TRUE	TRUE	TRUE	9	8	1;1;1;1;1;1;1;0;0	chr4	-	91308854-91399438;91308854-91375936;91308854-91371900;91308854-91371530;91308854-91356650;91308854-91311573;91308851-91375936;91308851-91371900;91308855-91311572	91308611-91308854;91311573-91311663;91356650-91356682;91371530-91372069;91375936-91376496;91399438-91399536	91308855-91311572	http://genome.ucsc.edu/cgi-bin/hgTracks?db=mm10&position=chr4%3A91399536-91308611
Tex15	ENSMUSG00000009628.14	ENSMUSG00000009628.14:t:33527224-33527299	-0.01841955638235731;0.13589210041251287;-0.08714333028852334	0.08548893437494497;0.5989565144238361;0.40162364727666544	0.00027529599407405403;7.854616312720324e-05;0.00011102395511297658	0.170;0.304;0.521	0.123;0.512;0.364	t|1e1.1o1|1e2.1o1|1e3.1o1	FALSE	FALSE	TRUE	3	4	0;1;1	chr8	+	33516819-33527224;33517044-33527224;33517427-33527224	33516738-33516819;33516940-33517044;33517324-33517427;33527224-33527299		http://genome.ucsc.edu/cgi-bin/hgTracks?db=mm10&position=chr8%3A33527299-33516738
Tsr3	ENSMUSG00000015126.9	ENSMUSG00000015126.9:s:25240170-25240364	0.11257152296698271;-0.11257152535378248	0.5783249103976082;0.578325007521212	4.882895749276769e-05;4.883315390324938e-05	0.820;0.180	0.976;0.024	s|1e1.1o1|1e2.1o1	FALSE	FALSE	TRUE	2	3	1;0	chr17	+	25240364-25240444;25240364-25241064	25240170-25240364;25240444-25240663;25241064-25241257		http://genome.ucsc.edu/cgi-bin/hgTracks?db=mm10&position=chr17%3A25241257-25240170
Prpf3	ENSMUSG00000015748.13	ENSMUSG00000015748.13:t:95848915-95849061	-0.16814731799406202;0.16814731133583055	0.9304030331979052;0.9304029459805168	2.2934786478856495e-06;2.293277186140186e-06	0.986;0.014	0.805;0.195	t|1e1.1o1|1e2.1o1	FALSE	FALSE	TRUE	2	3	1;1	chr3	-	95849061-95851563;95849061-95849695	95848915-95849061;95849695-95849790;95851563-95851693		http://genome.ucsc.edu/cgi-bin/hgTracks?db=mm10&position=chr3%3A95851693-95848915
Top2b	ENSMUSG00000017485.10	ENSMUSG00000017485.10:s:16416952-16417035	-0.11411981703120558;-0.0028484035112273146;0.13555161729392237	0.550932261263646;0.00495895688872113;0.6643217224760277	8.507141013858188e-07;2.5660318624387557e-05;5.334646940241897e-07	0.958;0.021;0.021	0.790;0.007;0.203	s|1e1.1o1|1e2.1o1|i	FALSE	FALSE	TRUE	3	3	1;1;0	chr14	+	16417035-16418337;16417035-16420341;16417036-16418336	16416952-16417035;16418337-16418531;16420341-16420485	16417036-16418336	http://genome.ucsc.edu/cgi-bin/hgTracks?db=mm10&position=chr14%3A16420485-16416952
Rpain	ENSMUSG00000018449.12	ENSMUSG00000018449.12:s:70972803-70973491	0.13112934688203157;-0.11597021220035633;-0.01329980003901609	0.6100439639084906;0.5766887542716456;0.05740264814292996	6.627396701854504e-05;5.450751744462412e-05;0.00035010149114966804	0.703;0.175;0.123	0.888;0.022;0.090	s|1e1.1o1|1e2.1o1|1e3.1o1	FALSE	FALSE	TRUE	3	4	1;1;1	chr11	+	70973075-70973802;70973075-70974069;70973075-70977658	70972803-70973491;70973802-70973913;70974069-70974429;70977658-70977833		http://genome.ucsc.edu/cgi-bin/hgTracks?db=mm10&position=chr11%3A70977833-70972803
Atp5g3	ENSMUSG00000018770.9	ENSMUSG00000018770.9:s:73911242-73911326	-0.13207808274919525;0.13207804902241777	0.6272477663735883;0.6272473615214257	6.189565996128632e-05;6.189047276498926e-05	0.725;0.275	0.546;0.454	s|1e1.1o1|2e1.1o1	TRUE	FALSE	FALSE	2	2	1;1	chr2	-	73911060-73911252;73911060-73911242	73910955-73911060;73911242-73911326		http://genome.ucsc.edu/cgi-bin/hgTracks?db=mm10&position=chr2%3A73911326-73910955
Sema6a	ENSMUSG00000019647.16	ENSMUSG00000019647.16:s:47276586-47276606	0.12322562931014323;-0.2698346381370112;0.09549914530405651	0.6263503471284486;0.9404368502798487;0.45067574189034804	4.83082667270924e-05;3.199326767688859e-05;9.099198063223547e-05	0.043;0.785;0.172	0.197;0.472;0.326	s|1e1.1o1|1e2.2o2|1e3.1o1	FALSE	FALSE	TRUE	3	4	1;1;1	chr18	-	47276469-47276586;47270773-47276586;47249584-47276586	47245254-47249584;47270609-47270794;47275643-47276469;47276586-47276606		http://genome.ucsc.edu/cgi-bin/hgTracks?db=mm10&position=chr18%3A47276606-47245254
Sema6a	ENSMUSG00000019647.16	ENSMUSG00000019647.16:t:47270609-47270794	0.0001567193776103067;-0.19835249778768316;0.19917941094326164	0.0003022108283409258;0.8547872370621384;0.8646156979690559	0.002193827236286139;3.538156116300595e-05;3.288539051880693e-05	0.007;0.941;0.052	0.009;0.703;0.289	t|1e1.1o1|2e2.1o1|2e3.1o3	FALSE	TRUE	TRUE	3	4	1;1;1	chr18	-	47270794-47279116;47270773-47276586;47270773-47276419	47270609-47270794;47275643-47276469;47276586-47276606;47279116-47279174		http://genome.ucsc.edu/cgi-bin/hgTracks?db=mm10&position=chr18%3A47279174-47270609
Usp15	ENSMUSG00000020124.9	ENSMUSG00000020124.9:s:123163593-123163654	0.11021765348663094;-0.11021766062782792	0.48713207066813813;0.48713222878722207	9.854111681579028e-05;9.854798358188699e-05	0.547;0.453	0.744;0.256	s|1e1.1o1|1e2.1o1	FALSE	FALSE	TRUE	2	3	1;0	chr10	-	123153127-123163593;123146938-123163593	123146794-123146938;123153041-123153127;123163593-123163654		http://genome.ucsc.edu/cgi-bin/hgTracks?db=mm10&position=chr10%3A123163654-123146794
Slu7	ENSMUSG00000020409.10	ENSMUSG00000020409.10:s:43433744-43433819	-8.753567420978394e-05;-0.11448924720440873;0.10008098892430779;0.001415519645927585	1.8422689459853664e-05;0.5388450860776812;0.456364036771208;0.04670187822720624	0.0004526913219362605;9.471184406750766e-07;1.2784625582212827e-06;2.0101987787568554e-05	0.004;0.313;0.531;0.145	0.003;0.146;0.704;0.152	s|1e1.1o1|1e2.1o1|1e3.2o3|i	FALSE	FALSE	TRUE	4	4	1;1;1;0	chr11	+	43433819-43435054;43433819-43436354;43433819-43437345;43433820-43435053	43433744-43433819;43435054-43435211;43436354-43436432;43437343-43437530	43433820-43435053	http://genome.ucsc.edu/cgi-bin/hgTracks?db=mm10&position=chr11%3A43437530-43433744
Patz1	ENSMUSG00000020453.17	ENSMUSG00000020453.17:s:3299034-3299205	0.0015629111125695261;-0.20952336632819285;0.18939166155263715	7.585797414277703e-05;0.949021947326472;0.8958826555939449	0.022139758607295973;1.2174304838463712e-05;2.1087646690374302e-05	0.014;0.335;0.652	0.030;0.108;0.863	s|1e1.1o2|1e1.2o2|1e2.1o1	FALSE	TRUE	TRUE	3	3	1;1;1	chr11	+	3299205-3306223;3299205-3306288;3299205-3307648	3299034-3299205;3306223-3306360;3307648-3309083		http://genome.ucsc.edu/cgi-bin/hgTracks?db=mm10&position=chr11%3A3309083-3299034
Patz1	ENSMUSG00000020453.17	ENSMUSG00000020453.17:t:3307648-3309083	0.10755946659319265;-0.08507387553814416;-0.012821992878310014	0.5131033561109494;0.39790249635342734;0.013632777781146603	1.0443084507982814e-06;1.6984172233058814e-06;5.4551283448334154e-05	0.537;0.370;0.094	0.693;0.243;0.068	t|1e1.1o1|1e2.1o1|i	FALSE	FALSE	TRUE	3	3	1;1;0	chr11	+	3299205-3307648;3306360-3307648;3306361-3307647	3299034-3299205;3306223-3306360;3307648-3309083	3306361-3307647	http://genome.ucsc.edu/cgi-bin/hgTracks?db=mm10&position=chr11%3A3309083-3299034
Luc7l3	ENSMUSG00000020863.15	ENSMUSG00000020863.15:t:94297759-94298218	-0.04453168048806988;0.10459378619172799;-0.030688579077861412	0.1981300167568346;0.5150841948562159;0.11170082600998643	4.2353058017363665e-06;1.0710278604311426e-06;8.353965170515565e-06	0.597;0.155;0.246	0.519;0.298;0.185	t|1e1.1o1|1e2.1o1|i	FALSE	FALSE	TRUE	3	3	1;1;0	chr11	-	94297920-94299956;94297920-94298950;94298219-94298949	94297759-94298218;94298950-94299095;94299956-94300231	94298219-94298949	http://genome.ucsc.edu/cgi-bin/hgTracks?db=mm10&position=chr11%3A94300231-94297759
Timm9	ENSMUSG00000021079.15	ENSMUSG00000021079.15:s:71136555-71136675	0.0002714767665759352;0.3202612086853731;-0.32459551109266493	0.000998093678273994;0.9362328458612803;0.9425751395748185	0.0012968554264584653;4.54649086278373e-05;4.3666872224790154e-05	0.010;0.471;0.519	0.011;0.841;0.147	s|1e1.1o1|1e2.1o1|1e3.1o1	FALSE	FALSE	TRUE	3	4	1;0;1	chr12	-	71132642-71136555;71132086-71136555;71126397-71136555	71126333-71126397;71132001-71132086;71132507-71132642;71136555-71136675		http://genome.ucsc.edu/cgi-bin/hgTracks?db=mm10&position=chr12%3A71136675-71126333
Timm9	ENSMUSG00000021079.15	ENSMUSG00000021079.15:t:71126333-71126397	-0.28665095453058675;0.28665093582022555	0.9768639368174014;0.9768639578789655	1.7326377728221765e-05;1.732491190823741e-05	0.391;0.609	0.080;0.920	t|1e1.1o1|1e2.1o1	FALSE	FALSE	TRUE	2	3	1;1	chr12	-	71126397-71136555;71126397-71132001	71126333-71126397;71132001-71132086;71136555-71136675		http://genome.ucsc.edu/cgi-bin/hgTracks?db=mm10&position=chr12%3A71136675-71126333
Pfkp	ENSMUSG00000021196.13	ENSMUSG00000021196.13:s:6597859-6598011	0.005460308429311879;5.813138716176535e-07;-0.16561382415208253;0.12423419686638777	0.0002763988580757326;2.236874796510186e-09;0.798265392563883;0.6110297662754117	0.0009579232747261823;0.09135857025729521;2.618127803444281e-07;7.20773503118273e-07	0.002;0.002;0.746;0.250	0.038;0.002;0.548;0.409	s|1e1.2o2|1e2.2o2|1e3.2o3|i	FALSE	FALSE	TRUE	4	4	1;1;1;0	chr13	-	6596058-6597859;6595017-6597859;6588653-6597859;6596063-6597858	6588489-6588966;6594963-6595036;6595984-6596062;6597859-6598011	6596063-6597858	http://genome.ucsc.edu/cgi-bin/hgTracks?db=mm10&position=chr13%3A6598011-6588489
Fam193b	ENSMUSG00000021495.8	ENSMUSG00000021495.8:t:55549118-55549357	-0.05005171215713686;-0.03439460942035946;0.10585244563161555	0.20731333773676766;0.09028578832110376;0.5138963052832607	4.197061568178562e-06;1.2033837109792778e-05;1.068958346819122e-06	0.523;0.182;0.298	0.432;0.120;0.443	t|1e1.1o1|1e2.1o1|i	FALSE	FALSE	TRUE	3	3	1;0;0	chr13	-	55549357-55550224;55549357-55549962;55549358-55549961	55549118-55549357;55549962-55550007;55550224-55550407	55549358-55549961	http://genome.ucsc.edu/cgi-bin/hgTracks?db=mm10&position=chr13%3A55550407-55549118
Plec	ENSMUSG00000022565.15	ENSMUSG00000022565.15:t:76194751-76194812	-0.14652487943465528;0.0023784271453498847;0.44498607724526384;-4.5299150324980485e-05;-4.5299150324980485e-05;-4.5299150324980485e-05;0.001183383094316794;-4.5299150324980485e-05;0.001183383094316794;-0.008452151790706994;-0.193088910599725	0.6631621011673253;0.004024403766478585;0.9999454432744406;2.9410897304310676e-05;2.9410897304310676e-05;2.9410897304310676e-05;0.0003850510243359618;2.9410897304310676e-05;0.0003850510243359618;0.010827857528632473;0.755433625896696	6.202719239056798e-05;0.0015458202329759474;2.5147509821582786e-06;0.0031134464999849065;0.0031134464999849065;0.0031134464999849065;0.0029836542892839324;0.0031134464999849065;0.0029836542892839324;0.0008347602922038622;6.353930209068714e-05	0.312;0.026;0.026;0.002;0.002;0.002;0.002;0.002;0.002;0.050;0.570	0.110;0.038;0.479;0.002;0.002;0.002;0.020;0.002;0.020;0.020;0.310	t|1e1.1o2|1e2.1o1|1e3.1o1|1e4.1o1|1e5.1o1|1e6.1o1|1e7.1o1|1e8.1o1|1e9.1o1|1e10.1o1|1e11.1o1	FALSE	FALSE	TRUE	11	12	1;1;1;1;1;1;1;1;1;1;1	chr15	-	76194812-76231174;76194812-76229358;76194812-76208965;76194812-76208424;76194812-76208062;76194812-76205598;76194812-76200469;76194812-76199549;76194812-76199294;76194812-76197980;76194812-76195424	76194751-76194812;76195424-76195710;76197980-76198209;76199294-76199406;76199549-76199835;76200469-76200607;76205598-76206322;76208062-76208253;76208424-76208653;76208965-76209165;76229358-76229497;76230735-76231378		http://genome.ucsc.edu/cgi-bin/hgTracks?db=mm10&position=chr15%3A76231378-76194751
Dnm1l	ENSMUSG00000022789.14	ENSMUSG00000022789.14:s:16319452-16319508	-0.08579968835077656;-0.014343146598038788;0.0009048124358656251;0.10468138867704531	0.38659274616553807;0.04348966545471675;0.00017692741705578775;0.4611793053913204	1.6767192708710965e-06;2.0619933056575945e-05;0.0003556801150577382;1.2754127459123354e-06	0.546;0.105;0.005;0.344	0.390;0.074;0.018;0.518	s|1e1.1o1|1e2.1o1|1e3.1o1|i	FALSE	FALSE	TRUE	4	4	0;1;1;0	chr16	-	16318841-16319452;16318477-16319452;16316778-16319452;16318842-16319451	16316602-16316778;16318445-16318477;16318764-16318841;16319452-16319508	16318842-16319451	http://genome.ucsc.edu/cgi-bin/hgTracks?db=mm10&position=chr16%3A16319508-16316602
Dnm1l	ENSMUSG00000022789.14	ENSMUSG00000022789.14:t:16341422-16341468	-0.05917012160204287;6.551374249466122e-05;-0.035131166193790336;0.10828357589502688	0.2672341776247652;6.516298192786237e-05;0.0590211970480915;0.5190689753826491	2.8910711205032413e-06;0.0010012172774205297;2.1927059025483864e-05;1.0025089985325059e-06	0.707;0.015;0.089;0.188	0.608;0.019;0.037;0.335	t|1e1.1o2|1e1.2o2|1e2.1o1|i	TRUE	FALSE	TRUE	4	3	1;1;1;0	chr16	-	16341468-16345998;16341468-16345980;16341468-16342697;16341469-16342696	16341422-16341468;16342697-16342735;16345980-16346145	16341469-16342696	http://genome.ucsc.edu/cgi-bin/hgTracks?db=mm10&position=chr16%3A16346145-16341422
Hspbap1	ENSMUSG00000022849.4	ENSMUSG00000022849.4:s:35813918-35814054	-0.036823935346811006;0.12806873264712096;-0.07216587048613769	0.019038096487182403;0.6824636542212679;0.28613635243726093	8.63280655154508e-05;5.061531157463861e-07;3.7229565801322195e-06	0.072;0.766;0.159	0.018;0.919;0.063	s|1e1.1o1|2e2.1o1|i	TRUE	FALSE	TRUE	3	3	0;1;0	chr16	+	35814043-35814330;35814054-35817152;35814055-35814329	35813918-35814054;35814330-35814409;35817152-35817323	35814055-35814329	http://genome.ucsc.edu/cgi-bin/hgTracks?db=mm10&position=chr16%3A35817323-35813918
Psmg1	ENSMUSG00000022913.14	ENSMUSG00000022913.14:s:95990754-95990960	-0.10704960816746904;7.44116447618629e-05;0.10673171363526986	0.5181546656249778;1.1672668868236274e-05;0.5171192280277789	1.080415581666827e-06;0.000681050585378512;1.0898653252520074e-06	0.907;0.004;0.089	0.757;0.005;0.238	s|1e1.2o2|1e2.1o1|i	FALSE	FALSE	TRUE	3	3	1;1;0	chr16	-	95989598-95990754;95988111-95990754;95989899-95990753	95987960-95988111;95989492-95989898;95990754-95990960	95989899-95990753	http://genome.ucsc.edu/cgi-bin/hgTracks?db=mm10&position=chr16%3A95990960-95987960
Tnfrsf21	ENSMUSG00000023915.4	ENSMUSG00000023915.4:t:43085336-43085564	-0.15673410544235272;0.156734091841554	0.8517859308119374;0.851785737085823	1.0771700256428929e-05;1.0770743235681044e-05	0.996;0.004	0.808;0.192	t|1e1.1o1|1e2.1o1	FALSE	FALSE	TRUE	2	3	1;0	chr17	+	43065233-43085336;43077481-43085336	nan-43077481;43064968-43065233;43085336-43085564		http://genome.ucsc.edu/cgi-bin/hgTracks?db=mm10&position=chr17%3A43085564-43064968
Gtpbp2	ENSMUSG00000023952.13	ENSMUSG00000023952.13:s:46165455-46165629	-0.13446641534825843;0.13446643681727735	0.588563076256784;0.5885629175169895	8.207272811078248e-05;8.206709331643955e-05	0.921;0.079	0.704;0.296	s|1e1.2o2|1e2.1o2	FALSE	FALSE	TRUE	2	3	1;0	chr17	+	46165629-46165778;46165629-46166311	46165455-46165629;46165696-46165997;46166311-46166446		http://genome.ucsc.edu/cgi-bin/hgTracks?db=mm10&position=chr17%3A46166446-46165455
Brd4	ENSMUSG00000024002.16	ENSMUSG00000024002.16:s:32224084-32224222	-0.10036458131966507;0.10254349095234722;0.006724209728907048	0.493169814752237;0.5164523015219358;0.015036387129274725	1.2575143418791512e-06;1.3078162740077871e-06;5.719361498490727e-05	0.845;0.043;0.114	0.715;0.158;0.121	s|1e1.1o1|2e1.1o1|i	TRUE	FALSE	FALSE	3	2	1;1;0	chr17	-	32222165-32224087;32222165-32224084;32222166-32224083	32221873-32222165;32224084-32224222	32222166-32224083	http://genome.ucsc.edu/cgi-bin/hgTracks?db=mm10&position=chr17%3A32224222-32221873
Brd4	ENSMUSG00000024002.16	ENSMUSG00000024002.16:t:32252997-32253200	-0.13232001060275295;0.13232000151675527	0.6447131208451815;0.6447128502798396	5.4481125443373024e-05;5.447643596548542e-05	0.927;0.073	0.756;0.244	t|1e1.1o1|1e2.1o1	FALSE	FALSE	TRUE	2	3	1;1	chr17	-	32253200-32284518;32253200-32284063	32252997-32253200;32284063-32284123;32284518-32284722		http://genome.ucsc.edu/cgi-bin/hgTracks?db=mm10&position=chr17%3A32284722-32252997
Fam234a	ENSMUSG00000024187.14	ENSMUSG00000024187.14:t:26225912-26226023	-0.10862861675037734;0.10862863033237581	0.48510734061048666;0.48510716308343355	9.891475034362607e-05;9.890823972222296e-05	0.891;0.109	0.693;0.307	t|1e1.1o1|1e2.1o1	FALSE	FALSE	TRUE	2	3	1;0	chr17	-	26226023-26244006;26226023-26243990	26225912-26226023;26243990-nan;26244006-26244223		http://genome.ucsc.edu/cgi-bin/hgTracks?db=mm10&position=chr17%3A26244223-26225912
Thumpd2	ENSMUSG00000024246.8	ENSMUSG00000024246.8:s:81064935-81065085	-0.135806212677824;0.2890921239520155;-0.08218126019006652	0.6628281606997886;0.9304816955054749;0.3622884970223865	5.589241059977823e-07;1.473925718075645e-07;2.350704471076881e-06	0.219;0.623;0.158	0.018;0.963;0.018	s|1e1.1o1|1e2.1o1|i	FALSE	FALSE	TRUE	3	3	0;1;0	chr17	-	81064040-81064935;81055910-81064935;81064041-81064934	81055775-81055910;81063917-81064040;81064935-81065085	81064041-81064934	http://genome.ucsc.edu/cgi-bin/hgTracks?db=mm10&position=chr17%3A81065085-81055775
Ap3s1	ENSMUSG00000024480.7	ENSMUSG00000024480.7:s:46754371-46754462	-0.17153498992070193;0.16144362538189025;0.0032553492183740084	0.8287939663938658;0.7763954212080022;0.007451277688203547	2.0376441223213249e-07;3.006426562995929e-07;0.00010048233335957502	0.395;0.535;0.069	0.193;0.733;0.072	s|1e1.1o1|1e2.1o1|i	FALSE	FALSE	TRUE	3	3	0;1;0	chr18	+	46754462-46757382;46754462-46758003;46754463-46757381	46754371-46754462;46757382-46757435;46758003-46758114	46754463-46757381	http://genome.ucsc.edu/cgi-bin/hgTracks?db=mm10&position=chr18%3A46758114-46754371
Ap3s1	ENSMUSG00000024480.7	ENSMUSG00000024480.7:t:46758003-46758114	0.16633169853528532;-0.11564177834767911;-0.030377635045879106	0.7899962866441986;0.5787129613158223;0.08152214515718312	2.796341092139849e-07;8.688634220987979e-07;1.2409675655078445e-05	0.585;0.254;0.160	0.787;0.108;0.102	t|1e1.1o1|1e2.1o1|i	FALSE	FALSE	TRUE	3	3	1;0;0	chr18	+	46754462-46758003;46757435-46758003;46757436-46758002	46754371-46754462;46757382-46757435;46758003-46758114	46757436-46758002	http://genome.ucsc.edu/cgi-bin/hgTracks?db=mm10&position=chr18%3A46758114-46754371
Tcof1	ENSMUSG00000024613.16	ENSMUSG00000024613.16:s:60828067-60828559	-0.06852672706970578;0.11625384923521889;-0.012823685192629048	0.3087510462444183;0.5831765110971437;0.0661898174629176	2.396795727110934e-06;8.262668664042413e-07;1.4309802507161962e-05	0.677;0.089;0.237	0.556;0.240;0.211	s|1e1.1o1|1e2.1o1|i	FALSE	FALSE	TRUE	3	3	1;1;0	chr18	-	60827447-60828365;60822990-60828365;60827448-60828066	60822804-60822990;60827340-60827447;60828067-60828559	60827448-60828066	http://genome.ucsc.edu/cgi-bin/hgTracks?db=mm10&position=chr18%3A60828559-60822804
Cdc42bpg	ENSMUSG00000024769.7	ENSMUSG00000024769.7:s:6310218-6310472	-0.278111791609976;0.09831851148718249;0.12293944388163307	0.9706598257036664;0.4727009293433804;0.584288786226171	4.625431004878777e-08;1.6129192405654235e-06;7.689899728091361e-07	0.687;0.013;0.300	0.382;0.140;0.475	s|1e1.1o1|2e1.1o1|i	TRUE	FALSE	FALSE	3	2	1;0;0	chr19	+	6310366-6310795;6310472-6310795;6310473-6310794	6310218-6310472;6310795-6310888	6310473-6310794	http://genome.ucsc.edu/cgi-bin/hgTracks?db=mm10&position=chr19%3A6310888-6310218
Cdc42bpg	ENSMUSG00000024769.7	ENSMUSG00000024769.7:s:6322555-6322678	0.28695255183183055;-0.2869525655498383	0.9103107811804836;0.9103108277469076	4.9863444964392406e-05;4.986725283195881e-05	0.552;0.448	0.895;0.105	s|1e1.1o2|1e1.2o2	FALSE	TRUE	FALSE	2	2	1;0	chr19	+	6322678-6322793;6322678-6322796	6322555-6322678;6322793-6322881		http://genome.ucsc.edu/cgi-bin/hgTracks?db=mm10&position=chr19%3A6322881-6322555
Mark2	ENSMUSG00000024969.15	ENSMUSG00000024969.15:s:7279986-7280012	-0.008495672538294516;0.142612135554448;-0.0010538625565646978;-0.09423176030918448	0.03503167432448173;0.6171512281422465;0.0024330445130640805;0.4182545324042703	1.870906672107875e-05;7.018355163554077e-07;3.8797421294867185e-05;1.5296190649660701e-06	0.066;0.066;0.013;0.856	0.039;0.292;0.008;0.661	s|1e1.1o1|1e2.2o2|1e3.1o1|i	FALSE	FALSE	TRUE	4	4	1;1;1;1	chr19	-	7279278-7279986;7278086-7279986;7277450-7279986;7279279-7279985	7275396-7277450;7278042-7278094;7278502-7279278;7279986-7280012	7279279-7279985	http://genome.ucsc.edu/cgi-bin/hgTracks?db=mm10&position=chr19%3A7280012-7275396
Maged2	ENSMUSG00000025268.15	ENSMUSG00000025268.15:t:150812671-150812737	0.14837942833375908;-0.013525987981090615;-0.030149776213458025;-0.030712922264880954;-0.0034149650897240106	0.6353961843627763;0.020231273093994147;0.16317023625232763;0.07294245553764739;0.0034687813054839183	7.488093589667379e-05;0.0005661507147413092;0.00019556386205299425;0.00031354523659976596;0.0012015612660339903	0.477;0.060;0.349;0.087;0.032	0.685;0.011;0.280;0.002;0.021	t|1e1.1o2|1e1.2o2|1e2.1o1|1e3.1o1|1e4.1o1	TRUE	FALSE	TRUE	5	5	1;1;1;1;1	chrX	-	150812737-150814229;150812737-150814202;150812737-150813616;150812737-150813073;150812737-150812821	150812671-150812737;150812821-150812968;150813073-150813154;150813616-150813707;150814202-150814345		http://genome.ucsc.edu/cgi-bin/hgTracks?db=mm10&position=chrX%3A150814345-150812671
Mbd6	ENSMUSG00000025409.14	ENSMUSG00000025409.14:s:127283392-127283444	0.1284610407928058;-0.1284610833433832	0.645426682638166;0.6454271896835886	4.8256449933266636e-05;4.826073959873778e-05	0.044;0.956	0.207;0.793	s|1e1.1o2|1e1.2o2	FALSE	TRUE	FALSE	2	2	1;1	chr10	-	127283162-127283392;127283088-127283392	127283025-127283162;127283392-127283444		http://genome.ucsc.edu/cgi-bin/hgTracks?db=mm10&position=chr10%3A127283444-127283025
Usp33	ENSMUSG00000025437.15	ENSMUSG00000025437.15:s:152374620-152374789	-0.10641939632786022;0.10641939382904118	0.49757265396905215;0.4975724224715839	8.676920113359632e-05;8.676275856940238e-05	0.852;0.148	0.678;0.322	s|1e1.1o2|1e1.2o2	FALSE	TRUE	FALSE	2	2	1;1	chr3	+	152374789-152374891;152374789-152374915	152374620-152374789;152374891-152374987		http://genome.ucsc.edu/cgi-bin/hgTracks?db=mm10&position=chr3%3A152374987-152374620
Rps6ka6	ENSMUSG00000025665.16	ENSMUSG00000025665.16:t:111486669-111486800	0.11680532450903115;0.0026478211188583145;-0.03460229898552483;-0.09521942424400623	0.5069164026366084;0.0019185440571843368;0.19682317373348113;0.4506067653312387	9.940883863891747e-05;0.0015019516767980495;0.00017808846991540506;7.756992383312067e-05	0.417;0.007;0.409;0.168	0.620;0.028;0.324;0.028	t|1e1.1o1|1e2.1o1|1e3.1o1|1e4.1o1	FALSE	FALSE	TRUE	4	5	1;1;1;0	chrX	-	111486800-111537821;111486800-111536244;111486800-111531104;111486800-111530165	111486669-111486800;111530165-nan;111531104-111531176;111536244-111536342;111537821-111537959		http://genome.ucsc.edu/cgi-bin/hgTracks?db=mm10&position=chrX%3A111537959-111486669
Cops5	ENSMUSG00000025917.9	ENSMUSG00000025917.9:s:10037280-10038168	-0.1144867892133824;0.055968829295690324;-0.005990169959159035;0.027527888910741257	0.5807570435231099;0.23680107269015124;0.002953707809353583;0.08609064881208821	8.90714061507758e-07;3.5387299563210614e-06;0.0002201808251757198;1.1606135759130443e-05	0.209;0.585;0.047;0.164	0.067;0.684;0.037;0.211	s|1e1.1o2|2e1.1o2|3e1.1o2|i	TRUE	FALSE	FALSE	4	2	1;1;1;0	chr1	-	10035163-10037919;10035163-10037670;10035163-10037662;10035164-10037279	10034929-10035163;10037280-10038168	10035164-10037279	http://genome.ucsc.edu/cgi-bin/hgTracks?db=mm10&position=chr1%3A10038168-10034929
Mrpl30	ENSMUSG00000026087.11	ENSMUSG00000026087.11:s:37890477-37892172	0.10458743886649285;-0.13116821265059395;-0.0004701477582860759;0.00841359604510252	0.4956293650843236;0.6525861902684817;6.586633864919528e-05;0.01966531343901507	1.1208849614439314e-06;5.895414021406253e-07;0.0007404525195573441;4.254177855178565e-05	0.625;0.281;0.016;0.080	0.779;0.112;0.012;0.096	s|1e1.2o2|1e2.2o2|2e3.2o2|i	TRUE	FALSE	TRUE	4	4	1;1;1;0	chr1	+	37890584-37892943;37890584-37893939;37892172-37892943;37892173-37892932	37890477-37892172;37892933-37893246;37893935-37894015	37892173-37892932	http://genome.ucsc.edu/cgi-bin/hgTracks?db=mm10&position=chr1%3A37894015-37890477
Nabp1	ENSMUSG00000026107.11	ENSMUSG00000026107.11:t:51475592-51477616	-0.002835074315674793;7.550296933336939e-07;-0.0027638794642453972;0.1441584803765104;7.550296933336939e-07;-0.08683459890896088	9.458348911941557e-05;8.744089225952915e-09;9.496354222690383e-05;0.6940367234529667;8.744089225952915e-09;0.4055784313798518	0.0014586926633496367;0.029257634563317036;0.0014842046260089559;4.725191128827303e-07;0.029257634563317036;1.6158720116399294e-06	0.031;0.001;0.031;0.280;0.001;0.654	0.001;0.001;0.009;0.460;0.001;0.526	t|1e1.1o3|1e1.2o3|1e1.3o3|1e2.1o2|1e2.2o2|i	TRUE	FALSE	TRUE	6	3	1;1;1;1;1;1	chr1	-	51477616-51478372;51477616-51478368;51477616-51478301;51477616-51477825;51477616-51477722;51477617-51477721	51475592-51477616;51477722-51478067;51478301-51478425	51477617-51477721	http://genome.ucsc.edu/cgi-bin/hgTracks?db=mm10&position=chr1%3A51478425-51475592
Agfg1	ENSMUSG00000026159.13	ENSMUSG00000026159.13:t:82870685-82870800	-0.12068916383547969;0.12068917987779906	0.6257213499000465;0.6257213124720454	3.966588015857919e-05;3.9662140125214255e-05	0.165;0.835	0.018;0.982	t|1e1.1o1|1e2.1o1	FALSE	FALSE	TRUE	2	3	0;1	chr1	+	82839889-82870685;82858449-82870685	82839483-82839889;82858356-82858449;82870685-82870800		http://genome.ucsc.edu/cgi-bin/hgTracks?db=mm10&position=chr1%3A82870800-82839483
Stk16	ENSMUSG00000026201.12	ENSMUSG00000026201.12:t:75211240-75211871	0.00011752399067733772;0.2395876902389641;-0.3935007267897397;0.054059553352861556	0.00021957497751904905;0.8455790963462837;0.9908038120089401;0.18243440415859025	0.002191805442680328;5.534095900261698e-05;2.3627713593654676e-05;0.00018206843866449727	0.006;0.432;0.557;0.006	0.007;0.739;0.142;0.113	t|1e1.1o3|1e1.2o3|1e1.3o3|1e2.1o1	TRUE	FALSE	TRUE	4	3	1;1;1;1	chr1	+	75210999-75211240;75211024-75211240;75211052-75211240;75211158-75211240	75210838-75211052;75211054-75211158;75211240-75211871		http://genome.ucsc.edu/cgi-bin/hgTracks?db=mm10&position=chr1%3A75211871-75210838
2310035C23Rik	ENSMUSG00000026319.13	ENSMUSG00000026319.13:t:105740980-105741095	-0.10666470994364356;0.10365920882377837;0.00924987066386048	0.474316885017551;0.48691651175610373;0.13732142023583188	1.2138288112417683e-06;1.1616177200423922e-06;6.320466074294373e-06	0.345;0.065;0.589	0.157;0.231;0.610	t|1e1.1o2|1e2.1o1|i	FALSE	FALSE	TRUE	3	3	1;1;0	chr1	+	105736022-105741013;105740517-105741013;105740518-105740979	105735923-105738497;105740212-105740517;105740980-105741095	105740518-105740979	http://genome.ucsc.edu/cgi-bin/hgTracks?db=mm10&position=chr1%3A105741095-105735923
Rbbp5	ENSMUSG00000026439.14	ENSMUSG00000026439.14:t:132489588-132489728	-0.16913365862601235;0.16905969504854707;-2.127482552299461e-05	0.8571071849752839;0.8534814801671274;1.9782992738457323e-06	2.1147921254849322e-05;2.1725982622403407e-05;0.02114555352606018	0.228;0.768;0.004	0.045;0.951;0.003	t|1e1.1o1|1e2.1o1|1e3.1o1	FALSE	FALSE	TRUE	3	4	1;1;1	chr1	+	132484801-132489588;132484918-132489588;132485505-132489588	132484746-132484801;132484802-132484918;132485448-132485505;132489588-132489728		http://genome.ucsc.edu/cgi-bin/hgTracks?db=mm10&position=chr1%3A132489728-132484746
Sephs1	ENSMUSG00000026662.13	ENSMUSG00000026662.13:t:4891587-4891694	0.08070836191670952;-0.10102923278412869;0.02658821396554464	0.3704207359515544;0.4356351490982032;0.17657187796256005	2.010273537727831e-06;1.4541503503551212e-06;4.687805585490423e-06	0.042;0.609;0.348	0.174;0.407;0.419	t|1e1.1o1|1e2.2o2|i	FALSE	FALSE	TRUE	3	3	1;1;0	chr2	+	4884605-4891587;4889286-4891587;4889287-4891586	4884057-4884605;4889183-4889286;4891587-4891694	4889287-4891586	http://genome.ucsc.edu/cgi-bin/hgTracks?db=mm10&position=chr2%3A4891694-4884057
Vamp4	ENSMUSG00000026696.15	ENSMUSG00000026696.15:s:162592626-162592677	-0.062216103350102414;0.10754061768236312;-0.009960454406351741	0.28336189466943584;0.548590764435004;0.05586570647711046	2.6724197976779607e-06;9.729449863867662e-07;1.6513920283345307e-05	0.791;0.048;0.158	0.675;0.186;0.132	s|1e1.1o1|1e2.1o1|i	FALSE	FALSE	TRUE	3	3	1;1;0	chr1	+	162592677-162594546;162592677-162597049;162592678-162594545	162592626-162592677;162594546-162595365;162597049-162599084	162592678-162594545	http://genome.ucsc.edu/cgi-bin/hgTracks?db=mm10&position=chr1%3A162599084-162592626
Dnajc24	ENSMUSG00000027166.14	ENSMUSG00000027166.14:s:105980982-105981120	-0.0060789360289234436;-0.06661169050616216;0.10234282215229049	0.04460864286391649;0.33360921275421407;0.5064616386017387	0.00043189373992036373;0.00011803775729690713;6.36617815966585e-05	0.077;0.903;0.019	0.055;0.775;0.170	s|1e1.1o1|1e2.1o1|1e3.1o1	FALSE	FALSE	TRUE	3	4	1;1;1	chr2	-	105974082-105980982;105970516-105980982;105967094-105980982	105966709-105967094;105970439-105970516;105973922-105974082;105980982-105981120		http://genome.ucsc.edu/cgi-bin/hgTracks?db=mm10&position=chr2%3A105981120-105966709
Trpm7	ENSMUSG00000027365.14	ENSMUSG00000027365.14:s:126835456-126835590	0.12465662328565423;-0.06432648702031772;-0.03729179852226071	0.5688981292034849;0.2001349560280888;0.16844872346671053	8.304966555520293e-07;6.922877341386524e-06;5.0636378114976566e-06	0.535;0.113;0.349	0.725;0.004;0.271	s|1e1.3o3|1e2.1o1|i	FALSE	FALSE	TRUE	3	3	1;0;0	chr2	-	126833741-126835456;126831337-126835456;126834195-126835455	126830841-126831337;126833688-126834194;126835456-126835590	126834195-126835455	http://genome.ucsc.edu/cgi-bin/hgTracks?db=mm10&position=chr2%3A126835590-126830841
Trpm7	ENSMUSG00000027365.14	ENSMUSG00000027365.14:t:126830841-126831337	-0.09871901176091417;0.20639356017402458;-0.0528185725012706	0.4509567721149928;0.8508083892262036;0.21986118692526613	1.8404921773296223e-06;2.1761216457236464e-07;3.7908039395295745e-06	0.156;0.599;0.244	0.003;0.860;0.136	t|1e1.1o1|1e2.1o1|i	FALSE	FALSE	TRUE	3	3	0;1;0	chr2	-	126831337-126835456;126831337-126833688;126831338-126833687	126830841-126831337;126833688-126834194;126835456-126835590	126831338-126833687	http://genome.ucsc.edu/cgi-bin/hgTracks?db=mm10&position=chr2%3A126835590-126830841
Hps3	ENSMUSG00000027615.14	ENSMUSG00000027615.14:s:20010800-20010988	-0.1896491622868452;0.14318147984140872;0.016352523419869782	0.891164849755376;0.7634440935324635;0.01432158007201616	1.0681818940483367e-07;2.7172686509187663e-07;5.3938833450284385e-05	0.976;0.012;0.012	0.747;0.194;0.058	s|1e1.1o1|1e2.1o2|i	FALSE	FALSE	TRUE	3	3	1;0;0	chr3	-	20008922-20010800;20003431-20010800;20008923-20010799	20003225-20003431;20008815-20008922;20010800-20010988	20008923-20010799	http://genome.ucsc.edu/cgi-bin/hgTracks?db=mm10&position=chr3%3A20010988-20003225
Rprd1b	ENSMUSG00000027651.16	ENSMUSG00000027651.16:s:158043406-158043539	-0.11651573377163973;0.11651570081123971	0.530062557832434;0.5300622198015686	8.694630242100931e-05;8.694001401942167e-05	0.745;0.255	0.562;0.438	s|1e1.1o3|1e1.2o3	FALSE	TRUE	FALSE	2	2	1;1	chr2	+	158043539-158047916;158043539-158047919	158043406-158043539;158047916-158048710		http://genome.ucsc.edu/cgi-bin/hgTracks?db=mm10&position=chr2%3A158048710-158043406
Zfp639	ENSMUSG00000027667.13	ENSMUSG00000027667.13:t:32512178-32513192	-0.1352339550721884;0.005691406855105922;0.010397315437331278;0.010397315437331278;0.03504329673223695	0.6527757988272106;0.07460393773289371;0.007688867184227923;0.007688867184227923;0.18109215198907702	5.825530867697992e-07;1.2479924770270046e-05;5.864879603981535e-05;5.864879603981535e-05;4.565978881362898e-06	0.248;0.174;0.004;0.004;0.570	0.066;0.189;0.045;0.045;0.654	t|1e1.1o1|1e2.1o1|1e3.1o1|2e4.1o1|i	FALSE	TRUE	TRUE	5	5	1;1;1;1;0	chr3	+	32510589-32513001;32510732-32513001;32511206-32513001;32510732-32513040;32511207-32512177	32510259-32510589;32510664-32510732;32510896-32511206;32512178-32513192	32511207-32512177	http://genome.ucsc.edu/cgi-bin/hgTracks?db=mm10&position=chr3%3A32513192-32510259
St3gal3	ENSMUSG00000028538.12	ENSMUSG00000028538.12:s:118107549-118107693	-0.2294331376139609;0.005538464248102073;0.1917833003289488	0.8457381516372625;0.1744999396674839;0.7267527671080065	4.841590240700633e-05;0.00019219612501197858;7.39060743553642e-05	0.364;0.491;0.144	0.068;0.510;0.422	s|1e1.1o1|1e2.1o1|1e3.1o1	FALSE	FALSE	TRUE	3	4	0;1;1	chr4	-	118096308-118107549;118054697-118107549;118031882-118107549	nan-118096308;118031840-118031882;118054650-118054697;118107549-118107693		http://genome.ucsc.edu/cgi-bin/hgTracks?db=mm10&position=chr4%3A118107693-118031840
St3gal3	ENSMUSG00000028538.12	ENSMUSG00000028538.12:t:117932154-117933136	0.513908720418072;-0.5139087208636832	0.9925851246978271;0.9925850738817076	3.883029038770011e-05;3.883352583045063e-05	0.328;0.672	0.855;0.145	t|1e1.1o1|1e2.1o1	FALSE	FALSE	TRUE	2	3	1;0	chr4	-	117933136-117940010;117933136-117939406	117932154-117933136;117939406-117939508;117940010-117940156		http://genome.ucsc.edu/cgi-bin/hgTracks?db=mm10&position=chr4%3A117940156-117932154
Btf3l4	ENSMUSG00000028568.16	ENSMUSG00000028568.16:t:108830518-108830583	0.03480893624845238;-0.11102737088532218;0.015540630065216788;0.007856518002491052;0.0009922989415316727	0.13229416572590044;0.5490526864616315;0.0007089200491458409;0.00011236924180601347;0.011720905483208453	7.030133791580129e-06;9.880981958199087e-07;0.001104966616461079;0.0034061925096325668;6.737968684766837e-05	0.590;0.304;0.014;0.002;0.095	0.655;0.154;0.051;0.042;0.095	t|1e1.1o2|1e1.2o2|1e2.1o1|1e3.1o1|i	TRUE	FALSE	TRUE	5	4	1;1;1;1;0	chr4	-	108830583-108833508;108830583-108833143;108830583-108832413;108830583-108831706;108830584-108831705	108830518-108830583;108831706-108831931;108832413-108832451;108833143-108833614	108830584-108831705	http://genome.ucsc.edu/cgi-bin/hgTracks?db=mm10&position=chr4%3A108833614-108830518
Srrm1	ENSMUSG00000028809.16	ENSMUSG00000028809.16:s:135345692-135346445	-0.051835740171653016;-0.09485717817665035;0.16977306714234744	0.09357342992980916;0.4492862939220804;0.8644258548628809	1.829970731648256e-05;1.6963106729273036e-06;1.2884016506474614e-07	0.092;0.187;0.724	0.022;0.069;0.909	s|1e1.1o1|1e2.1o1|i	FALSE	FALSE	TRUE	3	3	0;0;0	chr4	-	135345477-135346316;135344669-135346316;135345478-135345691	135344499-135344669;135345196-135345477;135345692-135346445	135345478-135345691	http://genome.ucsc.edu/cgi-bin/hgTracks?db=mm10&position=chr4%3A135346445-135344499
Espn	ENSMUSG00000028943.18	ENSMUSG00000028943.18:s:152130769-152130961	-0.00044819927060867645;0.11003334470053859;-0.11583879180629084	0.0006117518362394991;0.48411126887387057;0.5081841807176594	0.000115170182179547;1.1789043775651403e-06;1.0817130479123804e-06	0.010;0.566;0.423	0.015;0.765;0.219	s|1e1.1o1|1e2.1o1|i	FALSE	FALSE	TRUE	3	3	1;1;0	chr4	-	152129638-152130769;152128553-152130769;152129639-152130768	152128408-152128553;152129612-152129638;152130769-152130961	152129639-152130768	http://genome.ucsc.edu/cgi-bin/hgTracks?db=mm10&position=chr4%3A152130961-152128408
Agtrap	ENSMUSG00000029007.8	ENSMUSG00000029007.8:t:148083915-148083993	-0.1107263327414099;0.0009024207112882761;0.10588946662247954	0.472736621310765;0.0006400397250001283;0.4554569631479363	1.2653296858067264e-06;7.970731370604556e-05;1.3419504967821655e-06	0.662;0.005;0.332	0.462;0.010;0.526	t|1e1.1o1|1e2.1o1|i	FALSE	FALSE	TRUE	3	3	1;1;0	chr4	-	148083993-148087917;148083993-148084581;148083994-148084580	148083915-148083993;148084581-148084776;148087917-148088031	148083994-148084580	http://genome.ucsc.edu/cgi-bin/hgTracks?db=mm10&position=chr4%3A148088031-148083915
Pank4	ENSMUSG00000029056.13	ENSMUSG00000029056.13:s:154978393-154978442	-0.12519872342099098;0.12519871886658684	0.5415563732438503;0.5415561203710821	9.608993624288242e-05;9.608382501136159e-05	0.794;0.206	0.583;0.417	s|1e1.1o2|1e1.2o2	FALSE	TRUE	FALSE	2	2	1;1	chr4	+	154978442-154978921;154978442-154978955	154978393-154978442;154978921-154979224		http://genome.ucsc.edu/cgi-bin/hgTracks?db=mm10&position=chr4%3A154979224-154978393
Srrd	ENSMUSG00000029346.12	ENSMUSG00000029346.12:s:112339719-112339817	0.27757703748374707;-0.27757704922675	0.9016207242618131;0.9016208077371417	4.865634371791806e-05;4.866017087989949e-05	0.195;0.805	0.532;0.468	s|1e1.1o2|1e1.2o2	FALSE	TRUE	FALSE	2	2	1;1	chr5	-	112338567-112339719;112338472-112339719	112338318-112338567;112339719-112339817		http://genome.ucsc.edu/cgi-bin/hgTracks?db=mm10&position=chr5%3A112339817-112338318
G3bp2	ENSMUSG00000029405.16	ENSMUSG00000029405.16:t:92057821-92058070	0.12232332636335111;-0.12232333203463228	0.6864917020483435;0.6864917663345624	1.606200526881247e-05;1.606350374105947e-05	0.801;0.199	0.931;0.069	t|1e1.1o1|1e2.1o1	FALSE	FALSE	TRUE	2	3	1;1	chr5	-	92058070-92064325;92058070-92063337	92057821-92058070;92063337-92063435;92064325-92064505		http://genome.ucsc.edu/cgi-bin/hgTracks?db=mm10&position=chr5%3A92064505-92057821
Pus1	ENSMUSG00000029507.16	ENSMUSG00000029507.16:s:110777614-110777751	-0.20040249258082288;0.20040248500099528	0.9165438091041679;0.9165438544949022	1.5008029087937302e-05;1.5006669163034356e-05	0.251;0.749	0.011;0.989	s|1e1.1o1|1e2.1o1	FALSE	FALSE	TRUE	2	3	1;1	chr5	-	110776607-110777614;110775638-110777614	110775536-110775638;110776554-110776607;110777614-110777751		http://genome.ucsc.edu/cgi-bin/hgTracks?db=mm10&position=chr5%3A110777751-110775536
Cdk8	ENSMUSG00000029635.15	ENSMUSG00000029635.15:s:146299498-146299576	0.155061796754857;-0.1550618350766536	0.6659568481412859;0.665957166497665	6.745409303927311e-05;6.74593699111492e-05	0.698;0.302	0.923;0.077	s|1e1.1o2|1e1.2o2	FALSE	TRUE	FALSE	2	2	1;0	chr5	+	146299576-146299692;146299576-146299695	146299498-146299576;146299692-146299850		http://genome.ucsc.edu/cgi-bin/hgTracks?db=mm10&position=chr5%3A146299850-146299498
Cald1	ENSMUSG00000029761.16	ENSMUSG00000029761.16:t:34747773-34747969	-0.06115293123267328;8.903692967658464e-05;-0.0625788104307361;8.903692967658464e-05;8.903692967658464e-05;0.15778004703540457	0.2700018890794458;0.0016491356710462983;0.2319531798773832;0.0016491356710462983;0.0016491356710462983;0.6225946565762938	2.98906874285354e-06;4.146410088645691e-05;4.14037932239264e-06;4.146410088645691e-05;4.146410088645691e-05;7.748936959968075e-07	0.183;0.007;0.139;0.007;0.007;0.657	0.055;0.008;0.008;0.008;0.008;0.914	t|1e1.1o2|1e1.2o2|1e2.1o1|2e3.1o2|2e4.1o1|i	TRUE	TRUE	TRUE	6	5	1;1;1;1;1;0	chr6	+	34746015-34747886;34746090-34747886;34746639-34747886;34746015-34747892;34746639-34747892;34746640-34747772	34745619-34746090;34746386-34746639;34747773-34747969	34746640-34747772	http://genome.ucsc.edu/cgi-bin/hgTracks?db=mm10&position=chr6%3A34747969-34745619
Cald1	ENSMUSG00000029761.16	ENSMUSG00000029761.16:t:34753443-34753588	0.12788388996630037;-0.00045968168269762194;-0.12592777971596747	0.6065123303695035;0.000648241635246179;0.6020167298587977	6.009296793852304e-05;0.0014843805101657503;5.926195396210865e-05	0.782;0.011;0.207	0.964;0.007;0.029	t|1e1.1o2|1e2.1o1|1e3.1o1	FALSE	FALSE	TRUE	3	4	1;1;1	chr6	+	34746015-34753443;34746639-34753443;34747969-34753443	34745619-34746090;34746386-34746639;34747773-34747969;34753443-34753588		http://genome.ucsc.edu/cgi-bin/hgTracks?db=mm10&position=chr6%3A34753588-34745619
Foxp1	ENSMUSG00000030067.17	ENSMUSG00000030067.17:t:99016528-99016665	0.12424688573583183;-0.0003522782689946695;-0.021740626579304742;-0.0457382867017417;-0.0003522782689946695	0.5874215235662726;0.0004083585288341526;0.05061920655571241;0.2326939358811905;0.0004083585288341526	6.974785728604271e-05;0.001375580396316578;0.0003474049684794034;0.00015362608949620604;0.001375580396316578	0.078;0.007;0.078;0.830;0.007	0.260;0.004;0.004;0.728;0.004	t|1e1.1o1|1e2.1o1|1e3.1o1|1e4.1o1|1e5.1o1	FALSE	FALSE	TRUE	5	6	1;1;1;1;1	chr6	-	99016665-99075854;99016665-99044326;99016665-99028674;99016665-99028164;99016665-99027702	99016528-99016665;99027702-99027991;99028164-99028313;99028674-99028942;99044326-99044459;99075854-99075949		http://genome.ucsc.edu/cgi-bin/hgTracks?db=mm10&position=chr6%3A99075949-99016528
Aebp2	ENSMUSG00000030232.17	ENSMUSG00000030232.17:s:140650756-140650782	-0.13564230160327478;-0.001167881128623115;-0.00021435947211596772;0.1668471280000175	0.6766965316093972;5.8200688241919874e-05;6.492923015112517e-06;0.8097497867918811	5.286563550255252e-07;0.0010028516204582116;0.0018795319684916656;2.382790267606007e-07	0.267;0.022;0.012;0.699	0.095;0.003;0.003;0.900	s|1e1.1o1|1e2.1o1|1e3.1o1|i	FALSE	FALSE	TRUE	4	4	1;1;1;1	chr6	+	140650782-140651316;140650782-140653758;140650782-140677391;140650783-140651315	140650756-140650782;140651316-140652826;140653758-140655481;140677391-140678472	140650783-140651315	http://genome.ucsc.edu/cgi-bin/hgTracks?db=mm10&position=chr6%3A140678472-140650756
Cmas	ENSMUSG00000030282.14	ENSMUSG00000030282.14:t:142769966-142770617	-0.0007870129844052944;-0.009075477958134945;0.12649255127355233;-0.0870677597623572	0.0005434395931017681;0.010760061204910201;0.5343470305197173;0.3854781139105572	6.983590286546715e-05;3.240440583851534e-05;1.0147963056552321e-06;1.7141387679275866e-06	0.009;0.043;0.586;0.363	0.003;0.003;0.794;0.199	t|1e1.1o1|1e2.1o1|1e3.1o1|i	FALSE	FALSE	TRUE	4	4	1;1;1;0	chr6	+	142757026-142770523;142764709-142770523;142767937-142770523;142767938-142769965	142756686-142757026;142764554-142764709;142767804-142767937;142769966-142770617	142767938-142769965	http://genome.ucsc.edu/cgi-bin/hgTracks?db=mm10&position=chr6%3A142770617-142756686
Ing4	ENSMUSG00000030330.15	ENSMUSG00000030330.15:s:125043954-125044025	0.22250953955599104;-0.04577069376931815;-0.12138133132021578	0.8275804880373109;0.17950365879453742;0.5482401245635973	3.0610020492285745e-07;4.840058642652245e-06;9.328268699704267e-07	0.492;0.193;0.316	0.778;0.096;0.124	s|1e1.1o1|1e2.1o1|i	FALSE	FALSE	TRUE	3	3	1;0;1	chr6	+	125044025-125046904;125044025-125047211;125044026-125045521	125043954-125044025;125046904-125047070;125047211-125047325	125044026-125045521	http://genome.ucsc.edu/cgi-bin/hgTracks?db=mm10&position=chr6%3A125047325-125043954
Ing4	ENSMUSG00000030330.15	ENSMUSG00000030330.15:s:125047211-125047325	-0.0607735188826575;-0.03683910006851797;0.12398338180105535	0.2891989064738674;0.10071554902599231;0.5495235382914507	0.00013662875184006218;0.00026438270331974323;8.611989212019625e-05	0.398;0.097;0.504	0.268;0.025;0.707	s|1e1.2o2|2e1.1o2|2e1.2o2	TRUE	TRUE	FALSE	3	2	1;1;1	chr6	+	125047316-125047482;125047325-125047479;125047325-125047482	125047211-125047325;125047479-125047587		http://genome.ucsc.edu/cgi-bin/hgTracks?db=mm10&position=chr6%3A125047587-125047211
Herc2	ENSMUSG00000030451.15	ENSMUSG00000030451.15:s:56197056-56197209	0.11445218719180332;-0.11445220692678312	0.522120368317364;0.5221206256272215	8.067636877658654e-05;8.068307961461851e-05	0.751;0.249	0.932;0.068	s|1e1.1o1|1e2.1o1	FALSE	FALSE	TRUE	2	3	1;1	chr7	+	56197209-56202101;56197209-56203776	56197056-56197209;56202101-56202208;56203776-56203907		http://genome.ucsc.edu/cgi-bin/hgTracks?db=mm10&position=chr7%3A56203907-56197056
Ate1	ENSMUSG00000030850.16	ENSMUSG00000030850.16:s:130507482-130507699	-0.11440940798287391;0.17290859321450047;-0.014487543830781494	0.5468267562122159;0.8598645749448873;0.04344582289695642	8.935529569598089e-07;1.4250924139263182e-07;2.1370232260342625e-05	0.819;0.053;0.127	0.643;0.252;0.100	s|1e1.1o1|1e2.1o1|i	FALSE	FALSE	TRUE	3	3	1;1;0	chr7	-	130504822-130507482;130503850-130507482;130504823-130507481	130503722-130503850;130504694-130504822;130507482-130507699	130504823-130507481	http://genome.ucsc.edu/cgi-bin/hgTracks?db=mm10&position=chr7%3A130507699-130503722
Arfip2	ENSMUSG00000030881.15	ENSMUSG00000030881.15:t:105637120-105637278	-0.0001137233537647598;0.00013232517226665835;0.00013232517226665835;-0.12594013358854617;0.008880154085961172;0.11044280173794241	3.622535191551972e-05;2.911293915554965e-05;2.911293915554965e-05;0.5668948365554543;0.007061909434672772;0.5045685192692339	0.0005239028759795317;0.00024237590655166487;0.00024237590655166487;8.43228988411937e-07;6.751814778919313e-05;1.065313242185192e-06	0.012;0.002;0.002;0.730;0.022;0.233	0.003;0.003;0.003;0.536;0.045;0.409	t|1e1.1o1|1e2.1o1|1e3.1o3|1e3.3o3|1e4.1o1|i	TRUE	FALSE	TRUE	6	5	1;1;1;1;1;0	chr7	-	105637278-105638209;105637278-105637940;105637278-105637863;105637278-105637819;105637278-105637652;105637279-105637651	105637120-105637278;105637652-105637725;105637819-105637915;105637940-105638045;105638209-105638344	105637279-105637651	http://genome.ucsc.edu/cgi-bin/hgTracks?db=mm10&position=chr7%3A105638344-105637120
Cstf2	ENSMUSG00000031256.11	ENSMUSG00000031256.11:s:134069845-134069907	0.005387572268087528;-0.17778002678303687;0.0735969668667488;0.046048522673032846	0.0015819723695081514;0.7875619912922247;0.31763511912837467;0.17382222208940806	0.00016094151170102438;3.025183379357088e-07;2.716147329869271e-06;5.469058221546641e-06	0.003;0.825;0.071;0.100	0.034;0.597;0.185;0.184	s|1e1.1o1|1e2.1o2|1e2.2o2|i	FALSE	TRUE	TRUE	4	3	1;1;1;1	chrX	+	134069907-134072415;134069907-134073136;134069907-134073214;134069908-134072414	134069845-134069907;134072415-134072474;134073136-134073277	134069908-134072414	http://genome.ucsc.edu/cgi-bin/hgTracks?db=mm10&position=chrX%3A134073277-134069845
Cstf2	ENSMUSG00000031256.11	ENSMUSG00000031256.11:t:134073136-134073277	-0.20393140319841221;0.007731886845363202;0.056193854311729616;0.0028862937582158727;0.05281737366493472	0.8527599771457058;0.0019341538890688683;0.201757618423358;0.0003957207345503771;0.22509736772600106	2.0577959858325556e-07;0.00018799342519314;5.273792437659628e-06;0.00035410420934774405;3.7446847930121957e-06	0.735;0.002;0.063;0.002;0.194	0.489;0.040;0.153;0.028;0.291	t|1e1.1o1|1e2.1o1|2e3.1o1|2e4.1o1|i	FALSE	TRUE	TRUE	5	5	1;1;1;1;0	chrX	+	134069907-134073136;134072474-134073136;134069907-134073214;134072764-134073214;134072765-134073135	134069845-134069907;134072415-134072474;134072678-134072764;134073136-134073277	134072765-134073135	http://genome.ucsc.edu/cgi-bin/hgTracks?db=mm10&position=chrX%3A134073277-134069845
Hcfc1	ENSMUSG00000031386.14	ENSMUSG00000031386.14:s:73948902-73949065	0.12750359175388198;-0.19166141452014882;0.03730368388157871	0.6464043191646325;0.8988437609917892;0.07593683356323523	6.101024147705721e-07;1.0067132116819977e-07;1.6357468447755026e-05	0.260;0.648;0.085	0.422;0.432;0.144	s|1e1.1o3|1e1.3o3|i	FALSE	TRUE	FALSE	3	2	1;1;0	chrX	-	73948418-73948902;73948286-73948902;73948419-73948901	73947842-73948418;73948902-73949065	73948419-73948901	http://genome.ucsc.edu/cgi-bin/hgTracks?db=mm10&position=chrX%3A73949065-73947842
Pts	ENSMUSG00000032067.5	ENSMUSG00000032067.5:s:50526870-50527016	-0.12355579343969521;-0.06036516455046056;0.06991546379770538;0.10248572714690855	0.6222006354877112;0.28497158619064866;0.25282318710231705;0.4568955547390756	7.690081152977868e-07;2.574498763729949e-06;4.665407378136179e-06;1.28613478524945e-06	0.178;0.574;0.005;0.236	0.006;0.438;0.126;0.426	s|1e1.1o1|1e2.1o1|1e3.1o1|i	FALSE	FALSE	TRUE	4	4	0;1;0;0	chr9	-	50525791-50526870;50525284-50526870;50524779-50526870;50525285-50526869	nan-50525791;50524723-50524779;50525262-50525284;50526870-50527016	50525285-50526869	http://genome.ucsc.edu/cgi-bin/hgTracks?db=mm10&position=chr9%3A50527016-50524723
Pts	ENSMUSG00000032067.5	ENSMUSG00000032067.5:s:50528557-50528641	0.15403644507645925;-0.1540364293217564	0.5813315571802311;0.5813317533310302	0.00010255899067864588;0.00010256510396733365	0.354;0.646	0.626;0.374	s|1e1.1o1|1e2.2o2	FALSE	FALSE	TRUE	2	3	0;1	chr9	-	50528232-50528557;50526949-50528557	50526870-50527016;50528146-50528232;50528557-50528641		http://genome.ucsc.edu/cgi-bin/hgTracks?db=mm10&position=chr9%3A50528641-50526870
Pts	ENSMUSG00000032067.5	ENSMUSG00000032067.5:t:50526870-50527016	-0.042862408609305326;-0.01515990333154372;-0.04593961136818067;0.12178577975894549	0.12568042806265867;0.1292308319280113;0.21362247081174562;0.5194909634012131	9.137674444659183e-06;6.802056515264887e-06;3.784892170233256e-06;1.0578267266537697e-06	0.109;0.312;0.270;0.309	0.033;0.271;0.166;0.527	t|1e1.1o1|2e2.1o1|2e3.1o1|i	FALSE	TRUE	TRUE	4	4	0;1;0;0	chr9	-	50527016-50528146;50526949-50528557;50526949-50528146;50527017-50528145	50526870-50527016;50528146-50528232;50528557-50528641	50527017-50528145	http://genome.ucsc.edu/cgi-bin/hgTracks?db=mm10&position=chr9%3A50528641-50526870
Glce	ENSMUSG00000032252.14	ENSMUSG00000032252.14:t:62070015-62070840	-0.10276786567507079;0.10276783288550571	0.4535950751006815;0.4535948752762419	9.717252824048561e-05;9.716406088442191e-05	0.205;0.795	0.021;0.979	t|1e1.1o1|1e2.1o1	FALSE	FALSE	TRUE	2	3	1;1	chr9	-	62070613-62122485;62070613-62088429	62070015-62070840;62088429-62088519;62122485-62122655		http://genome.ucsc.edu/cgi-bin/hgTracks?db=mm10&position=chr9%3A62122655-62070015
Dhx30	ENSMUSG00000032480.17	ENSMUSG00000032480.17:s:110115422-110115582	-0.000688421365043889;-0.13940617202758696;0.1401200334616537;0.0007203524118273145	0.0007554486421695991;0.6602302427203854;0.6871407831663456;0.0011550135701171838	0.0010755802890017874;6.029731473100597e-05;5.07374123304696e-05;0.0018185480507931784	0.010;0.932;0.049;0.010	0.004;0.740;0.234;0.022	s|1e1.2o4|1e1.3o4|1e1.4o4|1e2.1o1	FALSE	TRUE	TRUE	4	3	1;1;0;1	chr9	-	110115211-110115491;110115161-110115491;110115155-110115491;110113025-110115491	110112971-110113025;110115114-110115306;110115422-110115582		http://genome.ucsc.edu/cgi-bin/hgTracks?db=mm10&position=chr9%3A110115582-110112971
Dhx30	ENSMUSG00000032480.17	ENSMUSG00000032480.17:t:110098729-110098859	0.06821483206654635;0.01865323991059358;-0.14492595071966802;-0.002083233591676485;0.028384057755956107	0.30328317815027805;0.0038516115709832767;0.7201502956660231;8.115036858610984e-05;0.06069716879660346	2.53539506165322e-06;0.0002299355153266896;4.1354191915310423e-07;0.0012491897542118435;1.7435779215582356e-05	0.482;0.010;0.385;0.028;0.091	0.595;0.055;0.209;0.002;0.141	t|1e1.2o2|1e2.1o1|1e3.1o1|2e3.1o1|i	FALSE	TRUE	TRUE	5	4	1;1;1;1;0	chr9	-	110098859-110109026;110098859-110107941;110098859-110100816;110098852-110100816;110098860-110100815	110098729-110098859;110100816-110101087;110107941-110107969;110109026-110109995	110098860-110100815	http://genome.ucsc.edu/cgi-bin/hgTracks?db=mm10&position=chr9%3A110109995-110098729
Rbm6	ENSMUSG00000032582.14	ENSMUSG00000032582.14:s:107858252-107860459	-0.15446100591663042;0.13481716455133314;-9.960000474603582e-05;-9.960000474603582e-05;0.001968720373923968	0.6394635664805774;0.5757121535475433;0.00011811154846673894;0.00011811154846673894;0.0010902389844222975	7.909626935287406e-05;8.725921023930786e-05;0.002545850976049646;0.002545850976049646;0.0019132494925538507	0.623;0.362;0.005;0.005;0.005	0.388;0.576;0.004;0.004;0.025	s|1e1.1o2|1e1.2o2|1e2.2o2|1e3.1o2|1e4.1o1	FALSE	TRUE	TRUE	5	5	1;1;1;1;1	chr9	-	107853674-107860349;107853403-107860349;107851004-107860349;107847337-107860349;107796537-107860349	107796477-107796537;107847212-107847337;107850915-107851433;107852125-107853674;107858252-107860459		http://genome.ucsc.edu/cgi-bin/hgTracks?db=mm10&position=chr9%3A107860459-107796477
Gpr19	ENSMUSG00000032641.17	ENSMUSG00000032641.17:t:134869093-134870482	0.1763099383512765;-0.005269447685843616;0.015502886879524738;-0.23725878880205786	0.7543067256473871;0.019208361943281748;0.13676189320762397;0.9530882761741576	5.377417709892963e-05;0.000772788089259846;0.00021311206253943338;2.0157533922260384e-05	0.160;0.065;0.455;0.319	0.397;0.055;0.494;0.055	t|1e1.2o2|1e2.2o2|2e3.2o2|2e4.2o2	FALSE	TRUE	TRUE	4	5	1;1;1;1	chr6	-	134870482-134887630;134870482-134877217;134870443-134887630;134870443-134877217	134869093-134870482;134877217-134877334;134887630-134887832		http://genome.ucsc.edu/cgi-bin/hgTracks?db=mm10&position=chr6%3A134887832-134869093
Mycbp2	ENSMUSG00000033004.14	ENSMUSG00000033004.14:s:103222910-103223184	-0.13779236005796386;0.0659888525986616;0.03770277530564607	0.7122472703544905;0.2282992043686734;0.0716575494513584	3.9022199649352274e-07;5.565832334574871e-06;1.7935251408257233e-05	0.975;0.013;0.013	0.795;0.119;0.085	s|1e1.1o2|1e1.2o2|i	FALSE	TRUE	FALSE	3	2	0;1;0	chr14	-	103220148-103222910;103220139-103222910;103220149-103222909	103219927-103220148;103222910-103223184	103220149-103222909	http://genome.ucsc.edu/cgi-bin/hgTracks?db=mm10&position=chr14%3A103223184-103219927
Mycbp2	ENSMUSG00000033004.14	ENSMUSG00000033004.14:t:103204322-103204540	-0.16124317305851016;0.16124319067790305	0.7608130267350229;0.7608129697725285	3.989239968105185e-05;3.988872434826256e-05	0.223;0.777	0.016;0.984	t|1e1.1o1|1e2.1o1	FALSE	FALSE	TRUE	2	3	0;1	chr14	-	103204540-103206636;103204540-103205177	103204322-103204540;103205177-103205277;103206636-103206778		http://genome.ucsc.edu/cgi-bin/hgTracks?db=mm10&position=chr14%3A103206778-103204322
Zfp7	ENSMUSG00000033669.7	ENSMUSG00000033669.7:s:76879259-76879597	-0.1067105755388994;-0.045812257478155;0.20596286602989838	0.48118114257865474;0.21068419159434304;0.7659464485157506	1.1545021265657596e-06;3.908963252308162e-06;4.422139794351028e-07	0.396;0.249;0.350	0.209;0.152;0.639	s|1e1.1o1|2e1.1o1|i	TRUE	FALSE	FALSE	3	2	1;0;0	chr15	+	76879353-76880739;76879597-76880739;76879598-76880738	76879259-76879597;76880739-76880782	76879598-76880738	http://genome.ucsc.edu/cgi-bin/hgTracks?db=mm10&position=chr15%3A76880782-76879259
Fndc3c1	ENSMUSG00000033737.14	ENSMUSG00000033737.14:s:106432758-106432864	-0.13399331578682447;0.13399332017202814	0.7026169266553174;0.7026166699384594	3.7956267736283245e-05;3.795334381711396e-05	0.971;0.029	0.795;0.205	s|1e1.1o1|1e2.2o2	FALSE	FALSE	TRUE	2	3	1;1	chrX	-	106432546-106432758;106431436-106432758	106431287-106432008;106432433-106432546;106432758-106432864		http://genome.ucsc.edu/cgi-bin/hgTracks?db=mm10&position=chrX%3A106432864-106431287
D930015E06Rik	ENSMUSG00000033767.14	ENSMUSG00000033767.14:t:83906347-83907579	-0.2693861293041132;0.30711558595366606;-0.011453495125347551	0.9015463660108041;0.9265548674342574;0.06924574677860958	1.9694391584224036e-07;1.8577107250929473e-07;1.316637766701767e-05	0.482;0.368;0.148	0.163;0.720;0.119	t|1e1.1o1|1e2.1o1|i	FALSE	FALSE	TRUE	3	3	1;1;0	chr3	-	83906425-83910369;83906425-83909152;83907580-83909151	83906347-83907579;83909152-83909544;83910369-83910508	83907580-83909151	http://genome.ucsc.edu/cgi-bin/hgTracks?db=mm10&position=chr3%3A83910508-83906347
Setd5	ENSMUSG00000034269.12	ENSMUSG00000034269.12:s:113105917-113107561	-0.04747885397982404;-0.043896189524530296;0.11969085547613299	0.1551221708767476;0.15563875054228177;0.6512152649211125	7.046092496354461e-06;6.345855015799096e-06;5.727354725904115e-07	0.323;0.549;0.125	0.248;0.480;0.263	s|1e1.2o2|1e2.2o2|i	FALSE	FALSE	TRUE	3	3	0;1;0	chr6	+	113106141-113109424;113106141-113109885;113107562-113108872	113105917-113107561;113108873-113109616;113109865-113109990	113107562-113108872	http://genome.ucsc.edu/cgi-bin/hgTracks?db=mm10&position=chr6%3A113109990-113105917
Setd5	ENSMUSG00000034269.12	ENSMUSG00000034269.12:s:113110317-113110525	-0.07023694026066479;0.11193053589386893;-0.02025306461445579	0.296256776866808;0.5688322155281226;0.06769411583438978	3.0612760646420156e-06;8.84565917007192e-07;1.442274484697581e-05	0.337;0.200;0.455	0.239;0.345;0.416	s|1e1.1o1|1e2.1o1|i	FALSE	FALSE	TRUE	3	3	0;1;1	chr6	+	113110525-113110630;113110525-113110866;113110526-113110629	113110317-113110525;113110630-113110670;113110866-113110924	113110526-113110629	http://genome.ucsc.edu/cgi-bin/hgTracks?db=mm10&position=chr6%3A113110924-113110317
Setd5	ENSMUSG00000034269.12	ENSMUSG00000034269.12:t:113108873-113109616	-0.0057533171416307245;-0.17924803771512132;0.1906741971978404	0.0012037828444901061;0.8389045314647297;0.878175930365242	0.0005448949898153588;1.9569370657279705e-07;1.3625085059062303e-07	0.048;0.683;0.267	0.039;0.471;0.489	t|1e1.1o1|1e2.1o3|i	FALSE	FALSE	TRUE	3	3	1;0;0	chr6	+	113105121-113109424;113106141-113109424;113107562-113108872	113104935-113105121;113105917-113107561;113108873-113109616	113107562-113108872	http://genome.ucsc.edu/cgi-bin/hgTracks?db=mm10&position=chr6%3A113109616-113104935
Pkig	ENSMUSG00000035268.14	ENSMUSG00000035268.14:t:163703486-163703555	-0.10731110490110142;0.03086957904402922;0.009399406536905948;-7.649179410444512e-05;0.009399406536905948	0.49307737055840384;0.09738298282672322;0.021150582184895437;0.001919477824993845;0.021150582184895437	8.490575942299294e-05;0.00024932806621141834;0.00045717219805229553;0.0007892123416336494;0.00045717219805229553	0.961;0.010;0.010;0.010;0.010	0.780;0.101;0.055;0.009;0.055	t|1e1.1o2|1e1.2o2|1e2.1o1|1e3.1o1|1e4.1o1	TRUE	FALSE	TRUE	5	5	1;1;1;1;1	chr2	+	163658492-163703486;163658659-163703486;163659235-163703486;163661606-163703486;163694156-163703486	163658386-163658659;163659150-163659235;163661499-163661606;163694038-163694156;163703486-163703555		http://genome.ucsc.edu/cgi-bin/hgTracks?db=mm10&position=chr2%3A163703555-163658386
Mbd3	ENSMUSG00000035478.14	ENSMUSG00000035478.14:s:80399122-80399550	0.039467222017481714;-0.10407499209212631;0.040315933110571925	0.19281853822423756;0.4723600033147018;0.17632914824118484	4.2373133781192784e-06;1.1971574427338538e-06;4.864100636395308e-06	0.380;0.452;0.172	0.475;0.266;0.259	s|1e1.2o2|2e1.2o2|i	TRUE	FALSE	FALSE	3	2	1;1;0	chr10	-	80395595-80399218;80395595-80399122;80395720-80399121	80395436-80395719;80399122-80399550	80395720-80399121	http://genome.ucsc.edu/cgi-bin/hgTracks?db=mm10&position=chr10%3A80399550-80395436
Ric8b	ENSMUSG00000035620.14	ENSMUSG00000035620.14:t:85015076-85016446	0.14180173455266354;-0.14180180242674773	0.5986389739234399;0.5986393532005828	8.003067024252297e-05;8.003681697266174e-05	0.670;0.330	0.898;0.102	t|1e1.1o1|1e2.1o1	FALSE	FALSE	TRUE	2	3	1;1	chr10	+	84992264-85015076;85001901-85015076	84992120-84992264;85001782-85001901;85015076-85016446		http://genome.ucsc.edu/cgi-bin/hgTracks?db=mm10&position=chr10%3A85016446-84992120
Aamdc	ENSMUSG00000035642.16	ENSMUSG00000035642.16:t:97565151-97565300	-0.09025000154995358;5.031600148590456e-06;0.13364753574564198;-0.026405703452272833;5.031600148590456e-06;0.007324653369819038	0.3980654271440331;0.0002838030915437921;0.5595182558823286;0.06562386118924324;0.0002838030915437921;0.023464081389378125	1.6540760728878112e-06;0.00010464806831284035;9.260149530206443e-07;1.5006381978266425e-05;0.00010464806831284035;3.066934547721334e-05	0.657;0.005;0.203;0.090;0.005;0.041	0.463;0.005;0.435;0.033;0.005;0.056	t|1e1.1o2|1e1.2o2|1e2.1o1|1e3.1o1|1e4.1o1|i	TRUE	FALSE	TRUE	6	5	1;1;1;1;1;0	chr7	-	97565300-97579366;97565300-97579256;97565300-97575588;97565300-97569687;97565300-97568452;97565301-97568451	97565151-97565300;97568452-97568615;97569687-97569774;97575588-97575691;97579256-97579497	97565301-97568451	http://genome.ucsc.edu/cgi-bin/hgTracks?db=mm10&position=chr7%3A97579497-97565151
Anln	ENSMUSG00000036777.7	ENSMUSG00000036777.7:t:22339002-22339088	0.15931200623982328;-0.15931203044315645	0.7792895507069715;0.7792897592015167	3.7059706064387606e-05;3.70629925456889e-05	0.632;0.368	0.821;0.179	t|1e1.1o1|1e2.1o1	FALSE	FALSE	TRUE	2	3	1;0	chr9	-	22339088-22350920;22339088-22349247	22339002-22339088;22349247-22349300;22350920-22351032		http://genome.ucsc.edu/cgi-bin/hgTracks?db=mm10&position=chr9%3A22351032-22339002
Ttc13	ENSMUSG00000037300.17	ENSMUSG00000037300.17:s:124694830-124694940	-0.12564997804328087;0.4829136117388206;-0.24275246684557977	0.596538193456817;0.9991432074349431;0.9567799302611255	7.642831234555558e-07;1.7073154602037177e-08;4.099012662628354e-08	0.228;0.473;0.303	0.038;0.952;0.010	s|1e1.1o1|1e2.1o1|i	FALSE	FALSE	TRUE	3	3	0;1;0	chr8	-	124692698-124694830;124690359-124694830;124692699-124694829	124690277-124690359;124692594-124692698;124694830-124694940	124692699-124694829	http://genome.ucsc.edu/cgi-bin/hgTracks?db=mm10&position=chr8%3A124694940-124690277
Ttc13	ENSMUSG00000037300.17	ENSMUSG00000037300.17:t:124690277-124690359	-0.018533354508249757;-0.000307243378209236;0.07899927601167735;0.020081344764772534;-0.10934681656333121	0.09615752888378146;0.00020554522082001886;0.358062673467065;0.12732677284669816;0.5139255278476292	9.423770822580835e-06;0.00011884253792215915;1.8937659462640866e-06;6.975056416475001e-06;1.337304425752528e-06	0.179;0.006;0.435;0.203;0.171	0.133;0.004;0.604;0.258;0.004	t|1e1.1o2|1e2.1o1|1e3.1o1|1e4.1o1|i	FALSE	FALSE	TRUE	5	5	1;1;1;0;0	chr8	-	124690359-124709903;124690359-124699656;124690359-124694830;124690359-124692594;124690360-124692593	124690277-124690359;124692594-124692698;124694830-124694940;124699656-124699721;124707981-124709973	124690360-124692593	http://genome.ucsc.edu/cgi-bin/hgTracks?db=mm10&position=chr8%3A124709973-124690277
Plekhg2	ENSMUSG00000037552.17	ENSMUSG00000037552.17:s:28371115-28371574	0.1184010588844378;-0.11104845902725698;-0.030193289723186943;0.03429291267737431	0.6364221346238488;0.5181689026622723;0.11673989905732202;0.17548844117682288	6.062241179724111e-07;1.0615769535649022e-06;7.724859942825901e-06;4.734931411662369e-06	0.006;0.265;0.189;0.540	0.159;0.095;0.119;0.628	s|1e1.1o1|1e2.1o2|1e2.2o2|i	FALSE	TRUE	TRUE	4	3	1;1;1;0	chr7	-	28371042-28371115;28370497-28371115;28370494-28371115;28371043-28371114	28370238-28370497;28370878-28371042;28371115-28371574	28371043-28371114	http://genome.ucsc.edu/cgi-bin/hgTracks?db=mm10&position=chr7%3A28371574-28370238
Wdtc1	ENSMUSG00000037622.14	ENSMUSG00000037622.14:t:133323828-133323974	-0.11837848141890715;0.12080961458455393;0.0005858397312084814;-0.0062772625463822914	0.534685716906766;0.5424694858377379;0.00011352470486671946;0.031837818260700146	9.510997035500068e-07;9.229495764317974e-07;0.00043232696149508865;2.785740956623428e-05	0.506;0.389;0.005;0.096	0.313;0.589;0.016;0.081	t|1e1.1o1|1e2.1o1|1e3.1o1|i	FALSE	FALSE	TRUE	4	4	1;1;1;0	chr4	-	133323974-133352786;133323974-133338996;133323974-133327143;133323975-133327142	133323828-133323974;133327143-133327265;133338996-133339324;133352786-133352949	133323975-133327142	http://genome.ucsc.edu/cgi-bin/hgTracks?db=mm10&position=chr4%3A133352949-133323828
Jmjd1c	ENSMUSG00000037876.16	ENSMUSG00000037876.16:s:67215270-67216171	-0.1144567209847912;0.054555432349950556;0.010410732864087856;0.034601000715577715	0.5472318189777788;0.17387989668367831;0.028135529210284588;0.10040614373811517	9.080366184521793e-07;6.912377801326008e-06;3.2169763970801846e-05;1.0449536949664467e-05	0.696;0.059;0.126;0.120	0.536;0.139;0.148;0.178	s|1e1.1o1|1e2.2o3|1e2.3o3|i	FALSE	TRUE	TRUE	4	3	1;0;0;0	chr10	+	67215375-67216983;67215375-67218038;67215375-67218117;67216172-67216982	67215270-67216171;67216983-67217107;67217740-67218185	67216172-67216982	http://genome.ucsc.edu/cgi-bin/hgTracks?db=mm10&position=chr10%3A67218185-67215270
Jmjd1c	ENSMUSG00000037876.16	ENSMUSG00000037876.16:t:67157907-67158243	-0.12415408895107022;0.1241540188148834	0.6070241897057883;0.6070235030078354	5.5268168112299065e-05;5.5263207097603405e-05	0.976;0.024	0.810;0.190	t|1e1.1o1|1e2.1o1	FALSE	FALSE	TRUE	2	3	1;1	chr10	+	67096718-67157907;67127422-67157907	67096125-67096718;67127258-67127422;67157907-67158243		http://genome.ucsc.edu/cgi-bin/hgTracks?db=mm10&position=chr10%3A67158243-67096125
Jmjd1c	ENSMUSG00000037876.16	ENSMUSG00000037876.16:t:67189736-67191750	-0.15310831636351663;0.14754889158078843;0.007066467264077191	0.7948108588862085;0.803761892699032;0.006399296273849286	2.4836767287261807e-07;2.033489016230095e-07;0.00010978368389094606	0.871;0.066;0.063	0.693;0.228;0.073	t|1e1.1o2|1e2.1o1|i	FALSE	FALSE	TRUE	3	3	1;1;0	chr10	+	67158071-67189736;67186311-67189736;67186312-67189735	67157907-67158243;67185749-67186311;67189736-67191750	67186312-67189735	http://genome.ucsc.edu/cgi-bin/hgTracks?db=mm10&position=chr10%3A67191750-67157907
Scaf1	ENSMUSG00000038406.17	ENSMUSG00000038406.17:t:45013480-45013593	-0.0827964021621301;0.1398965175047958;-0.04128850393662245	0.3598840236150784;0.6026448384049533;0.2062571345210477	2.5349913059802276e-06;7.5657807134576e-07;3.886649394990727e-06	0.147;0.305;0.547	0.025;0.533;0.442	t|1e1.1o1|1e2.1o2|i	FALSE	FALSE	TRUE	3	3	1;1;0	chr7	-	45013593-45016080;45013593-45014205;45013594-45014203	45013480-45013593;45014204-45014404;45016080-45016363	45013594-45014203	http://genome.ucsc.edu/cgi-bin/hgTracks?db=mm10&position=chr7%3A45016363-45013480
Otud7b	ENSMUSG00000038495.14	ENSMUSG00000038495.14:s:96104527-96104819	0.0008609329752364987;-0.008697827223352106;-0.14940231736773327;0.028200162137484223;0.07794317155920563	0.00038167125272593804;0.015687189048510956;0.7351727180082053;0.1430320900881424;0.35440483522020105	0.0002926015990200592;5.817945139174885e-05;3.766853754472166e-07;6.087684336755772e-06;1.98482798113072e-06	0.016;0.067;0.273;0.478;0.163	0.020;0.052;0.085;0.548;0.296	s|1e1.1o1|2e2.1o1|2e3.1o1|2e4.1o1|i	TRUE	FALSE	TRUE	5	5	1;1;1;1;0	chr3	+	96104628-96130231;96104819-96108711;96104819-96130231;96104819-96136474;96104820-96107086	96104527-96104819;96108711-96108768;96130231-96131027;96136474-96136624	96104820-96107086	http://genome.ucsc.edu/cgi-bin/hgTracks?db=mm10&position=chr3%3A96136624-96104527
Otud7b	ENSMUSG00000038495.14	ENSMUSG00000038495.14:t:96136474-96136624	-0.13719786821004443;0.0015755729220299946;0.13634049402517892	0.6242556485441824;0.021039455752368826;0.6264128652143895	6.900824405053907e-05;0.0006551288715574977;6.735466736745681e-05	0.613;0.088;0.301	0.413;0.090;0.497	t|1e1.2o2|1e2.1o1|1e3.1o2	FALSE	FALSE	TRUE	3	4	1;1;1	chr3	+	96104819-96136474;96108768-96136474;96130343-96136474	96104527-96104819;96108711-96108768;96130231-96131027;96136474-96136624		http://genome.ucsc.edu/cgi-bin/hgTracks?db=mm10&position=chr3%3A96136624-96104527
Rtel1	ENSMUSG00000038685.18	ENSMUSG00000038685.18:s:181355009-181355125	0.11287296396680771;-0.13469453553024685;-4.0297619664687486e-05;0.0020765158473461903	0.5032451912105966;0.5865556949266838;9.316997474886588e-05;0.0010685285434527288	9.470715040457017e-05;8.194790367233029e-05;0.0032465043833360685;0.0019918803942837737	0.510;0.480;0.005;0.005	0.701;0.268;0.005;0.025	s|1e1.2o4|1e1.3o4|1e1.4o4|1e2.1o3	FALSE	TRUE	TRUE	4	3	1;1;1;1	chr2	+	181355125-181355310;181355125-181355328;181355125-181355417;181355125-181355651	181355009-181355125;181355203-181355552;181355651-181355813		http://genome.ucsc.edu/cgi-bin/hgTracks?db=mm10&position=chr2%3A181355813-181355009
Rtel1	ENSMUSG00000038685.18	ENSMUSG00000038685.18:t:181355203-181355552	0.007686600773511221;0.14689783644520052;-0.04055493463155452;-0.09314697565130567;2.147183992278739e-06	0.015854181365631145;0.6337186657248993;0.10829460228954077;0.43125736796220115;3.583073248463766e-05	0.0008470994028334511;7.483462984169895e-05;0.0002559793822221046;0.00010156654913384688;0.0044816418014892445	0.041;0.443;0.098;0.416;0.004	0.061;0.660;0.023;0.251;0.004	t|1e1.1o1|1e2.1o1|2e3.1o1|2e4.1o1|3e4.1o1	FALSE	TRUE	TRUE	5	5	1;1;1;1;1	chr2	+	181354442-181355310;181355125-181355310;181354442-181355328;181355125-181355328;181355125-181355417	181354353-181354442;181355009-181355125;181355203-181355552		http://genome.ucsc.edu/cgi-bin/hgTracks?db=mm10&position=chr2%3A181355552-181354353
Fam117a	ENSMUSG00000038893.12	ENSMUSG00000038893.12:t:95363999-95364168	-0.22545781143365803;0.15683138199524246;0.022964456998098622;0.0005456490036221306	0.8604748859222475;0.7266769891318513;0.07753224248696916;0.0012100645098124393	4.176852984216772e-05;4.735423511424529e-05;0.0002978851771249652;0.0010102685859416094	0.951;0.007;0.035;0.007	0.663;0.228;0.098;0.011	t|1e1.1o1|1e2.1o1|1e3.1o1|1e4.1o1	FALSE	FALSE	TRUE	4	5	1;1;1;1	chr11	+	95337261-95363999;95340073-95363999;95351171-95363999;95355854-95363999	95337219-95337261;95339931-95340073;95350993-95351171;95355666-95355854;95363999-95364168		http://genome.ucsc.edu/cgi-bin/hgTracks?db=mm10&position=chr11%3A95364168-95337219
Cables2	ENSMUSG00000038990.14	ENSMUSG00000038990.14:s:180273100-180273496	0.1842980289316568;-0.18429801663700837	0.8326349367485371;0.8326350084884601	3.502809701118033e-05;3.503108909730379e-05	0.730;0.270	0.959;0.041	s|1e1.1o1|1e2.1o1	FALSE	FALSE	TRUE	2	3	1;1	chr2	-	180264474-180273100;180264306-180273100	180264214-180264306;180264403-180264474;180273100-180273496		http://genome.ucsc.edu/cgi-bin/hgTracks?db=mm10&position=chr2%3A180273496-180264214
Cables2	ENSMUSG00000038990.14	ENSMUSG00000038990.14:t:180264214-180264306	-0.18907380225412773;0.18907381198666998	0.8743327347751468;0.8743327187009541	2.4842137834490963e-05;2.4839941653557318e-05	0.255;0.745	0.031;0.969	t|1e1.1o1|1e2.1o1	FALSE	FALSE	TRUE	2	3	1;1	chr2	-	180264306-180273100;180264306-180264403	180264214-180264306;180264403-180264474;180273100-180273496		http://genome.ucsc.edu/cgi-bin/hgTracks?db=mm10&position=chr2%3A180273496-180264214
Ciz1	ENSMUSG00000039205.16	ENSMUSG00000039205.16:s:32364219-32364987	0.15310093067358527;-0.15310095481578792	0.6308091746886356;0.630809405663135	8.10937185172951e-05;8.109954908441797e-05	0.503;0.497	0.741;0.259	s|1e1.2o2|1e2.1o1	FALSE	FALSE	TRUE	2	3	1;1	chr2	+	32364334-32365803;32364334-32367303	32364219-32364987;32365345-32365874;32367303-32367407		http://genome.ucsc.edu/cgi-bin/hgTracks?db=mm10&position=chr2%3A32367407-32364219
Ciz1	ENSMUSG00000039205.16	ENSMUSG00000039205.16:t:32363756-32363979	-0.0006663767403947637;-0.16230025441258208;-0.0006663767403947637;0.18113713094706205	0.0008812804681396588;0.71859134298538;0.0008812804681396588;0.7988018299891977	0.0010668222261045468;5.8971794365980656e-05;0.0010668222261045468;4.604264611877615e-05	0.010;0.930;0.010;0.050	0.005;0.707;0.005;0.282	t|1e1.1o1|1e2.1o1|1e3.1o1|1e4.1o1	FALSE	FALSE	TRUE	4	5	1;1;1;1	chr2	+	32352527-32363805;32363158-32363805;32363298-32363805;32363656-32363805	32352327-32352527;32363010-32363158;32363198-32363298;32363353-32363656;32363756-32363979		http://genome.ucsc.edu/cgi-bin/hgTracks?db=mm10&position=chr2%3A32363979-32352327
Fndc3b	ENSMUSG00000039286.12	ENSMUSG00000039286.12:t:27642951-27643089	-0.163199916928486;0.02083328945865232;0.1177810322084421	0.7096501239550894;0.05124453296254617;0.5540744821878655	6.03809670427502e-05;0.000392232878627434;7.301866717557021e-05	0.883;0.033;0.083	0.657;0.084;0.259	t|1e1.1o1|1e2.2o2|1e3.1o1	FALSE	FALSE	TRUE	3	4	1;1;1	chr3	-	27643089-27711120;27643089-27710346;27643089-27682738	27642951-27643089;27682738-27682814;27710346-27710439;27711120-27711307		http://genome.ucsc.edu/cgi-bin/hgTracks?db=mm10&position=chr3%3A27711307-27642951
Slc9a8	ENSMUSG00000039463.14	ENSMUSG00000039463.14:s:167445506-167445607	0.13226984346967666;0.024148564021923828;-0.17346436396731602	0.6258227058580119;0.03470894257449423;0.7536855914821465	6.340671085990675e-07;3.260494298976818e-05;3.718048253720241e-07	0.108;0.033;0.859	0.296;0.077;0.627	s|1e1.1o1|1e2.2o2|i	FALSE	FALSE	TRUE	3	3	1;1;1	chr2	+	167445607-167446502;167445607-167451207;167445608-167446501	167445506-167445607;167446502-167446950;167451155-167451350	167445608-167446501	http://genome.ucsc.edu/cgi-bin/hgTracks?db=mm10&position=chr2%3A167451350-167445506
Zmynd8	ENSMUSG00000039671.18	ENSMUSG00000039671.18:t:165815317-165815532	-0.2143636847379592;0.07363581299282723;0.0765084103688816	0.8132526024247902;0.304921114796194;0.35210306158905497	5.320895737515041e-05;0.0001131122356216375;0.00012989096071015782	0.394;0.013;0.593	0.112;0.132;0.757	t|1e1.1o1|2e2.1o3|2e3.1o1	FALSE	TRUE	TRUE	3	4	0;0;1	chr2	-	165815532-165816729;165815469-165828208;165815469-165820542	165815317-165815532;165816729-nan;165820542-165820688;165827129-165828689		http://genome.ucsc.edu/cgi-bin/hgTracks?db=mm10&position=chr2%3A165828689-165815317
Rhbdd2	ENSMUSG00000039917.10	ENSMUSG00000039917.10:t:135635995-135636402	-0.11050013025716332;0.025655466526396817;0.062350840791074016	0.5584692695501859;0.04546663370557753;0.21221992763261724	5.629457851019648e-05;0.00045919665312834854;0.0001462246562354953	0.944;0.036;0.020	0.805;0.084;0.112	t|1e1.1o1|1e2.1o3|1e2.3o3	TRUE	FALSE	TRUE	3	3	1;1;0	chr5	+	135632918-135635995;135635223-135635995;135635856-135635995	135632618-135632918;135635102-135635856;135635995-135636402		http://genome.ucsc.edu/cgi-bin/hgTracks?db=mm10&position=chr5%3A135636402-135632618
Ipo8	ENSMUSG00000040029.14	ENSMUSG00000040029.14:s:148774977-148775608	0.14167026798266055;-0.144224544815853;-0.006217757038667525	0.6006050073614884;0.656046882155722;0.06374378017291152	7.816324701669965e-07;6.045356736317231e-07;1.4517410701131439e-05	0.563;0.289;0.144	0.795;0.081;0.127	s|1e1.1o2|1e1.2o2|i	FALSE	TRUE	FALSE	3	2	1;0;1	chr6	-	148772809-148774977;148772806-148774977;148772810-148774976	148770683-148772809;148774977-148775608	148772810-148774976	http://genome.ucsc.edu/cgi-bin/hgTracks?db=mm10&position=chr6%3A148775608-148770683
Alkbh3	ENSMUSG00000040174.14	ENSMUSG00000040174.14:s:94010683-94010807	-0.11929359684635785;0.11929356250243253	0.5501546095878761;0.5501543315409403	7.586376260604322e-05;7.585767887620127e-05	0.246;0.754	0.069;0.931	s|1e1.2o2|1e2.1o1	FALSE	FALSE	TRUE	2	3	1;1	chr2	-	94010408-94010683;94008592-94010683	94008424-94008592;94010263-94010431;94010683-94010807		http://genome.ucsc.edu/cgi-bin/hgTracks?db=mm10&position=chr2%3A94010807-94008424
Plekha1	ENSMUSG00000040268.17	ENSMUSG00000040268.17:t:130910832-130913312	-0.024645771845943295;-0.09872128030292285;-0.0010382023489262497;-0.026656859997467874;0.19568182669088133	0.028998195987630964;0.47150162868748047;0.007698484335702178;0.05055135132525101;0.8727247777322502	3.85376931205661e-05;1.2611605095802503e-06;8.653137926872834e-05;2.136425135634834e-05;1.5294632148986504e-07	0.079;0.403;0.082;0.133;0.303	0.044;0.266;0.080;0.086;0.522	t|1e1.1o2|1e2.1o5|1e2.2o5|1e2.4o5|i	TRUE	FALSE	TRUE	5	3	1;1;1;1;0	chr7	+	130908425-130910832;130909628-130910832;130909658-130910832;130909735-130910832;130909822-130910831	130908336-130908900;130909588-130909821;130910832-130913312	130909822-130910831	http://genome.ucsc.edu/cgi-bin/hgTracks?db=mm10&position=chr7%3A130913312-130908336
Gyltl1b	ENSMUSG00000040434.16	ENSMUSG00000040434.16:s:92370346-92370663	0.10035067921551329;-0.01255992989373232;-0.027967236449371338;-0.005215827657429224	0.4883690538918758;0.010552529108678075;0.0835346150586248;0.0024825717817521602	7.02247703294687e-05;0.000991272138129995;0.00027009423260471177;0.0017876177894587952	0.766;0.055;0.140;0.038	0.907;0.011;0.080;0.002	s|1e1.1o1|1e2.1o1|2e3.1o1|3e3.1o1	TRUE	FALSE	TRUE	4	4	1;1;1;1	chr2	-	92370259-92370566;92369983-92370566;92370259-92370563;92370259-92370346	92369706-92369983;92370177-92370259;92370346-92370663		http://genome.ucsc.edu/cgi-bin/hgTracks?db=mm10&position=chr2%3A92370663-92369706
Fbxw4	ENSMUSG00000040913.10	ENSMUSG00000040913.10:s:45640426-45640521	-0.14166189302861432;0.14166187375417696	0.6697787719896416;0.6697784208836278	5.537631247121144e-05;5.53717930441653e-05	0.949;0.051	0.758;0.242	s|1e1.1o2|1e1.2o2	FALSE	TRUE	FALSE	2	2	1;0	chr19	-	45636448-45640426;45636399-45640426	45636263-45636448;45640426-45640521		http://genome.ucsc.edu/cgi-bin/hgTracks?db=mm10&position=chr19%3A45640521-45636263
Brca2	ENSMUSG00000041147.10	ENSMUSG00000041147.10:s:150522630-150523090	-0.10874793905409261;0.0019153422710547422;0.02200364948476976;-1.141055154041678e-06;0.04735438255748682	0.5323394514306552;0.01211054442729459;0.01135375076959314;6.172274436144947e-08;0.18486790869312986	6.873669023665929e-05;0.0010307096546862127;0.001554656200762976;0.07438341331459208;0.00015212312654589062	0.770;0.093;0.002;0.002;0.129	0.625;0.099;0.064;0.002;0.208	s|1e1.1o1|2e1.1o1|3e1.1o1|4e1.1o1|5e1.1o1	TRUE	FALSE	FALSE	5	2	1;0;0;1;1	chr5	+	150522896-150523175;150522898-150523175;150522926-150523175;150522950-150523175;150523090-150523175	150522630-150523090;150523175-150523279		http://genome.ucsc.edu/cgi-bin/hgTracks?db=mm10&position=chr5%3A150523279-150522630
Atg2b	ENSMUSG00000041341.9	ENSMUSG00000041341.9:s:105621207-105621356	0.10426555724787806;-0.10426557398470503	0.49625734434875124;0.49625772775424426	7.897724571180251e-05;7.898341371603834e-05	0.056;0.944	0.218;0.782	s|1e1.1o1|1e2.1o1	FALSE	FALSE	TRUE	2	3	0;1	chr12	-	105620573-105621207;105617303-105621207	nan-105620573;105613539-105617303;105621207-105621356		http://genome.ucsc.edu/cgi-bin/hgTracks?db=mm10&position=chr12%3A105621356-105613539
Kirrel	ENSMUSG00000041734.15	ENSMUSG00000041734.15:s:87174396-87174747	0.17315864936586867;-0.039043542450387776;-0.11196089819284191	0.7184528145374632;0.20283393842418468;0.5496746107757494	6.481471210591921e-05;0.00017186655694745312;6.002865042176175e-05	0.351;0.465;0.181	0.595;0.373;0.033	s|1e1.1o2|1e1.2o2|1e2.1o1	FALSE	TRUE	TRUE	3	3	1;1;0	chr3	-	87141122-87174396;87141119-87174396;87097906-87174396	87097742-87097906;87140977-87141122;87174396-87174747		http://genome.ucsc.edu/cgi-bin/hgTracks?db=mm10&position=chr3%3A87174747-87097742
Slc16a6	ENSMUSG00000041920.14	ENSMUSG00000041920.14:t:109463310-109463548	-2.012860859310004e-05;-0.036938634116829856;-0.07893615036999511;0.10015164488206321;0.02909005043344396	4.283442277794429e-05;0.1861234234503568;0.32878377828075034;0.48348924677919186;0.13042202358929503	0.00029293484465509056;4.415246244171556e-06;3.0464440069488674e-06;1.275524143238649e-06;6.882607754082892e-06	0.004;0.644;0.139;0.043;0.167	0.004;0.559;0.022;0.183;0.233	t|1e1.1o1|1e2.1o1|1e3.1o1|1e4.1o1|i	FALSE	FALSE	TRUE	5	5	1;1;1;1;0	chr11	-	109463548-109473248;109463548-109472938;109463548-109472524;109463548-109466276;109463549-109466275	109463310-109463548;109466276-109466359;109472524-109472688;109472938-109473199;109473248-109473598	109463549-109466275	http://genome.ucsc.edu/cgi-bin/hgTracks?db=mm10&position=chr11%3A109473598-109463310
Nfrkb	ENSMUSG00000042185.13	ENSMUSG00000042185.13:s:31396323-31396497	-0.04260807618990209;0.25420768405538496;-0.15851962530360636	0.17728391940646943;0.8733793082529964;0.6724903466330548	0.00016408892938546416;5.1116613134772476e-05;7.032337265600042e-05	0.148;0.449;0.404	0.063;0.766;0.171	s|1e1.1o3|1e1.2o3|1e1.3o3	FALSE	TRUE	FALSE	3	2	1;0;1	chr9	+	31396497-31396794;31396497-31397000;31396497-31397036	31396323-31396497;31396794-31397205		http://genome.ucsc.edu/cgi-bin/hgTracks?db=mm10&position=chr9%3A31397205-31396323
Pbrm1	ENSMUSG00000042323.16	ENSMUSG00000042323.16:s:31107109-31107310	-0.10163018506182517;0.04716919213798258;-0.013994895496562411;0.04178196707804763	0.47717880564314585;0.21993442828308019;0.04230312080125209;0.1925499327095792	1.2161835982738012e-06;3.624468597120123e-06;2.142163500729044e-05;4.309140750273499e-06	0.296;0.337;0.114;0.254	0.137;0.439;0.083;0.338	s|1e1.1o1|1e2.1o1|1e3.1o1|i	FALSE	FALSE	TRUE	4	4	1;1;1;0	chr14	+	31107310-31110415;31107310-31113849;31107310-31117013;31107311-31110414	31107109-31107310;31110415-31110579;31113849-31114004;31117013-31117083	31107311-31110414	http://genome.ucsc.edu/cgi-bin/hgTracks?db=mm10&position=chr14%3A31117083-31107109
Pbrm1	ENSMUSG00000042323.16	ENSMUSG00000042323.16:t:31061469-31061745	-0.12826133846966997;0.1282613659030236	0.654787582639032;0.654787477166779	4.6963251907228276e-05;4.6959074004156436e-05	0.893;0.107	0.737;0.263	t|1e1.1o1|1e2.1o1	FALSE	FALSE	TRUE	2	3	1;1	chr14	+	31054255-31061469;31056280-31061469	31054158-31054255;31056236-31056280;31061469-31061745		http://genome.ucsc.edu/cgi-bin/hgTracks?db=mm10&position=chr14%3A31061745-31054158
Pla2g6	ENSMUSG00000042632.16	ENSMUSG00000042632.16:t:79302619-79302697	-0.1018152188658907;0.05922797191529123;0.022222243391636542	0.4667128786183544;0.28355198392940234;0.036431461446025416	9.640586213199853e-05;0.00013823972238312388;0.0005225915080692006	0.531;0.443;0.025	0.360;0.562;0.076	t|1e1.1o2|1e2.1o1|1e3.1o2	FALSE	FALSE	TRUE	3	4	1;1;1	chr15	-	79302697-79305703;79302697-79304305;79302697-79303574	79302619-79302697;79303009-79303602;79304305-79304492;79305671-79305811		http://genome.ucsc.edu/cgi-bin/hgTracks?db=mm10&position=chr15%3A79305811-79302619
Pla2g6	ENSMUSG00000042632.16	ENSMUSG00000042632.16:t:79317761-79318012	-0.006995444850112235;-0.10680006631378258;0.12358736192248852;-7.059188355705826e-06;-7.059188355705826e-06	0.0062866871407102065;0.5085125422389857;0.5810378569503644;1.390662554237684e-06;1.390662554237684e-06	0.0017613996179324243;7.826207323391454e-05;7.014784426597007e-05;0.01929372829054732;0.01929372829054732	0.053;0.419;0.522;0.003;0.003	0.038;0.260;0.697;0.002;0.002	t|1e1.1o1|1e2.1o1|1e3.1o1|1e4.1o1|1e5.1o1	FALSE	FALSE	TRUE	5	6	1;1;1;1;1	chr15	-	79318010-79328210;79318010-79328089;79318010-79327635;79318010-79324252;79318010-79323275	79317761-79318012;79323275-79323566;79324252-79324488;79327635-79327964;79328089-79328203;79328210-79328390		http://genome.ucsc.edu/cgi-bin/hgTracks?db=mm10&position=chr15%3A79328390-79317761
Gm15800	ENSMUSG00000042744.16	ENSMUSG00000042744.16:s:121308250-121308385	-0.1490157185378888;0.14901567777092148	0.6189477714459216;0.6189475467311206	8.090271606864263e-05;8.089677795595183e-05	0.394;0.606	0.156;0.844	s|1e1.1o2|1e1.2o2	FALSE	TRUE	FALSE	2	2	0;1	chr5	+	121308385-121308478;121308385-121308493	121308250-121308385;121308478-121308634		http://genome.ucsc.edu/cgi-bin/hgTracks?db=mm10&position=chr5%3A121308634-121308250
Gprasp1	ENSMUSG00000043384.15	ENSMUSG00000043384.15:s:135742733-135742978	0.15204893781321804;-0.2055492907040405;0.03621802827269923	0.7649737219392753;0.8179926214527724;0.1820649881414909	3.508439836116497e-05;5.070894365954981e-05;0.00017698622985259926	0.045;0.687;0.267	0.226;0.428;0.351	s|1e1.1o1|1e2.1o1|1e3.1o1	FALSE	FALSE	TRUE	3	4	1;1;1	chrX	+	135742978-135743442;135742978-135743563;135742978-135744499	135742733-135742978;135743442-135743522;135743563-135743614;135744499-135744575		http://genome.ucsc.edu/cgi-bin/hgTracks?db=mm10&position=chrX%3A135744575-135742733
Gprasp1	ENSMUSG00000043384.15	ENSMUSG00000043384.15:t:135744499-135744575	0.06273097087597586;0.01799710031806401;-0.14029431907494005;0.016427201025735173	0.2924466112833941;0.02682515950415976;0.6092693455571233;0.1163448945605528	2.483132057497922e-06;3.315264485505981e-05;7.33708322098181e-07;7.69385934040745e-06	0.329;0.028;0.416;0.237	0.460;0.068;0.195;0.278	t|1e1.1o1|1e2.1o1|1e3.1o1|i	FALSE	FALSE	TRUE	4	4	1;1;1;0	chrX	+	135742978-135744499;135743522-135744499;135743614-135744499;135743615-135744498	135742733-135742978;135743442-135743522;135743563-135743614;135744499-135744575	135743615-135744498	http://genome.ucsc.edu/cgi-bin/hgTracks?db=mm10&position=chrX%3A135744575-135742733
Gprasp1	ENSMUSG00000043384.15	ENSMUSG00000043384.15:t:135748656-135748782	0.13650593221593058;-0.13650594701196098	0.6735315539731013;0.6735316119270122	4.617811502514131e-05;4.618243402265687e-05	0.807;0.193	0.990;0.010	t|1e1.1o1|1e2.1o1	FALSE	FALSE	TRUE	2	3	1;0	chrX	+	135744575-135748656;135745013-135748656	nan-135745013;135744499-135744575;135748656-135748782		http://genome.ucsc.edu/cgi-bin/hgTracks?db=mm10&position=chrX%3A135748782-135744499
Zfp444	ENSMUSG00000044876.15	ENSMUSG00000044876.15:s:6183862-6184431	-0.1178971359850404;0.11789709706805417	0.5454657286420107;0.5454651479806648	7.416279739036469e-05;7.415614183175329e-05	0.986;0.014	0.804;0.196	s|1e1.1o1|1e2.1o1	FALSE	FALSE	TRUE	2	3	1;1	chr7	+	6184202-6188134;6184202-6189406	6183862-6184431;6188134-6188242;6189406-6193811		http://genome.ucsc.edu/cgi-bin/hgTracks?db=mm10&position=chr7%3A6193811-6183862
Zfp444	ENSMUSG00000044876.15	ENSMUSG00000044876.15:t:6183862-6184431	3.242711781094347e-05;0.12194201282273082;-0.028721756579942897;-0.004846884777755315;-0.029303799967122214;3.242711781094347e-05	1.2003441573796407e-05;0.6056707924461101;0.041206356066100694;0.0712054327899088;0.04227411664498685;1.2003441573796407e-05	0.006336963459361272;5.4924995300883247e-05;0.0005252313993547864;0.0003038529054758543;0.0005208148904823906;0.006336963459361272	0.002;0.061;0.075;0.787;0.075;0.002	0.003;0.218;0.003;0.771;0.003;0.003	t|1e1.1o1|1e2.1o2|1e3.1o2|1e3.2o2|1e4.1o1|1e5.1o1	TRUE	FALSE	TRUE	6	6	1;1;0;1;1;1	chr7	+	6172537-6183862;6172574-6183862;6174044-6183862;6174101-6183862;6181500-6183862;6183694-6183862	6172482-6172537;6172564-6172650;6173807-6174101;6181456-6181500;6183576-6183694;6183862-6184431		http://genome.ucsc.edu/cgi-bin/hgTracks?db=mm10&position=chr7%3A6184431-6172482
Mms22l	ENSMUSG00000045751.16	ENSMUSG00000045751.16:s:24497838-24497963	-0.08057588125131376;0.10281508520271074;0.0047065913366184185	0.3723933902062469;0.52546480113804;0.06729589081142344	1.8009040347877203e-06;1.1196729576344799e-06;1.4084667334213208e-05	0.676;0.031;0.295	0.538;0.155;0.306	s|1e1.1o1|1e2.1o1|i	FALSE	FALSE	TRUE	3	3	1;0;0	chr4	+	24497963-24500037;24497963-24502748;24497964-24500036	24497838-24497963;24500037-24500086;24502748-24502835	24497964-24500036	http://genome.ucsc.edu/cgi-bin/hgTracks?db=mm10&position=chr4%3A24502835-24497838
Mms22l	ENSMUSG00000045751.16	ENSMUSG00000045751.16:t:24502748-24502835	0.10088113934175405;-0.011355901415516659;-0.04832724295990262	0.505925911945481;0.10043490900437116;0.2171416661185634	1.212910022830503e-06;9.094380147844916e-06;3.7174880492818474e-06	0.043;0.527;0.430	0.173;0.503;0.326	t|1e1.1o1|1e2.1o1|i	FALSE	FALSE	TRUE	3	3	0;1;0	chr4	+	24497963-24502748;24500086-24502748;24500087-24502747	24497838-24497963;24500037-24500086;24502748-24502835	24500087-24502747	http://genome.ucsc.edu/cgi-bin/hgTracks?db=mm10&position=chr4%3A24502835-24497838
Zfp322a	ENSMUSG00000046351.10	ENSMUSG00000046351.10:s:23362803-23362875	-0.16090901732667307;0.16090901415581804	0.7097138476394139;0.7097137139208194	5.935643700860638e-05;5.9351583001799636e-05	0.659;0.341	0.444;0.556	s|1e1.1o1|1e2.1o1	FALSE	FALSE	TRUE	2	3	1;1	chr13	-	23362654-23362803;23357713-23362803	23353103-23357713;23362580-23362654;23362803-23362875		http://genome.ucsc.edu/cgi-bin/hgTracks?db=mm10&position=chr13%3A23362875-23353103
Mbtps2	ENSMUSG00000046873.18	ENSMUSG00000046873.18:t:157591057-157591555	0.021071461890414665;-0.1113417884079994;0.08881476159341739	0.08817809351195215;0.5264560371325959;0.3899754263101297	1.0897153749564459e-05;9.575661312766215e-07;2.4730995451334158e-06	0.126;0.866;0.008	0.168;0.697;0.132	t|1e1.1o2|1e2.1o1|i	FALSE	FALSE	TRUE	3	3	1;1;0	chrX	-	157591555-157598496;157591555-157593725;157591556-157593724	157591057-157591555;157593725-157593873;157598311-157598715	157591556-157593724	http://genome.ucsc.edu/cgi-bin/hgTracks?db=mm10&position=chrX%3A157598715-157591057
Tatdn1	ENSMUSG00000050891.8	ENSMUSG00000050891.8:s:58926436-58926485	0.06652705420906006;-0.11817020476288828;0.01291104417997413	0.3023989878502949;0.573429581874442;0.10299707226616359	2.411021495320187e-06;9.260162393553983e-07;8.864379692108404e-06	0.643;0.183;0.174	0.772;0.024;0.204	s|1e1.1o1|1e2.1o1|i	FALSE	FALSE	TRUE	3	3	1;0;0	chr15	-	58923968-58926436;58921417-58926436;58923969-58926435	58921274-58921417;58923905-58923968;58926436-58926485	58923969-58926435	http://genome.ucsc.edu/cgi-bin/hgTracks?db=mm10&position=chr15%3A58926485-58921274
Zfp217	ENSMUSG00000052056.14	ENSMUSG00000052056.14:t:170119019-170120753	0.18176218665174668;-0.2839512613126114;0.048972779129798735	0.8008467967740462;0.9812301669342527;0.17841280736407714	4.455199075332258e-05;1.531038913937799e-05;0.00015538994209869672	0.414;0.528;0.059	0.635;0.223;0.141	t|1e1.1o1|1e2.1o2|1e2.2o2	TRUE	FALSE	TRUE	3	3	1;1;0	chr2	-	170120753-170131657;170120753-170131048;170120753-170130861	170119019-170120753;170130861-170131220;170131657-170131752		http://genome.ucsc.edu/cgi-bin/hgTracks?db=mm10&position=chr2%3A170131752-170119019
Zfp217	ENSMUSG00000052056.14	ENSMUSG00000052056.14:t:170131657-170131752	-0.0006642274635748074;0.09277666182144076;-0.22132220348725534;-0.0006642274635748074;0.07408964968360868	0.0006383932041683424;0.4043298450355305;0.7650184835952399;0.0006383932041683424;0.2869297618604073	6.252775770865249e-05;1.639056193245697e-06;4.982812804588121e-07;6.252775770865249e-05;3.9000397544412075e-06	0.008;0.430;0.546;0.008;0.008	0.004;0.634;0.234;0.004;0.126	t|1e1.1o1|1e2.1o1|1e3.1o1|1e4.1o1|i	FALSE	FALSE	TRUE	5	5	1;1;0;1;0	chr2	-	170131752-170147862;170131752-170142614;170131752-170134462;170131752-170133895;170131753-170133894	170131657-170131752;170133895-170133945;170134462-nan;170142614-170142678;170147862-170148103	170131753-170133894	http://genome.ucsc.edu/cgi-bin/hgTracks?db=mm10&position=chr2%3A170148103-170131657
Nav2	ENSMUSG00000052512.17	ENSMUSG00000052512.17:s:49458096-49458208	0.1060401292035218;-0.10604014844617998	0.4697989792414045;0.469799201670994	0.00010343041456535584;0.0001034372804187278	0.474;0.526	0.671;0.329	s|1e1.1o2|1e1.2o2	FALSE	TRUE	FALSE	2	2	1;1	chr7	+	49458208-49461909;49458208-49461912	49458096-49458208;49461909-49462017		http://genome.ucsc.edu/cgi-bin/hgTracks?db=mm10&position=chr7%3A49462017-49458096
Lifr	ENSMUSG00000054263.11	ENSMUSG00000054263.11:s:7184717-7184818	-0.1359532946181551;0.13595327618166517	0.7323001297855067;0.7322998575565683	2.883259559205431e-05;2.882996783872785e-05	0.232;0.768	0.078;0.922	s|1e1.1o1|1e2.1o1	FALSE	FALSE	TRUE	2	3	1;1	chr15	+	7184818-7185067;7184818-7185566	7184717-7184818;7185067-7185335;7185566-7185733		http://genome.ucsc.edu/cgi-bin/hgTracks?db=mm10&position=chr15%3A7185733-7184717
Fsd1l	ENSMUSG00000054752.16	ENSMUSG00000054752.16:t:53679794-53680003	0.18880941807888743;-0.18880944986619672	0.816504249396061;0.8165042824014246	3.797009588290016e-05;3.797334264865615e-05	0.729;0.271	0.979;0.021	t|1e1.1o2|1e2.1o1	FALSE	FALSE	TRUE	2	3	1;0	chr4	+	53659634-53679794;53669733-53679794	nan-53669733;53659513-53659678;53679794-53680003		http://genome.ucsc.edu/cgi-bin/hgTracks?db=mm10&position=chr4%3A53680003-53659513
Zfp101	ENSMUSG00000055240.16	ENSMUSG00000055240.16:s:33386422-33386467	-0.0013116122501366891;0.10265442932753141;-0.01095851180842177;-0.06525131982841814	0.002211243523509315;0.4626675109312921;0.033179797256189324;0.31615959574565056	3.7853706874479975e-05;1.2463068963259466e-06;1.8376410917841923e-05;2.2494983283882775e-06	0.013;0.119;0.066;0.802	0.006;0.309;0.032;0.653	s|1e1.1o1|1e2.1o1|1e3.1o1|i	FALSE	FALSE	TRUE	4	4	1;1;1;1	chr17	-	33385768-33386422;33382586-33386422;33370533-33386422;33385769-33386421	33370396-33370533;33380179-33382586;33382988-33385768;33386422-33386467	33385769-33386421	http://genome.ucsc.edu/cgi-bin/hgTracks?db=mm10&position=chr17%3A33386467-33370396
Srsf11	ENSMUSG00000055436.18	ENSMUSG00000055436.18:s:158013952-158014041	-0.12084742032178299;0.13632584422149452;-0.0004862043810575094	0.5962066562701563;0.6701294558071013;3.842871155915491e-05	5.878474976805936e-05;5.055018148995919e-05;0.010838972757839405	0.339;0.646;0.016	0.179;0.818;0.003	s|1e1.2o3|1e1.3o3|1e2.4o4	FALSE	TRUE	TRUE	3	3	1;1;1	chr3	-	158012896-158013952;158012875-158013952;158012403-158013952	158012310-158012520;158012780-158013147;158013952-158014041		http://genome.ucsc.edu/cgi-bin/hgTracks?db=mm10&position=chr3%3A158014041-158012310
Cnot10	ENSMUSG00000056167.6	ENSMUSG00000056167.6:s:114613624-114613800	0.09784951792045744;-0.11452470701655186;0.006960158196771357	0.4647840306482205;0.5707008570877429;0.0040957221078892735	1.378292683129075e-06;8.985326451771414e-07;0.0001805576235164308	0.689;0.251;0.046	0.823;0.117;0.061	s|1e1.1o2|1e1.2o2|i	FALSE	TRUE	FALSE	3	2	1;0;0	chr9	-	114610725-114613624;114610722-114613624;114610726-114613623	114610645-114610725;114613624-114613800	114610726-114613623	http://genome.ucsc.edu/cgi-bin/hgTracks?db=mm10&position=chr9%3A114613800-114610645
Mok	ENSMUSG00000056458.16	ENSMUSG00000056458.16:s:110840746-110840939	-0.276174994830381;0.27617502427424656	0.8914300301868069;0.8914299713186118	4.899181823503351e-05;4.8988005173125626e-05	0.938;0.062	0.594;0.406	s|1e1.1o1|1e2.1o1	FALSE	FALSE	TRUE	2	3	1;1	chr12	-	110834240-110840746;110815209-110840746	110815131-110815209;110834126-110834240;110840746-110840939		http://genome.ucsc.edu/cgi-bin/hgTracks?db=mm10&position=chr12%3A110840939-110815131
Uxs1	ENSMUSG00000057363.12	ENSMUSG00000057363.12:s:43807350-43807377	-0.11741759481664236;0.08318881297888962;0.006091306242114573	0.5561388583385306;0.37864042679554;0.06866375585078782	8.828528788029644e-07;1.7234563182109974e-06;1.360749281881235e-05	0.261;0.597;0.146	0.086;0.753;0.163	s|1e1.1o2|1e1.2o2|i	FALSE	TRUE	FALSE	3	2	1;1;0	chr1	-	43805689-43807350;43805674-43807350;43805690-43807349	43805626-43805689;43807350-43807377	43805690-43807349	http://genome.ucsc.edu/cgi-bin/hgTracks?db=mm10&position=chr1%3A43807377-43805626
Xlr3a	ENSMUSG00000057836.12	ENSMUSG00000057836.12:s:73094802-73095082	-0.20658819896158537;0.1967306121335217;2.178051473426067e-06;6.427570380448164e-05	0.9509384530170094;0.9320960920283324;1.0998381982937509e-08;6.263212932733432e-07	9.566823700457583e-06;1.1942305990059078e-05;0.1292972354994334;0.07447324225199477	0.896;0.101;0.001;0.001	0.685;0.303;0.002;0.010	s|1e1.1o1|2e1.1o1|2e2.2o2|3e3.1o1	TRUE	FALSE	TRUE	4	4	1;1;1;1	chrX	-	73094252-73094961;73094252-73094946;73087373-73094946;73094252-73094824	73087278-73087441;73094183-73094252;73094802-73095082		http://genome.ucsc.edu/cgi-bin/hgTracks?db=mm10&position=chrX%3A73095082-73087278
Xlr3a	ENSMUSG00000057836.12	ENSMUSG00000057836.12:t:73094183-73094252	0.0003471434429420579;-0.21297658984657136;0.19236979753544176;5.820347861508377e-05	5.908218649874904e-06;0.9616405509557769;0.9237134528157616;5.091268082679869e-07	0.04612171043881173;8.18361225107811e-06;1.2759185577613228e-05;0.08152718578858499	0.006;0.892;0.101;0.001	0.018;0.674;0.298;0.010	t|1e1.1o1|1e2.1o4|1e2.2o4|1e2.3o4	TRUE	FALSE	TRUE	4	3	1;1;1;1	chrX	-	73094252-73096981;73094252-73094961;73094252-73094946;73094252-73094824	73094183-73094252;73094802-73095082;73096981-73097095		http://genome.ucsc.edu/cgi-bin/hgTracks?db=mm10&position=chrX%3A73097095-73094183
Serhl	ENSMUSG00000058586.11	ENSMUSG00000058586.11:t:83116257-83116674	-0.00010482786787650117;0.16060463916433854;-0.15859056820054257	1.6292076685846515e-05;0.7103733524533377;0.7027261292074585	0.0005210298566492577;4.634889446601762e-07;4.799096697816196e-07	0.005;0.270;0.725	0.004;0.488;0.508	t|1e1.2o2|1e2.2o2|i	FALSE	FALSE	TRUE	3	3	1;1;0	chr15	+	83114439-83116257;83115663-83116257;83115664-83116256	83114357-83114439;83115487-83115663;83116257-83116674	83115664-83116256	http://genome.ucsc.edu/cgi-bin/hgTracks?db=mm10&position=chr15%3A83116674-83114357
Vwa8	ENSMUSG00000058997.7	ENSMUSG00000058997.7:t:79009164-79009279	0.2654660960822677;-0.2654661371631442	0.855342622267211;0.8553427587275332	6.064033296881988e-05;6.064485510981488e-05	0.253;0.747	0.588;0.412	t|1e1.1o1|1e2.1o1	FALSE	FALSE	TRUE	2	3	1;0	chr14	+	78995163-79009164;79008869-79009164	78995086-78995163;79008786-79008869;79009164-79009279		http://genome.ucsc.edu/cgi-bin/hgTracks?db=mm10&position=chr14%3A79009279-78995086
Zc3h4	ENSMUSG00000059273.8	ENSMUSG00000059273.8:s:16429531-16429910	-0.14085814031850197;0.07423274509497628;0.029490001031598552	0.5973856591943387;0.34098274446867377;0.15129428451468302	7.882282713200794e-07;2.009784661850117e-06;5.706303785407707e-06	0.469;0.327;0.200	0.241;0.488;0.275	s|1e1.1o1|1e2.1o1|i	FALSE	FALSE	TRUE	3	3	1;1;0	chr7	+	16429910-16432774;16429910-16434021;16429911-16432773	16429531-16429910;16432774-16433022;16434021-16437696	16429911-16432773	http://genome.ucsc.edu/cgi-bin/hgTracks?db=mm10&position=chr7%3A16437696-16429531
Rcan3	ENSMUSG00000059713.12	ENSMUSG00000059713.12:s:135433612-135433853	0.11017809689783915;-0.1101781409692447	0.543071731126088;0.5430721472121005	6.451090524701867e-05;6.451643029981025e-05	0.766;0.234	0.917;0.083	s|1e1.1o3|1e1.2o3	FALSE	TRUE	FALSE	2	2	1;1	chr4	-	135425445-135433612;135425442-135433612	135425214-135425445;135433612-135433853		http://genome.ucsc.edu/cgi-bin/hgTracks?db=mm10&position=chr4%3A135433853-135425214
Atxn7l3	ENSMUSG00000059995.12	ENSMUSG00000059995.12:s:102293276-102293444	-0.11745898818667908;0.11745896423735312	0.5426686079729549;0.5426683858506052	7.409140972702843e-05;7.40851428587385e-05	0.222;0.778	0.042;0.958	s|1e1.1o2|1e1.2o2	FALSE	TRUE	FALSE	2	2	1;1	chr11	-	102293152-102293276;102293095-102293276	102293067-102293152;102293276-102293444		http://genome.ucsc.edu/cgi-bin/hgTracks?db=mm10&position=chr11%3A102293444-102293067
Hipk2	ENSMUSG00000061436.15	ENSMUSG00000061436.15:s:38729921-38730042	-0.1522088580933467;0.15220887837936795	0.630700299278185;0.6307001002739632	8.248898516938219e-05;8.24835294528925e-05	0.914;0.086	0.675;0.325	s|1e1.1o2|1e1.2o2	FALSE	TRUE	FALSE	2	2	1;1	chr6	-	38721597-38729921;38721594-38729921	38721455-38721597;38729921-38730042		http://genome.ucsc.edu/cgi-bin/hgTracks?db=mm10&position=chr6%3A38730042-38721455
Syne2	ENSMUSG00000063450.14	ENSMUSG00000063450.14:s:76099230-76099512	0.12928041973218196;-0.12928042612418966	0.6280328287889325;0.6280330705175694	5.973127120451451e-05;5.973620869259566e-05	0.145;0.855	0.306;0.694	s|1e1.1o1|1e2.2o2	FALSE	FALSE	TRUE	2	3	1;1	chr12	+	76099512-76100028;76099512-76100992	76099230-76099512;76100028-76100096;76100901-76101131		http://genome.ucsc.edu/cgi-bin/hgTracks?db=mm10&position=chr12%3A76101131-76099230
Syne2	ENSMUSG00000063450.14	ENSMUSG00000063450.14:t:76100901-76101131	-0.1521254444681979;0.15212539143868062	0.8083828520531824;0.80838250983252	2.2698683156407995e-05;2.2696646630791895e-05	0.974;0.026	0.805;0.195	t|1e1.1o1|1e2.1o1	FALSE	FALSE	TRUE	2	3	1;1	chr12	+	76099512-76100992;76100096-76100992	76099230-76099512;76100028-76100096;76100901-76101131		http://genome.ucsc.edu/cgi-bin/hgTracks?db=mm10&position=chr12%3A76101131-76099230
Zfp948	ENSMUSG00000067931.5	ENSMUSG00000067931.5:s:21567046-21567245	-0.10117013224922253;-0.009479089765729405;0.09042629510573283	0.4793204062120896;0.1317299241475859;0.40488339599313755	1.2533849145235365e-06;6.638464355446239e-06;1.5710746831681943e-06	0.203;0.471;0.325	0.050;0.444;0.506	s|1e1.1o2|1e1.2o2|i	FALSE	TRUE	FALSE	3	2	0;1;0	chr17	+	21567245-21569016;21567245-21569049;21567246-21569016	21567046-21567245;21569016-21569127	21567246-21569016	http://genome.ucsc.edu/cgi-bin/hgTracks?db=mm10&position=chr17%3A21569127-21567046
Dgkd	ENSMUSG00000070738.10	ENSMUSG00000070738.10:s:87881859-87881939	-0.10974340019809334;0.109743370866825	0.5114793680096221;0.511479176024128	7.621255634393531e-05;7.620577559899993e-05	0.204;0.796	0.040;0.960	s|1e1.1o1|1e2.1o1	FALSE	FALSE	TRUE	2	3	0;1	chr1	+	87881939-87908224;87881939-87915100	87881859-87881939;87908224-nan;87915100-87915204		http://genome.ucsc.edu/cgi-bin/hgTracks?db=mm10&position=chr1%3A87915204-87881859
Dgkd	ENSMUSG00000070738.10	ENSMUSG00000070738.10:s:87934394-87934501	-0.11481630433521842;0.03474018470683036;0.05638279957502568	0.49739553428526695;0.07398729067924639;0.2658419340918757	1.1320748298793148e-06;1.4313146366244167e-05;2.8241705889581192e-06	0.755;0.008;0.237	0.538;0.087;0.371	s|1e1.2o2|1e2.1o1|i	FALSE	FALSE	TRUE	3	3	1;1;0	chr1	+	87934501-87935338;87934501-87936284;87934502-87935282	87934394-87934501;87935283-87935451;87936284-87936418	87934502-87935282	http://genome.ucsc.edu/cgi-bin/hgTracks?db=mm10&position=chr1%3A87936418-87934394
Dgkd	ENSMUSG00000070738.10	ENSMUSG00000070738.10:t:87942383-87944490	0.03335978724479326;-0.10837511970104474;0.0576486497463264	0.12176815522438887;0.49772600405623396;0.255484568645099	7.85679660570554e-06;1.0756653624488521e-06;3.1068224684797224e-06	0.131;0.668;0.205	0.199;0.490;0.314	t|1e1.2o2|1e2.1o1|i	FALSE	FALSE	TRUE	3	3	1;1;0	chr1	+	87940306-87942383;87941499-87942383;87941500-87942382	87940177-87940306;87941369-87941499;87942383-87944490	87941500-87942382	http://genome.ucsc.edu/cgi-bin/hgTracks?db=mm10&position=chr1%3A87944490-87940177
Znhit6	ENSMUSG00000074182.8	ENSMUSG00000074182.8:s:145582529-145582636	-0.11955950984256317;0.1195595011090898	0.5708500838583229;0.5708498753545135	6.479512452417513e-05;6.478910774474316e-05	0.182;0.818	0.012;0.988	s|1e1.1o1|1e2.1o1	FALSE	FALSE	TRUE	2	3	0;1	chr3	+	145582632-145587207;145582632-145592816	145582529-145582636;145587207-nan;145592816-145592884		http://genome.ucsc.edu/cgi-bin/hgTracks?db=mm10&position=chr3%3A145592884-145582529
Nrbf2	ENSMUSG00000075000.11	ENSMUSG00000075000.11:t:67270106-67270146	-0.11741592927155026;0.0005498191270989136;0.1161555686420497	0.48740124068916907;0.0013342654240507375;0.4845379530046275	1.2380489714525211e-06;6.72549316615978e-05;1.2444701059169394e-06	0.801;0.009;0.190	0.584;0.012;0.404	t|1e1.1o1|1e2.1o1|i	FALSE	FALSE	TRUE	3	3	1;1;0	chr10	-	67270146-67275570;67270146-67271400;67270147-67271399	67270106-67270146;67271400-67271446;67275570-67275654	67270147-67271399	http://genome.ucsc.edu/cgi-bin/hgTracks?db=mm10&position=chr10%3A67275654-67270106
2810001G20Rik	ENSMUSG00000087497.7	ENSMUSG00000087497.7:t:64082653-64083259	-0.10082817895468504;0.0010402146025477307;0.09718015527554111	0.4593955982719508;0.0010314387101373283;0.4390206297006085	1.4186285258732667e-06;6.629662147850796e-05;1.5959422041476705e-06	0.961;0.006;0.032	0.799;0.012;0.189	t|1e1.1o1|1e2.1o1|i	FALSE	FALSE	TRUE	3	3	1;1;0	chr11	+	64079777-64082653;64080014-64082653;64080015-64082652	64079484-64079777;64079859-64080014;64082653-64083259	64080015-64082652	http://genome.ucsc.edu/cgi-bin/hgTracks?db=mm10&position=chr11%3A64083259-64079484
Rnf8	ENSMUSG00000090083.10	ENSMUSG00000090083.10:t:29621509-29621637	-0.17767513026664003;0.0007182810716176867;0.17474468725253992	0.7707357422196658;0.0005453684365184963;0.7664578610385119	3.5447062085580683e-07;9.281124170473082e-05;3.5987289809909977e-07	0.932;0.006;0.062	0.694;0.010;0.296	t|1e1.1o1|1e2.1o1|i	FALSE	FALSE	TRUE	3	3	1;1;0	chr17	+	29615078-29621509;29616228-29621509;29619558-29621508	29614790-29615078;29616136-29616228;29621509-29621637	29619558-29621508	http://genome.ucsc.edu/cgi-bin/hgTracks?db=mm10&position=chr17%3A29621637-29614790
Gm10717	ENSMUSG00000095891.7	ENSMUSG00000095891.7:s:3027593-3027874	-0.02383747504204517;-0.035262771810805206;0.11372795363397405;-0.022500244592263872;-0.004353424756268971;0.0004363140001543928;0.0001960586292577035	0.02261932734282806;0.11963010714604409;0.5248548481676887;0.05399757260975742;0.016287587419537817;0.00044177098537120284;0.0004549040337724689	0.0008541061921185644;0.00019979315654938823;8.959494621214176e-05;0.00039371127548337714;0.0009538496315971146;0.0009505241655892394;0.0014964567453134084	0.067;0.110;0.661;0.090;0.056;0.002;0.012	0.006;0.048;0.838;0.048;0.048;0.006;0.006	s|1e1.1o2|2e2.1o1|3e3.2o2|3e4.1o2|3e5.2o2|4e6.1o1|5e7.1o2	TRUE	FALSE	TRUE	7	8	0;0;0;0;0;1;1	chr9	+	3027599-3030176;3027686-3029795;3027833-3029473;3027833-3030176;3027833-3032630;3027841-3027922;3027874-3028808	3027593-3027874;3027922-3028075;3028808-3029011;3029312-3029559;3029795-3030175;3030176-3030399;3032469-3032637		http://genome.ucsc.edu/cgi-bin/hgTracks?db=mm10&position=chr9%3A3032637-3027593
Gm10717	ENSMUSG00000095891.7	ENSMUSG00000095891.7:t:3032864-3032957	0.10436246669496407;4.338475277126232e-05;0.0339612433795249;-0.026275735969411858;-0.11074522796328716	0.4758396193086733;7.132245970044397e-07;0.03617002838650355;0.0060087077734012825;0.47888049348916134	1.3599978253785421e-06;0.005837399906453506;3.9059944582085414e-05;0.00022136323820076687;1.3677198377193278e-06	0.145;0.015;0.037;0.063;0.737	0.266;0.011;0.074;0.037;0.620	t|1e1.3o3|2e2.3o4|3e3.1o1|4e4.3o3|i	FALSE	TRUE	TRUE	5	5	0;0;0;1;0	chr9	+	3032395-3032864;3030886-3032873;3032463-3032932;3032637-3032951;3032823-3032863	3030638-3030946;3032155-3032395;3032396-3032463;3032469-3032637;3032864-3032957	3032823-3032863	http://genome.ucsc.edu/cgi-bin/hgTracks?db=mm10&position=chr9%3A3032957-3030638
2610037D02Rik	ENSMUSG00000097536.2	ENSMUSG00000097536.2:t:96194563-96194667	0.025620372760062172;0.0638669634750236;-0.10359521054714399;0.007967024332533577	0.01947824801590109;0.2559704706252839;0.4693992368602202;0.10785571331295761	5.613149114043676e-05;3.840711073234979e-06;1.2172478740524184e-06;8.380059513868332e-06	0.005;0.045;0.485;0.466	0.066;0.142;0.310;0.484	t|1e1.1o1|2e2.1o1|2e3.1o1|i	FALSE	TRUE	TRUE	4	4	0;1;0;0	chr15	-	96194667-96194940;96194664-96195924;96194664-96194940;96194668-96194939	96194563-96194667;96194940-96195119;96195924-96196081	96194668-96194939	http://genome.ucsc.edu/cgi-bin/hgTracks?db=mm10&position=chr15%3A96196081-96194563
2700099C18Rik	ENSMUSG00000098090.7	ENSMUSG00000098090.7:s:94766857-94766947	0.11352136596105138;-0.11352139074174417	0.5750449768301633;0.5750454056625158	5.323656201582371e-05;5.324136946915914e-05	0.070;0.930	0.215;0.785	s|1e1.1o2|1e1.2o2	FALSE	TRUE	FALSE	2	2	1;1	chr17	+	94766947-94771113;94766947-94771134	94766857-94766947;94771113-94771238		http://genome.ucsc.edu/cgi-bin/hgTracks?db=mm10&position=chr17%3A94771238-94766857
2700099C18Rik	ENSMUSG00000098090.7	ENSMUSG00000098090.7:t:94755211-94755305	-0.10194814445848177;0.06783730914982501;0.026160437715633075	0.4906264508800836;0.23961752549661353;0.07582477743324989	1.1695510205855797e-06;5.197597488926903e-06;1.311624146304452e-05	0.900;0.021;0.079	0.750;0.120;0.129	t|1e1.1o1|1e2.1o1|i	FALSE	FALSE	TRUE	3	3	1;1;0	chr17	+	94750232-94755211;94752875-94755211;94752876-94755210	94750100-94750232;94752703-94752875;94755211-94755305	94752876-94755210	http://genome.ucsc.edu/cgi-bin/hgTracks?db=mm10&position=chr17%3A94755305-94750100
1810026B05Rik	ENSMUSG00000101970.6	ENSMUSG00000101970.6:s:73549597-73549652	0.0004415128531775404;0.11795340884636445;-0.13199829754944903	0.00016135720518470738;0.5235759180346676;0.5763780379698453	0.00040261121484030937;9.974938592594539e-07;8.265518168792951e-07	0.008;0.435;0.558	0.021;0.630;0.349	s|1e1.2o3|1e1.3o3|i	FALSE	TRUE	FALSE	3	2	1;1;0	chr7	-	73544410-73549597;73544382-73549597;73546866-73549596	73539203-73546865;73549597-73549652	73546866-73549596	http://genome.ucsc.edu/cgi-bin/hgTracks?db=mm10&position=chr7%3A73549652-73539203
Rnf17	ENSMUSG00000000365.8	ENSMUSG00000000365.8:s:56505927-56506007	0.16378997445164642;-0.2553495425490367;0.026144479393158303	0.7147353548218597;0.9664821197818366;0.04504289721496793	4.6325855108296727e-07;3.7579363953987865e-08;2.027872581200933e-05	0.675;0.316;0.009	0.907;0.028;0.065	s|1e1.1o1|1e2.1o1|i	FALSE	FALSE	TRUE	3	3	1;0;0	chr14	+	56506007-56507818;56506007-56509279;56506008-56507817	56505927-56506007;56507818-56507943;56509279-56509335	56506008-56507817	http://genome.ucsc.edu/cgi-bin/hgTracks?db=mm10&position=chr14%3A56509335-56505927
Rnf17	ENSMUSG00000000365.8	ENSMUSG00000000365.8:t:56509279-56509335	-0.14375598451945476;0.03013507486644436;0.06471227326687155	0.6905281678852757;0.1640667611556825;0.23520638243453587	4.643769331291736e-07;5.18807104421537e-06;4.409635551344399e-06	0.238;0.755;0.006	0.046;0.821;0.131	t|1e1.1o1|1e2.1o1|i	FALSE	FALSE	TRUE	3	3	0;1;0	chr14	+	56506007-56509279;56507943-56509279;56507944-56509278	56505927-56506007;56507818-56507943;56509279-56509335	56507944-56509278	http://genome.ucsc.edu/cgi-bin/hgTracks?db=mm10&position=chr14%3A56509335-56505927
Smarcb1	ENSMUSG00000000902.13	ENSMUSG00000000902.13:s:75916773-75916911	-0.11754787981519058;0.11754783845437106	0.6047298380100765;0.6047294326613672	5.0568733155675893e-05;5.056422482359644e-05	0.809;0.191	0.662;0.338	s|1e1.2o3|2e1.2o3	TRUE	FALSE	FALSE	2	2	1;1	chr10	-	75915193-75916800;75915193-75916773	75915064-75916572;75916773-75916911		http://genome.ucsc.edu/cgi-bin/hgTracks?db=mm10&position=chr10%3A75916911-75915064
Slc7a7	ENSMUSG00000000958.9	ENSMUSG00000000958.9:t:54408503-54409048	-0.015264392900109655;0.13254539713313615;-0.0001405565364501956;-0.0001405565364501956;-0.06603188976435545;-0.0019690941080401634	0.13846374220830632;0.5958354232247276;0.00048643560849144746;0.00048643560849144746;0.32322573452012265;0.013416596905164056	0.00021624592646762864;7.511715397171513e-05;0.001276900100978473;0.001276900100978473;0.00014384717079951592;0.0006966268202084347	0.223;0.080;0.006;0.006;0.642;0.043	0.185;0.282;0.005;0.005;0.488;0.035	t|1e1.1o1|1e2.1o1|1e3.1o1|1e4.1o1|1e5.1o1|1e6.1o1	FALSE	FALSE	TRUE	6	7	0;1;1;1;1;1	chr14	-	54409048-54416589;54409048-54413880;54409048-54411585;54409048-54410540;54409048-54410078;54409048-54409250	54408503-54409048;54409250-54409460;54410078-54410216;54410540-54410600;54411585-54411646;54413880-54414013;54416589-54416770		http://genome.ucsc.edu/cgi-bin/hgTracks?db=mm10&position=chr14%3A54416770-54408503
Epn2	ENSMUSG00000001036.17	ENSMUSG00000001036.17:t:61546692-61546911	0.10690060761493393;0.009258939405941614;-0.26040911688277846;6.241987645968142e-05;0.030066480539160067	0.4705659625978723;0.010845761021352813;0.9471526069602196;9.000804529292503e-05;0.1475153167232067	1.2331028138683198e-06;5.331176139444782e-05;7.972635429620567e-08;0.00020201255300750232;5.8746661875802575e-06	0.408;0.024;0.368;0.004;0.191	0.607;0.050;0.072;0.005;0.270	t|1e1.1o1|1e2.1o1|1e3.1o1|1e4.1o1|i	FALSE	FALSE	TRUE	5	5	1;1;1;1;0	chr11	-	61546911-61579567;61546911-61565822;61546911-61548008;61546911-61547870;61546912-61547869	61546692-61546911;61547870-61547983;61548008-61548042;61565822-61565894;61579567-61579687	61546912-61547869	http://genome.ucsc.edu/cgi-bin/hgTracks?db=mm10&position=chr11%3A61579687-61546692
Dpp9	ENSMUSG00000001229.7	ENSMUSG00000001229.7:s:56189990-56190142	-0.12264875642682371;0.12264873551791129	0.6117350856366103;0.6117348593678266	5.390406949412618e-05;5.3899285394342104e-05	0.208;0.792	0.051;0.949	s|1e1.1o1|1e2.1o1	FALSE	FALSE	TRUE	2	3	0;1	chr17	-	56189880-56189990;56189465-56189990	nan-56189880;56189323-56189465;56189990-56190142		http://genome.ucsc.edu/cgi-bin/hgTracks?db=mm10&position=chr17%3A56190142-56189323
Zdhhc4	ENSMUSG00000001844.10	ENSMUSG00000001844.10:s:143321755-143321894	0.14072231967032778;-0.14072231837122448	0.6338085745673286;0.6338087232351568	6.460396880040643e-05;6.460963708043721e-05	0.737;0.263	0.940;0.060	s|1e1.1o1|2e1.1o1	TRUE	FALSE	FALSE	2	2	1;1	chr5	-	143320475-143321769;143320475-143321755	143320231-143320475;143321755-143321894		http://genome.ucsc.edu/cgi-bin/hgTracks?db=mm10&position=chr5%3A143321894-143320231
Puf60	ENSMUSG00000002524.15	ENSMUSG00000002524.15:t:76072407-76072568	0.11640506456868663;-0.11592158639998235;-0.0014518973083817361	0.5938125778624077;0.5912296237104616;0.0005696393828061451	7.627634776234384e-07;7.908317134486254e-07;0.0008581446090306644	0.482;0.438;0.073	0.617;0.304;0.077	t|1e1.1o1|1e2.1o1|i	FALSE	FALSE	TRUE	3	3	1;1;0	chr15	-	76072568-76075542;76072568-76074607;76072569-76074606	76072407-76072568;76074607-76074657;76075542-76075631	76072569-76074606	http://genome.ucsc.edu/cgi-bin/hgTracks?db=mm10&position=chr15%3A76075631-76072407
Tmem143	ENSMUSG00000002781.19	ENSMUSG00000002781.19:s:45897101-45897749	0.039341448320790895;-0.10471574901577094;-0.005938156857077881;0.057171348276029516	0.16909971438438573;0.5191831142720341;0.002196390227480468;0.2078700410794042	5.189416183604134e-06;1.188115217987118e-06;0.00013037847003682934;4.988223815542096e-06	0.761;0.164;0.036;0.038	0.845;0.023;0.005;0.126	s|1e1.1o1|1e2.1o2|2e3.1o1|i	TRUE	FALSE	TRUE	4	4	1;1;1;1	chr7	+	45897666-45899632;45897666-45906918;45897749-45899632;45897750-45899631	45897101-45897749;45899632-45902150;45906918-45907457	45897750-45899631	http://genome.ucsc.edu/cgi-bin/hgTracks?db=mm10&position=chr7%3A45907457-45897101
Tmem143	ENSMUSG00000002781.19	ENSMUSG00000002781.19:t:45906918-45907457	-0.30165045638941523;0.30377222740510296;-0.0004011749898321299	0.9676068969573243;0.9616838004324986;0.0012827833488528884	2.3675744944773314e-05;2.7438950383940563e-05;0.0011522130678637277	0.382;0.605;0.012	0.039;0.951;0.010	t|1e1.1o2|1e2.1o3|2e2.1o3	FALSE	TRUE	TRUE	3	3	1;1;1	chr7	+	45897666-45906918;45899736-45906918;45899736-45906947	45897101-45897749;45899632-45902150;45906918-45907457		http://genome.ucsc.edu/cgi-bin/hgTracks?db=mm10&position=chr7%3A45907457-45897101
Map2k7	ENSMUSG00000002948.19	ENSMUSG00000002948.19:s:4238740-4239033	0.0009281035265978502;-0.11741379978090655;0.12014445206484828	0.025412786023020068;0.5391326547663384;0.5586323560168849	3.473991123925657e-05;9.258541071588411e-07;8.551624290767173e-07	0.101;0.642;0.256	0.101;0.465;0.433	s|1e1.1o1|1e2.2o2|i	FALSE	FALSE	TRUE	3	3	1;1;0	chr8	+	4239033-4240688;4239033-4243304;4239034-4240104	4238740-4239033;4240688-4240735;4243264-4243445	4239034-4240104	http://genome.ucsc.edu/cgi-bin/hgTracks?db=mm10&position=chr8%3A4243445-4238740
Grik5	ENSMUSG00000003378.9	ENSMUSG00000003378.9:s:25058941-25059431	0.10482962657448737;-0.10482966876728037	0.49895080544431003;0.4989512304959568	7.522035377482289e-05;7.522694423822696e-05	0.762;0.238	0.913;0.087	s|1e1.1o2|1e1.2o2	FALSE	TRUE	FALSE	2	2	1;0	chr7	-	25058598-25058941;25058594-25058941	25058494-25058598;25058941-25059431		http://genome.ucsc.edu/cgi-bin/hgTracks?db=mm10&position=chr7%3A25059431-25058494
As3mt	ENSMUSG00000003559.7	ENSMUSG00000003559.7:s:46724904-46725038	-0.19019116413927228;0.19019117820266887	0.8613220242117824;0.8613219555430294	2.8444397939475508e-05;2.844206888785771e-05	0.256;0.744	0.023;0.977	s|1e1.1o1|1e2.1o1	FALSE	FALSE	TRUE	2	3	0;1	chr19	+	46725038-46738513;46725038-46740461	46724904-46725038;46738513-nan;46740461-46741095		http://genome.ucsc.edu/cgi-bin/hgTracks?db=mm10&position=chr19%3A46741095-46724904
Atp5g1	ENSMUSG00000006057.15	ENSMUSG00000006057.15:t:96074987-96075037	0.1566253859661652;-0.18572730803019005;0.003920926865389241	0.7268460372621995;0.8321774122135455;0.00143930440514633	5.144727385888266e-05;3.8418737091872046e-05;0.00252565855554351	0.589;0.398;0.013	0.784;0.181;0.035	t|1e1.1o1|1e2.1o2|1e2.2o2	TRUE	FALSE	TRUE	3	3	1;1;1	chr11	-	96075033-96075627;96075033-96075557;96075033-96075427	96074987-96075037;96075427-96075619;96075627-96075670		http://genome.ucsc.edu/cgi-bin/hgTracks?db=mm10&position=chr11%3A96075670-96074987
Zfp655	ENSMUSG00000007812.16	ENSMUSG00000007812.16:t:145237050-145238322	7.687467536002577e-05;0.003176364225411479;-0.146718458293444;0.11288743355607221	0.002619271524813432;0.0014834972320933663;0.680301979005598;0.5193040202732533	0.00010900628139776103;0.00011051967562420578;5.1750343299517e-07;1.004743061283923e-06	0.026;0.005;0.292;0.677	0.026;0.026;0.088;0.860	t|1e1.1o1|1e2.1o1|1e3.1o1|i	FALSE	FALSE	TRUE	4	4	1;1;1;0	chr5	+	145233602-145237050;145235391-145237050;145235863-145237050;145235864-145237049	145233441-145233602;145235306-145235391;145235737-145235863;145237050-145238322	145235864-145237049	http://genome.ucsc.edu/cgi-bin/hgTracks?db=mm10&position=chr5%3A145238322-145233441
Fuz	ENSMUSG00000011658.15	ENSMUSG00000011658.15:s:44897520-44897826	0.08422731832785588;-0.0033108346489113677;-0.14714069741509378;0.024368903392455336	0.38142304074708383;0.0016111771427180137;0.6675433029644373;0.1510877128401783	1.708902524617112e-06;0.00010686235398449373;5.527600387411624e-07;5.65551446984891e-06	0.321;0.027;0.326;0.332	0.487;0.005;0.113;0.395	s|1e1.3o4|1e1.4o4|1e2.1o1|i	FALSE	TRUE	TRUE	4	3	1;1;1;1	chr7	+	44897624-44898503;44897624-44898516;44897624-44898776;44897827-44898180	44897520-44897826;44898181-44898700;44898776-44898871	44897827-44898180	http://genome.ucsc.edu/cgi-bin/hgTracks?db=mm10&position=chr7%3A44898871-44897520
Med16	ENSMUSG00000013833.15	ENSMUSG00000013833.15:t:79907039-79907146	-0.12037600035497502;0.12037597502656065	0.5771125209368712;0.5771123149974657	6.337533958633568e-05;6.336942612771235e-05	0.182;0.818	0.010;0.990	t|1e1.1o1|1e2.1o1	FALSE	FALSE	TRUE	2	3	1;1	chr10	-	79907146-79908818;79907146-79907491	79907039-79907146;79907491-79907656;79908321-79908818;79908818-79908923		http://genome.ucsc.edu/cgi-bin/hgTracks?db=mm10&position=chr10%3A79908923-79907039
Hps5	ENSMUSG00000014418.16	ENSMUSG00000014418.16:s:46773120-46773269	0.14355706721703554;-0.15045576941901234;0.0013557958904282992	0.729590659747067;0.7269367659857497;0.004476605683520697	3.4260022909717025e-05;4.496484092297859e-05;0.0010363166425105819	0.018;0.965;0.018	0.207;0.762;0.030	s|1e1.1o1|2e1.1o1|2e2.1o2	TRUE	FALSE	TRUE	3	3	1;1;1	chr7	-	46772543-46773158;46772543-46773120;46772181-46773120	46771607-46772181;46772472-46772543;46773120-46773269		http://genome.ucsc.edu/cgi-bin/hgTracks?db=mm10&position=chr7%3A46773269-46771607
Hps5	ENSMUSG00000014418.16	ENSMUSG00000014418.16:t:46790917-46791072	-0.0023844640345898564;0.10835831867366405;-0.07964892524802483;-0.021638350013479468	0.006565372053105706;0.47747415880497796;0.3543778213342741;0.1739101014791912	0.0010141572459807513;0.00010403307425704833;0.00010215625560894281;0.00019168075448183775	0.037;0.274;0.154;0.535	0.028;0.466;0.028;0.478	t|1e1.1o1|1e2.1o1|2e3.1o1|2e4.1o1	FALSE	TRUE	TRUE	4	5	1;1;1;1	chr7	-	46791072-46795907;46791072-46795428;46791048-46795907;46791048-46795428	46790917-46791072;46795428-46795881;46795907-46796064		http://genome.ucsc.edu/cgi-bin/hgTracks?db=mm10&position=chr7%3A46796064-46790917
Pls3	ENSMUSG00000016382.15	ENSMUSG00000016382.15:s:75874338-75874574	-0.0009789345696875767;0.14633838481386022;-0.13670375019130596	0.003951180612633465;0.68298044872835;0.6264083095177111	3.6776550819683784e-05;5.440560032380715e-07;6.705395808603853e-07	0.017;0.017;0.966	0.012;0.233;0.754	s|1e1.1o1|1e2.1o1|i	FALSE	FALSE	TRUE	3	3	1;1;0	chrX	-	75873974-75874338;75826953-75874338;75873975-75874337	75826873-75826953;75873413-75873974;75874338-75874574	75873975-75874337	http://genome.ucsc.edu/cgi-bin/hgTracks?db=mm10&position=chrX%3A75874574-75826873
Srsf6	ENSMUSG00000016921.14	ENSMUSG00000016921.14:t:162933426-162933550	-0.14156543193918186;-9.4387262393424e-10;0.056273746969771096;0.06664937044484895	0.7171335683713287;8.376998677267861e-21;0.19949279000841472;0.2965511844593478	4.237215103231051e-07;0.9996389768456083;5.42868350133244e-06;2.7434915367482993e-06	0.477;0.001;0.170;0.348	0.321;0.001;0.244;0.432	t|1e1.1o1|1e2.1o2|1e2.2o2|i	TRUE	FALSE	TRUE	4	3	1;1;1;0	chr2	+	162932142-162933426;162932979-162933426;162933082-162933426;162933083-162933425	162931994-162932142;162932815-162933082;162933426-162933550	162933083-162933425	http://genome.ucsc.edu/cgi-bin/hgTracks?db=mm10&position=chr2%3A162933550-162931994
Vps53	ENSMUSG00000017288.15	ENSMUSG00000017288.15:t:76166199-76166248	-0.18409772165845623;0.18409771466768582	0.8333079014563953;0.8333078780752542	3.1248229470204336e-05;3.124538571004572e-05	0.252;0.748	0.013;0.987	t|1e1.1o1|1e2.1o1	FALSE	FALSE	TRUE	2	3	0;1	chr11	-	76166248-76179413;76166248-76174627	76166199-76166248;76174627-76174707;76179413-76179647		http://genome.ucsc.edu/cgi-bin/hgTracks?db=mm10&position=chr11%3A76179647-76166199
Rnf145	ENSMUSG00000019189.13	ENSMUSG00000019189.13:t:44524928-44525143	-0.10243123178453215;0.0004911001550698961;0.005657185060949498;0.07642366844984008	0.5014383314213555;0.016175794893523127;0.0005851623562698676;0.2733978478796	1.1919548216221543e-06;5.4015768185644575e-05;0.0005131835653205269;4.939557097993037e-06	0.879;0.106;0.013;0.003	0.738;0.108;0.037;0.117	t|1e1.1o1|1e2.1o1|1e3.1o1|i	FALSE	FALSE	TRUE	4	4	1;1;1;0	chr11	+	44519274-44524928;44519668-44524928;44520498-44524928;44524359-44524927	44518964-44519274;44519442-44519668;44520305-44520498;44524928-44525143	44524359-44524927	http://genome.ucsc.edu/cgi-bin/hgTracks?db=mm10&position=chr11%3A44525143-44518964
Trmt11	ENSMUSG00000019792.7	ENSMUSG00000019792.7:t:30566426-30566506	-0.18008201012580588;0.18008201665670717	0.7509381387341025;0.7509380024415281	5.806022215648632e-05;5.8055685883085136e-05	0.915;0.085	0.672;0.328	t|1e1.1o1|1e2.1o1	FALSE	FALSE	TRUE	2	3	1;0	chr10	-	30566506-30587439;30566506-30567761	30566426-30566506;30567761-nan;30587439-30587595		http://genome.ucsc.edu/cgi-bin/hgTracks?db=mm10&position=chr10%3A30587595-30566426
2020-09-10	ENSMUSG00000019917.9	ENSMUSG00000019917.9:t:59192698-59192815	-0.1277779971100516;0.12777798366176085	0.5848758806316208;0.5848756017539767	7.366032062294803e-05;7.365444583457177e-05	0.829;0.171	0.632;0.368	t|1e1.1o1|1e2.1o1	FALSE	FALSE	TRUE	2	3	1;0	chr10	-	59192815-59221391;59192815-59221379	59192698-59192815;59221379-nan;59221391-59221847		http://genome.ucsc.edu/cgi-bin/hgTracks?db=mm10&position=chr10%3A59221847-59192698
Dnajb12	ENSMUSG00000020109.13	ENSMUSG00000020109.13:s:59896350-59896775	-0.01815877949828079;0.1603405236663833;-0.04247839113191788;-0.029113911809486765	0.11192651167462064;0.7883441468739162;0.1868008349623435;0.09771386296422414	8.039833180095712e-06;2.6690110203085647e-07;4.495940111204355e-06;9.758804488058104e-06	0.396;0.079;0.361;0.163	0.357;0.274;0.268;0.106	s|1e1.1o1|2e1.1o1|3e1.1o1|i	TRUE	FALSE	FALSE	4	2	1;1;1;0	chr10	+	59896447-59897491;59896495-59897491;59896501-59897491;59896776-59897490	59896350-59896775;59897491-59899302	59896776-59897490	http://genome.ucsc.edu/cgi-bin/hgTracks?db=mm10&position=chr10%3A59899302-59896350
Nprl3	ENSMUSG00000020289.15	ENSMUSG00000020289.15:t:32250125-32250278	-0.0005580959871947942;-0.0005580959871947942;-0.0005580959871947942;0.12477344368345729;-0.11274967209888351	0.00033046399131989653;0.00033046399131989653;0.00033046399131989653;0.5616075760940065;0.5102934424662772	7.724469349768004e-05;7.724469349768004e-05;7.724469349768004e-05;8.972553078615236e-07;1.0929896826494812e-06	0.006;0.006;0.006;0.693;0.287	0.002;0.002;0.002;0.890;0.104	t|1e1.1o2|1e2.1o2|1e3.1o1|1e4.1o1|i	FALSE	FALSE	TRUE	5	5	1;1;1;1;0	chr11	-	32250278-32267505;32250278-32263025;32250278-32255439;32250278-32253875;32250279-32253874	32250125-32250278;32253875-32254059;32255439-32255568;32262818-32263094;32267423-32267707	32250279-32253874	http://genome.ucsc.edu/cgi-bin/hgTracks?db=mm10&position=chr11%3A32267707-32250125
Tnip1	ENSMUSG00000020400.17	ENSMUSG00000020400.17:s:54955848-54956178	0.13305952387352124;-0.12692544091597552;-0.002157206200252423;0.002448563833583307	0.5773113462805446;0.5655093790898857;0.0006780087955845292;0.07849848928427922	8.311356016199589e-07;8.501908477231979e-07;0.0001732288682915195;1.1883803648526925e-05	0.325;0.433;0.023;0.215	0.542;0.231;0.005;0.219	s|1e1.1o1|1e2.1o1|2e3.1o1|i	TRUE	FALSE	TRUE	4	4	1;1;1;0	chr11	-	54940882-54956021;54939735-54956021;54940882-54955848;54952403-54955847	54939598-54939735;54940559-54940882;54955848-54956178	54952403-54955847	http://genome.ucsc.edu/cgi-bin/hgTracks?db=mm10&position=chr11%3A54956178-54939598
Prr11	ENSMUSG00000020493.8	ENSMUSG00000020493.8:s:87097135-87097194	0.18827400289042237;-0.1882740198385387	0.8189818079788883;0.8189818796289443	3.731724928723171e-05;3.73206656996139e-05	0.734;0.266	0.989;0.011	s|1e1.1o2|1e1.2o2	FALSE	TRUE	FALSE	2	2	1;0	chr11	-	87097059-87097135;87097027-87097135	87096963-87097059;87097135-87097194		http://genome.ucsc.edu/cgi-bin/hgTracks?db=mm10&position=chr11%3A87097194-87096963
Prpsap2	ENSMUSG00000020528.14	ENSMUSG00000020528.14:s:61761954-61762088	0.2953100559389569;-0.16051828151276892;-0.027265127892122484	0.976972457906226;0.6355725108535475;0.17859259131131275	1.9587793069215226e-05;8.536205603615343e-05;0.0001882926445521127	0.039;0.601;0.360	0.369;0.344;0.288	s|1e1.1o1|1e2.1o1|1e3.1o1	FALSE	FALSE	TRUE	3	4	1;1;1	chr11	-	61761574-61761954;61756677-61761954;61756345-61761954	61756195-61756345;61756582-61756677;61761480-61761574;61761954-61762088		http://genome.ucsc.edu/cgi-bin/hgTracks?db=mm10&position=chr11%3A61762088-61756195
Pum2	ENSMUSG00000020594.14	ENSMUSG00000020594.14:s:8674681-8674839	0.001437840889457731;-0.1122879697225394;0.10967999583837208;-0.0011976657663027234	0.0011161511056489333;0.5215611047881097;0.5472870959731387;0.11319473890769935	0.00012389307078064515;1.095104484982734e-06;8.974199102065698e-07;7.926853428652514e-06	0.008;0.210;0.042;0.739	0.022;0.040;0.200;0.738	s|1e1.1o2|2e1.1o2|3e1.1o2|i	TRUE	FALSE	FALSE	4	2	1;1;1;0	chr12	+	8674826-8698091;8674833-8698091;8674839-8698091;8674840-8677533	8674681-8674839;8698091-8698159	8674840-8677533	http://genome.ucsc.edu/cgi-bin/hgTracks?db=mm10&position=chr12%3A8698159-8674681
Tlk2	ENSMUSG00000020694.16	ENSMUSG00000020694.16:s:105209794-105209855	-0.004529511020071851;-0.1037221899415431;0.0860731323540148	0.09087119876883465;0.5122946857372527;0.3962529178996285	1.0173435819327281e-05;1.1976116888190447e-06;1.6301727662581915e-06	0.568;0.177;0.254	0.561;0.045;0.395	s|1e1.1o1|1e2.1o1|i	FALSE	FALSE	TRUE	3	3	1;1;0	chr11	+	105209837-105210545;105209837-105221186;105209856-105210544	105209794-105209855;105210545-105210640;105221186-105221353	105209856-105210544	http://genome.ucsc.edu/cgi-bin/hgTracks?db=mm10&position=chr11%3A105221353-105209794
Acox1	ENSMUSG00000020777.16	ENSMUSG00000020777.16:t:116175205-116175384	-0.06819146658860066;-0.041590887024652044;0.15755749082477416	0.30105357242207686;0.10021381153095155;0.7247553940314156	2.4573172742181626e-06;1.2089623005917538e-05;4.893725168450998e-07	0.897;0.096;0.007	0.752;0.013;0.236	t|1e1.1o1|1e2.1o1|i	FALSE	FALSE	TRUE	3	3	1;0;0	chr11	-	116175384-116178120;116175384-116177499;116175385-116178119	116175205-116175384;116177499-nan;116178120-116178310	116175385-116178119	http://genome.ucsc.edu/cgi-bin/hgTracks?db=mm10&position=chr11%3A116178310-116175205
Ubtf	ENSMUSG00000020923.17	ENSMUSG00000020923.17:s:102311380-102311500	-0.15934146469656435;0.15934144909649342	0.7578908985962428;0.7578907166926286	4.284834253576175e-05;4.284456293632158e-05	0.606;0.394	0.413;0.587	s|1e1.1o1|1e2.1o1	FALSE	FALSE	TRUE	2	3	1;1	chr11	-	102311036-102311380;102310576-102311380	102310443-102310576;102310926-102311036;102311380-102311500		http://genome.ucsc.edu/cgi-bin/hgTracks?db=mm10&position=chr11%3A102311500-102310443
Ubtf	ENSMUSG00000020923.17	ENSMUSG00000020923.17:t:102310443-102310576	0.13544261635042146;-0.1354426708873171	0.6949689536184122;0.6949694364980035	4.208371641545712e-05;4.208745706624217e-05	0.276;0.724	0.433;0.567	t|1e1.1o1|1e2.1o1	FALSE	FALSE	TRUE	2	3	1;1	chr11	-	102310576-102311380;102310576-102310926	102310443-102310576;102310926-102311036;102311380-102311500		http://genome.ucsc.edu/cgi-bin/hgTracks?db=mm10&position=chr11%3A102311500-102310443
Zmynd11	ENSMUSG00000021156.16	ENSMUSG00000021156.16:s:9690278-9690514	0.19706711096469812;-0.1970671383175287	0.7821813584221705;0.7821815112479188	5.795980964455778e-05;5.7964379151398404e-05	0.311;0.689	0.576;0.424	s|1e1.1o1|2e1.1o1	TRUE	FALSE	FALSE	2	2	1;1	chr13	-	9689724-9690446;9689724-9690278	9689452-9689724;9690278-9690514		http://genome.ucsc.edu/cgi-bin/hgTracks?db=mm10&position=chr13%3A9690514-9689452
Zmynd11	ENSMUSG00000021156.16	ENSMUSG00000021156.16:s:9720773-9720932	0.01852597570329945;-0.2045447653946853;0.13815456809708707	0.012539517929207407;0.8215554121761808;0.6167973587510635	0.0011998770831098428;4.9172781145245814e-05;7.324310247524071e-05	0.006;0.647;0.347	0.062;0.396;0.543	s|1e1.1o1|1e2.1o1|1e3.1o1	FALSE	FALSE	TRUE	3	4	1;1;1	chr13	-	9713027-9720773;9710307-9720773;9698705-9720773	9698628-9698705;9710146-9710307;9712983-9713027;9720773-9720932		http://genome.ucsc.edu/cgi-bin/hgTracks?db=mm10&position=chr13%3A9720932-9698628
Abcd4	ENSMUSG00000021240.5	ENSMUSG00000021240.5:s:84611721-84611771	-0.11969813481886839;0.11969811891490723	0.4972761918524678;0.4972759335572945	1.1916580582305158e-06;1.1916266751382104e-06	0.753;0.247	0.530;0.470	s|1e1.1o1|i	FALSE	FALSE	FALSE	2	2	1;0	chr12	-	84609473-84611721;84609474-84611720	84609379-84609473;84611721-84611771	84609474-84611720	http://genome.ucsc.edu/cgi-bin/hgTracks?db=mm10&position=chr12%3A84611771-84609379
Abcd4	ENSMUSG00000021240.5	ENSMUSG00000021240.5:t:84613905-84614044	-0.16166689065922307;0.009389886605967079;0.09448276040441712	0.748724881828969;0.13104066962209127;0.4200638702288754	3.6394191094135664e-07;6.678729343068124e-06;1.4883266105485127e-06	0.273;0.422;0.311	0.057;0.445;0.498	t|1e1.1o1|1e2.1o1|i	FALSE	FALSE	TRUE	3	3	0;1;0	chr12	-	84614044-84617283;84614044-84615077;84614045-84615076	84613905-84614044;84615077-84615204;84617283-84617466	84614045-84615076	http://genome.ucsc.edu/cgi-bin/hgTracks?db=mm10&position=chr12%3A84617466-84613905
Klc1	ENSMUSG00000021288.18	ENSMUSG00000021288.18:s:111775924-111776394	0.1468227410085572;-0.14682273043920574	0.7344048148093923;0.7344048272013651	3.596377393257288e-05;3.596711369302508e-05	0.798;0.202	0.989;0.011	s|1e1.1o1|2e1.1o1	TRUE	FALSE	FALSE	2	2	1;0	chr12	+	111776002-111776812;111776394-111776812	111775924-111776394;111776812-111777037		http://genome.ucsc.edu/cgi-bin/hgTracks?db=mm10&position=chr12%3A111777037-111775924
Klc1	ENSMUSG00000021288.18	ENSMUSG00000021288.18:t:111805504-111806074	-0.1193207324246929;0.015870358545937054;0.07021600193005317	0.659078672732713;0.005435876998926454;0.29410599122557585	1.9442407058534172e-05;0.0025004262678056744;9.999051084491612e-05	0.152;0.020;0.829	0.018;0.057;0.925	t|1e1.1o2|1e1.2o2|1e2.1o1	TRUE	FALSE	TRUE	3	3	1;0;1	chr12	+	111789459-111806008;111789486-111806008;111795678-111806008	111789322-111789486;111795352-111795678;111805504-111806074		http://genome.ucsc.edu/cgi-bin/hgTracks?db=mm10&position=chr12%3A111806074-111789322
Eci2	ENSMUSG00000021417.14	ENSMUSG00000021417.14:t:34993068-34993462	0.019415726953432057;-0.15270876315770598;-6.9910775589083725e-06;-0.03487286555242446;0.16095029248418283;0.0006222945785185416;0.00024542759882674795;-0.004396337326094174	0.043765164933833936;0.841392538307435;3.7865218069966095e-07;0.15667749138796466;0.7769033629703713;2.451575470348985e-05;0.0003929635826754263;0.021738596582967794	0.0004048485756129247;1.1896671485711607e-05;0.0241633510738003;0.00018496688740843314;3.914693856333219e-05;0.021434752215878143;0.00799056484021099;0.0006730111696747754	0.075;0.190;0.002;0.410;0.178;0.002;0.026;0.119	0.116;0.020;0.001;0.341;0.370;0.020;0.030;0.106	t|1e1.1o2|1e1.2o2|2e2.1o1|2e3.1o2|2e3.2o2|3e4.1o1|3e5.1o2|3e5.2o2	TRUE	TRUE	TRUE	8	6	1;1;1;1;1;1;1;1	chr13	-	34993328-34994014;34993328-34993830;34993230-35027009;34993230-34994014;34993230-34993830;34993220-35027009;34993220-34994014;34993220-34993830	34993068-34993462;34993830-34994144;35027009-35027094		http://genome.ucsc.edu/cgi-bin/hgTracks?db=mm10&position=chr13%3A35027094-34993068
Smad5	ENSMUSG00000021540.16	ENSMUSG00000021540.16:t:56723429-56723996	-0.21960112539722096;0.2768578038709595;-0.0132161828121332	0.8080396854742015;0.9285041296673473;0.052142467431227746	5.9582567894622684e-05;3.817716126076269e-05;0.00038348331184290263	0.787;0.121;0.093	0.497;0.444;0.060	t|1e1.1o2|1e1.2o2|1e2.1o1	TRUE	FALSE	TRUE	3	3	1;1;1	chr13	+	56703131-56723429;56703576-56723429;56703812-56723429	56703010-56703576;56703668-56703812;56723429-56723996		http://genome.ucsc.edu/cgi-bin/hgTracks?db=mm10&position=chr13%3A56723996-56703010
Vcan	ENSMUSG00000021614.16	ENSMUSG00000021614.16:s:89710683-89712498	0.13914779115679238;-0.15323937215200215;-0.0006803525675801623	0.5641389606165573;0.6035154943655042;0.002975629265119673	9.830982380089337e-05;9.296208887110691e-05;0.0011607592642562947	0.350;0.631;0.018	0.585;0.383;0.033	s|1e1.1o1|1e2.1o1|1e3.1o1	FALSE	FALSE	TRUE	3	4	1;1;1	chr13	-	89705797-89712205;89693501-89712205;89685192-89712205	89685079-89685192;89688285-89693501;89702918-89705797;89710683-89712498		http://genome.ucsc.edu/cgi-bin/hgTracks?db=mm10&position=chr13%3A89712498-89685079
Vcan	ENSMUSG00000021614.16	ENSMUSG00000021614.16:t:89688285-89693501	-0.12273249828186483;0.12273252187214079	0.5551575723449462;0.5551574275458028	9.579871547316099e-05;9.579314883381707e-05	0.886;0.114	0.689;0.311	t|1e1.1o3|1e2.1o1	FALSE	FALSE	TRUE	2	3	1;1	chr13	-	89693501-89712205;89693501-89702918	89688285-89693501;89702918-89705797;89710683-89712498		http://genome.ucsc.edu/cgi-bin/hgTracks?db=mm10&position=chr13%3A89712498-89688285
Samd8	ENSMUSG00000021770.10	ENSMUSG00000021770.10:t:21774963-21775555	-0.12483418468354643;0.12447432611228239;1.3629946636459442e-05	0.5774228051523276;0.575859501199685;5.783813756028784e-06	7.394493841861305e-05;7.415843861064125e-05;0.013895208941048176	0.574;0.421;0.004	0.394;0.601;0.005	t|1e1.1o2|1e1.2o2|1e2.1o1	TRUE	FALSE	TRUE	3	3	1;1;1	chr14	+	21750780-21774963;21750836-21774963;21751604-21774963	21750531-21750836;21751552-21751604;21774963-21775555		http://genome.ucsc.edu/cgi-bin/hgTracks?db=mm10&position=chr14%3A21775555-21750531
Slmap	ENSMUSG00000021870.17	ENSMUSG00000021870.17:s:26460042-26460210	0.20942039088912193;-0.0022436557385013957;0.02263432688568064;-0.23465989477279303;-0.0005747521755190871	0.8610615845053395;0.000554816631767155;0.05864907287400936;0.9205277357483644;6.631289339023134e-05	3.969426883894845e-05;0.004394876505260048;0.00032544291810390064;2.933627113721471e-05;0.007664540240506668	0.386;0.030;0.070;0.496;0.016	0.635;0.014;0.116;0.233;0.002	s|1e1.1o1|1e2.1o1|1e3.1o1|1e4.3o3|1e5.2o2	FALSE	FALSE	TRUE	5	6	1;1;1;1;1	chr14	-	26459954-26460042;26459460-26460042;26453600-26460042;26442634-26460042;26439028-26460042	26438948-26439221;26442575-26442738;26453538-26453600;26459410-26459460;26459800-26459954;26460042-26460210		http://genome.ucsc.edu/cgi-bin/hgTracks?db=mm10&position=chr14%3A26460210-26438948
Slmap	ENSMUSG00000021870.17	ENSMUSG00000021870.17:t:26442575-26442738	-0.26365222358331686;0.005122703371376111;0.15657578174635442;0.04994004598225582;-2.6471599091637577e-06	0.9227478726728334;0.05046678634717844;0.7127623579825693;0.200035082448453;2.3802894484872144e-05	3.6956058292791916e-05;0.00037582583264833547;5.4839299628608486e-05;0.00014361333884135678;0.005405521222639709	0.662;0.130;0.146;0.057;0.004	0.355;0.144;0.354;0.146;0.004	t|1e1.1o1|1e2.1o2|1e3.1o1|1e4.1o1|1e5.1o1	FALSE	FALSE	TRUE	5	6	1;1;1;1;1	chr14	-	26442634-26460042;26442634-26459904;26442634-26459410;26442634-26453538;26442634-26442797	26442575-26442738;26442797-26442890;26453538-26453600;26459410-26459460;26459800-26459954;26460042-26460210		http://genome.ucsc.edu/cgi-bin/hgTracks?db=mm10&position=chr14%3A26460210-26442575
Diaph3	ENSMUSG00000022021.13	ENSMUSG00000022021.13:s:86810336-86810471	0.11170485315446724;-0.11170483042967769	0.5231476940712626;0.5231478871336878	8.388042111303132e-05;8.388629182931595e-05	0.076;0.924	0.257;0.743	s|1e1.1o1|1e2.1o1	FALSE	FALSE	TRUE	2	3	0;1	chr14	-	86798597-86810336;86772702-86810336	nan-86798597;86772607-86772702;86810336-86810471		http://genome.ucsc.edu/cgi-bin/hgTracks?db=mm10&position=chr14%3A86810471-86772607
Fbxl3	ENSMUSG00000022124.14	ENSMUSG00000022124.14:s:103095193-103095748	-0.10365731153456066;0.13269281926308568;-0.0161241783754281	0.5035176867225306;0.6446177519679666;0.0539286553829036	1.1663416489282596e-06;5.995178228620623e-07;1.768903602827887e-05	0.341;0.419;0.233	0.197;0.604;0.200	s|1e1.1o1|2e1.1o1|i	TRUE	FALSE	FALSE	3	2	1;1;0	chr14	-	103092426-103095337;103092426-103095193;103092427-103095192	103092304-103092426;103095193-103095748	103092427-103095192	http://genome.ucsc.edu/cgi-bin/hgTracks?db=mm10&position=chr14%3A103095748-103092304
Fbxl3	ENSMUSG00000022124.14	ENSMUSG00000022124.14:t:103095193-103095748	-0.0029484492349039332;-0.1559159920490869;-0.02533951189045193;0.21908516198882608	0.0011008598491684645;0.7322670660091967;0.07341063134242407;0.8756524942181186	0.000233465340237049;3.94498401279364e-07;1.3624754240937342e-05;1.8121811818151316e-07	0.031;0.341;0.145;0.481	0.019;0.139;0.093;0.748	t|1e1.1o2|1e1.2o2|1e2.1o1|i	TRUE	FALSE	TRUE	4	3	1;1;1;0	chr14	-	103095541-103099356;103095541-103099162;103095541-103098769;103095749-103098768	103095193-103095748;103098769-103098999;103099162-103099566	103095749-103098768	http://genome.ucsc.edu/cgi-bin/hgTracks?db=mm10&position=chr14%3A103099566-103095193
Rai14	ENSMUSG00000022246.13	ENSMUSG00000022246.13:t:10587838-10587924	0.0948451626756792;-0.11994589523261276;0.018416534147254447	0.4361437115192019;0.5245792192659283;0.11363827062949798	1.3696921894370412e-06;1.009322726286399e-06;7.940069819301065e-06	0.165;0.615;0.221	0.331;0.404;0.261	t|1e1.1o1|1e2.1o1|i	FALSE	FALSE	TRUE	3	3	0;1;0	chr15	-	10587924-10591587;10587924-10589259;10587925-10589258	10587838-10587924;10589259-10589345;10591587-10591615	10587925-10589258	http://genome.ucsc.edu/cgi-bin/hgTracks?db=mm10&position=chr15%3A10591615-10587838
Myc	ENSMUSG00000022346.14	ENSMUSG00000022346.14:t:61987422-61988278	-0.22769105830323713;-0.0005634849308859474;0.2395299953061417	0.816245189332655;0.006661483348771387;0.8756220178472581	5.6592782011311016e-05;0.000583072621754388;3.913401832085148e-05	0.958;0.021;0.021	0.644;0.017;0.338	t|1e1.1o1|1e2.1o1|2e3.1o1	FALSE	TRUE	TRUE	3	4	1;1;1	chr15	+	61985951-61987507;61987303-61987507;61985951-61987510	61985341-61985951;61987034-61987303;61987422-61988278		http://genome.ucsc.edu/cgi-bin/hgTracks?db=mm10&position=chr15%3A61988278-61985341
Brd1	ENSMUSG00000022387.16	ENSMUSG00000022387.16:s:88707034-88707294	0.23382688274257574;-0.23382692960758855	0.9050146618395953;0.9050147752725415	3.4681845870236e-05;3.4684769984250075e-05	0.375;0.625	0.644;0.356	s|1e1.1o3|1e1.2o3	FALSE	TRUE	FALSE	2	2	1;1	chr15	-	88701270-88707034;88700877-88707034	88698851-88701270;88707034-88707294		http://genome.ucsc.edu/cgi-bin/hgTracks?db=mm10&position=chr15%3A88707294-88698851
Hgh1	ENSMUSG00000022554.6	ENSMUSG00000022554.6:s:76368898-76369569	-0.11898808415881003;0.11898806722202912	0.5570278060535222;0.5570275485077569	7.540453054677432e-05;7.539892799547643e-05	0.247;0.753	0.066;0.934	s|1e1.1o1|2e1.1o1	TRUE	FALSE	FALSE	2	2	0;1	chr15	+	76369540-76369652;76369569-76369652	76368898-76369569;76369652-76369752		http://genome.ucsc.edu/cgi-bin/hgTracks?db=mm10&position=chr15%3A76369752-76368898
Fgd4	ENSMUSG00000022788.16	ENSMUSG00000022788.16:t:16503986-16504222	0.006409481514574836;8.282067964774754e-05;-0.13641561702825705;0.05296670395083331;8.282067964774754e-05;0.02146512629654827	0.009697845215847826;0.0005229781517495551;0.5612656251223255;0.26291102769619534;0.0005229781517495551;0.05095269302626536	0.0006397667374558151;0.0012520710380276023;9.502881459610979e-05;0.0001518381251154749;0.0012520710380276023;0.00034621401462641473	0.005;0.005;0.811;0.168;0.005;0.005	0.042;0.006;0.571;0.295;0.006;0.079	t|1e1.1o1|1e2.1o1|1e3.1o1|1e4.1o1|1e5.1o1|1e6.1o1	FALSE	FALSE	TRUE	6	7	1;1;1;1;1;1	chr16	-	16504216-16600452;16504216-16600232;16504216-16599778;16504216-16560037;16504216-16559945;16504216-16527249	16503986-16504222;16527249-16527411;16559945-16559990;16560037-16560219;16599778-16600039;16600232-16600345;16600452-16600549		http://genome.ucsc.edu/cgi-bin/hgTracks?db=mm10&position=chr16%3A16600549-16503986
Clcn2	ENSMUSG00000022843.16	ENSMUSG00000022843.16:s:20710091-20710427	0.1209252217222795;-0.12092527426447205	0.5810175916808361;0.5810182778287601	6.237604015814395e-05;6.23816833194013e-05	0.010;0.990	0.182;0.818	s|1e1.1o2|1e1.2o2	FALSE	TRUE	FALSE	2	2	0;1	chr16	-	20710026-20710272;20709949-20710272	20709880-20710026;20710091-20710427		http://genome.ucsc.edu/cgi-bin/hgTracks?db=mm10&position=chr16%3A20710427-20709880
Paxbp1	ENSMUSG00000022974.12	ENSMUSG00000022974.12:s:91030416-91030816	-0.12600420345922758;0.10301235350641569;0.008587442617862037	0.6209986730774627;0.4941447886013149;0.062279266614883456	6.72420348069025e-07;1.1328802235245367e-06;1.52540559969494e-05	0.383;0.275;0.341	0.220;0.425;0.365	s|1e1.2o2|2e1.2o2|i	TRUE	FALSE	FALSE	3	2	1;1;0	chr16	-	91027329-91030433;91027329-91030416;91027639-91030415	91027230-91027638;91030416-91030816	91027639-91030415	http://genome.ucsc.edu/cgi-bin/hgTracks?db=mm10&position=chr16%3A91030816-91027230
Pja2	ENSMUSG00000024083.15	ENSMUSG00000024083.15:s:64308622-64309666	-0.16709382029900618;0.16709379800954224	0.7195416246811069;0.7195413521991767	6.170921755876968e-05;6.170439779085851e-05	0.797;0.203	0.574;0.426	s|1e1.1o1|1e2.1o1	FALSE	FALSE	TRUE	2	3	1;1	chr17	-	64297909-64308622;64293024-64308622	64292839-64293024;64297724-64297909;64308622-64309666		http://genome.ucsc.edu/cgi-bin/hgTracks?db=mm10&position=chr17%3A64309666-64292839
Pja2	ENSMUSG00000024083.15	ENSMUSG00000024083.15:t:64292839-64293024	0.3612862237378678;-0.36128619003740947	0.9861002335300497;0.9861002712487923	2.4538626681198743e-05;2.4540592195698707e-05	0.196;0.804	0.578;0.422	t|1e1.1o1|1e2.1o1	FALSE	FALSE	TRUE	2	3	1;1	chr17	-	64293024-64308622;64293024-64297724	64292839-64293024;64297724-64297909;64308622-64309666		http://genome.ucsc.edu/cgi-bin/hgTracks?db=mm10&position=chr17%3A64309666-64292839
Spsb3	ENSMUSG00000024160.16	ENSMUSG00000024160.16:t:24890283-24890460	-0.11991200688428463;0.008311240544360114;0.08533410159320089	0.5565766820623143;0.004079501237662805;0.39315159196094873	8.684836551031694e-07;9.218481010475708e-05;1.6644424197130234e-06	0.823;0.004;0.173	0.648;0.041;0.312	t|1e1.1o1|1e2.1o1|i	FALSE	FALSE	TRUE	3	3	1;1;0	chr17	+	24887917-24890283;24889168-24890283;24889169-24890282	24887780-24887917;24889086-24889168;24890283-24890460	24889169-24890282	http://genome.ucsc.edu/cgi-bin/hgTracks?db=mm10&position=chr17%3A24890460-24887780
Kat5	ENSMUSG00000024926.9	ENSMUSG00000024926.9:t:5608638-5608712	-0.10143744829333431;0.10143743821840503	0.4446485343465689;0.44464838963470066	0.00011442785391868604;0.0001144211242024365	0.641;0.359	0.443;0.557	t|1e1.1o1|1e2.1o1	FALSE	FALSE	TRUE	2	3	0;1	chr19	-	5608712-5609236;5608712-5608802	5608638-5608712;5608802-5608957;5609236-5609372		http://genome.ucsc.edu/cgi-bin/hgTracks?db=mm10&position=chr19%3A5609372-5608638
Mxi1	ENSMUSG00000025025.13	ENSMUSG00000025025.13:t:53331351-53331483	0.1506094042328753;-0.13796206544989342;-0.0003542403536800385	0.7716579150924952;0.7131236976700486;2.200906228701334e-05	3.1522302802544785e-05;3.654673796893437e-05;0.014504483890643738	0.751;0.233;0.015	0.921;0.075;0.003	t|1e1.1o1|1e2.1o1|1e3.1o1	FALSE	FALSE	TRUE	3	4	1;1;1	chr19	+	53310973-53331351;53329720-53331351;53330600-53331351	53310506-53310973;53329413-53329720;53330446-53330600;53331351-53331483		http://genome.ucsc.edu/cgi-bin/hgTracks?db=mm10&position=chr19%3A53331483-53310506
Ube3a	ENSMUSG00000025326.12	ENSMUSG00000025326.12:s:59247173-59247237	-0.03634437490084584;-0.07824371472562311;0.15074286304396534;-0.00010566796932840414;-0.00010566796932840414	0.13028478221446482;0.3278899592062533;0.7167626371261607;3.987072016180421e-05;3.987072016180421e-05	0.0001992502660738138;0.00010694603353889054;4.733381427784485e-05;0.00374921518852811;0.00374921518852811	0.133;0.133;0.727;0.004;0.004	0.061;0.017;0.916;0.003;0.003	s|1e1.1o1|1e2.1o1|1e3.1o1|1e4.1o1|2e5.1o1	TRUE	FALSE	TRUE	5	6	0;0;1;1;1	chr7	+	59247217-59257810;59247217-59262022;59247217-59271947;59247217-59272143;59247237-59247292	59247173-59247237;59247292-59247541;59257810-nan;59262022-nan;59271947-59272117;59272143-59272236		http://genome.ucsc.edu/cgi-bin/hgTracks?db=mm10&position=chr7%3A59272236-59247173
Ube3a	ENSMUSG00000025326.12	ENSMUSG00000025326.12:t:59247173-59247237	-0.1366208982024609;-0.0005108654235789271;0.14177280441771709	0.587363413721377;0.0003351431276722393;0.6049523427440798	8.365579966684855e-05;0.0017562581300366586;8.143121609681045e-05	0.557;0.010;0.433	0.336;0.005;0.659	t|1e1.1o1|1e2.1o1|1e3.1o1	FALSE	FALSE	TRUE	3	4	1;1;1	chr7	+	59229271-59247173;59241033-59247173;59243469-59247173	59228750-59229271;59240967-59241033;59242908-59243469;59247173-59247237		http://genome.ucsc.edu/cgi-bin/hgTracks?db=mm10&position=chr7%3A59247237-59228750
Sec61a2	ENSMUSG00000025816.15	ENSMUSG00000025816.15:s:5881808-5882690	-0.009472497986267212;-0.0897512365565679;0.11132505190391653	0.0025563728949620666;0.4202368592615676;0.5399286165413485	0.0002540562077449904;1.5460046992599175e-06;9.5316275277224e-07	0.048;0.692;0.260	0.030;0.557;0.412	s|1e1.1o1|1e2.2o3|i	FALSE	FALSE	TRUE	3	3	1;1;0	chr2	-	5879700-5882581;5878008-5882581;5879701-5881807	5877688-5878371;5879593-5879700;5881808-5882690	5879701-5881807	http://genome.ucsc.edu/cgi-bin/hgTracks?db=mm10&position=chr2%3A5882690-5877688
Sec61a2	ENSMUSG00000025816.15	ENSMUSG00000025816.15:s:5895257-5895432	0.0004611927342713669;-0.12069268144776799;0.10886570488334078	2.1207089664764907e-05;0.5739998727324658;0.5174669487252036	0.0011185937955969904;8.044664439044169e-07;1.0132156237029327e-06	0.003;0.779;0.218	0.015;0.614;0.371	s|1e1.1o1|2e1.1o1|i	TRUE	FALSE	FALSE	3	2	1;1;0	chr2	-	5893221-5895260;5893221-5895257;5893222-5895256	5893154-5893221;5895257-5895432	5893222-5895256	http://genome.ucsc.edu/cgi-bin/hgTracks?db=mm10&position=chr2%3A5895432-5893154
Sec61a2	ENSMUSG00000025816.15	ENSMUSG00000025816.15:t:5877688-5878371	-0.06789275190907233;1.718114509495459e-07;-0.044467989956585775;0.1342598607176977	0.30318112152950016;7.117208994227087e-09;0.11187978837967297;0.6335924898687968	2.457011888834515e-06;0.03974426518811375;1.0869640346689025e-05;6.391254939725052e-07	0.558;0.002;0.113;0.324	0.462;0.002;0.047;0.489	t|1e1.1o2|1e2.1o2|1e2.2o2|i	TRUE	FALSE	TRUE	4	3	1;1;0;0	chr2	-	5878008-5882581;5878008-5879617;5878008-5879593;5878372-5879592	5877688-5878371;5879593-5879700;5881808-5882690	5878372-5879592	http://genome.ucsc.edu/cgi-bin/hgTracks?db=mm10&position=chr2%3A5882690-5877688
Bard1	ENSMUSG00000026196.7	ENSMUSG00000026196.7:t:71047640-71047772	-0.11555702379194513;0.11555700434778937	0.5620096579091561;0.5620094616569471	6.118730116377868e-05;6.118178036188004e-05	0.189;0.811	0.030;0.970	t|1e1.1o1|1e2.1o1	FALSE	FALSE	TRUE	2	3	0;1	chr1	-	71047772-71065479;71047772-71053613	71047640-71047772;71053613-71053721;71065479-71065651		http://genome.ucsc.edu/cgi-bin/hgTracks?db=mm10&position=chr1%3A71065651-71047640
Trip12	ENSMUSG00000026219.14	ENSMUSG00000026219.14:t:84814823-84814969	0.02438147187523725;0.03512407827903496;-0.18816081976869373;0.001063230886682434;0.03481641696259875	0.012419669935745552;0.08644020494467695;0.9344542373746649;3.0215054694849918e-05;0.02973044855121698	0.0015746439760105876;0.0002378223578896277;1.0781206704058022e-05;0.02856164970379682;0.0008856086487499514	0.011;0.047;0.930;0.002;0.011	0.065;0.106;0.730;0.025;0.074	t|1e1.1o1|1e2.1o1|1e3.1o1|1e4.1o1|1e5.1o1	FALSE	FALSE	TRUE	5	6	1;1;1;1;0	chr1	-	84814969-84840483;84814969-84840234;84814969-84839229;84814969-84838611;84814969-84833325	84814823-84814969;84833325-nan;84838611-84838731;84839229-84839311;84840234-84840266;84840483-84840516		http://genome.ucsc.edu/cgi-bin/hgTracks?db=mm10&position=chr1%3A84840516-84814823
Ppfia4	ENSMUSG00000026458.13	ENSMUSG00000026458.13:t:134313630-134313723	-0.13686657563552757;0.12459857940347308;0.020209855433029934	0.5679966683893987;0.6051512026065196;0.1302428510785586	9.050189542225695e-07;8.303654017003564e-07;6.745680548730926e-06	0.836;0.011;0.153	0.598;0.195;0.208	t|1e1.1o1|1e2.1o1|i	FALSE	FALSE	TRUE	3	3	1;0;0	chr1	-	134313723-134316615;134313723-134315407;134313724-134316614	134313630-134313723;134315407-nan;134316615-134316778	134313724-134316614	http://genome.ucsc.edu/cgi-bin/hgTracks?db=mm10&position=chr1%3A134316778-134313630
Mllt10	ENSMUSG00000026743.16	ENSMUSG00000026743.16:s:18071125-18071204	-0.010203971671786783;0.003991549570804242;-0.1701141107583934;0.1682188924861946	0.014624757058789298;9.041717116258545e-05;0.8384973122088016;0.8579388068392712	0.0009271206748556748;0.03565877710461547;2.8214280401339664e-05;2.1863057817091715e-05	0.120;0.010;0.716;0.156	0.099;0.038;0.529;0.333	s|1e1.1o1|1e2.1o1|1e3.1o1|1e4.1o1	FALSE	FALSE	TRUE	4	5	1;1;1;1	chr2	+	18071204-18082511;18071204-18092784;18071204-18101458;18071204-18109782	18071125-18071204;18082511-18082725;18092784-18092834;18101458-18101512;18109782-18109891		http://genome.ucsc.edu/cgi-bin/hgTracks?db=mm10&position=chr2%3A18109891-18071125
Mllt10	ENSMUSG00000026743.16	ENSMUSG00000026743.16:t:18109782-18109891	0.12249460084306099;-0.12249464171086945	0.6179669603927777;0.6179673402594935	5.275608266982199e-05;5.2760740490209734e-05	0.210;0.790	0.363;0.637	t|1e1.1o1|1e2.1o1	FALSE	FALSE	TRUE	2	3	1;1	chr2	+	18071204-18109782;18101512-18109782	18071125-18071204;18101458-18101512;18109782-18109891		http://genome.ucsc.edu/cgi-bin/hgTracks?db=mm10&position=chr2%3A18109891-18071125
Cwc22	ENSMUSG00000027014.14	ENSMUSG00000027014.14:s:77903796-77904034	-0.24584808660692015;6.37607127421954e-05;0.2448598340804204	0.8794108929600427;7.221759674479841e-05;0.8773836526930856	4.647803044599552e-05;0.004266192564701454;4.681737249575234e-05	0.620;0.006;0.374	0.324;0.007;0.669	s|1e1.1o1|1e2.1o1|2e3.1o1	TRUE	FALSE	TRUE	3	4	1;1;1	chr2	-	77896578-77903814;77881490-77903814;77896578-77903796	77881159-77881490;77895653-77896578;77903796-77904034		http://genome.ucsc.edu/cgi-bin/hgTracks?db=mm10&position=chr2%3A77904034-77881159
Traf6	ENSMUSG00000027164.8	ENSMUSG00000027164.8:t:101684215-101686235	0.13948651568564804;-0.1106644367863053;0.001340528340285631	0.6344415081279356;0.47624326477982315;0.10976035397224004	6.288849985947205e-07;1.2373718908387232e-06;8.201503178706382e-06	0.095;0.652;0.249	0.304;0.443;0.255	t|1e1.1o1|1e2.1o1|i	FALSE	FALSE	TRUE	3	3	1;1;0	chr2	+	101678620-101684479;101681027-101684479;101681028-101684214	101678429-101678620;101680825-101681027;101684215-101686235	101681028-101684214	http://genome.ucsc.edu/cgi-bin/hgTracks?db=mm10&position=chr2%3A101686235-101678429
Raly	ENSMUSG00000027593.15	ENSMUSG00000027593.15:t:154857269-154857533	-0.0006252763290968337;-0.13160382141138086;0.1458730419695623	2.3378155985506385e-09;0.6885443099655351;0.7605323619190157	0.47403103753578224;3.7786522158356206e-05;2.745075298738922e-05	0.034;0.431;0.534	0.021;0.298;0.682	t|1e1.1o1|1e2.1o1|1e3.1o1	FALSE	FALSE	TRUE	3	4	1;1;1	chr2	+	154791231-154857269;154791548-154857269;154821089-154857269	154791096-154791231;154791352-154791548;154821007-154821089;154857269-154857533		http://genome.ucsc.edu/cgi-bin/hgTracks?db=mm10&position=chr2%3A154857533-154791096
Ampd2	ENSMUSG00000027889.17	ENSMUSG00000027889.17:s:108075498-108075704	0.12317135105310897;-0.1231713707465095	0.5850887539287566;0.5850890809466764	6.717734526495971e-05;6.718288281248874e-05	0.727;0.273	0.903;0.097	s|1e1.1o1|2e1.1o1	TRUE	FALSE	FALSE	2	2	1;0	chr3	-	108075359-108075531;108075359-108075498	108075249-108075359;108075498-108075704		http://genome.ucsc.edu/cgi-bin/hgTracks?db=mm10&position=chr3%3A108075704-108075249
Ampd2	ENSMUSG00000027889.17	ENSMUSG00000027889.17:t:108081001-108081131	0.22831955142574342;-0.22831956922655627	0.8492235855246979;0.8492236418940465	5.239302413331901e-05;5.239711183224749e-05	0.552;0.448	0.839;0.161	t|1e1.1o1|1e2.1o1	FALSE	FALSE	TRUE	2	3	1;1	chr3	-	108081131-108086218;108081131-108085247	108081001-108081131;108085247-108085555;108086218-108086352		http://genome.ucsc.edu/cgi-bin/hgTracks?db=mm10&position=chr3%3A108086352-108081001
Dclk2	ENSMUSG00000028078.14	ENSMUSG00000028078.14:t:86791991-86792315	-9.073929100744962e-05;-9.073929100744962e-05;-0.010891941178557872;0.10765285302743931;-0.08289939240771667	1.4093468936319375e-05;1.4093468936319375e-05;0.04667929432756933;0.4912824189051195;0.3794742575789413	0.0004059580044596389;0.0004059580044596389;1.9857926454203145e-05;1.109882402249799e-06;1.7197867917539966e-06	0.004;0.004;0.146;0.376;0.470	0.002;0.002;0.122;0.551;0.321	t|1e1.1o2|1e2.1o1|1e3.1o1|1e4.1o1|i	FALSE	FALSE	TRUE	5	5	1;1;1;1;0	chr3	-	86792111-86799011;86792111-86797890;86792111-86793817;86792111-86793219;86792316-86793218	86791991-86792315;86793219-86793299;86793817-86793913;86797890-86798012;86798921-86799160	86792316-86793218	http://genome.ucsc.edu/cgi-bin/hgTracks?db=mm10&position=chr3%3A86799160-86791991
Depdc1a	ENSMUSG00000028175.15	ENSMUSG00000028175.15:t:159523777-159523949	0.10214583002925626;-0.10214590258657333	0.5082678766059604;0.5082686497193674	5.393482816210004e-05;5.3939691509241605e-05	0.015;0.985	0.150;0.850	t|1e1.1o1|1e2.1o1	FALSE	FALSE	TRUE	2	3	1;1	chr3	+	159520970-159523777;159523356-159523777	159520830-159520970;159522526-159523356;159523777-159523949		http://genome.ucsc.edu/cgi-bin/hgTracks?db=mm10&position=chr3%3A159523949-159520830
Asph	ENSMUSG00000028207.18	ENSMUSG00000028207.18:s:9601307-9601363	-0.10064457257066245;0.11679721036784546;0.004808048731651789	0.4541294505823252;0.5507037523974376;0.05903190935269003	1.2771495854213555e-06;8.425152482225903e-07;1.599951294628532e-05	0.805;0.092;0.104	0.617;0.274;0.104	s|1e1.1o1|1e2.1o1|i	FALSE	FALSE	TRUE	3	3	1;1;0	chr4	-	9598780-9601307;9598301-9601307;9598781-9601306	9598269-9598301;9598733-9598780;9601307-9601363	9598781-9601306	http://genome.ucsc.edu/cgi-bin/hgTracks?db=mm10&position=chr4%3A9601363-9598269
Asph	ENSMUSG00000028207.18	ENSMUSG00000028207.18:s:9633116-9635969	0.05270535439513196;-1.0125553612891013e-05;-0.10565833213247687;0.012279520790895034;0.010747115401361258	0.07303108524384064;1.942492285012278e-07;0.5233028723378053;0.0011941883075576064;0.02787498933516191	2.6367601066955096e-05;0.0034932251284192084;1.0788911245507293e-06;0.0005132639137432693;3.265043583711158e-05	0.002;0.002;0.858;0.013;0.125	0.084;0.001;0.722;0.047;0.145	s|1e1.1o1|1e2.1o1|1e3.1o1|1e4.1o1|i	FALSE	FALSE	TRUE	5	5	1;1;1;1;0	chr4	-	9630952-9635901;9624401-9635901;9610938-9635901;9604629-9635901;9630953-9633115	9604516-9604629;9610843-9610938;9624360-9624401;9629023-9630952;9633116-9635969	9630953-9633115	http://genome.ucsc.edu/cgi-bin/hgTracks?db=mm10&position=chr4%3A9635969-9604516
Nfx1	ENSMUSG00000028423.15	ENSMUSG00000028423.15:s:41009190-41009269	0.030807865225619954;0.09628900923078165;-0.12739425375444535;-0.006560283043111955	0.014563441133540876;0.4584864060394791;0.6152254299724511;0.03240894444951753	9.929969180201125e-05;1.3243102529518318e-06;6.837678974136452e-07;2.8310608698456363e-05	0.026;0.294;0.496;0.179	0.070;0.440;0.323;0.170	s|1e1.1o2|1e1.2o2|1e2.1o1|i	FALSE	TRUE	TRUE	4	3	1;1;1;0	chr4	+	41009269-41011527;41009269-41012058;41009269-41015203;41009270-41011526	41009190-41009269;41011527-41013871;41015203-41015433	41009270-41011526	http://genome.ucsc.edu/cgi-bin/hgTracks?db=mm10&position=chr4%3A41015433-41009190
Mier1	ENSMUSG00000028522.16	ENSMUSG00000028522.16:t:103127273-103127297	0.11154250662031087;0.061281244897484044;-0.2131015315122169	0.5621698870794835;0.2760872672050446;0.8829247624497866	5.664498989348761e-05;0.00011726728153424112;3.488166436305118e-05	0.081;0.126;0.793	0.227;0.229;0.540	t|1e1.1o2|1e2.2o4|1e3.1o1	FALSE	FALSE	TRUE	3	4	0;1;1	chr4	+	103115660-103127273;103118315-103127273;103119509-103127273	103115272-103115904;103118239-103118666;103119286-103119509;103127273-103127297		http://genome.ucsc.edu/cgi-bin/hgTracks?db=mm10&position=chr4%3A103127297-103115272
Zcchc17	ENSMUSG00000028772.19	ENSMUSG00000028772.19:s:130359876-130359943	-0.11704015901137084;0.11704019092197175	0.5275623142925733;0.5275621216150411	8.999319371105763e-05;8.998722670752052e-05	0.916;0.084	0.719;0.281	s|1e1.1o1|1e2.1o1	FALSE	FALSE	TRUE	2	3	1;0	chr4	-	130354256-130359876;130338584-130359876	130338484-130338584;130352168-130354256;130359876-130359943		http://genome.ucsc.edu/cgi-bin/hgTracks?db=mm10&position=chr4%3A130359943-130338484
Zcchc17	ENSMUSG00000028772.19	ENSMUSG00000028772.19:t:130338484-130338584	0.11756334431180089;-0.11504562965243907;-4.9433062322347125e-05	0.5848592717535707;0.5670351755847802;0.0002767383814641735	5.450927289623003e-05;5.937831024027673e-05;0.002318717581417551	0.033;0.959;0.008	0.188;0.805;0.008	t|1e1.1o1|1e2.1o1|1e3.1o1	FALSE	FALSE	TRUE	3	4	0;1;1	chr4	-	130338584-130359876;130338584-130349265;130338584-130344706	130338484-130338584;130344706-130344859;130349265-130349322;130359876-130359943		http://genome.ucsc.edu/cgi-bin/hgTracks?db=mm10&position=chr4%3A130359943-130338484
Phc2	ENSMUSG00000028796.17	ENSMUSG00000028796.17:t:128743354-128743556	0.0018955955755316743;-0.2737939454854106;3.3441329012153866e-05;3.3441329012153866e-05;0.1326621190594906;3.3441329012153866e-05;0.07212198228411694	0.0004937045866393595;0.9556071810432957;1.2640262829562101e-05;1.2640262829562101e-05;0.6651796480540603;1.2640262829562101e-05;0.31421376493502573	0.00018669728627869996;7.339488439228603e-08;0.0004234949303051072;0.0004234949303051072;5.617161627769054e-07;0.0004234949303051072;2.5907278946881145e-06	0.002;0.866;0.002;0.002;0.048;0.002;0.078	0.021;0.562;0.003;0.003;0.219;0.003;0.195	t|1e1.1o2|1e2.1o1|1e3.1o2|1e3.2o2|1e4.1o1|2e5.1o1|i	TRUE	TRUE	TRUE	7	6	1;1;1;1;1;1;0	chr4	+	128723713-128743354;128727870-128743354;128728121-128743354;128728199-128743354;128742084-128743354;128727870-128743356;128742085-128743353	128723548-128724424;128727581-128727870;128727933-128728199;128741916-128742084;128743354-128743556	128742085-128743353	http://genome.ucsc.edu/cgi-bin/hgTracks?db=mm10&position=chr4%3A128743556-128723548
Mib2	ENSMUSG00000029060.17	ENSMUSG00000029060.17:s:155659123-155659265	-0.06694333231281;0.26345911263878147;-0.07963933153617517	0.3229764807546449;0.9163034465659803;0.36549296537976134	0.00014061715077617887;4.026942690497177e-05;0.00012114752207637025	0.600;0.081;0.319	0.448;0.391;0.162	s|1e1.1o2|1e1.2o2|1e2.3o3	FALSE	TRUE	TRUE	3	3	1;0;1	chr4	-	155659001-155659123;155658989-155659123;155657959-155659123	155657855-155658339;155658894-155659001;155659123-155659265		http://genome.ucsc.edu/cgi-bin/hgTracks?db=mm10&position=chr4%3A155659265-155657855
Apbb2	ENSMUSG00000029207.16	ENSMUSG00000029207.16:t:66540702-66543617	0.035860460091931015;-0.10422863716021374;0.0002586020463794655;0.0346258560819547	0.147184415488531;0.5272755577815509;8.883852269797956e-05;0.0844296879789821	6.269853972305783e-06;1.081011362646933e-06;0.00019162238965871048;1.2627678138019561e-05	0.799;0.168;0.003;0.031	0.873;0.028;0.006;0.093	t|1e1.1o1|1e2.1o1|1e3.1o1|i	FALSE	FALSE	TRUE	4	4	1;0;1;0	chr5	-	66543617-66618568;66543617-66594964;66543617-66546663;66543618-66546662	66540702-66543617;66546663-66546957;66594964-nan;66618568-66618784	66543618-66546662	http://genome.ucsc.edu/cgi-bin/hgTracks?db=mm10&position=chr5%3A66618784-66540702
Coq2	ENSMUSG00000029319.8	ENSMUSG00000029319.8:t:100663580-100664419	-0.0009932068200606016;-3.158622553105053e-05;-0.12111815974817454;0.03699048700811504;0.04803972327627898	0.0001180606076581216;2.8731928618920868e-06;0.5983231550797657;0.1614282982855738;0.2133006821504328	0.0004138321630605679;0.00097622465345093;7.671843371692688e-07;5.41819354977352e-06;3.837536435714883e-06	0.017;0.003;0.258;0.304;0.418	0.002;0.002;0.100;0.381;0.516	t|1e1.1o1|2e2.1o1|2e3.1o1|2e4.1o1|i	FALSE	TRUE	TRUE	5	5	1;1;1;1;0	chr5	-	100663828-100673989;100663701-100674978;100663701-100673989;100663701-100667892;100664420-100667891	100663580-100664419;100667892-100668058;100673989-100674284;100674978-100675140	100664420-100667891	http://genome.ucsc.edu/cgi-bin/hgTracks?db=mm10&position=chr5%3A100675140-100663580
Ift81	ENSMUSG00000029469.14	ENSMUSG00000029469.14:s:122614194-122614518	-0.08595497082210328;-0.008208817930576194;0.12510766174013818	0.401048345647436;0.0317455409607526;0.6074255318077332	1.5744007529905346e-06;2.0873152849265608e-05;7.709364213900633e-07	0.920;0.064;0.016	0.758;0.039;0.203	s|1e1.1o1|2e1.1o1|i	TRUE	FALSE	FALSE	3	2	1;1;0	chr5	-	122611107-122614438;122611107-122614194;122611108-122614193	122610943-122611107;122614194-122614518	122611108-122614193	http://genome.ucsc.edu/cgi-bin/hgTracks?db=mm10&position=chr5%3A122614518-122610943
St7	ENSMUSG00000029534.17	ENSMUSG00000029534.17:t:17819250-17820447	-0.16660097832625306;-0.0009439425902703629;0.17551169275035988	0.7857644587095944;0.001788868930454508;0.8428280893388409	3.7210947505972314e-05;0.0009399850242323149;2.4664461155934165e-05	0.971;0.014;0.014	0.757;0.008;0.234	t|1e1.1o1|1e2.1o1|1e3.1o1	FALSE	FALSE	TRUE	3	4	1;1;1	chr6	+	17694362-17819250;17743694-17819250;17749614-17819250	17693406-17694362;17743592-17743694;17749170-17749614;17819250-17820447		http://genome.ucsc.edu/cgi-bin/hgTracks?db=mm10&position=chr6%3A17820447-17693406
Dusp11	ENSMUSG00000030002.15	ENSMUSG00000030002.15:s:85954962-85955404	0.12587698456712024;-0.1258770054726474	0.6280745551401696;0.6280749361358999	6.398313727339804e-07;6.398555286724061e-07	0.040;0.960	0.207;0.793	s|1e1.2o2|i	FALSE	FALSE	FALSE	2	2	0;0	chr6	-	85953494-85955296;85953943-85954961	85953371-85953826;85954962-85955404	85953943-85954961	http://genome.ucsc.edu/cgi-bin/hgTracks?db=mm10&position=chr6%3A85955404-85953371
Dusp11	ENSMUSG00000030002.15	ENSMUSG00000030002.15:t:85953371-85953826	-0.17346400417941432;0.19284565374373147;-0.001688458639914097	0.6868818284097887;0.7490252313036575;0.003943536446090379	7.935192810437641e-05;7.00364835325741e-05;0.0006694760124958954	0.901;0.080;0.020	0.638;0.352;0.009	t|1e1.1o1|1e2.1o3|1e3.1o1	FALSE	FALSE	TRUE	3	4	1;0;1	chr6	-	85953494-85958584;85953494-85955296;85953494-85953837	85953371-85953826;85953837-85953942;85954962-85955404;85958584-85958715		http://genome.ucsc.edu/cgi-bin/hgTracks?db=mm10&position=chr6%3A85958715-85953371
Mtmr10	ENSMUSG00000030522.14	ENSMUSG00000030522.14:s:64308128-64308218	-0.001261757836855942;-0.09269463495008083;0.10023477768279825	0.0032958787449390366;0.43268401458419153;0.46517757479273586	3.960471803432508e-05;1.5416842502613548e-06;1.4901410636668656e-06	0.016;0.967;0.016	0.011;0.812;0.178	s|1e1.1o1|1e2.1o1|i	FALSE	FALSE	TRUE	3	3	1;1;0	chr7	+	64308218-64310020;64308218-64314084;64308219-64310019	64308128-64308218;64310020-64310180;64314084-64314264	64308219-64310019	http://genome.ucsc.edu/cgi-bin/hgTracks?db=mm10&position=chr7%3A64314264-64308128
Yif1b	ENSMUSG00000030588.12	ENSMUSG00000030588.12:t:29244070-29244302	0.17946786169316217;-0.03552304320728002;-0.011654382512244254;5.968085256854354e-06;-0.08909230170128993	0.8539500243617885;0.1317208235877088;0.005135471044601928;1.4422004846901384e-07;0.4291174384745226	2.8762337466392714e-05;0.00019030060297897666;0.002694917279636333;0.1625913169134111;6.762503721624569e-05	0.370;0.322;0.064;0.008;0.239	0.569;0.256;0.045;0.009;0.124	t|1e1.1o2|1e1.2o2|1e2.1o3|1e2.2o3|1e2.3o3	TRUE	FALSE	TRUE	5	3	1;1;1;1;1	chr7	+	29238436-29244070;29238445-29244070;29238563-29244070;29238593-29244070;29238611-29244070	29238329-29238445;29238452-29238611;29244070-29244302		http://genome.ucsc.edu/cgi-bin/hgTracks?db=mm10&position=chr7%3A29244302-29238329
Tead2	ENSMUSG00000030796.17	ENSMUSG00000030796.17:t:45217211-45217450	-0.24830200599239882;0.0010105856987184525;-3.427965350936234e-06;-3.427965350936234e-06;0.23270793289246267	0.9389269509257128;2.818952355269907e-05;4.718117463682701e-08;4.718117463682701e-08;0.9103423669507706	8.663373729511648e-08;0.0022674010648294635;0.009150255115432215;0.009150255115432215;1.2887897290544275e-07	0.492;0.011;0.002;0.002;0.493	0.224;0.024;0.001;0.001;0.747	t|1e1.1o1|1e2.1o2|1e2.2o2|1e3.1o1|i	TRUE	FALSE	TRUE	5	4	1;1;1;1;0	chr7	+	45215832-45217213;45215874-45217213;45215906-45217213;45216778-45217213;45216779-45217210	45215753-45215832;45215848-45215906;45216673-45216778;45217211-45217450	45216779-45217210	http://genome.ucsc.edu/cgi-bin/hgTracks?db=mm10&position=chr7%3A45217450-45215753
Tacc2	ENSMUSG00000030852.16	ENSMUSG00000030852.16:s:130734949-130735243	0.10700925566929137;-0.10273270832083452;-0.00012432525177798808	0.5322573261080739;0.49918557099001964;2.7363096926100106e-05	5.369200625076855e-05;5.99799338065754e-05;0.005654910830570903	0.845;0.149;0.006	0.981;0.016;0.004	s|1e1.1o1|2e1.1o1|3e1.1o1	TRUE	FALSE	FALSE	3	2	1;1;1	chr7	+	130735150-130739812;130735228-130739812;130735243-130739812	130734949-130735243;130739812-130739873		http://genome.ucsc.edu/cgi-bin/hgTracks?db=mm10&position=chr7%3A130739873-130734949
Tacc2	ENSMUSG00000030852.16	ENSMUSG00000030852.16:t:130674602-130674739	-0.10280666173145743;0.10280665048487707	0.4540402488360068;0.45404001643351033	0.00010948304772651074;0.00010947624484328178	0.580;0.420	0.384;0.616	t|1e1.1o1|1e2.1o1	FALSE	FALSE	TRUE	2	3	1;1	chr7	+	130646430-130674602;130663141-130674602	130645929-130646430;130663016-130663141;130674602-130674739		http://genome.ucsc.edu/cgi-bin/hgTracks?db=mm10&position=chr7%3A130674739-130645929
Knop1	ENSMUSG00000030980.17	ENSMUSG00000030980.17:s:118852403-118853340	-0.11193676976092887;0.0003901016100224434;0.008849154718469782;0.0660374497922512	0.5317394784596003;0.00040261724767290055;0.13933735280597503;0.30161997486956427	9.503014523071229e-07;0.0001011240104201172;6.213801117371798e-06;2.402316094787804e-06	0.240;0.005;0.566;0.187	0.069;0.008;0.589;0.335	s|1e1.1o1|1e2.1o1|2e3.1o1|i	TRUE	FALSE	TRUE	4	4	1;1;1;0	chr7	-	118850689-118852889;118848574-118852889;118850689-118852403;118850690-118852402	118848449-118848574;118850621-118850689;118852403-118853340	118850690-118852402	http://genome.ucsc.edu/cgi-bin/hgTracks?db=mm10&position=chr7%3A118853340-118848449
Knop1	ENSMUSG00000030980.17	ENSMUSG00000030980.17:t:118850621-118850689	0.0003901016100224434;-0.11193676976092887;0.008849154718469782;0.0660374497922512	0.00040261724767290055;0.5317394784596003;0.13933735280597503;0.30161997486956427	0.0001011240104201172;9.503014523071229e-07;6.213801117371798e-06;2.402316094787804e-06	0.005;0.240;0.566;0.187	0.008;0.069;0.589;0.335	t|1e1.1o1|1e2.1o3|1e2.3o3|i	TRUE	FALSE	TRUE	4	3	1;1;1;0	chr7	-	118850689-118855623;118850689-118852889;118850689-118852403;118850690-118852402	118850621-118850689;118852403-118853340;118855623-118856001	118850690-118852402	http://genome.ucsc.edu/cgi-bin/hgTracks?db=mm10&position=chr7%3A118856001-118850621
Vegfc	ENSMUSG00000031520.6	ENSMUSG00000031520.6:s:54156958-54157159	-0.11305731712647524;-0.002484474386894317;0.13438163901796144	0.5120138132156448;0.008991405714329569;0.6117238293862945	1.054446474579862e-06;2.1615798571517075e-05;7.36227904420475e-07	0.948;0.026;0.026	0.744;0.014;0.242	s|1e1.1o2|1e1.2o2|i	FALSE	TRUE	FALSE	3	2	1;1;0	chr8	+	54157159-54159293;54157159-54159414;54157160-54159292	54156958-54157159;54159293-54159483	54157160-54159292	http://genome.ucsc.edu/cgi-bin/hgTracks?db=mm10&position=chr8%3A54159483-54156958
Fgfr1	ENSMUSG00000031565.18	ENSMUSG00000031565.18:s:25557731-25557820	-0.12588775715895129;0.12588774443262338	0.5851413893134829;0.585141065054508	7.139827956026412e-05;7.139251057572578e-05	0.517;0.483	0.335;0.665	s|1e1.1o2|2e1.1o2	TRUE	FALSE	FALSE	2	2	1;1	chr8	+	25557814-25558071;25557820-25558071	25557731-25557820;25558071-25558243		http://genome.ucsc.edu/cgi-bin/hgTracks?db=mm10&position=chr8%3A25558243-25557731
Pcm1	ENSMUSG00000031592.10	ENSMUSG00000031592.10:s:41274100-41274298	0.05751015333957687;-0.13096474162507793;0.018879502116841647	0.27349862768121314;0.6274155159763222;0.15177049926138453	2.714280085927556e-06;6.774757421723621e-07;5.616257107238232e-06	0.312;0.229;0.461	0.442;0.045;0.513	s|1e1.1o1|1e2.1o1|i	FALSE	FALSE	TRUE	3	3	1;0;1	chr8	+	41274298-41274995;41274298-41275653;41274299-41274994	41274100-41274298;41274995-41275168;41275653-41275807	41274299-41274994	http://genome.ucsc.edu/cgi-bin/hgTracks?db=mm10&position=chr8%3A41275807-41274100
Ap1g1	ENSMUSG00000031731.16	ENSMUSG00000031731.16:s:109829599-109829675	0.16561505534871027;-0.1447254064679933;-0.00923469628406959	0.8495310646064349;0.7539862094760768;0.013181182912705588	1.5384943651183658e-07;3.309999876410785e-07;6.417427461358205e-05	0.266;0.571;0.164	0.445;0.397;0.152	s|1e1.1o1|1e2.1o1|i	FALSE	FALSE	TRUE	3	3	1;1;0	chr8	+	109829675-109830613;109829675-109832717;109829676-109830612	109829599-109829675;109830613-109830621;109832717-109832812	109829676-109830612	http://genome.ucsc.edu/cgi-bin/hgTracks?db=mm10&position=chr8%3A109832812-109829599
Gse1	ENSMUSG00000031822.20	ENSMUSG00000031822.20:t:120553584-120553802	0.0007124481446879098;0.16813490566654077;-0.016758300212525393;-0.1293715308781041	0.0015004563603484094;0.6284233914926086;0.1129443965123528;0.5210702690010108	0.0009090287040040557;9.252261815004964e-05;0.0002318511388434974;0.00010868502906113964	0.007;0.258;0.146;0.588	0.012;0.541;0.106;0.341	t|1e1.1o1|1e2.1o1|1e3.1o1|1e4.1o1	FALSE	FALSE	TRUE	4	5	1;1;1;1	chr8	+	120354179-120553584;120489151-120553584;120535954-120553584;120537562-120553584	120353990-120354179;120488447-120489151;120535857-120535954;120537429-120537562;120553584-120553802		http://genome.ucsc.edu/cgi-bin/hgTracks?db=mm10&position=chr8%3A120553802-120353990
St14	ENSMUSG00000031995.8	ENSMUSG00000031995.8:t:31106014-31106254	-0.10587180196047158;0.10587178176443869	0.4668045291674418;0.4668042713972747	0.0001062367109422313;0.0001062299447604359	0.530;0.470	0.335;0.665	t|1e1.1o1|1e2.1o1	FALSE	FALSE	TRUE	2	3	0;1	chr9	-	31106254-31106717;31106254-31106489	31106014-31106254;31106489-31106524;31106717-31106874		http://genome.ucsc.edu/cgi-bin/hgTracks?db=mm10&position=chr9%3A31106874-31106014
Ddx6	ENSMUSG00000032097.9	ENSMUSG00000032097.9:s:44604892-44605148	0.02128843943837632;0.031357075798467984;-0.1042644403423485;0.030739782188746387;-0.003589708613336906	0.06426660364046917;0.1488710714035413;0.4932996567253457;0.031924574471316775;0.06167594375515069	1.5458566202941615e-05;5.852717432364152e-06;1.1462258170391593e-06;4.052196061440135e-05;1.529072918915464e-05	0.104;0.354;0.305;0.020;0.210	0.146;0.429;0.146;0.074;0.204	s|1e1.1o1|2e1.1o1|3e1.1o1|4e1.1o1|i	TRUE	FALSE	FALSE	5	2	0;0;1;0;0	chr9	+	44604927-44607123;44604952-44607123;44604984-44607123;44605148-44607123;44605149-44607122	44604892-44605148;44607123-44607592	44605149-44607122	http://genome.ucsc.edu/cgi-bin/hgTracks?db=mm10&position=chr9%3A44607592-44604892
Phip	ENSMUSG00000032253.13	ENSMUSG00000032253.13:s:82925848-82926531	0.10506792507315375;-0.10506798204815067	0.5321693876527799;0.532169923691409	5.56443090008444e-05;5.564932854529303e-05	0.080;0.920	0.213;0.787	s|1e1.2o2|1e2.1o1	FALSE	FALSE	TRUE	2	3	1;1	chr9	-	82916024-82926397;82915424-82926397	82915296-82915424;82915816-82917609;82925848-82926531		http://genome.ucsc.edu/cgi-bin/hgTracks?db=mm10&position=chr9%3A82926531-82915296
Pth1r	ENSMUSG00000032492.14	ENSMUSG00000032492.14:s:110742226-110742719	-0.028702408878940232;0.10096581590528358;-0.06053499669848496	0.011192885750457963;0.5002692343867582;0.2439610861734215	0.00012397678962072778;1.139328002638983e-06;3.954857659471678e-06	0.068;0.754;0.180	0.022;0.891;0.087	s|1e1.1o1|1e2.1o1|i	FALSE	FALSE	TRUE	3	3	1;1;0	chr9	-	110742033-110742226;110731640-110742226;110742034-110742225	110731538-110731640;110741919-110742033;110742226-110742719	110742034-110742225	http://genome.ucsc.edu/cgi-bin/hgTracks?db=mm10&position=chr9%3A110742719-110731538
Trak1	ENSMUSG00000032536.10	ENSMUSG00000032536.10:t:121460359-121462610	0.1340319596057833;-0.1340319818668494	0.6457773245963935;0.6457774611104047	5.429911537052981e-05;5.4303322219118044e-05	0.775;0.225	0.969;0.031	t|1e1.1o2|1e2.1o1	FALSE	FALSE	TRUE	2	3	1;0	chr9	+	121454595-121460359;121460264-121460359	nan-121460264;121454279-121455882;121460359-121462610		http://genome.ucsc.edu/cgi-bin/hgTracks?db=mm10&position=chr9%3A121462610-121454279
Atxn2l	ENSMUSG00000032637.15	ENSMUSG00000032637.15:t:126501422-126501458	-0.0694479650302703;0.001778602076066202;4.010763593018037e-06;-0.020162288666560953;0.10588617162872821	0.3140740265095582;0.006859224734619725;3.396208037021736e-08;0.051417551823541595;0.5096956176292178	2.359352872738363e-06;9.384808912743514e-05;0.010811044431636429;1.911172606605671e-05;1.0863755241595345e-06	0.494;0.079;0.001;0.206;0.219	0.385;0.083;0.002;0.167;0.365	t|1e1.1o1|1e2.1o2|1e2.2o2|1e3.1o1|i	TRUE	FALSE	TRUE	5	4	1;1;1;1;0	chr7	-	126501458-126502900;126501458-126502296;126501458-126502230;126501458-126501953;126501459-126501952	126501422-126501458;126501953-126502100;126502230-126502414;126502900-126503437	126501459-126501952	http://genome.ucsc.edu/cgi-bin/hgTracks?db=mm10&position=chr7%3A126503437-126501422
Nfyc	ENSMUSG00000032897.17	ENSMUSG00000032897.17:s:120768726-120768899	-0.2635022309469216;0.20037222953572634;0.006228407676893334	0.9694751765573619;0.7459039918124092;0.12858286564733423	3.6705719796970016e-08;4.891360385836114e-07;6.83057694522704e-06	0.330;0.306;0.371	0.028;0.582;0.392	s|1e1.2o2|1e2.2o2|i	FALSE	FALSE	TRUE	3	3	0;1;0	chr4	-	120768214-120768726;120765372-120768726;120768218-120768725	120765214-120765433;120768093-120768217;120768726-120768899	120768218-120768725	http://genome.ucsc.edu/cgi-bin/hgTracks?db=mm10&position=chr4%3A120768899-120765214
Nfyc	ENSMUSG00000032897.17	ENSMUSG00000032897.17:t:120790377-120790489	0.00025637144971211415;-0.20145593052608207;0.1968924201469649	8.012535014043991e-05;0.9202985384423361;0.9148140689859376	0.003182896657073525;1.5846695670007627e-05;1.5283127615135337e-05	0.004;0.971;0.025	0.007;0.746;0.247	t|1e1.1o1|1e2.1o1|1e3.1o1	FALSE	FALSE	TRUE	3	4	1;1;1	chr4	-	120790489-120831441;120790489-120825530;120790489-120815462	120790377-120790489;120815462-120815712;120825530-120825707;120831441-120831572		http://genome.ucsc.edu/cgi-bin/hgTracks?db=mm10&position=chr4%3A120831572-120790377
Trim33	ENSMUSG00000033014.12	ENSMUSG00000033014.12:t:103353697-103358775	0.12629032295888573;-0.1262903481432381	0.5893153713436394;0.5893157145004401	7.016252677069078e-05;7.016825400885107e-05	0.308;0.692	0.487;0.513	t|1e1.1o1|1e2.1o1	FALSE	FALSE	TRUE	2	3	1;1	chr3	+	103352155-103353697;103353617-103353697	103352003-103352155;103353567-103353617;103353697-103358775		http://genome.ucsc.edu/cgi-bin/hgTracks?db=mm10&position=chr3%3A103358775-103352003
Mcee	ENSMUSG00000033429.10	ENSMUSG00000033429.10:t:64411835-64412125	0.019700273190329663;0.042092379227322986;-0.10805295767487501	0.04334697775610765;0.13421553307525297;0.5155771994554431	0.0003893213236988626;0.00021810520874661647;7.083843699162706e-05	0.011;0.011;0.979	0.075;0.107;0.817	t|1e1.1o1|1e2.1o2|1e2.2o2	TRUE	FALSE	TRUE	3	3	1;1;1	chr7	+	64392843-64411835;64400344-64411835;64400506-64411835	64392607-64392843;64400169-64400506;64411835-64412125		http://genome.ucsc.edu/cgi-bin/hgTracks?db=mm10&position=chr7%3A64412125-64392607
Mga	ENSMUSG00000033943.15	ENSMUSG00000033943.15:s:119938492-119938786	-0.014628929807928095;-0.06566749847601658;-9.71532339657295e-07;0.10061681658744286;-0.0052919626628394655	0.049696191676733295;0.18255092501041115;1.6268361423045973e-09;0.49867496012759255;0.008627770175191047	1.9456151471586303e-05;8.754347202821755e-06;0.10185590839790648;1.3645821833216028e-06;9.176325577020528e-05	0.724;0.106;0.001;0.059;0.106	0.699;0.024;0.001;0.178;0.093	s|1e1.1o3|1e1.2o3|1e2.1o2|1e3.1o1|i	FALSE	TRUE	TRUE	5	4	1;0;1;1;0	chr2	+	119938786-119941222;119938786-119941225;119938786-119941729;119938786-119946172;119938787-119941221	119938492-119938786;119941222-119941541;119941729-119941845;119946172-119946247	119938787-119941221	http://genome.ucsc.edu/cgi-bin/hgTracks?db=mm10&position=chr2%3A119946247-119938492
Ctnnd1	ENSMUSG00000034101.14	ENSMUSG00000034101.14:t:84612024-84612092	-0.10812511827673246;0.11246009458673026;0.0008736432845479895	0.5457344622590513;0.5796275020807988;0.01489066035198228	1.0092350662960214e-06;9.026322360307203e-07;5.636514217838284e-05	0.594;0.191;0.208	0.465;0.324;0.207	t|1e1.1o1|1e2.1o1|i	FALSE	FALSE	TRUE	3	3	1;1;0	chr2	-	84612092-84612936;84612092-84612532;84612093-84612531	84612024-84612092;84612532-84612578;84612936-84613089	84612093-84612531	http://genome.ucsc.edu/cgi-bin/hgTracks?db=mm10&position=chr2%3A84613089-84612024
Plekhm1	ENSMUSG00000034247.9	ENSMUSG00000034247.9:t:103380034-103380352	0.10009786391370389;-0.10009791268387294	0.47461750093678207;0.47461801489650746	7.813808296437469e-05;7.814488976709555e-05	0.053;0.947	0.204;0.796	t|1e1.1o1|1e2.1o1	FALSE	FALSE	TRUE	2	3	1;1	chr11	-	103380352-103394688;103380352-103386958	103380034-103380352;103386958-103387348;103394688-103395314		http://genome.ucsc.edu/cgi-bin/hgTracks?db=mm10&position=chr11%3A103395314-103380034
Fhod3	ENSMUSG00000034295.9	ENSMUSG00000034295.9:s:25001791-25002032	0.16995593475779755;-0.16995594791686944	0.7726776265634713;0.7726779692292578	4.075603166029339e-05;4.075949855686378e-05	0.021;0.979	0.249;0.751	s|1e1.1o1|1e2.1o1	FALSE	FALSE	TRUE	2	3	1;0	chr18	+	25002032-25020662;25002032-25028065	25001791-25002032;25020662-25020757;25028065-25028169		http://genome.ucsc.edu/cgi-bin/hgTracks?db=mm10&position=chr18%3A25028169-25001791
Epn1	ENSMUSG00000035203.16	ENSMUSG00000035203.16:s:5080235-5080638	-0.1053971184262898;0.0033528677053383206;-0.015616026791945011;0.12547179800412017	0.510873928184185;0.00027459361523673033;0.019530980111718783;0.6342533108898859	1.0884532326560503e-06;0.0006254622883996098;5.028668272866188e-05;6.519804785140232e-07	0.715;0.014;0.116;0.158	0.567;0.031;0.087;0.314	s|1e1.1o1|1e2.3o4|2e3.1o1|i	TRUE	FALSE	TRUE	4	4	1;1;1;0	chr7	+	5080477-5082018;5080477-5083730;5080638-5082018;5080639-5082017	5080235-5080638;5082018-5082121;5083663-5083982	5080639-5082017	http://genome.ucsc.edu/cgi-bin/hgTracks?db=mm10&position=chr7%3A5083982-5080235
Adat3	ENSMUSG00000035370.7	ENSMUSG00000035370.7:s:80609330-80609458	-0.11395458963533697;0.11395456252428417	0.5553226260264681;0.5553221267320062	6.249379188472126e-05;6.248837367967561e-05	0.962;0.038	0.802;0.198	s|1e1.1o1|1e2.1o1	FALSE	FALSE	TRUE	2	3	1;0	chr10	+	80609458-80609641;80609458-80611028	80609330-80609458;80609641-80609797;80611028-80611129		http://genome.ucsc.edu/cgi-bin/hgTracks?db=mm10&position=chr10%3A80611129-80609330
Fam179b	ENSMUSG00000035614.10	ENSMUSG00000035614.10:s:64986393-64986490	0.4260471155489482;-0.4260470371171947	0.9862079719607634;0.9862079966559425	3.395297234216909e-05;3.395567477104677e-05	0.226;0.774	0.679;0.321	s|1e1.1o1|1e2.1o1	FALSE	FALSE	TRUE	2	3	0;1	chr12	+	64986490-64990941;64986490-64992545	64986393-64986490;64990941-64991090;64992545-64992640		http://genome.ucsc.edu/cgi-bin/hgTracks?db=mm10&position=chr12%3A64992640-64986393
Ggta1	ENSMUSG00000035778.17	ENSMUSG00000035778.17:s:35422180-35422268	0.04349875333777359;0.05657787804058197;-0.1499789127723704	0.1963325282319074;0.2726681643970181;0.6695167246854099	0.00015901174636519244;0.00014212999009312333;6.388796655454332e-05	0.146;0.446;0.407	0.235;0.564;0.201	s|1e1.1o1|1e2.1o1|1e3.1o1	FALSE	FALSE	TRUE	3	4	1;1;1	chr2	-	35416507-35422180;35414284-35422180;35413427-35422180	35413326-35413427;35414219-35414284;35416472-35416507;35422180-35422268		http://genome.ucsc.edu/cgi-bin/hgTracks?db=mm10&position=chr2%3A35422268-35413326
Ggta1	ENSMUSG00000035778.17	ENSMUSG00000035778.17:t:35413326-35413427	-0.06728355170382959;-0.030428692087558468;0.12022125428905955;-0.009986991999297649	0.27510968659557866;0.026383762934314995;0.5814855534356618;0.03227505634114811	3.451755320793559e-06;5.0383822499222575e-05;7.908399522309759e-07;2.8543466204955514e-05	0.208;0.073;0.555;0.166	0.105;0.028;0.719;0.150	t|1e1.1o1|1e2.1o1|1e3.1o1|i	FALSE	FALSE	TRUE	4	4	1;1;1;0	chr2	-	35413427-35422180;35413427-35416472;35413427-35414219;35413428-35414218	35413326-35413427;35414219-35414284;35416472-35416507;35422180-35422268	35413428-35414218	http://genome.ucsc.edu/cgi-bin/hgTracks?db=mm10&position=chr2%3A35422268-35413326
Etl4	ENSMUSG00000036617.16	ENSMUSG00000036617.16:s:20785044-20785699	0.10410627981826376;-0.05658403709249981;-0.012648325529707835	0.5253603424296468;0.2527068846533501;0.07516730663103582	1.1784228771664095e-06;3.128814114794487e-06;1.239838503375168e-05	0.006;0.747;0.247	0.145;0.637;0.220	s|1e1.1o1|2e1.1o1|i	TRUE	FALSE	FALSE	3	2	1;1;0	chr2	+	20785467-20788428;20785500-20788428;20785700-20788427	20785044-20785699;20788428-20788611	20785700-20788427	http://genome.ucsc.edu/cgi-bin/hgTracks?db=mm10&position=chr2%3A20788611-20785044
Cuedc2	ENSMUSG00000036748.15	ENSMUSG00000036748.15:s:46338569-46338660	-0.15174737408768574;-0.03164245527809654;0.4829972039525747;-0.1317994933935466	0.7250569470851983;0.13852469054345432;0.9973018969493942;0.5583172094242683	4.60263267672012e-05;0.0001955243799411921;2.118650000710947e-05;9.304411406807489e-05	0.240;0.147;0.145;0.468	0.043;0.077;0.636;0.246	s|1e1.1o3|1e1.2o3|1e1.3o3|1e2.1o1	FALSE	TRUE	TRUE	4	3	0;1;0;1	chr19	-	46338430-46338569;46338420-46338569;46338411-46338569;46332701-46338569	46332618-46332701;46338313-46338430;46338569-46338660		http://genome.ucsc.edu/cgi-bin/hgTracks?db=mm10&position=chr19%3A46338660-46332618
Proser3	ENSMUSG00000036864.15	ENSMUSG00000036864.15:s:30539749-30539830	-0.17214636781414722;0.17214639659778622	0.6827447313677965;0.6827445297878794	7.616689571754431e-05;7.61616807497291e-05	0.920;0.080	0.662;0.338	s|1e1.1o2|1e1.2o2	FALSE	TRUE	FALSE	2	2	0;1	chr7	-	30539582-30539749;30539578-30539749	30539134-30539582;30539749-30539830		http://genome.ucsc.edu/cgi-bin/hgTracks?db=mm10&position=chr7%3A30539830-30539134
Srrt	ENSMUSG00000037364.11	ENSMUSG00000037364.11:s:137296218-137296319	0.12751441282821754;-0.12751446717686676	0.6283658460220827;0.6283662568798397	5.617182020983499e-05;5.617664078350071e-05	0.673;0.327	0.842;0.158	s|1e1.1o2|1e1.2o2	FALSE	TRUE	FALSE	2	2	1;1	chr5	-	137296113-137296218;137296092-137296218	137295987-137296113;137296218-137296319		http://genome.ucsc.edu/cgi-bin/hgTracks?db=mm10&position=chr5%3A137296319-137295987
Srrt	ENSMUSG00000037364.11	ENSMUSG00000037364.11:s:137301318-137302314	-0.012856849411691585;-0.16010136226526062;0.16621779137670012	0.07966321611890739;0.8053109590433439;0.7507225280765746	1.1771005356431274e-05;2.3547190852735156e-07;3.6808429278555456e-07	0.358;0.263;0.378	0.333;0.076;0.590	s|1e1.2o3|2e1.2o3|i	TRUE	FALSE	FALSE	3	2	1;1;0	chr5	-	137300413-137302126;137300413-137301318;137300732-137301317	137300244-137300731;137301318-137302314	137300732-137301317	http://genome.ucsc.edu/cgi-bin/hgTracks?db=mm10&position=chr5%3A137302314-137300244
Uggt1	ENSMUSG00000037470.14	ENSMUSG00000037470.14:s:36177518-36177616	0.1150851143012246;-0.24001282463116907;0.056718613733729065	0.5235092095456976;0.8597787865276412;0.24793563179222292	9.906491863433294e-07;2.5697140071390123e-07;3.2314357538872074e-06	0.190;0.663;0.148	0.374;0.366;0.259	s|1e1.1o1|1e2.1o1|i	FALSE	FALSE	TRUE	3	3	1;1;0	chr1	-	36176799-36177518;36176327-36177518;36176800-36177517	36176233-36176327;36176776-36176799;36177518-36177616	36176800-36177517	http://genome.ucsc.edu/cgi-bin/hgTracks?db=mm10&position=chr1%3A36177616-36176233
Uggt1	ENSMUSG00000037470.14	ENSMUSG00000037470.14:t:36176233-36176327	-0.20400402381057786;0.15386125754396732;0.02045497286652325	0.9623269608691241;0.7738629409504485;0.04951442651775759	1.8448738314802426e-08;2.962740467194267e-07;2.0426063274181505e-05	0.305;0.530;0.167	0.089;0.714;0.195	t|1e1.1o1|1e2.1o1|i	FALSE	FALSE	TRUE	3	3	1;1;0	chr1	-	36176327-36177518;36176327-36176776;36176328-36176775	36176233-36176327;36176776-36176799;36177518-36177616	36176328-36176775	http://genome.ucsc.edu/cgi-bin/hgTracks?db=mm10&position=chr1%3A36177616-36176233
Cdon	ENSMUSG00000038119.14	ENSMUSG00000038119.14:s:35421554-35421815	-0.0008743736518589032;-0.1311163292171928;0.1375622726231821	0.0026381246030860793;0.5263830805948497;0.5482213504945979	4.6028039113688024e-05;1.1144135287910473e-06;1.031787142277002e-06	0.015;0.814;0.172	0.011;0.565;0.424	s|1e1.1o2|2e1.1o2|i	TRUE	FALSE	FALSE	3	2	1;1;0	chr9	+	35421602-35452045;35421815-35452045;35421816-35423587	35421554-35421815;35452045-35452177	35421816-35423587	http://genome.ucsc.edu/cgi-bin/hgTracks?db=mm10&position=chr9%3A35452177-35421554
Cep44	ENSMUSG00000038215.15	ENSMUSG00000038215.15:s:56550063-56550257	-0.17775851866558334;0.17775852377971244	0.8001528738852147;0.8001527913929466	3.816091696617896e-05;3.815741774399847e-05	0.249;0.751	0.009;0.991	s|1e1.1o1|1e2.1o1	FALSE	FALSE	TRUE	2	3	1;1	chr8	-	56549384-56550063;56547524-56550063	56547388-56547524;56548981-56549384;56550063-56550257		http://genome.ucsc.edu/cgi-bin/hgTracks?db=mm10&position=chr8%3A56550257-56547388
Cep44	ENSMUSG00000038215.15	ENSMUSG00000038215.15:t:56547388-56547524	-0.1581724398483444;-0.03175446793446984;0.20588867404536312;0.0010456825126119317;0.0033013896530549535	0.7522393647169999;0.10045968331095197;0.9132692233834722;1.697283569227851e-05;0.017528088836887994	3.5109447971137797e-07;9.793817427827811e-06;9.196846744535234e-08;0.0031027424421734527;4.954016034569575e-05	0.473;0.226;0.191;0.002;0.108	0.272;0.164;0.428;0.024;0.114	t|1e1.1o2|1e1.2o2|1e2.1o1|1e3.2o3|i	TRUE	FALSE	TRUE	5	4	1;1;1;1;0	chr8	-	56547524-56550688;56547524-56550545;56547524-56550063;56547524-56549225;56547525-56548980	56547388-56547524;56548981-56549384;56550063-56550257;56550545-56551047	56547525-56548980	http://genome.ucsc.edu/cgi-bin/hgTracks?db=mm10&position=chr8%3A56551047-56547388
Inip	ENSMUSG00000038544.14	ENSMUSG00000038544.14:t:59774088-59775549	-6.416307953806024e-05;-0.14337356506827958;0.1446693820970154	2.9442233982832723e-05;0.6359613232249226;0.641469308491251	0.005892257171686399;7.161620059448204e-05;7.070469319778172e-05	0.006;0.737;0.257	0.005;0.543;0.452	t|1e1.1o1|1e2.1o1|1e3.1o2	FALSE	FALSE	TRUE	3	4	1;1;1	chr4	-	59775549-59797830;59775549-59783728;59775549-59782254	59774088-59775549;59781007-59782334;59783728-59783866;59797830-59797937		http://genome.ucsc.edu/cgi-bin/hgTracks?db=mm10&position=chr4%3A59797937-59774088
Zcchc2	ENSMUSG00000038866.15	ENSMUSG00000038866.15:s:106004100-106004176	-0.1770019491659649;0.04895411568855875;0.11114246479057172	0.66903119312539;0.24811326584375404;0.5582519811581412	6.815929801673448e-07;3.074246413797832e-06;9.899116302044988e-07	0.667;0.320;0.013	0.393;0.439;0.167	s|1e1.1o1|1e2.1o2|i	FALSE	FALSE	TRUE	3	3	1;1;0	chr1	+	106004176-106006015;106004176-106011702;106004177-106006014	106004100-106004176;106006015-106006086;106011702-106011814	106004177-106006014	http://genome.ucsc.edu/cgi-bin/hgTracks?db=mm10&position=chr1%3A106011814-106004100
Zcchc2	ENSMUSG00000038866.15	ENSMUSG00000038866.15:t:106011702-106011814	0.3829281182578707;-0.382928138161844	0.9525764879501366;0.9525765494727226	4.9120693323417494e-05;4.9124454027715814e-05	0.368;0.632	0.800;0.200	t|1e1.1o1|1e2.1o1	FALSE	FALSE	TRUE	2	3	1;1	chr1	+	106004176-106011702;106006086-106011702	106004100-106004176;106006015-106006086;106011702-106011814		http://genome.ucsc.edu/cgi-bin/hgTracks?db=mm10&position=chr1%3A106011814-106004100
Akap7	ENSMUSG00000039166.15	ENSMUSG00000039166.15:t:25169090-25171248	-0.09960587765345852;-0.0003376047010891741;0.10307992772288219	0.45638342209572763;0.0001511284552457474;0.4708593563109163	9.761199183677682e-05;0.002489505037240325;9.534458667927875e-05	0.447;0.008;0.545	0.273;0.004;0.722	t|1e1.1o1|1e2.1o1|2e3.1o1	FALSE	TRUE	TRUE	3	4	1;1;0	chr10	-	25171248-25220611;25171248-25199997;25170402-25220611	25169090-25171248;25199997-25200158;25220611-25220758		http://genome.ucsc.edu/cgi-bin/hgTracks?db=mm10&position=chr10%3A25220758-25169090
Foxk2	ENSMUSG00000039275.9	ENSMUSG00000039275.9:t:121285422-121285616	-0.11964724189735809;0.11964716445245223	0.614298726677072;0.6142980470297453	4.314939399274742e-05;4.314549059099732e-05	0.977;0.023	0.827;0.173	t|1e1.1o1|1e2.1o1	FALSE	FALSE	TRUE	2	3	1;0	chr11	+	121260522-121285422;121266972-121285422	121259990-121260522;121266856-121266972;121285422-121285616		http://genome.ucsc.edu/cgi-bin/hgTracks?db=mm10&position=chr11%3A121285616-121259990
Foxk2	ENSMUSG00000039275.9	ENSMUSG00000039275.9:t:121306768-121309896	-0.011111547997226516;-0.07065576308998435;0.10006025766756946	0.10265495124319303;0.31881184763124326;0.48771908226409455	0.0002472697758679754;0.0001038085146219947;7.145159982742053e-05	0.785;0.163;0.052	0.754;0.048;0.196	t|1e1.1o2|2e2.1o1|2e3.1o2	FALSE	TRUE	TRUE	3	4	1;0;0	chr11	+	121299793-121306768;121298855-121306771;121299793-121306771	121298516-121298855;121299584-121299850;121306768-121309896		http://genome.ucsc.edu/cgi-bin/hgTracks?db=mm10&position=chr11%3A121309896-121298516
Ubn1	ENSMUSG00000039473.7	ENSMUSG00000039473.7:s:5081418-5081661	0.10493161369237339;-0.10493161182716375	0.5066114167590028;0.5066116278866727	8.034780331427592e-05;8.035380238313738e-05	0.093;0.907	0.257;0.743	s|1e1.1o1|1e2.1o1	FALSE	FALSE	TRUE	2	3	1;0	chr16	+	5081661-5081894;5081661-5084056	5081418-5081661;5081894-5081983;5084056-5086285		http://genome.ucsc.edu/cgi-bin/hgTracks?db=mm10&position=chr16%3A5086285-5081418
Stau1	ENSMUSG00000039536.16	ENSMUSG00000039536.16:s:166960023-166960322	0.18121076124312754;-0.18121076913854237	0.7647557329844517;0.7647559412870729	5.5171362311734994e-05;5.517582710234947e-05	0.395;0.605	0.621;0.379	s|1e1.2o3|1e1.3o3	FALSE	TRUE	FALSE	2	2	1;1	chr2	-	166955130-166960023;166955112-166960023	166954900-166955384;166960023-166960322		http://genome.ucsc.edu/cgi-bin/hgTracks?db=mm10&position=chr2%3A166960322-166954900
9430038I01Rik	ENSMUSG00000040139.14	ENSMUSG00000040139.14:t:137375574-137376351	4.0188790615277804e-05;-0.19984727023142954;0.2000602789497649	0.00022164888394961987;0.8900917504046154;0.9024182062555601	0.002563214677712533;2.5788942530136083e-05;2.1688653385470253e-05	0.007;0.963;0.030	0.008;0.729;0.263	t|1e1.1o1|1e2.1o3|1e3.1o1	FALSE	FALSE	TRUE	3	4	1;1;1	chr7	-	137376351-137410640;137376351-137387371;137376351-137376955	137375574-137376351;137376955-137377117;137383014-137387433;137410640-137410762		http://genome.ucsc.edu/cgi-bin/hgTracks?db=mm10&position=chr7%3A137410762-137375574
Suco	ENSMUSG00000040297.12	ENSMUSG00000040297.12:s:161853715-161853838	-0.1236277632504118;0.11837077144498238;0.011451855739303182	0.5678305634061643;0.5800912322211169;0.06447926357046857	8.248266092358847e-07;7.96276104925663e-07;1.4682877460620025e-05	0.729;0.105;0.163	0.542;0.268;0.194	s|1e1.1o2|1e1.2o2|i	FALSE	TRUE	FALSE	3	2	1;1;0	chr1	-	161852947-161853715;161852935-161853715;161852948-161853714	161852811-161852947;161853715-161853838	161852948-161853714	http://genome.ucsc.edu/cgi-bin/hgTracks?db=mm10&position=chr1%3A161853838-161852811
Pex2	ENSMUSG00000040374.13	ENSMUSG00000040374.13:t:5563620-5563729	0.0021229254632172023;-0.10746023608706262;6.372322649297811e-05;0.08374561285125284	0.1576181886104374;0.49430969962755417;0.0014641131256122944;0.3767615468242734	5.37590974863944e-06;1.147195469730633e-06;5.599365456510075e-05;1.7734559873850558e-06	0.644;0.228;0.009;0.115	0.653;0.047;0.009;0.289	t|1e1.1o1|1e2.1o1|1e3.1o1|i	FALSE	FALSE	TRUE	4	4	1;1;1;0	chr3	-	5563729-5576038;5563729-5570487;5563729-5565133;5563730-5565132	5563620-5563729;5565133-5565198;5570487-5570629;5576038-5576239	5563730-5565132	http://genome.ucsc.edu/cgi-bin/hgTracks?db=mm10&position=chr3%3A5576239-5563620
Usp45	ENSMUSG00000040455.17	ENSMUSG00000040455.17:s:21816882-21816938	-0.11601415127854109;0.05979648129473669;0.04517753510132507	0.5443339118587949;0.23742862069398893;0.187678950718045	8.89551639127184e-07;4.111910088846083e-06;4.806112868526585e-06	0.823;0.051;0.125	0.647;0.144;0.210	s|1e1.1o1|1e2.1o1|i	FALSE	FALSE	TRUE	3	3	1;1;0	chr4	+	21816938-21817501;21816938-21824417;21816939-21817500	21816882-21816938;21817501-21817644;21824417-21825077	21816939-21817500	http://genome.ucsc.edu/cgi-bin/hgTracks?db=mm10&position=chr4%3A21825077-21816882
Usp45	ENSMUSG00000040455.17	ENSMUSG00000040455.17:t:21824417-21825077	0.10101708570570872;-0.10101710574143527	0.494206763518286;0.49420714626509155	7.330760593025464e-05;7.331367946028511e-05	0.066;0.934	0.211;0.789	t|1e1.2o2|1e2.1o1	FALSE	FALSE	TRUE	2	3	1;1	chr4	+	21816938-21824417;21817644-21824417	21816882-21816938;21817501-21817644;21824417-21825077		http://genome.ucsc.edu/cgi-bin/hgTracks?db=mm10&position=chr4%3A21825077-21816882
Pck2	ENSMUSG00000040618.6	ENSMUSG00000040618.6:s:55543589-55543773	-0.11505908055142224;0.11505901411343626	0.5620923324577468;0.562091609470101	5.995806858749564e-05;5.9952609380702526e-05	0.989;0.011	0.829;0.171	s|1e1.1o2|1e1.2o2	FALSE	TRUE	FALSE	2	2	1;0	chr14	+	55543773-55543860;55543773-55543888	55543589-55543773;55543860-55544063		http://genome.ucsc.edu/cgi-bin/hgTracks?db=mm10&position=chr14%3A55544063-55543589
Osbpl10	ENSMUSG00000040875.12	ENSMUSG00000040875.12:s:115067246-115067329	-0.1166841745487324;0.08251403990289545;0.004185857786523631	0.5515467583148348;0.38504191943689065;0.004496493121129227	7.1413034531842e-05;0.00010431344068253384;0.0010259663061627233	0.232;0.758;0.009	0.062;0.903;0.035	s|1e1.1o1|1e2.1o1|2e2.1o1	TRUE	FALSE	TRUE	3	3	0;1;1	chr9	+	115067325-115078019;115067325-115109400;115067329-115109400	115067246-115067329;115078019-nan;115109400-115109591		http://genome.ucsc.edu/cgi-bin/hgTracks?db=mm10&position=chr9%3A115109591-115067246
Arhgap12	ENSMUSG00000041225.16	ENSMUSG00000041225.16:t:6068654-6071097	-0.11010974297487675;0.0590584362710504;-0.00010103685240971149;-0.00010103685240971149;0.028017197728586164	0.5312103686097853;0.2552682807117081;1.8297691386093706e-05;1.8297691386093706e-05;0.04946141510384578	1.032263814648715e-06;3.15011504657247e-06;0.00036245787417887865;0.00036245787417887865;2.3523260511630617e-05	0.239;0.709;0.004;0.004;0.044	0.083;0.821;0.002;0.002;0.091	t|1e1.2o2|1e2.1o1|1e3.1o1|1e4.1o1|i	FALSE	FALSE	TRUE	5	5	1;1;1;1;0	chr18	-	6070091-6135804;6070091-6111685;6070091-6092785;6070091-6073211;6071098-6073210	6068654-6071097;6073211-6073286;6092785-6092857;6111685-6112439;6135804-6136098	6071098-6073210	http://genome.ucsc.edu/cgi-bin/hgTracks?db=mm10&position=chr18%3A6136098-6068654
Ssr2	ENSMUSG00000041355.13	ENSMUSG00000041355.13:t:88576500-88576603	-0.027616876246550556;-0.06825902037960141;0.10999762943273121	0.041122575577010295;0.25467609008764813;0.5536691716253174	2.5649507431668717e-05;4.4745857518124765e-06;1.0100663797096929e-06	0.095;0.171;0.733	0.051;0.079;0.869	t|1e1.1o1|1e2.1o1|i	FALSE	FALSE	TRUE	3	3	1;1;1	chr3	+	88575980-88576500;88576381-88576500;88576382-88576499	88575876-88575980;88576239-88576381;88576500-88576603	88576382-88576499	http://genome.ucsc.edu/cgi-bin/hgTracks?db=mm10&position=chr3%3A88576603-88575876
Amot	ENSMUSG00000041688.16	ENSMUSG00000041688.16:s:145496989-145497051	-0.29683787757201585;0.09672826599915518;0.17942641156004183	0.9976397923376052;0.4839392546332739;0.9200751262124849	2.972353253416493e-06;5.615467037731173e-05;1.2136780420621406e-05	0.847;0.075;0.079	0.536;0.194;0.267	s|1e1.1o1|1e2.1o5|1e3.1o1	FALSE	FALSE	TRUE	3	4	1;0;1	chrX	-	145489972-145496989;145487701-145496989;145480458-145496989	145480005-145480458;145486765-145487701;145489824-145489972;145496989-145497051		http://genome.ucsc.edu/cgi-bin/hgTracks?db=mm10&position=chrX%3A145497051-145480005
Amot	ENSMUSG00000041688.16	ENSMUSG00000041688.16:t:145480005-145480458	0.15976641837880817;-0.15976639476266558	0.818510754745479;0.8185108341039548	2.642964220003786e-05;2.643202084784413e-05	0.092;0.908	0.267;0.733	t|1e1.1o1|1e2.1o1	FALSE	FALSE	TRUE	2	3	1;1	chrX	-	145480458-145496989;145480458-145486765	145480005-145480458;145486765-145487701;145496989-145497051		http://genome.ucsc.edu/cgi-bin/hgTracks?db=mm10&position=chrX%3A145497051-145480005
Flad1	ENSMUSG00000042642.13	ENSMUSG00000042642.13:t:89411158-89411380	0.10150569649710857;-0.027698836285672865;-0.04067053607944001;0.00026562064622412634	0.4434690404282546;0.19560816121818986;0.1517365834106839;0.004774133193850829	0.00010078394293510946;0.00018534063945774282;0.00019964963745755515;0.0005976331621068698	0.014;0.848;0.125;0.014	0.203;0.766;0.016;0.016	t|1e1.1o2|1e1.2o2|1e2.1o2|1e2.2o2	TRUE	FALSE	TRUE	4	3	1;1;1;1	chr3	-	89411380-89411818;89411380-89411784;89411380-89411746;89411380-89411561	89411158-89411380;89411561-89411781;89411784-89411870		http://genome.ucsc.edu/cgi-bin/hgTracks?db=mm10&position=chr3%3A89411870-89411158
Zbtb37	ENSMUSG00000043467.19	ENSMUSG00000043467.19:t:161017756-161020406	-0.12022461583684785;0.12022460575539179	0.5529089640961548;0.5529088292757041	7.327760561937069e-05;7.327140457613797e-05	0.229;0.771	0.042;0.958	t|1e1.2o2|1e2.1o1	FALSE	FALSE	TRUE	2	3	1;1	chr1	-	161020406-161031805;161020406-161029642	161017756-161020406;161029642-161029741;161031805-161032764		http://genome.ucsc.edu/cgi-bin/hgTracks?db=mm10&position=chr1%3A161032764-161017756
Cep164	ENSMUSG00000043987.17	ENSMUSG00000043987.17:s:45801465-45801542	-0.10844540029385191;0.10844539128172882	0.5391924181803267;0.5391922586936713	5.375079098246527e-05;5.3745725064015394e-05	0.153;0.847	0.011;0.989	s|1e1.1o1|1e2.1o1	FALSE	FALSE	TRUE	2	3	0;1	chr9	-	45799960-45801465;45794429-45801465	nan-45799960;45794052-45794429;45801465-45801542		http://genome.ucsc.edu/cgi-bin/hgTracks?db=mm10&position=chr9%3A45801542-45794052
Slc25a51	ENSMUSG00000045973.18	ENSMUSG00000045973.18:s:45408695-45408766	2.509406944207223e-05;-0.1231853181182179;0.12279402777081075	0.0016068576828961478;0.5862556879984728;0.5855427827882413	0.0010613653346822072;6.279266568776087e-05;6.315165608720562e-05	0.012;0.976;0.012	0.012;0.795;0.193	s|1e1.1o1|1e2.2o2|1e3.1o1	FALSE	FALSE	TRUE	3	4	1;1;1	chr4	-	45408152-45408695;45404835-45408695;45400179-45408695	45395923-45400179;45404727-45404866;45407172-45408152;45408695-45408766		http://genome.ucsc.edu/cgi-bin/hgTracks?db=mm10&position=chr4%3A45408766-45395923
Snx12	ENSMUSG00000046032.16	ENSMUSG00000046032.16:s:101213487-101213864	0.08067823603718222;0.030342324739801474;-0.10645659092910018	0.3689700747012329;0.16661663607800967;0.4725391672649212	2.2250503425410217e-06;5.0482630846448995e-06;1.2130660104192614e-06	0.035;0.346;0.620	0.151;0.420;0.428	s|1e1.1o1|1e2.1o1|i	FALSE	FALSE	TRUE	3	3	1;1;1	chrX	-	101212346-101213774;101102435-101213774;101212347-101213486	101102368-101102435;101211959-101212346;101213487-101213864	101212347-101213486	http://genome.ucsc.edu/cgi-bin/hgTracks?db=mm10&position=chrX%3A101213864-101102368
Fut10	ENSMUSG00000046152.16	ENSMUSG00000046152.16:t:31194954-31195289	-0.1891376729692103;0.1891376902702197	0.8379317262851156;0.8379316614116141	3.83290339117659e-05;3.832586062553489e-05	0.950;0.050	0.717;0.283	t|1e1.1o1|1e2.1o1	FALSE	FALSE	TRUE	2	3	1;1	chr8	+	31187462-31194954;31188406-31194954	31187331-31187462;31188302-31188406;31194954-31195289		http://genome.ucsc.edu/cgi-bin/hgTracks?db=mm10&position=chr8%3A31195289-31187331
Tcaim	ENSMUSG00000046603.15	ENSMUSG00000046603.15:s:122808767-122808836	0.0128133191919542;-0.11863769014105437;0.08046483637496199	0.027143473633727974;0.5398156944578008;0.33693120429657636	1.9358360460478008e-05;1.0255960007921061e-06;2.5490314681346493e-06	0.015;0.971;0.015	0.059;0.773;0.167	s|1e1.1o2|1e1.2o2|i	FALSE	TRUE	FALSE	3	2	1;1;0	chr9	+	122808836-122811681;122808836-122811758;122808837-122811680	122808767-122808836;122811681-122811893	122808837-122811680	http://genome.ucsc.edu/cgi-bin/hgTracks?db=mm10&position=chr9%3A122811893-122808767
Zfp41	ENSMUSG00000047003.14	ENSMUSG00000047003.14:s:75616679-75617028	-0.0736835779269819;-0.006146616206860424;0.11277189192547483	0.34789791908956597;0.008261419639548987;0.532202753340205	0.00011491275736463802;0.0007468589360775102;7.653274942220727e-05	0.884;0.042;0.074	0.744;0.009;0.248	s|1e1.1o1|2e1.1o1|3e1.1o1	TRUE	FALSE	FALSE	3	2	1;1;1	chr15	+	75616820-75618044;75616931-75618044;75617028-75618044	75616679-75617028;75618044-75619691		http://genome.ucsc.edu/cgi-bin/hgTracks?db=mm10&position=chr15%3A75619691-75616679
Lix1	ENSMUSG00000047786.12	ENSMUSG00000047786.12:t:17427156-17427319	0.10184567316623107;-0.10184570470506357	0.47582540650918015;0.4758256474754934	7.850569901403766e-05;7.851302669414917e-05	0.834;0.166	0.988;0.012	t|1e1.1o1|1e2.1o1	FALSE	FALSE	TRUE	2	3	1;0	chr17	+	17403026-17427156;17426336-17427156	nan-17426336;17402672-17403026;17427156-17427319		http://genome.ucsc.edu/cgi-bin/hgTracks?db=mm10&position=chr17%3A17427319-17402672
Proser1	ENSMUSG00000049504.12	ENSMUSG00000049504.12:s:53463666-53464746	-0.1213794485040944;0.09340269846913762;0.024852908956456525	0.565311266009307;0.43546247434228963;0.09630458720609392	8.387695020761754e-07;1.7916589421686896e-06;9.765014726451082e-06	0.860;0.024;0.117	0.677;0.154;0.169	s|1e1.1o1|1e2.1o1|i	FALSE	FALSE	TRUE	3	3	1;0;0	chr3	+	53464319-53467102;53464319-53469481;53464747-53467101	53463666-53464746;53467102-53467167;53469481-53469549	53464747-53467101	http://genome.ucsc.edu/cgi-bin/hgTracks?db=mm10&position=chr3%3A53469549-53463666
Proser1	ENSMUSG00000049504.12	ENSMUSG00000049504.12:t:53469481-53469549	0.11780666758689645;-0.1295182113845399;0.022071830126624184	0.5781052540741795;0.5425983368641464;0.14394705216693887	8.302766552584391e-07;9.877515501077738e-07;5.9912032530085035e-06	0.034;0.722;0.245	0.202;0.508;0.297	t|1e1.1o2|1e2.1o1|i	FALSE	FALSE	TRUE	3	3	0;1;0	chr3	+	53464319-53469481;53467167-53469481;53467168-53469480	53463666-53464746;53467102-53467167;53469481-53469549	53467168-53469480	http://genome.ucsc.edu/cgi-bin/hgTracks?db=mm10&position=chr3%3A53469549-53463666
Rlf	ENSMUSG00000049878.12	ENSMUSG00000049878.12:s:121182606-121182738	-0.13573345421389701;0.135733501757891	0.7024297158486003;0.7024297716987199	3.4536833453446825e-05;3.4533630732316246e-05	0.187;0.813	0.028;0.972	s|1e1.1o1|1e2.1o1	FALSE	FALSE	TRUE	2	3	0;1	chr4	-	121171486-121182606;121170820-121182606	nan-121171486;121170618-121170820;121182606-121182738		http://genome.ucsc.edu/cgi-bin/hgTracks?db=mm10&position=chr4%3A121182738-121170618
Maml1	ENSMUSG00000050567.16	ENSMUSG00000050567.16:t:50265595-50267010	0.10857574426518006;-0.10857577398777932	0.5357493823467673;0.5357495901941175	6.053504546271564e-05;6.0540404851927576e-05	0.824;0.176	0.979;0.021	t|1e1.1o1|1e2.1o1	FALSE	FALSE	TRUE	2	3	1;0	chr11	-	50267010-50291726;50267010-50290555	50265595-50267010;50290555-nan;50291726-50292311		http://genome.ucsc.edu/cgi-bin/hgTracks?db=mm10&position=chr11%3A50292311-50265595
Zgrf1	ENSMUSG00000051278.12	ENSMUSG00000051278.12:t:127583584-127584170	-0.12037601935411021;0.12037598544878066	0.5405426656324683;0.5405423471474864	8.744200347932107e-05;8.743584280490602e-05	0.747;0.253	0.561;0.439	t|1e1.1o1|1e2.1o1	FALSE	FALSE	TRUE	2	3	1;1	chr3	+	127573325-127583584;127581569-127583584	127573140-127573325;127581446-127581569;127583584-127584170		http://genome.ucsc.edu/cgi-bin/hgTracks?db=mm10&position=chr3%3A127584170-127573140
Arfgap3	ENSMUSG00000054277.7	ENSMUSG00000054277.7:s:83313469-83313612	0.17300073586682002;-0.17715746018374634;-0.008830532778215716	0.6789265294273759;0.7553144388180631;0.07399009620893787	6.17660581730007e-07;3.850979406472277e-07;1.2401640177572837e-05	0.566;0.304;0.131	0.826;0.065;0.109	s|1e1.1o2|1e1.2o2|i	FALSE	TRUE	FALSE	3	2	1;0;0	chr15	-	83310384-83313469;83310381-83313469;83310385-83313468	83310250-83310384;83313469-83313612	83310385-83313468	http://genome.ucsc.edu/cgi-bin/hgTracks?db=mm10&position=chr15%3A83313612-83310250
Fam73a	ENSMUSG00000054942.13	ENSMUSG00000054942.13:s:152340252-152340407	0.10616846806334804;-0.058312155598602464;-0.017307452358672953	0.4992661159494543;0.26362006587527126;0.08036336182117468	1.422924836343522e-06;2.9076204333122746e-06;1.1595285483112505e-05	0.008;0.858;0.134	0.169;0.734;0.096	s|1e1.1o2|2e1.1o2|i	TRUE	FALSE	FALSE	3	2	0;1;0	chr3	-	152338044-152340338;152338044-152340252;152338045-152340251	152337481-152338044;152340252-152340407	152338045-152340251	http://genome.ucsc.edu/cgi-bin/hgTracks?db=mm10&position=chr3%3A152340407-152337481
Pprc1	ENSMUSG00000055491.13	ENSMUSG00000055491.13:s:46071277-46071411	-0.11090447060426134;0.11090447682167076	0.5346010940337678;0.5346008885606685	7.188443838168634e-05;7.187848756093872e-05	0.880;0.120	0.721;0.279	s|1e1.1o2|1e1.2o2	FALSE	TRUE	FALSE	2	2	1;0	chr19	+	46071411-46071519;46071411-46071525	46071277-46071411;46071519-46071585		http://genome.ucsc.edu/cgi-bin/hgTracks?db=mm10&position=chr19%3A46071585-46071277
Mta3	ENSMUSG00000055817.17	ENSMUSG00000055817.17:s:83784277-83784335	0.13352709771689267;-0.13352709377699606	0.6306262023636899;0.630626458687526	6.372855501124257e-05;6.373367691114851e-05	0.139;0.861	0.326;0.674	s|1e1.1o2|1e1.2o2	FALSE	TRUE	FALSE	2	2	1;1	chr17	+	83784335-83788918;83784335-83788921	83784277-83784335;83788918-83789042		http://genome.ucsc.edu/cgi-bin/hgTracks?db=mm10&position=chr17%3A83789042-83784277
Chn1	ENSMUSG00000056486.17	ENSMUSG00000056486.17:t:73659680-73659757	-0.10422202517735737;0.10445462152321534;-0.000141196273660556	0.4837477740896544;0.4837652125250007;0.0001880139578263265	8.850358322609608e-05;8.915760043577692e-05;0.002715701565571993	0.319;0.673;0.008	0.147;0.847;0.007	t|1e1.1o1|1e2.3o3|1e3.1o1	FALSE	FALSE	TRUE	3	4	1;1;1	chr2	-	73659757-73706919;73659757-73679615;73659757-73660077	73659680-73659757;73660077-73660406;73679615-73679903;73706919-73707032		http://genome.ucsc.edu/cgi-bin/hgTracks?db=mm10&position=chr2%3A73707032-73659680
Usp13	ENSMUSG00000056900.13	ENSMUSG00000056900.13:s:32847810-32847870	-0.1518582242976691;0.15185822412607278	0.7247356955352303;0.724735370311125	4.413392820146189e-05;4.4130448692782445e-05	0.972;0.028	0.767;0.233	s|1e1.1o1|1e2.1o1	FALSE	FALSE	TRUE	2	3	1;0	chr3	+	32847870-32854556;32847870-32861771	32847810-32847870;32854556-32854677;32861771-32861913		http://genome.ucsc.edu/cgi-bin/hgTracks?db=mm10&position=chr3%3A32861913-32847810
Usp13	ENSMUSG00000056900.13	ENSMUSG00000056900.13:t:32861771-32861913	0.1599199521739961;-0.15991995495965378	0.7588569304754498;0.7588572668350403	3.9174247945578024e-05;3.9177467791917664e-05	0.024;0.976	0.234;0.766	t|1e1.1o1|1e2.1o1	FALSE	FALSE	TRUE	2	3	0;1	chr3	+	32847870-32861771;32854677-32861771	32847810-32847870;32854556-32854677;32861771-32861913		http://genome.ucsc.edu/cgi-bin/hgTracks?db=mm10&position=chr3%3A32861913-32847810
Zfp746	ENSMUSG00000057691.8	ENSMUSG00000057691.8:s:48067169-48067360	0.11959997781701538;-0.007486939338526659;-0.0907222958603001	0.5073996129174346;0.007091469109357837;0.4021954826257993	1.1151022466333524e-06;4.504126650162199e-05;1.606299388168253e-06	0.493;0.039;0.468	0.702;0.006;0.293	s|1e1.1o1|1e2.2o2|i	FALSE	FALSE	TRUE	3	3	1;1;0	chr6	-	48066554-48067169;48064949-48067169;48066555-48067168	48062395-48064952;48066211-48066554;48067169-48067360	48066555-48067168	http://genome.ucsc.edu/cgi-bin/hgTracks?db=mm10&position=chr6%3A48067360-48062395
Palld	ENSMUSG00000058056.16	ENSMUSG00000058056.16:t:61549571-61550245	0.13205444618906714;-0.13205443607581852	0.5943076695031598;0.5943078613345817	7.55503607345713e-05;7.555616417498356e-05	0.156;0.844	0.353;0.647	t|1e1.1o2|1e2.1o1	FALSE	FALSE	TRUE	2	3	1;1	chr8	-	61550245-61684735;61550245-61591060	61549571-61550245;61591060-61591142;61683509-61685077		http://genome.ucsc.edu/cgi-bin/hgTracks?db=mm10&position=chr8%3A61685077-61549571
Hnrnpa3	ENSMUSG00000059005.13	ENSMUSG00000059005.13:s:75659261-75659389	0.08964836338217377;-0.10730115132461598;0.009725962253758654	0.43520620971294943;0.5630542814032189;0.00067249800848354	1.6105456479201795e-06;9.897244960255236e-07;0.0008334015266269868	0.610;0.316;0.081	0.716;0.191;0.096	s|1e1.1o1|2e1.1o1|i	TRUE	FALSE	FALSE	3	2	1;1;0	chr2	+	75659323-75661466;75659389-75661466;75659390-75661465	75659261-75659389;75661466-75661588	75659390-75661465	http://genome.ucsc.edu/cgi-bin/hgTracks?db=mm10&position=chr2%3A75661588-75659261
Max	ENSMUSG00000059436.12	ENSMUSG00000059436.12:t:76937269-76938755	0.11859903256884968;-0.05556079347115478;-0.03329282375655321;0.010887251000529518;-0.024341517468071706	0.5923752753637291;0.20119870286985353;0.007937393793240016;0.0006162230922331668;0.07425892533840177	7.697807341967806e-07;5.188615577855771e-06;0.00019831686817850525;0.0010881804453662693;1.3545929533176349e-05	0.361;0.223;0.065;0.031;0.319	0.505;0.145;0.023;0.049;0.279	t|1e1.1o1|1e2.1o3|1e2.2o3|1e2.3o3|i	TRUE	FALSE	TRUE	5	3	1;0;0;0;0	chr12	-	76938755-76939967;76938755-76939430;76938755-76939426;76938755-76939414;76938756-76939413	76937269-76938755;76939414-76939514;76939967-76940090	76938756-76939413	http://genome.ucsc.edu/cgi-bin/hgTracks?db=mm10&position=chr12%3A76940090-76937269
Chpt1	ENSMUSG00000060002.14	ENSMUSG00000060002.14:s:88488382-88488523	-0.10303255583854332;0.004122259861218919;0.06804935138752218	0.5104402025975199;0.003651994523730006;0.3138921584386717	6.188901256298784e-05;0.0011064379777598506;0.00010904328327310253	0.176;0.007;0.817	0.034;0.034;0.932	s|1e1.1o1|1e2.1o1|1e3.1o1	FALSE	FALSE	TRUE	3	4	1;1;1	chr10	-	88487262-88488382;88486011-88488382;88482315-88488382	88482231-88482315;88485593-88486011;88487042-88487262;88488382-88488523		http://genome.ucsc.edu/cgi-bin/hgTracks?db=mm10&position=chr10%3A88488523-88482231
Rai1	ENSMUSG00000062115.15	ENSMUSG00000062115.15:t:60193939-60194032	-0.11777193311427693;0.04031166099255064;0.029233133467048734	0.5409757522562139;0.21494324905953938;0.17794723695536183	9.814263717267124e-07;3.6901330540128896e-06;4.64171727754259e-06	0.239;0.438;0.317	0.059;0.541;0.399	t|1e1.1o1|1e2.2o3|i	FALSE	FALSE	TRUE	3	3	1;1;0	chr11	+	60140370-60193939;60190622-60193939;60192026-60193938	60140082-60140370;60185096-60192025;60193939-60194032	60192026-60193938	http://genome.ucsc.edu/cgi-bin/hgTracks?db=mm10&position=chr11%3A60194032-60140082
Cebpzos	ENSMUSG00000062691.10	ENSMUSG00000062691.10:t:78918357-78918472	0.11472291424017665;-0.11302236494773263;-0.016944134084407265;0.01617206415612733	0.524641802262698;0.5070210280025321;0.02550277791547731;0.0559228577969157	9.87860845911518e-07;1.0575813950142177e-06;3.995792916200447e-05;1.6669325016843706e-05	0.218;0.612;0.075;0.093	0.400;0.424;0.044;0.130	t|1e1.1o2|1e1.2o2|1e2.1o1|i	TRUE	FALSE	TRUE	4	3	1;1;1;0	chr17	+	78916525-78918357;78916693-78918357;78917060-78918357;78917061-78918356	78916500-78916693;78916700-78917060;78918357-78918472	78917061-78918356	http://genome.ucsc.edu/cgi-bin/hgTracks?db=mm10&position=chr17%3A78918472-78916500
Zfp936	ENSMUSG00000064194.10	ENSMUSG00000064194.10:s:43187493-43187700	-0.000406407028668018;-0.023841746974403638;0.1366302495533463;-0.07935521560453045	0.0010368120037177152;0.09690776616437859;0.5540520001194258;0.3575614646692338	6.512259507251983e-05;9.429803122795732e-06;9.841132844997172e-07;1.9654101159893855e-06	0.009;0.122;0.195;0.673	0.007;0.066;0.438;0.489	s|1e1.1o1|1e2.1o1|2e3.1o1|i	TRUE	FALSE	TRUE	4	4	1;1;0;0	chr7	+	43187553-43189043;43187553-43189302;43187700-43187728;43187701-43189042	43187493-43187700;43187728-nan;43189043-43189150;43189302-43192109	43187701-43189042	http://genome.ucsc.edu/cgi-bin/hgTracks?db=mm10&position=chr7%3A43192109-43187493
Hnrnpr	ENSMUSG00000066037.14	ENSMUSG00000066037.14:s:136310942-136311089	-0.018996485323084636;0.1655703469326211;-0.09611981303549079	0.1131935841139246;0.7435139104427793;0.44438003124182723	0.0002349554289579059;5.274766342824779e-05;9.801779294393853e-05	0.318;0.185;0.495	0.266;0.402;0.331	s|1e1.1o2|1e1.2o2|1e2.1o1	FALSE	TRUE	TRUE	3	3	1;1;1	chr4	+	136311089-136314087;136311089-136314090;136311089-136316361	136310942-136311089;136314087-136314255;136316361-136316484		http://genome.ucsc.edu/cgi-bin/hgTracks?db=mm10&position=chr4%3A136316484-136310942
Flnc	ENSMUSG00000068699.12	ENSMUSG00000068699.12:t:29453199-29453298	0.133410518886841;-0.1334105418255476	0.5416359792623492;0.5416362386131849	0.00010212492547653773;0.00010213120685864663	0.244;0.756	0.484;0.516	t|1e1.1o1|1e2.1o1	FALSE	FALSE	TRUE	2	3	1;1	chr6	+	29452380-29453199;29452897-29453199	29452133-29452380;29452799-29452897;29453199-29453298		http://genome.ucsc.edu/cgi-bin/hgTracks?db=mm10&position=chr6%3A29453298-29452133
Tia1	ENSMUSG00000071337.11	ENSMUSG00000071337.11:t:86424345-86424634	0.04437569198808178;-0.14283921620718987;0.06495958280269061	0.19903520257840798;0.6080383873338114;0.3040446691681851	4.220802409006519e-06;7.532413265343152e-07;2.3530618931746905e-06	0.159;0.506;0.336	0.253;0.282;0.468	t|1e1.1o1|1e2.2o2|i	FALSE	FALSE	TRUE	3	3	1;1;0	chr6	+	86420411-86424345;86423671-86424345;86423864-86424344	86419897-86420411;86423606-86423671;86424345-86424634	86423864-86424344	http://genome.ucsc.edu/cgi-bin/hgTracks?db=mm10&position=chr6%3A86424634-86419897
Csnk1g3	ENSMUSG00000073563.2	ENSMUSG00000073563.2:s:53948048-53948154	0.14204106522982735;-0.14204108028235649	0.6265839603152319;0.6265842371531671	7.450757182876633e-05;7.451312082140671e-05	0.162;0.838	0.365;0.635	s|1e1.1o1|1e2.1o1	FALSE	FALSE	TRUE	2	3	1;0	chr18	+	53948154-53948645;53948154-53953245	53948048-53948154;53948645-53948668;53953245-53955684		http://genome.ucsc.edu/cgi-bin/hgTracks?db=mm10&position=chr18%3A53955684-53948048
Csnk1g3	ENSMUSG00000073563.2	ENSMUSG00000073563.2:t:53953245-53955684	-0.15188559465100285;0.1518856021610184	0.7286335199769148;0.7286333068998003	4.703438724051878e-05;4.703050178901831e-05	0.949;0.051	0.759;0.241	t|1e1.1o1|1e2.1o1	FALSE	FALSE	TRUE	2	3	0;1	chr18	+	53948154-53953245;53948668-53953245	53948048-53948154;53948645-53948668;53953245-53955684		http://genome.ucsc.edu/cgi-bin/hgTracks?db=mm10&position=chr18%3A53955684-53948048
Rc3h2	ENSMUSG00000075376.10	ENSMUSG00000075376.10:s:37422767-37422903	-0.028030845359615583;-0.12367004776229278;0.1548249159112464	0.16814423672452194;0.6307539260232413;0.6329162625583568	4.972994735119585e-06;7.194292158674287e-07;7.122407781959272e-07	0.478;0.178;0.343	0.402;0.008;0.590	s|1e1.1o1|1e2.3o4|i	FALSE	FALSE	TRUE	3	3	1;1;0	chr2	-	37419467-37422767;37414812-37422767;37419468-37422766	37413532-37417010;37419432-37419467;37422767-37422903	37419468-37422766	http://genome.ucsc.edu/cgi-bin/hgTracks?db=mm10&position=chr2%3A37422903-37413532
Rad54b	ENSMUSG00000078773.11	ENSMUSG00000078773.11:s:11569821-11569932	-0.04897065745986828;-0.05581267508001822;0.13594221872837178	0.21485374449498978;0.2536010152570034;0.5874678558982471	0.00015435552872211655;0.00014067634978010002;8.206423634469877e-05	0.187;0.218;0.594	0.085;0.105;0.810	s|1e1.1o1|1e2.1o1|1e3.1o1	FALSE	FALSE	TRUE	3	4	1;1;1	chr4	+	11569932-11578634;11569932-11583677;11569932-11593621	11569821-11569932;11578634-11578957;11583677-11585744;11593621-11593815		http://genome.ucsc.edu/cgi-bin/hgTracks?db=mm10&position=chr4%3A11593815-11569821
Rad54b	ENSMUSG00000078773.11	ENSMUSG00000078773.11:s:11612372-11612438	0.2002859243884826;-0.20028596935235307	0.8084148251224327;0.8084150401653148	5.004827724466908e-05;5.0052404483635904e-05	0.576;0.424	0.829;0.171	s|1e1.1o1|1e2.1o1	FALSE	FALSE	TRUE	2	3	1;0	chr4	+	11612438-11612618;11612438-11615443	11612372-11612438;11612618-11612818;11615443-11615805		http://genome.ucsc.edu/cgi-bin/hgTracks?db=mm10&position=chr4%3A11615805-11612372
BC065397	ENSMUSG00000087368.7	ENSMUSG00000087368.7:t:136758101-136758196	-0.055090629110826246;-0.028760035092504833;0.12753875803126102	0.18525703582732567;0.1551553179963419;0.6242176417084695	5.581418243583158e-06;5.544071861818267e-06;7.358350052414091e-07	0.124;0.863;0.012	0.009;0.792;0.198	t|1e1.1o1|1e2.1o1|i	FALSE	FALSE	TRUE	3	3	1;1;0	chrX	+	136747448-136758101;136756620-136758101;136756621-136758100	136747323-136747448;136756494-136756620;136758101-136758196	136756621-136758100	http://genome.ucsc.edu/cgi-bin/hgTracks?db=mm10&position=chrX%3A136758196-136747323
2610021A01Rik	ENSMUSG00000091474.2	ENSMUSG00000091474.2:t:41611676-41611925	0.120356894274847;-0.12035690371354799	0.5807206210353264;0.5807208241310788	6.584901373770822e-05;6.58545361256202e-05	0.631;0.369	0.795;0.205	t|1e1.1o1|1e2.2o2	FALSE	FALSE	TRUE	2	3	1;1	chr7	+	41599400-41611676;41603534-41611676	41599230-41599400;41603436-41603534;41611676-41611925		http://genome.ucsc.edu/cgi-bin/hgTracks?db=mm10&position=chr7%3A41611925-41599230
Gm21992	ENSMUSG00000096370.8	ENSMUSG00000096370.8:t:4785152-4785567	-2.422834818671957e-06;-0.16629307323107467;0.16671493424680764	1.0167915915776937e-08;0.7953916167154025;0.7968061332830385	0.0320253476823017;2.6761350935267103e-07;2.6513084550763975e-07	0.003;0.455;0.542	0.002;0.268;0.729	t|1e1.1o1|1e2.2o2|i	FALSE	FALSE	TRUE	3	3	1;1;0	chr19	-	4785567-4811172;4785567-4787361;4785568-4787360	4785152-4785567;4787361-4788042;4811172-4811612	4785568-4787360	http://genome.ucsc.edu/cgi-bin/hgTracks?db=mm10&position=chr19%3A4811612-4785152
Pvt1	ENSMUSG00000097039.8	ENSMUSG00000097039.8:t:62242174-62242301	-0.027409908964579267;0.09416559870654252;-0.10538288809002805;0.00036230925578568864;0.00036230925578568864;0.008726447408670766	0.10295954248916281;0.4238988832667404;0.4890382513624586;0.0006562921982241869;0.0006562921982241869;0.016108891822051236	0.0002485821570340496;0.00011638526205086375;9.094487010785635e-05;0.0010750574168585658;0.0010750574168585658;0.0004977501099300763	0.110;0.610;0.267;0.004;0.004;0.004	0.050;0.792;0.093;0.007;0.007;0.050	t|1e1.1o1|1e2.1o1|1e3.1o1|1e4.1o1|1e5.1o1|1e6.1o1	FALSE	FALSE	TRUE	6	7	1;1;1;1;1;1	chr15	+	62149352-62242174;62175548-62242174;62175926-62242174;62178272-62242174;62218331-62242174;62222903-62242174	62149239-62149352;62175467-62175548;62175828-62175926;62178175-62178272;62218223-62218331;62222603-62222903;62242174-62242301		http://genome.ucsc.edu/cgi-bin/hgTracks?db=mm10&position=chr15%3A62242301-62149239
Spg7	ENSMUSG00000000738.18	ENSMUSG00000000738.18:t:123066473-123066575	7.71352376488368e-06;-0.13441918277317577;0.05988657531780085;0.04645224216406895	1.0922123804802166e-07;0.6654817546114498;0.1381272348203848;0.1723720882324388	0.005762460002277588;5.464365139262739e-07;1.2373720469675383e-05;5.57273815049962e-06	0.002;0.801;0.009;0.188	0.002;0.622;0.099;0.271	t|1e1.1o1|1e2.1o1|1e3.1o1|i	FALSE	FALSE	TRUE	4	4	1;1;0;0	chr8	+	123063034-123066473;123065709-123066473;123066359-123066473;123065710-123066472	nan-123066359;123062942-123063034;123065179-123065709;123066473-123066575	123065710-123066472	http://genome.ucsc.edu/cgi-bin/hgTracks?db=mm10&position=chr8%3A123066575-123062942
Spg7	ENSMUSG00000000738.18	ENSMUSG00000000738.18:t:123080409-123080810	0.004958487643000938;-0.10416401002560975;0.0833672843512821	0.0033622006583527825;0.45671944823514676;0.3764470727997526	7.264058307731094e-05;1.3064905141080274e-06;1.7537093696794875e-06	0.007;0.613;0.381	0.032;0.415;0.551	t|1e1.1o1|1e2.2o2|i	FALSE	FALSE	TRUE	3	3	1;1;0	chr8	+	123079539-123080637;123080131-123080637;123080132-123080408	123079414-123079539;123079969-123080131;123080409-123080810	123080132-123080408	http://genome.ucsc.edu/cgi-bin/hgTracks?db=mm10&position=chr8%3A123080810-123079414
Spg7	ENSMUSG00000000738.18	ENSMUSG00000000738.18:t:123087238-123087452	0.16283661194479138;-0.22195661318445847;0.01795383314340536	0.7475465069332419;0.9824933738595544;0.06020494198108948	3.700073013558614e-07;6.691300180605708e-09;1.596940446581263e-05	0.619;0.265;0.117	0.828;0.017;0.154	t|1e1.1o1|1e2.1o1|i	FALSE	FALSE	TRUE	3	3	1;1;0	chr8	+	123080810-123087328;123083943-123087328;123083944-123087237	123080409-123080810;123083822-123083943;123087238-123087452	123083944-123087237	http://genome.ucsc.edu/cgi-bin/hgTracks?db=mm10&position=chr8%3A123087452-123080409
Npepps	ENSMUSG00000001441.13	ENSMUSG00000001441.13:t:97257378-97258351	0.15168211451909064;-0.15168209387526319	0.8271091465318474;0.8271090139974888	1.343606267080251e-05;1.3437317189834985e-05	0.813;0.187	0.985;0.015	t|1e1.1o1|1e2.1o1	FALSE	FALSE	TRUE	2	3	1;1	chr11	-	97258351-97267595;97258351-97263896	97257378-97258351;97263896-97264026;97267595-97267679		http://genome.ucsc.edu/cgi-bin/hgTracks?db=mm10&position=chr11%3A97267679-97257378
Foxm1	ENSMUSG00000001517.14	ENSMUSG00000001517.14:s:128370957-128371370	-0.11716737490787202;0.012731594512430559;0.10781279246190491;-0.006061359786507672	0.5545110674560434;0.0009993250771877704;0.5243345537733;0.036339171795452166	8.940112700139835e-07;0.0006780033446709376;1.0677805353043402e-06;2.5674735711245233e-05	0.579;0.021;0.187;0.218	0.408;0.048;0.324;0.209	s|1e1.1o1|1e2.1o2|1e2.2o2|i	FALSE	TRUE	TRUE	4	3	1;1;1;0	chr6	+	128371085-128371968;128371085-128372531;128371085-128372534;128371371-128371967	128370957-128371370;128371968-128372170;128372531-128372603	128371371-128371967	http://genome.ucsc.edu/cgi-bin/hgTracks?db=mm10&position=chr6%3A128372603-128370957
Dgcr2	ENSMUSG00000003166.19	ENSMUSG00000003166.19:s:17859404-17859526	-0.14161728009195235;0.05335281584114572;0.05455729489954926	0.6839796208801302;0.2184979285203205;0.2119134103723915	4.986957629071753e-07;4.019777869323712e-06;4.461913481549392e-06	0.546;0.293;0.153	0.361;0.390;0.251	s|1e1.1o2|1e1.2o2|i	FALSE	TRUE	FALSE	3	2	1;1;1	chr16	-	17858579-17859404;17858570-17859404;17858580-17859403	17858360-17858579;17859404-17859526	17858580-17859403	http://genome.ucsc.edu/cgi-bin/hgTracks?db=mm10&position=chr16%3A17859526-17858360
Brd8	ENSMUSG00000003778.14	ENSMUSG00000003778.14:s:34611132-34611268	-0.1285627812520353;0.1285628095886585	0.6974396145868023;0.6974396013912697	2.9934098126571662e-05;2.993131613959007e-05	0.855;0.145	0.714;0.286	s|1e1.1o1|1e2.1o1	FALSE	FALSE	TRUE	2	3	1;1	chr18	-	34610628-34611132;34609949-34611132	34609805-34609949;34610262-34610628;34611132-34611268		http://genome.ucsc.edu/cgi-bin/hgTracks?db=mm10&position=chr18%3A34611268-34609805
Brd8	ENSMUSG00000003778.14	ENSMUSG00000003778.14:t:34609805-34609949	0.16771232910962197;-0.1677122895110117	0.7946016197244927;0.7946016500314995	3.834353275016254e-05;3.834690823911746e-05	0.575;0.425	0.773;0.227	t|1e1.2o2|1e2.1o2	FALSE	FALSE	TRUE	2	3	1;1	chr18	-	34609949-34611132;34609949-34610410	34609805-34609949;34610262-34610628;34611132-34611268		http://genome.ucsc.edu/cgi-bin/hgTracks?db=mm10&position=chr18%3A34611268-34609805
Dtx2	ENSMUSG00000004947.15	ENSMUSG00000004947.15:s:136019558-136021858	-0.00018819345631471157;-0.13088323353799486;0.03624372794316924;0.08692217747625683	0.00028516446030302196;0.5494873703584182;0.19345469169271157;0.37466456136731197	0.00012711858149694333;9.586471241274097e-07;4.202153039672973e-06;2.525735924767991e-06	0.007;0.703;0.283;0.007	0.006;0.476;0.369;0.142	s|1e1.1o1|1e2.1o1|1e3.1o2|i	FALSE	FALSE	TRUE	4	4	1;1;1;0	chr5	+	136021858-136023669;136021858-136026470;136021858-136028499;136021859-136023668	136019558-136021858;136023669-136023743;136026470-136026607;136028499-136028572	136021859-136023668	http://genome.ucsc.edu/cgi-bin/hgTracks?db=mm10&position=chr5%3A136028572-136019558
Senp3	ENSMUSG00000005204.12	ENSMUSG00000005204.12:t:69680143-69680850	0.0024826265543835078;-0.11792282298162629;0.09871001407960923	0.00012147782269389397;0.5927388490018809;0.4762673487825973	0.000992756885806797;8.138608700303251e-07;1.3806142493780294e-06	0.011;0.838;0.152	0.029;0.691;0.280	t|1e1.1o1|1e2.1o1|i	FALSE	FALSE	TRUE	3	3	1;1;0	chr11	-	69680850-69681989;69680850-69681663;69680851-69681662	69680143-69680850;69681663-69681846;69681989-69682084	69680851-69681662	http://genome.ucsc.edu/cgi-bin/hgTracks?db=mm10&position=chr11%3A69682084-69680143
Kctd20	ENSMUSG00000005936.18	ENSMUSG00000005936.18:s:28952599-28952757	0.008705178617039655;0.1731176586574209;-0.204615783692213	0.007582579493207972;0.7762310405007056;0.8312555287272935	6.424310725614002e-05;3.056499937190366e-07;2.468653090836881e-07	0.013;0.052;0.935	0.045;0.278;0.677	s|1e1.1o1|1e2.1o1|i	FALSE	FALSE	TRUE	3	3	1;1;0	chr17	+	28952757-28957879;28952757-28961414;28952758-28953215	28952599-28952757;28957879-28958057;28961414-28961687	28952758-28953215	http://genome.ucsc.edu/cgi-bin/hgTracks?db=mm10&position=chr17%3A28961687-28952599
Kctd20	ENSMUSG00000005936.18	ENSMUSG00000005936.18:t:28961414-28961687	-1.694764964670759e-06;-0.118630263360643;0.05652600894553794;-6.970194978700302e-05;0.036482813136585336;0.0057412372249919215	8.337532041432676e-09;0.5748772505290978;0.08932735229796748;7.373132707130445e-07;0.14242258685140272;0.018885284162537857	0.02845201369133521;8.204868081618244e-07;2.1987345160870935e-05;0.006439602431749125;6.472301972326039e-06;4.5650175881983834e-05	0.001;0.452;0.010;0.010;0.391;0.135	0.001;0.302;0.091;0.007;0.462;0.145	t|1e1.1o1|1e2.1o1|1e3.1o1|1e4.1o1|1e5.1o1|i	FALSE	FALSE	TRUE	6	6	1;1;1;1;1;0	chr17	+	28952023-28961414;28952569-28961414;28952757-28961414;28953343-28961414;28958057-28961414;28958058-28961413	28951950-28952023;28952436-28952569;28952599-28952757;28953216-28953343;28957879-28958057;28961414-28961687	28958058-28961413	http://genome.ucsc.edu/cgi-bin/hgTracks?db=mm10&position=chr17%3A28961687-28951950
Brf1	ENSMUSG00000011158.7	ENSMUSG00000011158.7:s:112986459-na	-0.18176523070786715;0.1817652181240653	0.8054518068514966;0.8054517603130376	3.7705216341721304e-05;3.770192838149387e-05	0.262;0.738	0.020;0.980	s|1e1.1o1|1e2.1o1	FALSE	FALSE	TRUE	2	3	0;0	chr12	-	112983849-112986459;112979757-112986459	nan-112983849;112979685-112979757;112986459-nan		http://genome.ucsc.edu/cgi-bin/hgTracks?db=mm10&position=chr12%3A112986469-112979685
Camta1	ENSMUSG00000014592.19	ENSMUSG00000014592.19:t:151830418-151830536	-0.0053692981578494555;0.10316205967435932;-0.08592033766408028	0.0036738690148109482;0.48987850495332613;0.40445763528860323	0.001661060725592356;8.026435437515599e-05;9.319290421994086e-05	0.042;0.652;0.306	0.023;0.808;0.169	t|1e1.1o1|1e2.1o1|1e3.1o1	FALSE	FALSE	TRUE	3	4	1;1;0	chr4	-	151830536-151861625;151830536-151835814;151830536-151830676	151830418-151830536;151830676-nan;151835814-151835883;151861625-151861876		http://genome.ucsc.edu/cgi-bin/hgTracks?db=mm10&position=chr4%3A151861876-151830418
Mocs2	ENSMUSG00000015536.14	ENSMUSG00000015536.14:s:114818236-114818641	-0.09428677648693691;0.10167575676020556;-0.0005601107416469578	0.44811337449006095;0.48697957416086474;0.0015662055755847203	8.979808353370977e-05;7.938973364325988e-05;0.0010488525479612765	0.933;0.054;0.013	0.773;0.217;0.010	s|1e1.1o1|1e2.1o1|2e3.1o1	TRUE	FALSE	TRUE	3	4	1;1;1	chr13	+	114818323-114819336;114818323-114820802;114818641-114819336	114818236-114818641;114819336-114819457;114820802-114821988		http://genome.ucsc.edu/cgi-bin/hgTracks?db=mm10&position=chr13%3A114821988-114818236
Mocs2	ENSMUSG00000015536.14	ENSMUSG00000015536.14:t:114820802-114821988	0.11352245421694353;-0.11352248671419427	0.5453278186851029;0.5453282447237573	6.81948323971093e-05;6.820047251832051e-05	0.046;0.954	0.214;0.786	t|1e1.1o2|1e2.1o1	FALSE	FALSE	TRUE	2	3	1;1	chr13	+	114818323-114820802;114819457-114820802	114818236-114818641;114819336-114819457;114820802-114821988		http://genome.ucsc.edu/cgi-bin/hgTracks?db=mm10&position=chr13%3A114821988-114818236
Nbr1	ENSMUSG00000017119.19	ENSMUSG00000017119.19:s:101571902-101571977	-0.09454224219530247;0.11558701844367025;-0.005514656857632188	0.45187643603706273;0.589268295432032;0.025360679103944225	1.41579979950901e-06;8.111343824949113e-07;3.584789711452707e-05	0.600;0.167;0.235	0.466;0.305;0.227	s|1e1.2o2|1e2.1o1|i	FALSE	FALSE	TRUE	3	3	1;1;0	chr11	+	101571977-101572462;101571977-101572808;101571978-101572226	101571902-101571977;101572227-101572572;101572808-101572972	101571978-101572226	http://genome.ucsc.edu/cgi-bin/hgTracks?db=mm10&position=chr11%3A101572972-101571902
Nbr1	ENSMUSG00000017119.19	ENSMUSG00000017119.19:t:101572808-101572972	0.20517238225556964;-0.18136568125784241;-0.007698577380488252	0.9352117203358327;0.8510973838287285;0.031499105689320656	5.6447763430195055e-08;1.745477218317859e-07;2.957878189191465e-05	0.188;0.592;0.219	0.414;0.385;0.205	t|1e1.1o1|1e2.1o1|i	FALSE	FALSE	TRUE	3	3	1;1;0	chr11	+	101571977-101572808;101572572-101572808;101572573-101572807	101571902-101571977;101572227-101572572;101572808-101572972	101572573-101572807	http://genome.ucsc.edu/cgi-bin/hgTracks?db=mm10&position=chr11%3A101572972-101571902
Cyth3	ENSMUSG00000018001.18	ENSMUSG00000018001.18:t:143701319-143701431	0.10864166140042453;-0.10311625351235261;0.00599489898470332	0.514266646883281;0.47014553596276615;0.05695981233176246	1.2951655527527881e-06;1.2239828929283547e-06;1.6151697640631735e-05	0.009;0.902;0.088	0.177;0.721;0.103	t|1e1.3o3|1e2.1o1|i	FALSE	FALSE	TRUE	3	3	0;1;0	chr5	+	143692666-143701319;143697796-143701319;143697797-143701318	143692548-143692666;143697716-143697796;143701319-143701431	143697797-143701318	http://genome.ucsc.edu/cgi-bin/hgTracks?db=mm10&position=chr5%3A143701431-143692548
Ict1	ENSMUSG00000018858.15	ENSMUSG00000018858.15:s:115406551-115406587	0.15655607409308583;0.006840105637703581;-0.21339098200474593	0.6141127170095141;0.04808525880370024;0.8528464592050681	8.075011019023984e-07;1.554528897740326e-05;2.1335431554803108e-07	0.643;0.053;0.304	0.907;0.074;0.019	s|1e1.1o1|1e2.1o1|i	FALSE	FALSE	TRUE	3	3	1;1;0	chr11	+	115406587-115409480;115406587-115410060;115406588-115409479	115406551-115406587;115409480-115409539;115410060-115410142	115406588-115409479	http://genome.ucsc.edu/cgi-bin/hgTracks?db=mm10&position=chr11%3A115410142-115406551
Ict1	ENSMUSG00000018858.15	ENSMUSG00000018858.15:t:115409480-115409539	0.0008964353956306148;0.0008964353956306148;0.20362464323317994;-0.22638989819178762	0.0037594240929543434;0.0037594240929543434;0.7724981728084969;0.8772028525733506	3.1991049096014024e-05;3.1991049096014024e-05;3.991817907104088e-07;1.7915548666813663e-07	0.010;0.010;0.666;0.313	0.015;0.015;0.956;0.015	t|1e1.2o3|1e1.3o3|1e2.1o1|i	TRUE	FALSE	TRUE	4	3	1;1;1;0	chr11	+	115403960-115409480;115404087-115409480;115406587-115409480;115406588-115409479	115403752-115404087;115406551-115406587;115409480-115409539	115406588-115409479	http://genome.ucsc.edu/cgi-bin/hgTracks?db=mm10&position=chr11%3A115409539-115403752
Rev3l	ENSMUSG00000019841.15	ENSMUSG00000019841.15:t:39851867-39852073	0.08371064345634703;-0.13753092687744217;0.010690528339339932	0.38321010473373146;0.6865308259009746;0.0729819896074272	1.6948728759338602e-06;5.005346160880109e-07;1.2865697196606796e-05	0.595;0.228;0.175	0.748;0.052;0.199	t|1e1.1o1|1e2.1o1|i	FALSE	FALSE	TRUE	3	3	1;1;0	chr10	+	39848083-39851867;39851403-39851867;39851404-39851866	39847975-39848083;39851277-39851403;39851867-39852073	39851404-39851866	http://genome.ucsc.edu/cgi-bin/hgTracks?db=mm10&position=chr10%3A39852073-39847975
Ddx50	ENSMUSG00000020076.6	ENSMUSG00000020076.6:s:62651025-62651218	-0.08928608899885584;0.10039863153126553;-0.011636707645582752	0.42045860309437694;0.48336756876124637;0.02713347071226121	1.7722172176437567e-06;1.202542760853141e-06;3.451216576155769e-05	0.209;0.668;0.121	0.087;0.814;0.100	s|1e1.1o1|1e2.1o1|i	FALSE	FALSE	TRUE	3	3	0;1;0	chr10	-	62647643-62651025;62647201-62651025;62647644-62651024	62646914-62647201;62647534-62647643;62651025-62651218	62647644-62651024	http://genome.ucsc.edu/cgi-bin/hgTracks?db=mm10&position=chr10%3A62651218-62646914
Ddx50	ENSMUSG00000020076.6	ENSMUSG00000020076.6:t:62646914-62647201	0.1431585193956878;-0.11325598202054843;-0.020749270999243626	0.6891347405205238;0.5715363701803234;0.07684918699212658	4.793853863522456e-07;8.826363758762668e-07;1.255239831121635e-05	0.486;0.293;0.221	0.667;0.149;0.184	t|1e1.1o1|1e2.1o1|i	FALSE	FALSE	TRUE	3	3	1;0;0	chr10	-	62647201-62651025;62647201-62647534;62647202-62647533	62646914-62647201;62647534-62647643;62651025-62651218	62647202-62647533	http://genome.ucsc.edu/cgi-bin/hgTracks?db=mm10&position=chr10%3A62651218-62646914
Sptbn1	ENSMUSG00000020315.18	ENSMUSG00000020315.18:t:30159294-30159445	0.13108414694990558;-0.13108417312974016	0.6882945394522644;0.6882947548328369	3.6661419172252843e-05;3.6664792165685967e-05	0.335;0.665	0.484;0.516	t|1e1.1o2|1e2.1o1	FALSE	FALSE	TRUE	2	3	1;1	chr11	-	30159445-30219579;30159445-30197724	30159294-30159445;30197724-30198257;30216659-30219772		http://genome.ucsc.edu/cgi-bin/hgTracks?db=mm10&position=chr11%3A30219772-30159294
Myo19	ENSMUSG00000020527.14	ENSMUSG00000020527.14:s:84895268-84895364	0.13352445747560046;-0.1335245134167612	0.6212367408143633;0.621237154946662	6.530284355250751e-05;6.53081953848611e-05	0.688;0.312	0.875;0.125	s|1e1.1o1|1e2.1o1	FALSE	FALSE	TRUE	2	3	1;1	chr11	+	84895364-84895478;84895364-84897121	84895268-84895364;84895478-84895554;84897121-84897211		http://genome.ucsc.edu/cgi-bin/hgTracks?db=mm10&position=chr11%3A84897211-84895268
Nbas	ENSMUSG00000020576.9	ENSMUSG00000020576.9:s:13441467-13441580	0.2081150084027698;-0.20811497503915882	0.6796155539577196;0.6796157322717243	9.665981236070542e-05;9.666556132292836e-05	0.238;0.762	0.575;0.425	s|1e1.1o2|1e1.2o2	FALSE	TRUE	FALSE	2	2	0;1	chr12	+	13441580-13441859;13441580-13441862	13441467-13441580;13441859-13441946		http://genome.ucsc.edu/cgi-bin/hgTracks?db=mm10&position=chr12%3A13441946-13441467
Itsn2	ENSMUSG00000020640.9	ENSMUSG00000020640.9:s:4673416-4673607	0.2187199489529882;-0.21871992147764424	0.8218770591647431;0.8218771595317104	5.8212618865731425e-05;5.8216949429090725e-05	0.109;0.891	0.388;0.612	s|1e1.1o1|1e2.1o1	FALSE	FALSE	TRUE	2	3	0;1	chr12	+	4673607-4676211;4673607-4697142	4673416-4673607;4676211-nan;4697142-4697263		http://genome.ucsc.edu/cgi-bin/hgTracks?db=mm10&position=chr12%3A4697263-4673416
Polg2	ENSMUSG00000020718.12	ENSMUSG00000020718.12:s:106778959-106779537	0.0034483099349899896;-0.13506083361303012;0.11353229878097218	0.0036803506344991067;0.5577351401231272;0.4883761508019755	0.0011486028627485656;9.634286397397496e-05;0.00010617305321201226	0.011;0.662;0.327	0.033;0.434;0.534	s|1e1.1o1|1e2.1o1|2e2.1o1	TRUE	FALSE	TRUE	3	3	1;1;1	chr11	-	106778807-106779084;106777561-106779084;106777561-106778959	106777435-106777561;106778717-106778807;106778959-106779537		http://genome.ucsc.edu/cgi-bin/hgTracks?db=mm10&position=chr11%3A106779537-106777435
Unk	ENSMUSG00000020770.13	ENSMUSG00000020770.13:s:116053016-116053158	0.16356921057671214;-0.16356919535672004	0.6189257039522809;0.6189259279237055	9.503955299110939e-05;9.504548088545839e-05	0.247;0.753	0.521;0.479	s|1e1.2o2|2e1.2o2	TRUE	FALSE	FALSE	2	2	1;1	chr11	+	116053119-116053490;116053158-116053490	116053016-116053158;116053295-116053690		http://genome.ucsc.edu/cgi-bin/hgTracks?db=mm10&position=chr11%3A116053690-116053016
Pcnx	ENSMUSG00000021140.8	ENSMUSG00000021140.8:t:81946931-81947021	-0.2724837005905836;0.272483663371218	0.9343322024352305;0.9343321281715771	3.57359972853466e-05;3.573305521481387e-05	0.780;0.220	0.467;0.533	t|1e1.1o1|1e2.1o1	FALSE	FALSE	TRUE	2	3	0;1	chr12	+	81919380-81946931;81933715-81946931	81917665-81919380;81933531-81933715;81946931-81947021		http://genome.ucsc.edu/cgi-bin/hgTracks?db=mm10&position=chr12%3A81947021-81917665
Erbin	ENSMUSG00000021709.14	ENSMUSG00000021709.14:t:103823314-103823406	-0.18504149431621236;0.11788275131112215;0.0190306372998815	0.7843421525052696;0.5183081990158412;0.10271954208521485	3.32558571458641e-07;1.0297637022304088e-06;8.99513317068057e-06	0.375;0.451;0.175	0.131;0.656;0.218	t|1e1.1o1|1e2.1o1|i	FALSE	FALSE	TRUE	3	3	1;1;0	chr13	-	103823406-103833498;103823406-103824720;103823407-103824719	103823314-103823406;103824720-103824926;103833498-103835028	103823407-103824719	http://genome.ucsc.edu/cgi-bin/hgTracks?db=mm10&position=chr13%3A103835028-103823314
Otx2	ENSMUSG00000021848.15	ENSMUSG00000021848.15:t:48662444-48662872	0.1319535432402798;-0.00040291596601355376;-0.14088473570844218;-0.004523511048747199	0.5983788073642442;0.0001484567679856254;0.7008178641273329;0.04825871530630964	7.587837133642876e-07;0.0001309394061400626;4.805299297361287e-07;1.9188649391432833e-05	0.648;0.006;0.212;0.135	0.844;0.002;0.031;0.122	t|1e1.1o1|1e2.1o1|1e3.1o1|i	FALSE	FALSE	TRUE	4	4	1;1;1;0	chr14	-	48662659-48667200;48662659-48665265;48662659-48664979;48662873-48664978	48662444-48662872;48664979-48665246;48665265-48665521;48667200-48667273	48662873-48664978	http://genome.ucsc.edu/cgi-bin/hgTracks?db=mm10&position=chr14%3A48667273-48662444
Zdhhc20	ENSMUSG00000021969.7	ENSMUSG00000021969.7:s:57839090-57839205	-0.06230021752678369;0.1391419180705094;-0.017835203537616275	0.2899802653718171;0.6813039325340399;0.13968106942620223	2.5167551583882286e-06;4.829234804156184e-07;6.19367829868267e-06	0.496;0.064;0.441	0.360;0.250;0.392	s|1e1.1o1|1e2.1o1|i	FALSE	FALSE	TRUE	3	3	1;0;0	chr14	-	57837667-57839090;57836646-57839090;57837668-57839089	57832702-57836646;57837591-57837667;57839090-57839205	57837668-57839089	http://genome.ucsc.edu/cgi-bin/hgTracks?db=mm10&position=chr14%3A57839205-57832702
Dab2	ENSMUSG00000022150.16	ENSMUSG00000022150.16:t:6430954-6431107	-0.08000530600929082;0.10546819093945314;0.011475214730402292;-0.03144597278383426	0.3380758976699263;0.5293313291999197;0.010309024674653923;0.05119190025672333	2.9892819234378365e-06;1.0638309179821382e-06;8.606646895385761e-05;2.2671802631935023e-05	0.217;0.474;0.135;0.165	0.117;0.609;0.158;0.115	t|1e1.1o1|1e2.1o2|1e3.1o1|i	FALSE	FALSE	TRUE	4	4	1;1;1;0	chr15	+	6424250-6430954;6424697-6430954;6429949-6430954;6429950-6430953	6424197-6424250;6424635-6425024;6429296-6429949;6430954-6431107	6429950-6430953	http://genome.ucsc.edu/cgi-bin/hgTracks?db=mm10&position=chr15%3A6431107-6424197
Pop1	ENSMUSG00000022325.14	ENSMUSG00000022325.14:s:34512732-34512851	-0.001385650313360295;0.10370720453081868;-0.09677986542059774	0.0012866307721700744;0.4479642368220107;0.42298925659393183	5.3730561604958815e-05;1.3799482062818585e-06;1.5066358893811582e-06	0.013;0.315;0.672	0.005;0.519;0.475	s|1e1.1o1|1e2.2o2|i	FALSE	FALSE	TRUE	3	3	1;1;0	chr15	+	34512851-34513090;34512851-34515842;34512852-34513089	34512732-34512851;34513090-34513179;34515790-34515957	34512852-34513089	http://genome.ucsc.edu/cgi-bin/hgTracks?db=mm10&position=chr15%3A34515957-34512732
Fam49b	ENSMUSG00000022378.13	ENSMUSG00000022378.13:s:63997898-63997969	-0.23265668615300034;0.23265670431155314	0.9153461956884964;0.9153461157302022	3.214902500781047e-05;3.214635077640655e-05	0.875;0.125	0.607;0.393	s|1e1.1o1|1e2.1o1	FALSE	FALSE	TRUE	2	3	1;0	chr15	-	63970968-63997898;63956682-63997898	63956600-63956682;63970930-63970968;63997898-63997969		http://genome.ucsc.edu/cgi-bin/hgTracks?db=mm10&position=chr15%3A63997969-63956600
Fam49b	ENSMUSG00000022378.13	ENSMUSG00000022378.13:t:63956600-63956682	0.14126767577160854;-0.14126769250011634	0.7583871462941381;0.7583873955099447	2.579428420990892e-05;2.579663615753791e-05	0.063;0.937	0.216;0.784	t|1e1.1o1|1e2.1o1	FALSE	FALSE	TRUE	2	3	0;1	chr15	-	63956682-63997898;63956682-63970930	63956600-63956682;63970930-63970968;63997898-63997969		http://genome.ucsc.edu/cgi-bin/hgTracks?db=mm10&position=chr15%3A63997969-63956600
Csnk1e	ENSMUSG00000022433.18	ENSMUSG00000022433.18:t:79438772-79439018	1.2485465241733435e-05;0.07352326047160679;0.002341538178000217;-0.20685822402308807;1.2485465241733435e-05;0.04224294298340531	4.836595951542737e-07;0.3333360438146584;0.0002545776185924077;0.9503424956951727;4.836595951542737e-07;0.1429428105702796	0.002140634642347143;2.1973298874222898e-06;0.00044311191745249065;3.694443617696663e-08;0.002140634642347143;7.018317725863976e-06	0.001;0.566;0.001;0.303;0.001;0.129	0.002;0.690;0.026;0.074;0.002;0.205	t|1e1.1o1|1e2.1o1|1e3.2o2|2e4.1o1|2e5.1o2|i	FALSE	TRUE	TRUE	6	6	1;1;1;1;1;0	chr15	-	79438859-79443547;79438859-79441928;79438859-79441221;79438855-79441928;79438855-79441761;79439019-79441220	79438772-79439018;79441221-79441818;79441928-79442002;79443547-79443919	79439019-79441220	http://genome.ucsc.edu/cgi-bin/hgTracks?db=mm10&position=chr15%3A79443919-79438772
Cep97	ENSMUSG00000022604.18	ENSMUSG00000022604.18:s:55924969-55925070	-0.010700097356109026;0.10297082394233043;-0.057516508218496826	0.02856505970756257;0.5108364661710526;0.2810269334283556	0.0004566904371500202;5.9302526082890585e-05;0.00012190249139820697	0.064;0.016;0.920	0.026;0.163;0.811	s|1e1.1o2|1e1.2o2|1e2.1o1	FALSE	TRUE	TRUE	3	3	1;1;1	chr16	-	55924850-55924969;55924679-55924969;55923040-55924969	55922927-55923040;55924361-55924850;55924969-55925070		http://genome.ucsc.edu/cgi-bin/hgTracks?db=mm10&position=chr16%3A55925070-55922927
Ildr1	ENSMUSG00000022900.14	ENSMUSG00000022900.14:s:36715501-36715620	0.10421976770215165;-0.10421985110698512	0.50778049406957;0.5077812620021619	6.390317940506622e-05;6.390895677466091e-05	0.026;0.974	0.166;0.834	s|1e1.1o1|2e1.1o1	TRUE	FALSE	FALSE	2	2	1;1	chr16	+	36715601-36716107;36715620-36716107	36715501-36715620;36716107-36717405		http://genome.ucsc.edu/cgi-bin/hgTracks?db=mm10&position=chr16%3A36717405-36715501
Map3k12	ENSMUSG00000023050.8	ENSMUSG00000023050.8:t:102505090-102505568	0.0031722418244382387;-0.00021471711734231082;-0.14142346089826413;0.1445943404329681	0.00956286039782498;0.00023265171305817816;0.6487480679115716;0.6887603288317165	0.0009998463752028397;0.0020564048671483093;6.410895326491861e-05;5.249669465517189e-05	0.035;0.007;0.895;0.063	0.047;0.005;0.695;0.254	t|1e1.1o1|1e2.1o1|1e3.1o2|1e4.1o2	FALSE	FALSE	TRUE	4	5	1;1;1;1	chr15	-	102505568-102516788;102505568-102509919;102505568-102509290;102505568-102508328	102505090-102505568;102506118-102508463;102509112-102509397;102509919-102510005;102516788-102516836		http://genome.ucsc.edu/cgi-bin/hgTracks?db=mm10&position=chr15%3A102516836-102505090
Agap3	ENSMUSG00000023353.14	ENSMUSG00000023353.14:s:24479631-24479789	-0.11363682900021671;0.10659804935747771;-0.00643775931780548	0.5389683602483463;0.48366742508522986;0.1462943192245813	6.984075039540016e-05;9.632044417045085e-05;0.00020761998592944142	0.177;0.147;0.676	0.009;0.333;0.658	s|1e1.1o2|1e2.1o1|1e3.1o1	FALSE	FALSE	TRUE	3	4	1;1;1	chr5	+	24479789-24480123;24479789-24482266;24479789-24483341	24479631-24479789;24480123-24480348;24482266-24483184;24483341-24483433		http://genome.ucsc.edu/cgi-bin/hgTracks?db=mm10&position=chr5%3A24483433-24479631
Agap3	ENSMUSG00000023353.14	ENSMUSG00000023353.14:t:24499658-24499812	0.042459528012518226;-0.1338614493024094;0.04914946458913397	0.22303987353784327;0.5724554351118768;0.23030530918229755	3.5310081703820995e-06;8.627176388831259e-07;3.429489382388018e-06	0.469;0.378;0.149	0.583;0.158;0.259	t|1e1.1o1|1e2.1o1|i	FALSE	FALSE	TRUE	3	3	1;1;0	chr5	+	24493126-24499658;24498207-24499658;24498208-24499657	24492958-24493126;24498070-24498207;24499658-24499812	24498208-24499657	http://genome.ucsc.edu/cgi-bin/hgTracks?db=mm10&position=chr5%3A24499812-24492958
Axin1	ENSMUSG00000024182.16	ENSMUSG00000024182.16:s:26189986-26190231	-0.3489992363272717;0.26498595843376477;0.02382602452649233	0.9605899018236965;0.885568853056254;0.13946803006714428	1.3012611843610244e-07;2.3420474707519512e-07;6.232783429288569e-06	0.602;0.176;0.225	0.221;0.495;0.281	s|1e1.1o1|1e2.1o1|i	FALSE	FALSE	TRUE	3	3	1;1;0	chr17	+	26190231-26192516;26190231-26193939;26190232-26192515	26189986-26190231;26192516-26192623;26193939-26194106	26190232-26192515	http://genome.ucsc.edu/cgi-bin/hgTracks?db=mm10&position=chr17%3A26194106-26189986
Sap130	ENSMUSG00000024260.13	ENSMUSG00000024260.13:s:31680369-31680671	-0.23388106647870893;0.23388104612724675	0.9387278113328055;0.938727732045773	2.357527694096806e-05;2.357326291250962e-05	0.646;0.354	0.386;0.614	s|1e1.1o2|1e1.2o2	FALSE	TRUE	FALSE	2	2	1;1	chr18	+	31680671-31682007;31680671-31682010	31680369-31680671;31682007-31682184		http://genome.ucsc.edu/cgi-bin/hgTracks?db=mm10&position=chr18%3A31682184-31680369
Tle4	ENSMUSG00000024642.16	ENSMUSG00000024642.16:s:14564389-14564451	0.16435335074478888;-0.16435338696449386	0.7944404457003719;0.7944407379784181	3.5149989289166095e-05;3.515313208324322e-05	0.718;0.282	0.902;0.098	s|1e1.1o1|1e2.1o2	FALSE	FALSE	TRUE	2	3	1;0	chr19	-	14544862-14564389;14517976-14564389	14517772-14517976;14544788-14544862;14564389-14564451		http://genome.ucsc.edu/cgi-bin/hgTracks?db=mm10&position=chr19%3A14564451-14517772
Tle4	ENSMUSG00000024642.16	ENSMUSG00000024642.16:t:14517772-14517976	-0.24372260770388982;0.058133462514491765;0.10999723287292318	0.9374979188363753;0.26685633301718986;0.5069638573948932	2.4388063553759665e-05;0.00012248584650817115;8.714702183888236e-05	0.380;0.166;0.447	0.111;0.270;0.618	t|1e1.1o1|1e2.1o1|2e2.1o1	FALSE	TRUE	TRUE	3	3	0;0;1	chr19	-	14517976-14564389;14517976-14544788;14517973-14544788	14517772-14517976;14544788-14544862;14564389-14564451		http://genome.ucsc.edu/cgi-bin/hgTracks?db=mm10&position=chr19%3A14564451-14517772
Men1	ENSMUSG00000024947.16	ENSMUSG00000024947.16:t:6335445-6335920	-0.07645504572366402;-0.10145123725435291;0.0007686718866195362;0.22164241005368648	0.30415966603936506;0.4881569857497718;0.0008709966295743263;0.849049010684274	3.5679873291449837e-06;1.1386725921047613e-06;6.304073271076738e-05;2.4082085088117464e-07	0.133;0.205;0.005;0.655	0.010;0.048;0.010;0.933	t|1e1.1o2|1e1.2o2|1e2.1o1|i	TRUE	FALSE	TRUE	4	3	1;1;1;0	chr19	+	6335070-6335445;6335082-6335445;6335325-6335445;6335326-6335444	6334979-6335082;6335111-6335325;6335445-6335920	6335326-6335444	http://genome.ucsc.edu/cgi-bin/hgTracks?db=mm10&position=chr19%3A6335920-6334979
Sorbs1	ENSMUSG00000025006.15	ENSMUSG00000025006.15:t:40299463-40299521	-0.2027893067827672;0.20278929681952632	0.8079250378936972;0.8079249147253873	5.513536849754974e-05;5.513116757332841e-05	0.900;0.100	0.639;0.361	t|1e1.1o1|1e2.1o1	FALSE	FALSE	TRUE	2	3	1;0	chr19	-	40299521-40311669;40299521-40300243	40299463-40299521;40300243-nan;40311669-40311863		http://genome.ucsc.edu/cgi-bin/hgTracks?db=mm10&position=chr19%3A40311863-40299463
Sorbs1	ENSMUSG00000025006.15	ENSMUSG00000025006.15:t:40364994-40365166	0.11682757978964667;-0.1168275891904905	0.5192237345182045;0.519224001033876	9.567227990261995e-05;9.567852508107766e-05	0.186;0.814	0.389;0.611	t|1e1.1o1|1e2.1o1	FALSE	FALSE	TRUE	2	3	1;1	chr19	-	40365166-40373476;40365166-40369690	40364994-40365166;40369690-40369719;40373476-40373617		http://genome.ucsc.edu/cgi-bin/hgTracks?db=mm10&position=chr19%3A40373617-40364994
Banp	ENSMUSG00000025316.16	ENSMUSG00000025316.16:t:121991458-121991586	-0.14540941666276885;0.11735751192929156;0.014977446314099734	0.5976048997166737;0.5293671469773028;0.11093819404688711	8.159017111930567e-07;9.643928710915614e-07;8.13469511751208e-06	0.592;0.197;0.209	0.365;0.390;0.243	t|1e1.1o1|1e2.2o2|i	FALSE	FALSE	TRUE	3	3	1;1;0	chr8	+	121978754-121991528;121990071-121991528;121990072-121991457	121978322-121978754;121989955-121990071;121991458-121991586	121990072-121991457	http://genome.ucsc.edu/cgi-bin/hgTracks?db=mm10&position=chr8%3A121991586-121978322
Gli1	ENSMUSG00000025407.6	ENSMUSG00000025407.6:s:127338072-127338164	-0.13680591253603494;0.1368058955494324	0.6282507701833495;0.6282502867097874	6.248588269985866e-05;6.248087257238952e-05	0.972;0.028	0.764;0.236	s|1e1.1o2|1e1.2o2	FALSE	TRUE	FALSE	2	2	1;0	chr10	-	127337594-127338072;127337555-127338072	127337390-127337594;127338072-127338164		http://genome.ucsc.edu/cgi-bin/hgTracks?db=mm10&position=chr10%3A127338164-127337390
Nnt	ENSMUSG00000025453.16	ENSMUSG00000025453.16:s:119381676-119381863	0.13705379854635102;-0.156233394711087;0.0011783704556630858	0.6022698989780217;0.6751717332497187;0.0007375923992861955	7.649611762089968e-05;6.602726548587956e-05;0.0025543506152897466	0.603;0.388;0.009	0.815;0.162;0.023	s|1e1.1o1|1e2.1o1|1e3.1o1	FALSE	FALSE	TRUE	3	4	1;0;1	chr13	-	119374774-119381676;119372591-119381676;119370145-119381676	119369912-119370145;119372396-119372591;119374629-119374774;119381676-119381863		http://genome.ucsc.edu/cgi-bin/hgTracks?db=mm10&position=chr13%3A119381863-119369912
Xiap	ENSMUSG00000025860.14	ENSMUSG00000025860.14:s:42068357-42068482	0.0005206592525221107;-0.15518901929596943;0.2011845385255927;-0.014241165589019436	0.00040765173751958775;0.6605091596394805;0.828630426194329;0.027536971540578926	0.0013485117188305092;6.973481268202075e-05;4.2847674620016905e-05;0.0006367964533564585	0.004;0.838;0.088;0.072	0.008;0.609;0.341;0.042	s|1e1.1o2|1e2.2o3|1e2.3o3|1e3.1o1	FALSE	TRUE	TRUE	4	4	1;1;1;0	chrX	+	42068482-42071242;42068482-42094367;42068482-42094372;42068482-42096613	42068357-42068482;42071242-42071503;42093728-42095272;42096613-42096712		http://genome.ucsc.edu/cgi-bin/hgTracks?db=mm10&position=chrX%3A42096712-42068357
Xiap	ENSMUSG00000025860.14	ENSMUSG00000025860.14:t:42093728-42095272	-0.2227025058655092;0.09115104991273984;-0.0001843445289914227;0.07855754782720234	0.8862295888304135;0.42826187127010196;0.002979802558034148;0.3546739168343962	3.739298006832925e-05;9.650326578614261e-05;0.0026749205101041507;9.57045298383466e-05	0.574;0.322;0.041;0.060	0.310;0.480;0.038;0.175	t|1e1.1o1|1e2.1o1|1e3.1o1|2e4.1o1	FALSE	TRUE	TRUE	4	5	1;1;1;1	chrX	+	42068482-42094367;42068872-42094367;42071503-42094367;42068482-42094372	42068357-42068482;42068755-42068872;42071242-42071503;42093728-42095272		http://genome.ucsc.edu/cgi-bin/hgTracks?db=mm10&position=chrX%3A42095272-42068357
Fam135a	ENSMUSG00000026153.15	ENSMUSG00000026153.15:t:24028722-24030528	-0.0021020139309499376;-0.09594077421831448;0.11556280128777864	0.05311107496320895;0.43926409190439386;0.5361800089607255	0.0003676422481300179;0.0001039982555822716;8.045136552731202e-05	0.128;0.724;0.150	0.122;0.546;0.332	t|1e1.1o1|1e2.1o1|2e2.1o1	FALSE	TRUE	TRUE	3	3	0;1;1	chr1	-	24030528-24032663;24030528-24030742;24029940-24030742	24028722-24030528;24030742-24030896;24032663-24032736		http://genome.ucsc.edu/cgi-bin/hgTracks?db=mm10&position=chr1%3A24032736-24028722
Fam135a	ENSMUSG00000026153.15	ENSMUSG00000026153.15:t:24046358-24046407	0.009759909306545762;-0.10448526098081008;0.07553155189659749	0.0069422037048250795;0.4627723345116878;0.3469156851577242	6.67252381826404e-05;1.2633910249082447e-06;1.958535540878825e-06	0.008;0.717;0.275	0.045;0.526;0.429	t|1e1.1o2|1e2.1o1|i	FALSE	FALSE	TRUE	3	3	1;1;0	chr1	-	24046407-24053183;24046407-24049130;24046408-24049129	24046358-24046407;24049130-24049207;24051764-24053336	24046408-24049129	http://genome.ucsc.edu/cgi-bin/hgTracks?db=mm10&position=chr1%3A24053336-24046358
Epb41l5	ENSMUSG00000026383.14	ENSMUSG00000026383.14:s:119623926-119623968	-0.10869446092724201;0.006793027030138333;0.070729452924183	0.5654465230594397;0.0010244824770693235;0.23407152556039756	9.162117424743599e-07;0.00034523583185760987;6.0595906182691464e-06	0.986;0.007;0.007	0.848;0.040;0.112	s|1e1.1o1|1e2.1o1|i	FALSE	FALSE	TRUE	3	3	1;1;0	chr1	-	119621964-119623926;119620719-119623926;119621965-119623925	119620675-119620719;119621886-119621964;119623926-119623968	119621965-119623925	http://genome.ucsc.edu/cgi-bin/hgTracks?db=mm10&position=chr1%3A119623968-119620675
Epb41l5	ENSMUSG00000026383.14	ENSMUSG00000026383.14:t:119642477-119642658	0.1634187547405154;-0.13192169230992773;-0.005129834013699575	0.6772483884357197;0.5759827515794005;0.00565556931193132	7.150006897692004e-05;8.300212165579524e-05;0.0008969589346280449	0.580;0.382;0.038	0.822;0.170;0.008	t|1e1.1o1|1e2.1o2|1e2.2o2	TRUE	FALSE	TRUE	3	3	1;1;1	chr1	-	119642658-119648785;119642658-119648417;119642658-119648354	119642477-119642658;119648354-119648624;119648785-119649000		http://genome.ucsc.edu/cgi-bin/hgTracks?db=mm10&position=chr1%3A119649000-119642477
Cdc42bpa	ENSMUSG00000026490.18	ENSMUSG00000026490.18:s:179999362-179999453	-0.3879025155639236;0.3879025979612942	0.9483285884479183;0.9483285167638091	5.74139657751882e-05;5.7409871132649976e-05	0.911;0.089	0.473;0.527	s|1e1.1o1|1e2.1o1	FALSE	FALSE	TRUE	2	3	1;1	chr1	+	179999453-180024645;179999453-180031505	179999362-179999453;180024645-180024802;180031505-180031588		http://genome.ucsc.edu/cgi-bin/hgTracks?db=mm10&position=chr1%3A180031588-179999362
Cdc42bpa	ENSMUSG00000026490.18	ENSMUSG00000026490.18:s:180040052-180040200	-0.1690769992946714;0.1690770140382792	0.8000752204619516;0.8000752221414764	3.310284774338257e-05;3.309979213685317e-05	0.232;0.768	0.010;0.990	s|1e1.1o1|1e2.1o1	FALSE	FALSE	TRUE	2	3	1;1	chr1	+	180040200-180040861;180040200-180061790	180040052-180040200;180040861-180041641;180061790-180061883		http://genome.ucsc.edu/cgi-bin/hgTracks?db=mm10&position=chr1%3A180061883-180040052
Cdc42bpa	ENSMUSG00000026490.18	ENSMUSG00000026490.18:t:180031505-180031588	0.22614665238321285;-0.22614664672895846	0.9229268639938745;0.9229269269620319	2.655274354032935e-05;2.6554980137483142e-05	0.043;0.957	0.305;0.695	t|1e1.1o1|1e2.1o1	FALSE	FALSE	TRUE	2	3	1;1	chr1	+	179999453-180031505;180024802-180031505	179999362-179999453;180024645-180024802;180031505-180031588		http://genome.ucsc.edu/cgi-bin/hgTracks?db=mm10&position=chr1%3A180031588-179999362
Bpnt1	ENSMUSG00000026617.16	ENSMUSG00000026617.16:t:185352182-185352379	-0.10533960165354546;0.027549099514141705;0.04940381533821068	0.5159907205157255;0.051084328561981966;0.14486227383639477	1.085096422270837e-06;1.9661127076197465e-05;8.31659505901982e-06	0.972;0.014;0.014	0.813;0.079;0.108	t|1e1.1o1|1e2.1o1|i	FALSE	FALSE	TRUE	3	3	1;1;0	chr1	+	185348835-185352182;185349881-185352182;185349882-185352181	185348744-185348835;185349837-185349881;185352182-185352379	185349882-185352181	http://genome.ucsc.edu/cgi-bin/hgTracks?db=mm10&position=chr1%3A185352379-185348744
Nuf2	ENSMUSG00000026683.14	ENSMUSG00000026683.14:s:169531322-169531464	0.08632154718469025;-0.12175922982554467;0.019915912960946903	0.3956991159233859;0.5553661040067533;0.02932012020324252	1.6041306094543434e-06;8.716176759238081e-07;3.489655204531178e-05	0.491;0.467;0.041	0.645;0.278;0.073	s|1e1.1o1|1e2.1o1|i	FALSE	FALSE	TRUE	3	3	1;1;0	chr1	-	169528811-169531322;169525449-169531322;169528812-169531321	169525021-169525449;169528736-169528811;169531322-169531464	169528812-169531321	http://genome.ucsc.edu/cgi-bin/hgTracks?db=mm10&position=chr1%3A169531464-169525021
Nuf2	ENSMUSG00000026683.14	ENSMUSG00000026683.14:t:169525021-169525449	-0.16715418893556044;0.1728220388327182;-0.005211239924783898	0.8417130640197186;0.8428702391602643;0.005076244417187663	1.7044362110585354e-07;1.772372607730457e-07;0.0001364631708041797	0.313;0.632;0.055	0.120;0.829;0.047	t|1e1.1o1|1e2.1o1|i	FALSE	FALSE	TRUE	3	3	1;1;1	chr1	-	169525449-169531322;169525449-169528736;169525450-169528735	169525021-169525449;169528736-169528811;169531322-169531464	169525450-169528735	http://genome.ucsc.edu/cgi-bin/hgTracks?db=mm10&position=chr1%3A169531464-169525021
Lrsam1	ENSMUSG00000026792.16	ENSMUSG00000026792.16:t:32954202-32954286	-0.10151781321652138;0.10151780763436442	0.47847756558319693;0.47847735198640157	7.77906649516158e-05;7.778368132195599e-05	0.173;0.827	0.019;0.981	t|1e1.1o1|1e2.1o1	FALSE	FALSE	TRUE	2	3	0;1	chr2	-	32954286-32959517;32954286-32955181	32954202-32954286;32955181-32955249;32959517-32959613		http://genome.ucsc.edu/cgi-bin/hgTracks?db=mm10&position=chr2%3A32959613-32954202
Baz2b	ENSMUSG00000026987.16	ENSMUSG00000026987.16:s:60001506-60001556	0.1720388962299084;0.00041918892419975777;-0.18331541127904422	0.7821939631236712;0.03200747366019137;0.8622025269634546	4.444704907628988e-05;0.0005071513909130632;2.745813566207289e-05	0.498;0.163;0.336	0.707;0.165;0.128	s|1e1.1o1|1e2.1o2|1e2.2o2	FALSE	TRUE	TRUE	3	3	1;1;0	chr2	-	59983970-60001506;59978707-60001506;59978701-60001506	59978543-59978707;59983782-59983970;60001506-60001556		http://genome.ucsc.edu/cgi-bin/hgTracks?db=mm10&position=chr2%3A60001556-59978543
Baz2b	ENSMUSG00000026987.16	ENSMUSG00000026987.16:t:59978543-59978707	0.036994684509284004;0.09413741570562183;-0.18384312006699108	0.1788542094939076;0.4410908639092379;0.7779624750577805	0.00017304562348559316;9.71015182349988e-05;5.175084748987313e-05	0.240;0.273;0.484	0.321;0.430;0.244	t|1e1.1o1|1e2.2o2|2e3.1o1	FALSE	TRUE	TRUE	3	4	1;1;0	chr2	-	59978707-60001506;59978707-59983782;59978701-60001506	59978543-59978707;59983782-59983970;60001506-60001556		http://genome.ucsc.edu/cgi-bin/hgTracks?db=mm10&position=chr2%3A60001556-59978543
Baz2b	ENSMUSG00000026987.16	ENSMUSG00000026987.16:t:60004549-60006189	-0.02481719214326933;0.14059408051361388;-0.10698061839653404;0.004751025480854938	0.090537875654679;0.6667552569429799;0.5188465841962542;0.0008819245954775593	0.0002546240253252785;5.6952619244063016e-05;7.174988182423458e-05;0.00812731886688145	0.232;0.415;0.322;0.029	0.178;0.602;0.176;0.045	t|1e1.1o1|1e2.1o2|1e3.1o1|1e4.1o1	FALSE	FALSE	TRUE	4	5	1;1;0;0	chr2	-	60006189-60125463;60006189-60076870;60006189-60050562;60006189-60037011	60004549-60006189;60037011-nan;60050562-nan;60076830-60076911;60125463-60125810		http://genome.ucsc.edu/cgi-bin/hgTracks?db=mm10&position=chr2%3A60125810-60004549
Katnbl1	ENSMUSG00000027132.3	ENSMUSG00000027132.3:s:112406074-112407518	0.10854835664178554;-0.10854838904489139	0.5150275509777952;0.5150277795563422	7.156908270259979e-05;7.157579398475722e-05	0.830;0.170	0.990;0.010	s|1e1.1o1|1e2.1o1	FALSE	FALSE	TRUE	2	3	1;0	chr2	+	112406353-112407586;112406353-112408383	112406074-112407518;112407586-112407704;112408383-112408433		http://genome.ucsc.edu/cgi-bin/hgTracks?db=mm10&position=chr2%3A112408433-112406074
Katnbl1	ENSMUSG00000027132.3	ENSMUSG00000027132.3:t:112408383-112408433	-0.05139247867906145;-0.1485429143422966;0.27772053177965844	0.131804585884998;0.6130559382922426;0.9014824166735845	1.0329436417100268e-05;7.623446571791703e-07;2.1293553004929312e-07	0.103;0.648;0.255	0.008;0.407;0.585	t|1e1.1o2|1e2.1o1|i	FALSE	FALSE	TRUE	3	3	0;1;0	chr2	+	112406353-112408383;112407704-112408383;112407705-112408382	112406074-112407518;112407586-112407704;112408383-112408433	112407705-112408382	http://genome.ucsc.edu/cgi-bin/hgTracks?db=mm10&position=chr2%3A112408433-112406074
Sec23b	ENSMUSG00000027429.16	ENSMUSG00000027429.16:t:144559207-144559505	-0.08034794976916707;0.109116378951264;-0.010691057069237614;0.0013522149674827727;4.591277942827956e-06;0.003926851120333314	0.3803393384654187;0.5448486923554934;0.0032151851270765474;0.00013840482911411809;2.8196183195801135e-07;0.006470283679590941	9.439676846278999e-05;6.059148550621339e-05;0.00277030805095857;0.008293432863331743;0.03337102721343094;0.001862802813973885	0.768;0.129;0.050;0.002;0.002;0.049	0.643;0.269;0.002;0.024;0.002;0.058	t|1e1.1o1|1e2.1o3|1e2.2o3|1e2.3o3|1e3.1o1|2e4.1o1	TRUE	TRUE	TRUE	6	5	1;1;1;1;1;0	chr2	+	144556324-144559207;144556342-144559207;144556413-144559207;144556647-144559207;144557908-144559207;144556324-144559218	144556229-144556324;144556334-144556647;144557808-144557908;144559207-144559505		http://genome.ucsc.edu/cgi-bin/hgTracks?db=mm10&position=chr2%3A144559505-144556229
Mtfr1	ENSMUSG00000027601.13	ENSMUSG00000027601.13:t:19200026-19200167	0.00030214594642260443;0.00030214594642260443;-0.10899392625612543;0.11066638769971632	0.0013391496212434113;0.0013391496212434113;0.4954671244682425;0.5095051065162551	0.0009984045070837166;0.0009984045070837166;8.687425491393785e-05;8.041237131477773e-05	0.009;0.009;0.940;0.043	0.010;0.010;0.759;0.220	t|1e1.2o2|1e2.1o1|1e3.1o1|1e4.1o1	FALSE	FALSE	TRUE	4	5	1;1;1;1	chr3	+	19187386-19200026;19187548-19200026;19188288-19200026;19188892-19200026	19187327-19187386;19187456-19187548;19188110-19188288;19188314-19188892;19200026-19200167		http://genome.ucsc.edu/cgi-bin/hgTracks?db=mm10&position=chr3%3A19200167-19187327
Vangl1	ENSMUSG00000027860.15	ENSMUSG00000027860.15:s:102165355-102165487	-0.00023170030636095664;-0.00023170030636095664;-0.1074867551953157;0.10730694265719316	0.00048790979527801995;0.00048790979527801995;0.5118538781056237;0.5054676699949678	9.687645244105259e-05;9.687645244105259e-05;1.1861333111262695e-06;1.3424912747613655e-06	0.008;0.008;0.977;0.008	0.006;0.006;0.817;0.169	s|1e1.2o3|1e1.3o3|2e1.1o3|i	TRUE	TRUE	FALSE	4	2	1;1;1;0	chr3	-	102163404-102165375;102163403-102165375;102163533-102165355;102163534-102165354	102163186-102163533;102165355-102165487	102163534-102165354	http://genome.ucsc.edu/cgi-bin/hgTracks?db=mm10&position=chr3%3A102165487-102163186
Slc27a3	ENSMUSG00000027932.14	ENSMUSG00000027932.14:s:90389172-90389938	0.09538359362501575;-0.10209359960303291;0.0005375517778279336	0.42961351632257444;0.47124157626175467;0.0013126043403449731	9.377554359204978e-05;8.383846577197929e-05;0.0011272546012295603	0.009;0.982;0.009	0.167;0.821;0.013	s|1e1.2o3|1e1.3o3|1e2.1o1	FALSE	TRUE	TRUE	3	3	1;1;1	chr3	-	90388921-90389172;90388899-90389172;90388486-90389172	90388328-90388486;90388690-90388981;90389172-90389938		http://genome.ucsc.edu/cgi-bin/hgTracks?db=mm10&position=chr3%3A90389938-90388328
2810403A07Rik	ENSMUSG00000028060.14	ENSMUSG00000028060.14:s:88699640-88700008	-0.10737437785268228;0.05788118245443903;-0.00024163491567938633;0.039759652241577556	0.5102884622979902;0.14620582245588806;2.8456392467131097e-05;0.1496958609747751	1.0772667600189578e-06;1.0474733496146429e-05;0.0022141487716049735;6.202740261123524e-06	0.727;0.028;0.020;0.218	0.591;0.102;0.022;0.283	s|1e1.1o3|1e1.2o3|1e1.3o3|i	FALSE	TRUE	FALSE	4	2	1;1;1;0	chr3	+	88700008-88700261;88700008-88700362;88700008-88700365;88700009-88700260	88699640-88700008;88700261-88701613	88700009-88700260	http://genome.ucsc.edu/cgi-bin/hgTracks?db=mm10&position=chr3%3A88701613-88699640
Pias3	ENSMUSG00000028101.18	ENSMUSG00000028101.18:t:96699374-96699692	0.00027463049578105677;-0.08877294455504961;0.10858516695523875;0.021259327688900365;-0.047920600509546094	0.0003403399164131661;0.3979129047880668;0.465199425945954;0.03597376284328628;0.1263626799372165	9.969957132310858e-05;1.6203025970940033e-06;1.3001201202480356e-06;2.023157487283738e-05;9.790016658905998e-06	0.005;0.442;0.450;0.005;0.102	0.006;0.257;0.661;0.069;0.006	t|1e1.1o2|2e2.1o1|2e3.1o2|2e3.2o2|i	TRUE	TRUE	TRUE	5	4	1;1;1;1;0	chr3	+	96697195-96699374;96696531-96699420;96697195-96699420;96697283-96699420;96697284-96699373	96696384-96696531;96697076-96697283;96699374-96699692	96697284-96699373	http://genome.ucsc.edu/cgi-bin/hgTracks?db=mm10&position=chr3%3A96699692-96696384
Rnf20	ENSMUSG00000028309.14	ENSMUSG00000028309.14:s:49638187-49638334	-0.10089202125899295;0.10089195133435734	0.4903059704192261;0.49030516851947226	6.115647401949698e-05;6.115093089433259e-05	0.987;0.013	0.850;0.150	s|1e1.1o2|1e1.2o2	FALSE	TRUE	FALSE	2	2	1;0	chr4	+	49638334-49638625;49638334-49638671	49638187-49638334;49638625-49640013		http://genome.ucsc.edu/cgi-bin/hgTracks?db=mm10&position=chr4%3A49640013-49638187
Fktn	ENSMUSG00000028414.16	ENSMUSG00000028414.16:s:53720005-53720209	0.008104547565710486;0.24287787311691766;-0.28020479180984526	0.04534582868117392;0.8498782354780833;0.973155653492483	0.00041212515367883285;5.30405027787768e-05;1.2953959240058488e-05	0.055;0.598;0.347	0.077;0.912;0.011	s|1e1.1o1|1e2.1o1|1e3.1o1	FALSE	FALSE	TRUE	3	4	1;1;0	chr4	+	53720209-53724605;53720209-53729980;53720209-53731132	53720005-53720209;53724605-53724742;53729980-53730039;53731132-53731335		http://genome.ucsc.edu/cgi-bin/hgTracks?db=mm10&position=chr4%3A53731335-53720005
Fktn	ENSMUSG00000028414.16	ENSMUSG00000028414.16:t:53731132-53731335	-0.26151144745039645;0.26151144056530434	0.9436640697141677;0.9436640601144364	2.3222811908918395e-05;2.3220874266411664e-05	0.329;0.671	0.021;0.979	t|1e1.1o1|1e2.1o1	FALSE	FALSE	TRUE	2	3	0;1	chr4	+	53720209-53731132;53730039-53731132	53720005-53720209;53729980-53730039;53731132-53731335		http://genome.ucsc.edu/cgi-bin/hgTracks?db=mm10&position=chr4%3A53731335-53720005
Macf1	ENSMUSG00000028649.17	ENSMUSG00000028649.17:s:123387228-123387431	-0.16887743103970293;0.11757820478878511;0.010583378661963364	0.7637657463657379;0.5348723698081411;0.1255331458383177	3.49354731477014e-07;9.397359774349599e-07;7.028473400283453e-06	0.306;0.219;0.478	0.082;0.412;0.504	s|1e1.1o1|1e2.1o1|i	FALSE	FALSE	TRUE	3	3	1;1;0	chr4	-	123386557-123387228;123385686-123387228;123386558-123387227	123385455-123385686;123386549-123386557;123387228-123387431	123386558-123387227	http://genome.ucsc.edu/cgi-bin/hgTracks?db=mm10&position=chr4%3A123387431-123385455
Macf1	ENSMUSG00000028649.17	ENSMUSG00000028649.17:t:123538880-123539873	0.10955455969350072;-0.06395826481288872;-0.02893007066196991	0.5376440511930393;0.2723389406245466;0.038518928800886865	9.870526296067232e-07;3.068938953409983e-06;2.9277804357130677e-05	0.416;0.461;0.111	0.553;0.375;0.069	t|1e1.1o1|1e2.1o1|i	FALSE	FALSE	TRUE	3	3	1;0;0	chr4	-	123539873-123544742;123539873-123542492;123539874-123542491	123538880-123539873;123542492-123542587;123544742-123544831	123539874-123542491	http://genome.ucsc.edu/cgi-bin/hgTracks?db=mm10&position=chr4%3A123544831-123538880
Map7d1	ENSMUSG00000028849.17	ENSMUSG00000028849.17:s:126240023-126240137	0.018498930953326193;-0.009998984695324177;0.041983403605039764;-0.10496548915522316;0.029303718581039633	0.09542156045453992;0.012298256170769711;0.20644041901287338;0.47386939180231896;0.13521446384864988	9.699248230993218e-06;4.8673622203065925e-05;3.890795425398608e-06;1.199494684689384e-06;6.602197967775503e-06	0.142;0.051;0.284;0.369;0.148	0.187;0.024;0.384;0.188;0.214	s|1e1.1o1|1e2.1o1|2e3.1o1|2e4.1o1|i	TRUE	FALSE	TRUE	5	5	0;1;1;1;0	chr4	-	126238632-126240032;126237278-126240032;126238632-126240023;126237278-126240023;126238633-126240022	126237156-126237278;126238522-126238632;126240023-126240137	126238633-126240022	http://genome.ucsc.edu/cgi-bin/hgTracks?db=mm10&position=chr4%3A126240137-126237156
Shroom3	ENSMUSG00000029381.15	ENSMUSG00000029381.15:t:92919645-92919776	0.10046690577224998;0.18546029678606707;-0.3328125069542376	0.4949849545476154;0.8209023787642074;0.9932540904958596	5.2888539914894056e-05;4.0677701427812457e-05;1.1934743232910883e-05	0.018;0.195;0.786	0.147;0.421;0.433	t|1e1.1o1|1e2.2o2|1e3.1o1	FALSE	FALSE	TRUE	3	4	1;1;1	chr5	+	92780907-92919645;92809561-92919645;92898220-92919645	92780753-92780907;92808563-92809561;92897993-92898220;92919645-92919776		http://genome.ucsc.edu/cgi-bin/hgTracks?db=mm10&position=chr5%3A92919776-92780753
Atp2a2	ENSMUSG00000029467.15	ENSMUSG00000029467.15:s:122455893-122457426	0.1133474279423893;0.007816254586463725;-0.14511467831807162	0.5553219331020477;0.0042156056499036984;0.6966255715720261	8.916258533072101e-07;9.272396052820847e-05;4.632510036683968e-07	0.057;0.008;0.935	0.219;0.041;0.742	s|1e1.1o1|2e1.1o1|i	TRUE	FALSE	FALSE	3	2	1;1;0	chr5	-	122454304-122457303;122454304-122455893;122454305-122455892	122453513-122454304;122455893-122457426	122454305-122455892	http://genome.ucsc.edu/cgi-bin/hgTracks?db=mm10&position=chr5%3A122457426-122453513
Cit	ENSMUSG00000029516.19	ENSMUSG00000029516.19:s:115986894-115987063	-0.21186414215388155;0.21186411814793948	0.8983884434906546;0.8983883423691928	2.882625578504161e-05;2.8823756610551858e-05	0.358;0.642	0.109;0.891	s|1e1.2o2|1e2.1o1	FALSE	FALSE	TRUE	2	3	1;1	chr5	+	115987063-115987688;115987063-115988156	115986894-115987063;115987174-115987732;115988156-115988236		http://genome.ucsc.edu/cgi-bin/hgTracks?db=mm10&position=chr5%3A115988236-115986894
Calu	ENSMUSG00000029767.16	ENSMUSG00000029767.16:t:29366040-29366206	-8.560980044527362e-10;-0.13513678668906642;0.13541879792525807	7.935366030876474e-21;0.6981352823658189;0.6996237167335415	0.7920051214298373;4.3992654677249554e-05;4.390905954512227e-05	0.001;0.748;0.251	0.001;0.593;0.406	t|1e1.2o2|1e2.1o1|1e3.1o1	FALSE	FALSE	TRUE	3	4	1;1;1	chr6	+	29348208-29366040;29361487-29366040;29361753-29366040	29348069-29348208;29361461-29361487;29361560-29361753;29366040-29366206		http://genome.ucsc.edu/cgi-bin/hgTracks?db=mm10&position=chr6%3A29366206-29348069
Luc7l2	ENSMUSG00000029823.16	ENSMUSG00000029823.16:t:38603277-38606367	-0.1369961192845912;0.13699611987936383	0.6820975441187291;0.682097413864946	4.747483875822134e-05;4.747061383213294e-05	0.660;0.340	0.497;0.503	t|1e1.1o1|1e2.1o1	FALSE	FALSE	TRUE	2	3	1;1	chr6	+	38593469-38603277;38598814-38603277	38593378-38593469;38598785-38598814;38603277-38606367		http://genome.ucsc.edu/cgi-bin/hgTracks?db=mm10&position=chr6%3A38606367-38593378
Aldoa	ENSMUSG00000030695.14	ENSMUSG00000030695.14:t:126797974-126798126	-3.64202383938659e-06;-0.15927652077775872;2.6446080461815394e-15;0.16697403525617677	8.377702089057699e-21;0.7340859837518847;8.376998615594285e-21;0.7559770923759708	0.616354781021194;3.775145317463924e-07;0.9994947154499674;3.4606514230395177e-07	0.011;0.462;0.001;0.525	0.004;0.284;0.001;0.711	t|1e1.1o1|1e2.1o1|1e3.1o1|i	FALSE	FALSE	TRUE	4	4	1;1;1;0	chr7	-	126798126-126800002;126798126-126799045;126798126-126798823;126798127-126798195	126797974-126798126;126798823-126798993;126799045-126799254;126800002-126800046	126798127-126798195	http://genome.ucsc.edu/cgi-bin/hgTracks?db=mm10&position=chr7%3A126800046-126797974
Tial1	ENSMUSG00000030846.15	ENSMUSG00000030846.15:s:128444281-128444404	8.788233190465834e-05;-0.12975145921300163;0.11680592657341486	1.9403282908195442e-08;0.6698507673858433;0.5970947252844486	0.17331975256604762;5.347454493653814e-07;7.741924867623587e-07	0.008;0.779;0.213	0.020;0.638;0.343	s|1e1.1o1|1e2.1o1|i	FALSE	FALSE	TRUE	3	3	1;1;0	chr7	-	128444100-128444281;128443946-128444281;128444101-128444280	128443807-128443946;128444042-128444100;128444281-128444404	128444101-128444280	http://genome.ucsc.edu/cgi-bin/hgTracks?db=mm10&position=chr7%3A128444404-128443807
Tial1	ENSMUSG00000030846.15	ENSMUSG00000030846.15:s:128447848-128448208	-0.05461327348538615;-0.001383175287799394;-0.04226136642482368;0.130485943365318	0.09625167834199624;0.000367260020725296;0.15160813216043617;0.6834819947913623	1.887665352517942e-05;0.0009579291765680065;6.350246462005771e-06;5.048207243318053e-07	0.091;0.035;0.796;0.079	0.014;0.033;0.720;0.231	s|1e1.1o1|1e2.1o1|1e3.1o1|i	FALSE	FALSE	TRUE	4	4	1;1;1;0	chr7	-	128447107-128448121;128446798-128448121;128446270-128448121;128447108-128447847	128446195-128446270;128446731-128446798;128447039-128447107;128447848-128448208	128447108-128447847	http://genome.ucsc.edu/cgi-bin/hgTracks?db=mm10&position=chr7%3A128448208-128446195
2610020H08Rik	ENSMUSG00000030924.16	ENSMUSG00000030924.16:s:119794119-119794502	-0.10533701616113195;0.10533700654055939	0.504847277529741;0.5048470393804512	7.63436456188149e-05;7.633734636827098e-05	0.896;0.104	0.732;0.268	s|1e1.1o1|1e2.1o1	FALSE	FALSE	TRUE	2	3	1;1	chr7	+	119794502-119799565;119794502-119805143	119794119-119794502;119799565-119799677;119805143-119805286		http://genome.ucsc.edu/cgi-bin/hgTracks?db=mm10&position=chr7%3A119805286-119794119
2610020H08Rik	ENSMUSG00000030924.16	ENSMUSG00000030924.16:t:119848732-119848943	-1.5600125664395215e-06;0.006945389528769661;0.12438653676697861;-0.17763876056684852;0.01448553942683848	2.388553276170062e-05;0.0030540461808916362;0.6046311617119728;0.7665127934687236;0.046116377503133105	0.00038640268508916;0.00010521984425866182;7.281799279321968e-07;3.5610385851203574e-07;2.0227632463176715e-05	0.003;0.003;0.072;0.841;0.080	0.003;0.038;0.242;0.603;0.111	t|1e1.1o3|1e2.1o1|1e3.2o2|1e4.2o2|i	FALSE	FALSE	TRUE	5	5	1;1;1;1;0	chr7	+	119827376-119848732;119834401-119848732;119844064-119848732;119845501-119848732;119845502-119848731	119827303-119828010;119834264-119834401;119843848-119844064;119845383-119845501;119848732-119848943	119845502-119848731	http://genome.ucsc.edu/cgi-bin/hgTracks?db=mm10&position=chr7%3A119848943-119827303
Rbm10	ENSMUSG00000031060.16	ENSMUSG00000031060.16:s:20617503-20618082	-0.10192980044599043;-0.0001073291484454248;0.09983312674868657	0.4826549182310495;0.0004727115815350172;0.4630518821772947	1.4360243263400463e-06;0.00011859041377781931;1.6664869570697947e-06	0.982;0.009;0.009	0.830;0.008;0.162	s|1e1.1o2|2e1.1o2|i	TRUE	FALSE	FALSE	3	2	1;1;0	chrX	+	20618051-20619974;20618082-20619974;20618083-20619973	20617503-20618082;20619974-20620114	20618083-20619973	http://genome.ucsc.edu/cgi-bin/hgTracks?db=mm10&position=chrX%3A20620114-20617503
Rbm10	ENSMUSG00000031060.16	ENSMUSG00000031060.16:s:20635731-20635914	-0.12114740599542773;0.09624908294565013;0.0059026917578306436	0.569667621490982;0.4407302511863393;0.0474340960360585	8.275256606626868e-07;1.3492113169009251e-06;1.9822645690947827e-05	0.333;0.534;0.130	0.155;0.704;0.144	s|1e1.1o1|1e2.1o1|i	FALSE	FALSE	TRUE	3	3	1;1;0	chrX	+	20635914-20637426;20635914-20639433;20635915-20637425	20635731-20635914;20637426-20637656;20639433-20639502	20635915-20637425	http://genome.ucsc.edu/cgi-bin/hgTracks?db=mm10&position=chrX%3A20639502-20635731
Heph	ENSMUSG00000031209.14	ENSMUSG00000031209.14:t:96462891-96463091	0.10593715067329516;-0.10593717037180138	0.5141680234363932;0.5141684683536858	7.022110416856318e-05;7.0226747580171e-05	0.029;0.971	0.193;0.807	t|1e1.1o1|1e2.1o1	FALSE	FALSE	TRUE	2	3	0;1	chrX	+	96456615-96462891;96459769-96462891	96456373-96456615;96459575-96459769;96462891-96463091		http://genome.ucsc.edu/cgi-bin/hgTracks?db=mm10&position=chrX%3A96463091-96456373
Hccs	ENSMUSG00000031352.10	ENSMUSG00000031352.10:s:169319976-169320372	-0.02954600681255603;-0.0485483988771359;0.10165497003963518	0.059468606119669386;0.21841504565461656;0.4771567078026762	0.0003816713640967251;0.00015045624505194422;8.619548791350719e-05	0.083;0.260;0.656	0.021;0.159;0.820	s|1e1.1o1|2e1.1o1|3e1.1o1	TRUE	FALSE	FALSE	3	2	1;1;1	chrX	-	169319590-169320175;169319590-169320115;169319590-169319976	169319438-169319590;169319976-169320372		http://genome.ucsc.edu/cgi-bin/hgTracks?db=mm10&position=chrX%3A169320372-169319438
Nxf7	ENSMUSG00000031410.14	ENSMUSG00000031410.14:t:135589317-135589470	0.11982574792085426;-0.1198257557399604	0.5685475426204658;0.5685477199819006	6.612930872845323e-05;6.613502314201103e-05	0.795;0.205	0.977;0.023	t|1e1.1o1|1e2.1o1	FALSE	FALSE	TRUE	2	3	1;1	chrX	-	135589470-135593813;135589470-135592266	135589317-135589470;135592266-135592295;135593813-135593893		http://genome.ucsc.edu/cgi-bin/hgTracks?db=mm10&position=chrX%3A135593893-135589317
Arhgef7	ENSMUSG00000031511.15	ENSMUSG00000031511.15:s:11758317-11758517	0.1745588046471702;-0.17266128564532682;0.0001822092958787862	0.8884402701603441;0.8914711459944644;0.00012847278218579885	1.345848692595373e-05;1.0788607575196174e-05;0.0031122572850471597	0.781;0.214;0.006	0.985;0.008;0.008	s|1e1.1o1|1e2.1o2|1e3.1o2	FALSE	FALSE	TRUE	3	4	1;0;1	chr8	+	11758517-11781155;11758517-11782525;11758517-11785713	11758317-11758517;11781155-11781239;11782525-11782581;11785713-11786215		http://genome.ucsc.edu/cgi-bin/hgTracks?db=mm10&position=chr8%3A11786215-11758317
Arhgef7	ENSMUSG00000031511.15	ENSMUSG00000031511.15:t:11782525-11782581	-0.1867601045548871;0.11190025802660773;0.015489843439539254	0.9238868060844344;0.500551369086957;0.11148925357959125	4.1004528772425886e-08;1.0853742069246233e-06;8.080320546999253e-06	0.235;0.483;0.281	0.005;0.672;0.323	t|1e1.1o1|1e2.1o1|i	FALSE	FALSE	TRUE	3	3	0;1;1	chr8	+	11758517-11782525;11781239-11782525;11781240-11782524	11758317-11758517;11781155-11781239;11782525-11782581	11781240-11782524	http://genome.ucsc.edu/cgi-bin/hgTracks?db=mm10&position=chr8%3A11782581-11758317
Rnf111	ENSMUSG00000032217.12	ENSMUSG00000032217.12:s:70453501-70453817	-0.10675267352771747;0.08380010548648989;0.013801466909500772	0.4944833461878951;0.38689166182691387;0.04279487048885443	1.0964769626697901e-06;1.712410450541678e-06;2.2069365307214595e-05	0.645;0.245;0.107	0.475;0.387;0.137	s|1e1.1o2|1e1.2o2|i	FALSE	TRUE	FALSE	3	2	1;0;0	chr9	-	70450541-70453501;70450538-70453501;70450542-70453500	70450286-70450541;70453501-70453817	70450542-70453500	http://genome.ucsc.edu/cgi-bin/hgTracks?db=mm10&position=chr9%3A70453817-70450286
Xrn1	ENSMUSG00000032410.13	ENSMUSG00000032410.13:s:95954760-95954943	-0.12185941432198782;0.12185937887787206	0.6204391766027378;0.6204387267904005	4.862677369998902e-05;4.862240781048927e-05	0.933;0.067	0.785;0.215	s|1e1.1o2|1e1.2o2	FALSE	TRUE	FALSE	2	2	1;1	chr9	+	95954943-95963971;95954943-95964057	95954760-95954943;95963971-95964203		http://genome.ucsc.edu/cgi-bin/hgTracks?db=mm10&position=chr9%3A95964203-95954760
Armc8	ENSMUSG00000032468.11	ENSMUSG00000032468.11:s:99568602-99568899	-0.11907454769214518;0.11907448787629268	0.6365479784019379;0.6365473346236779	3.241702874268171e-05;3.241408356579781e-05	0.976;0.024	0.835;0.165	s|1e1.1o1|1e2.1o1	FALSE	FALSE	TRUE	2	3	1;1	chr9	-	99551619-99568602;99537759-99568602	99537688-99537759;99551342-99551619;99568602-99568899		http://genome.ucsc.edu/cgi-bin/hgTracks?db=mm10&position=chr9%3A99568899-99537688
Fam189b	ENSMUSG00000032657.15	ENSMUSG00000032657.15:s:89184889-89184996	-0.04595121679216804;0.11050087608310559;-0.023835770787646968	0.23652046838129548;0.5071866688612351;0.060835699602089545	0.0001586512800423323;8.677864167699889e-05;0.0003240272888122009	0.832;0.084;0.084	0.724;0.266;0.011	s|1e1.1o3|1e1.2o3|1e1.3o3	FALSE	TRUE	FALSE	3	2	1;1;1	chr3	+	89184996-89185434;89184996-89185437;89184996-89185456	89184889-89184996;89185434-89185609		http://genome.ucsc.edu/cgi-bin/hgTracks?db=mm10&position=chr3%3A89185609-89184889
Ap4b1	ENSMUSG00000032952.11	ENSMUSG00000032952.11:s:103809836-103810057	0.02910944366401194;-0.11045723150003994;-0.0007588125396847155;0.04769441121620125	0.16766203629064566;0.5105662185655332;0.0007697108491060188;0.21861820883256505	4.994691430199039e-06;1.2241203521945465e-06;6.650811712338722e-05;3.783136647381169e-06	0.693;0.196;0.009;0.097	0.778;0.025;0.005;0.191	s|1e1.1o1|1e2.1o1|1e3.1o1|i	FALSE	FALSE	TRUE	4	4	1;1;1;0	chr3	+	103810057-103812085;103810057-103812777;103810057-103814825;103810058-103812084	103809836-103810057;103812085-103812309;103812777-103812907;103814825-103814868	103810058-103812084	http://genome.ucsc.edu/cgi-bin/hgTracks?db=mm10&position=chr3%3A103814868-103809836
Fndc3a	ENSMUSG00000033487.14	ENSMUSG00000033487.14:t:72598375-72599142	0.15006847735891488;-0.15006852773831264	0.7408180099054585;0.7408184178624776	4.0623365351184494e-05;4.0626956082978616e-05	0.691;0.309	0.869;0.131	t|1e1.1o2|1e2.1o1	FALSE	FALSE	TRUE	2	3	1;1	chr14	-	72599142-72652016;72599142-72602922	72598375-72599142;72602922-72602962;72649247-72652091		http://genome.ucsc.edu/cgi-bin/hgTracks?db=mm10&position=chr14%3A72652091-72598375
Rbfox2	ENSMUSG00000033565.16	ENSMUSG00000033565.16:s:77097940-77098084	-0.13688591283119556;0.0048522684154517735;0.07967847894268812;0.029323530498536608	0.600819522339734;0.0014345383561328664;0.3627864292589554;0.14581997616610912	7.476524875871249e-07;0.0001730263973880597;2.193601179638566e-06;5.990041881231978e-06	0.713;0.005;0.048;0.234	0.495;0.034;0.166;0.307	s|1e1.1o1|1e2.1o1|1e3.1o1|i	FALSE	FALSE	TRUE	4	4	1;1;1;0	chr15	-	77094490-77097940;77091854-77097940;77086155-77097940;77094491-77097939	77086067-77086155;77091812-77091854;77094451-77094490;77097940-77098084	77094491-77097939	http://genome.ucsc.edu/cgi-bin/hgTracks?db=mm10&position=chr15%3A77098084-77086067
Rbfox2	ENSMUSG00000033565.16	ENSMUSG00000033565.16:s:77099240-77099332	-0.10613150150449358;0.10615335039219442;-0.0016389881462856792	0.5262222998525355;0.5236831049814173;0.006919583930635762	1.1024013196747617e-06;1.0326425981877277e-06;0.00010675490785605479	0.301;0.599;0.093	0.173;0.738;0.096	s|1e1.1o2|1e1.2o2|i	FALSE	TRUE	FALSE	3	2	1;1;0	chr15	-	77098084-77099240;77098072-77099240;77098085-77099239	77097940-77098084;77099240-77099332	77098085-77099239	http://genome.ucsc.edu/cgi-bin/hgTracks?db=mm10&position=chr15%3A77099332-77097940
Usp36	ENSMUSG00000033909.17	ENSMUSG00000033909.17:s:118287600-118287823	0.05247866607899372;7.924788474302563e-06;-0.10239188977349886;0.008998308500676963	0.2539876611058327;0.00031351781373959066;0.48875185138808597;0.14165670088087956	2.9979571782370873e-06;0.00012380546856238794;1.2658346560945333e-06;6.093321716416078e-06	0.290;0.006;0.186;0.518	0.414;0.006;0.032;0.548	s|1e1.1o2|1e1.2o2|2e1.1o2|i	TRUE	TRUE	FALSE	4	2	1;1;0;0	chr11	-	118285999-118287667;118285834-118287667;118285999-118287600;118286000-118287600	118285738-118285999;118287600-118287823	118286000-118287600	http://genome.ucsc.edu/cgi-bin/hgTracks?db=mm10&position=chr11%3A118287823-118285738
Efcab14	ENSMUSG00000034210.13	ENSMUSG00000034210.13:s:115773838-115774435	0.0419482150462982;0.04390813608608715;-0.10959936579389805	0.13696980461923347;0.10712730542613685;0.5292415019572307	7.852196539578915e-06;1.1507046227593378e-05;9.745733837718262e-07	0.041;0.010;0.949	0.120;0.098;0.784	s|1e1.1o1|2e1.1o1|i	TRUE	FALSE	FALSE	3	2	1;1;0	chr4	+	115774005-115775061;115774022-115775061;115774436-115775060	115773838-115774435;115775061-115777327	115774436-115775060	http://genome.ucsc.edu/cgi-bin/hgTracks?db=mm10&position=chr4%3A115777327-115773838
Vwa9	ENSMUSG00000034263.12	ENSMUSG00000034263.12:s:64960832-64961257	0.1307355185021387;-0.130735536013323	0.5562647409394146;0.5562649189551044	9.068040387039816e-05;9.06867688830193e-05	0.552;0.448	0.771;0.229	s|1e1.1o1|2e1.1o1	TRUE	FALSE	FALSE	2	2	1;1	chr9	+	64960938-64961694;64961257-64961694	64960832-64961257;64961694-64961998		http://genome.ucsc.edu/cgi-bin/hgTracks?db=mm10&position=chr9%3A64961998-64960832
Ccdc15	ENSMUSG00000034303.6	ENSMUSG00000034303.6:s:37342426-37342621	0.04991797616301216;-0.1301409711237387;0.06322140849260643	0.255303050590247;0.5709868345118291;0.24515747913671	0.0001391404364587817;8.850733963505775e-05;0.00013360398761894966	0.116;0.867;0.017	0.219;0.657;0.123	s|1e1.1o1|1e2.1o1|2e3.1o1	TRUE	FALSE	TRUE	3	4	0;1;0	chr9	-	37338467-37342436;37320510-37342436;37338467-37342426	nan-37338467;37320397-37320510;37342426-37342621		http://genome.ucsc.edu/cgi-bin/hgTracks?db=mm10&position=chr9%3A37342621-37320397
Ube2f	ENSMUSG00000034343.14	ENSMUSG00000034343.14:s:91250304-91250437	-0.0006146393023966937;0.04718461174119218;0.055824855730960556;-0.146283286302466	0.002286181087597064;0.1566157104153241;0.2578505302503661;0.7419987940377379	0.0038463237941020467;0.00016322360854161824;0.00013158035845980964;3.7810478393018876e-05	0.044;0.044;0.653;0.261	0.041;0.119;0.746;0.094	s|1e1.1o1|1e2.1o3|1e2.2o3|1e2.3o3	FALSE	TRUE	TRUE	4	3	1;1;1;1	chr1	+	91250437-91253760;91250437-91254215;91250437-91254260;91250437-91254263	91250304-91250437;91253760-91253827;91254215-91254393		http://genome.ucsc.edu/cgi-bin/hgTracks?db=mm10&position=chr1%3A91254393-91250304
Ube2f	ENSMUSG00000034343.14	ENSMUSG00000034343.14:t:91254215-91254393	0.04765167245850473;1.5174990054883804e-05;0.053346396384778255;1.5174990054883804e-05;0.0004287161287347184;-0.1531229106776545	0.16145490365906703;9.049958389853591e-07;0.2452411167442755;9.049958389853591e-07;5.120479714788597e-05;0.7669412490946464	0.000159674396191389;0.017088988426046857;0.00013598003818668034;0.017088988426046857;0.009390135284300598;3.6182887795943586e-05	0.044;0.001;0.674;0.001;0.010;0.269	0.121;0.002;0.764;0.002;0.015;0.095	t|1e1.1o1|1e2.1o1|2e3.1o1|2e4.1o1|2e5.1o1|3e6.1o1	FALSE	TRUE	TRUE	6	7	1;1;1;1;1;1	chr1	+	91250437-91254215;91253827-91254215;91250437-91254260;91250853-91254260;91253827-91254260;91250437-91254263	91250304-91250437;91250566-91250853;91253760-91253827;91254215-91254393		http://genome.ucsc.edu/cgi-bin/hgTracks?db=mm10&position=chr1%3A91254393-91250304
Cnot6l	ENSMUSG00000034724.17	ENSMUSG00000034724.17:s:96079933-96080135	-0.014325993276008793;-0.05632011714137384;0.11166346958874203	0.025263681819281902;0.2581690412537134;0.5641684782785299	1.9017175485802618e-05;3.148829280319454e-06;9.310344356289581e-07	0.058;0.927;0.015	0.006;0.824;0.171	s|1e1.1o1|2e1.1o1|i	TRUE	FALSE	FALSE	3	2	1;1;0	chr5	-	96077392-96080072;96077392-96079933;96077393-96079932	96070333-96077392;96079933-96080135	96077393-96079932	http://genome.ucsc.edu/cgi-bin/hgTracks?db=mm10&position=chr5%3A96080135-96070333
Arhgap5	ENSMUSG00000035133.8	ENSMUSG00000035133.8:s:52516077-52519967	-0.10340163291132741;0.10340154576552898	0.5109739275910082;0.5109730265389287	5.682787737770756e-05;5.682276237867933e-05	0.986;0.014	0.844;0.156	s|1e1.1o1|1e2.1o1	FALSE	FALSE	TRUE	2	3	1;0	chr12	+	52519967-52542489;52519967-52557489	52516077-52519967;52542489-52542636;52557489-52557566		http://genome.ucsc.edu/cgi-bin/hgTracks?db=mm10&position=chr12%3A52557566-52516077
Tab3	ENSMUSG00000035476.9	ENSMUSG00000035476.9:t:85609390-85609584	-1.1391545737270456e-05;-0.2618262427410298;0.2620469012225602;-1.1391545737270456e-05	0.0004380228448332942;0.8476798677440874;0.8476968605082248;0.0004380228448332942	0.0016380020801208817;6.170363384350175e-05;6.178543414064527e-05;0.0016380020801208817	0.007;0.664;0.322;0.007	0.007;0.322;0.663;0.007	t|1e1.2o2|1e2.1o2|1e3.1o1|2e3.1o1	FALSE	TRUE	TRUE	4	4	1;1;0;1	chrX	+	85574322-85609390;85575610-85609390;85593754-85609390;85593754-85609393	85574022-85574322;85575550-85575625;85593652-85593754;85609390-85609584		http://genome.ucsc.edu/cgi-bin/hgTracks?db=mm10&position=chrX%3A85609584-85574022
Tk2	ENSMUSG00000035824.7	ENSMUSG00000035824.7:s:104228204-104228351	0.07465920177775903;0.013335095079103253;-0.1086645323750659	0.33563379428850726;0.014974663996774296;0.5194631273901146	2.3475107921791527e-06;4.0571030404695785e-05;1.0055907226913519e-06	0.044;0.011;0.945	0.169;0.053;0.777	s|1e1.1o1|1e2.1o1|i	FALSE	FALSE	TRUE	3	3	0;1;1	chr8	-	104228113-104228204;104227340-104228204;104227341-104228203	nan-104228113;104226685-104227340;104228204-104228351	104227341-104228203	http://genome.ucsc.edu/cgi-bin/hgTracks?db=mm10&position=chr8%3A104228351-104226685
Snapc4	ENSMUSG00000036281.13	ENSMUSG00000036281.13:s:26378343-26378636	0.15226720211538675;-0.147939158893924;-7.173866393311725e-05	0.6693849534362167;0.6474550350304926;0.001043099606914458	6.482929293058926e-05;6.926806545304309e-05;0.0012821721405729125	0.077;0.912;0.011	0.292;0.698;0.010	s|1e1.1o1|1e2.1o1|2e2.1o1	TRUE	FALSE	TRUE	3	3	1;1;1	chr2	-	26378279-26378494;26378067-26378494;26378067-26378450	26377638-26378067;26378161-26378279;26378343-26378636		http://genome.ucsc.edu/cgi-bin/hgTracks?db=mm10&position=chr2%3A26378636-26377638
Sec24a	ENSMUSG00000036391.16	ENSMUSG00000036391.16:s:51731803-51731905	0.05860796433910696;-0.11397270642424924;0.015659911806718285	0.2550502180241903;0.5845951376196314;0.05609867854023272	3.187232389813971e-06;8.619248756946973e-07;1.686422887815786e-05	0.667;0.187;0.141	0.779;0.045;0.176	s|1e1.1o2|1e1.2o2|i	FALSE	TRUE	FALSE	3	2	1;1;0	chr11	-	51729578-51731803;51729575-51731803;51729579-51731802	51729068-51729578;51731803-51731905	51729579-51731802	http://genome.ucsc.edu/cgi-bin/hgTracks?db=mm10&position=chr11%3A51731905-51729068
Syde2	ENSMUSG00000036863.12	ENSMUSG00000036863.12:t:146001323-146002413	-0.10287767850797239;0.04766363264082109;0.04230839179792257	0.49202928671168084;0.11992669915574519;0.15115031279843452	1.1424628958423e-06;1.1158745440471981e-05;6.4939760190813045e-06	0.905;0.024;0.070	0.749;0.103;0.147	t|1e1.2o2|1e2.1o1|i	FALSE	FALSE	TRUE	3	3	1;0;0	chr3	+	145999110-146001323;146001238-146001323;145999111-146001322	nan-146001238;145998463-145999110;146001323-146002413	145999111-146001322	http://genome.ucsc.edu/cgi-bin/hgTracks?db=mm10&position=chr3%3A146002413-145998463
Fam53a	ENSMUSG00000037339.17	ENSMUSG00000037339.17:t:33600347-33600880	-0.11194722958890638;0.11194720237425887	0.5568119552855156;0.5568117407858738	5.506174715996792e-05;5.50566293660642e-05	0.166;0.834	0.013;0.987	t|1e1.1o2|1e2.2o2	FALSE	FALSE	TRUE	2	3	0;1	chr5	-	33600880-33628853;33600880-33607464	33600347-33600880;33607464-33608227;33628849-33629062		http://genome.ucsc.edu/cgi-bin/hgTracks?db=mm10&position=chr5%3A33629062-33600347
Fam53a	ENSMUSG00000037339.17	ENSMUSG00000037339.17:t:33607464-33608227	-0.10825176905863113;0.10825170192714645	0.5220325072483322;0.5220317277347671	6.553964704281157e-05;6.553369566877408e-05	0.990;0.010	0.837;0.163	t|1e1.2o2|1e2.2o2	FALSE	FALSE	TRUE	2	3	1;1	chr5	-	33608227-33610432;33608227-33608331	33607464-33608227;33608331-33608489;33610432-33610486		http://genome.ucsc.edu/cgi-bin/hgTracks?db=mm10&position=chr5%3A33610486-33607464
Inf2	ENSMUSG00000037679.8	ENSMUSG00000037679.8:s:112604014-112604900	0.2548980561552154;-0.1086643090541794;-0.0679557806488783	0.855040443777599;0.5042893062423266;0.3087604341102118	3.011895091982876e-07;1.3983125515260042e-06;2.330406689621256e-06	0.428;0.176;0.396	0.754;0.005;0.241	s|1e1.1o1|2e1.1o1|i	TRUE	FALSE	FALSE	3	2	1;0;0	chr12	+	112604862-112605373;112604900-112605373;112604901-112605372	112604014-112604900;112605373-112605518	112604901-112605372	http://genome.ucsc.edu/cgi-bin/hgTracks?db=mm10&position=chr12%3A112605518-112604014
Mynn	ENSMUSG00000037730.13	ENSMUSG00000037730.13:s:30603504-30604160	-0.3048276574245172;0.25880871401964883;0.007866434716379864	0.8967149538027055;0.8082088017102937;0.11186452687819098	2.736050169760418e-07;4.7060445702699384e-07;8.006218282008426e-06	0.526;0.304;0.170	0.157;0.650;0.192	s|1e1.1o1|2e1.1o1|i	TRUE	FALSE	FALSE	3	2	1;1;0	chr3	+	30603670-30607037;30603800-30607037;30604161-30607036	30603504-30604160;30607037-30607830	30604161-30607036	http://genome.ucsc.edu/cgi-bin/hgTracks?db=mm10&position=chr3%3A30607830-30603504
Smg6	ENSMUSG00000038290.15	ENSMUSG00000038290.15:t:74928993-74930748	-0.13979965808246556;0.05387297725758142;0.05947781716108333	0.6729917065816978;0.11762622756968341;0.25138521512274264	5.242623876133834e-07;1.3630696525658009e-05;3.380710811668082e-06	0.800;0.014;0.186	0.616;0.097;0.288	t|1e1.1o1|1e2.1o1|i	FALSE	FALSE	TRUE	3	3	1;0;0	chr11	+	74926003-74928993;74928765-74928993;74926004-74928992	nan-74928765;74925823-74926003;74928993-74930748	74926004-74928992	http://genome.ucsc.edu/cgi-bin/hgTracks?db=mm10&position=chr11%3A74930748-74925823
Zfhx3	ENSMUSG00000038872.9	ENSMUSG00000038872.9:t:108792202-108794969	0.3413819778034001;-0.3413819658195194	0.9964093962815371;0.9964094209899312	3.888407658806235e-06;3.888145814312516e-06	0.010;0.990	0.392;0.608	t|1e1.1o1|1e2.1o1	FALSE	FALSE	TRUE	2	3	0;1	chr8	+	108704235-108792202;108715330-108792202	108703100-108704235;108714644-108715330;108792202-108794969		http://genome.ucsc.edu/cgi-bin/hgTracks?db=mm10&position=chr8%3A108794969-108703100
Fanci	ENSMUSG00000039187.16	ENSMUSG00000039187.16:t:79433183-79433359	0.008162474948416733;0.11776563675152486;-0.15010175140864937	0.0010134722076306155;0.554502102012089;0.6992300184212102	0.00044233498161005275;8.652012116218671e-07;4.683085408352383e-07	0.016;0.559;0.426	0.043;0.721;0.232	t|1e1.1o1|1e2.1o1|i	FALSE	FALSE	TRUE	3	3	0;1;0	chr7	+	79430498-79433183;79432215-79433183;79432216-79433182	79430430-79430498;79432114-79432215;79433183-79433359	79432216-79433182	http://genome.ucsc.edu/cgi-bin/hgTracks?db=mm10&position=chr7%3A79433359-79430430
Tnrc18	ENSMUSG00000039477.16	ENSMUSG00000039477.16:s:142775209-142775399	0.14688755282077504;-0.1468876171193373	0.622669215722536;0.622669536096977	7.595133479342507e-05;7.595724766218392e-05	0.660;0.340	0.886;0.114	s|1e1.1o2|1e1.2o2	FALSE	TRUE	FALSE	2	2	1;1	chr5	-	142774048-142775209;142774045-142775209	142773619-142774048;142775209-142775399		http://genome.ucsc.edu/cgi-bin/hgTracks?db=mm10&position=chr5%3A142775399-142773619
Fam149b	ENSMUSG00000039599.15	ENSMUSG00000039599.15:s:20352704-20352839	0.11495839439308367;-0.06069125086221843;-0.012621603454952803	0.5812779764330404;0.27679840515611676;0.06920358110882288	8.219732903309233e-07;2.724083626337581e-06;1.3430263695379807e-05	0.048;0.770;0.182	0.201;0.654;0.149	s|1e1.1o1|2e1.1o1|i	TRUE	FALSE	FALSE	3	2	0;1;0	chr14	+	20352837-20356355;20352839-20356355;20352840-20356354	20352704-20352839;20356355-20356497	20352840-20356354	http://genome.ucsc.edu/cgi-bin/hgTracks?db=mm10&position=chr14%3A20356497-20352704
Msantd3	ENSMUSG00000039693.11	ENSMUSG00000039693.11:t:48552380-48552830	6.554989790916397e-05;0.03992461434269792;-0.20990431586009578;0.09596103549830287;0.010241965986243192	9.54300577543582e-05;0.20475986587160644;0.7954711379427511;0.4488447526005626;0.008411891894217115	0.00019515128333108533;3.917190209479227e-06;3.6273324899305237e-07;1.6421390387816228e-06;5.22200870508205e-05	0.004;0.434;0.531;0.024;0.004	0.005;0.532;0.256;0.163;0.045	t|1e1.1o1|1e2.1o1|1e3.1o1|1e4.1o1|i	FALSE	FALSE	TRUE	5	5	1;1;1;1;0	chr4	+	48539997-48552380;48540271-48552380;48540568-48552380;48549997-48552380;48549998-48552379	48539935-48539997;48540079-48540271;48540499-48540568;48549922-48549997;48552380-48552830	48549998-48552379	http://genome.ucsc.edu/cgi-bin/hgTracks?db=mm10&position=chr4%3A48552830-48539935
Exo1	ENSMUSG00000039748.11	ENSMUSG00000039748.11:s:175881132-175881354	0.11853164414156248;-0.005550509124649178;-0.08372072526588015;-0.010586174234456815	0.5434030280405509;0.003377568610267547;0.38354061372008597;0.029712824540473394	9.079536721248553e-07;0.00011939614800637877;1.69033665031737e-06;2.9095403446088852e-05	0.364;0.039;0.497;0.096	0.553;0.025;0.348;0.074	s|1e1.1o1|2e1.1o1|3e1.1o1|i	TRUE	FALSE	FALSE	4	2	1;1;1;0	chr1	+	175881200-175882895;175881227-175882895;175881354-175882895;175881355-175882894	175881132-175881354;175882895-175883068	175881355-175882894	http://genome.ucsc.edu/cgi-bin/hgTracks?db=mm10&position=chr1%3A175883068-175881132
Akap9	ENSMUSG00000040407.17	ENSMUSG00000040407.17:t:3954792-3954962	-0.11898590754660247;0.11898591161358042	0.5420222955863332;0.5420220823874125	8.155797868447667e-05;8.15516210292671e-05	0.419;0.581	0.232;0.768	t|1e1.1o2|1e2.1o1	FALSE	FALSE	TRUE	2	3	1;1	chr5	+	3951734-3954792;3954450-3954792	3951690-3951881;3954397-3954450;3954792-3954962		http://genome.ucsc.edu/cgi-bin/hgTracks?db=mm10&position=chr5%3A3954962-3951690
Scamp5	ENSMUSG00000040722.6	ENSMUSG00000040722.6:t:57446072-57446173	-0.12606645772103575;0.07909974373772712;0.006557382219539327	0.6528204051249304;0.36255344570577147;0.06035943536408858	5.927171687902799e-07;1.8695839180786489e-06;1.5628523792554638e-05	0.194;0.622;0.185	0.035;0.763;0.201	t|1e1.1o1|1e2.1o1|i	FALSE	FALSE	TRUE	3	3	0;1;0	chr9	-	57446173-57451356;57446173-57447077;57446174-57447076	57446072-57446173;57447077-57447233;57451356-57451484	57446174-57447076	http://genome.ucsc.edu/cgi-bin/hgTracks?db=mm10&position=chr9%3A57451484-57446072
Rfwd2	ENSMUSG00000040782.12	ENSMUSG00000040782.12:s:159249202-159249278	-0.11630747329586669;0.11630746053053001	0.5502636085226541;0.5502633307993934	7.408115686802219e-05;7.407513053005101e-05	0.609;0.391	0.449;0.551	s|1e1.1o1|2e1.1o1	TRUE	FALSE	FALSE	2	2	1;1	chr1	+	159249266-159250023;159249278-159250023	159249202-159249278;159250023-159250142		http://genome.ucsc.edu/cgi-bin/hgTracks?db=mm10&position=chr1%3A159250142-159249202
Crocc	ENSMUSG00000040860.16	ENSMUSG00000040860.16:t:141052950-141053091	0.10920284221369554;-0.1092028798659651	0.5199888954542042;0.5199891888214354	7.072313508783e-05;7.072956342191183e-05	0.823;0.177	0.984;0.016	t|1e1.1o1|1e2.1o1	FALSE	FALSE	TRUE	2	3	1;1	chr4	-	141053091-141058062;141053091-141053520	141052950-141053091;141053520-141053722;141058062-141058199		http://genome.ucsc.edu/cgi-bin/hgTracks?db=mm10&position=chr4%3A141058199-141052950
Rbbp8	ENSMUSG00000041238.15	ENSMUSG00000041238.15:t:11660735-11660941	0.00016674355659113566;0.08736418583124872;-0.13042869371601257;0.0033141411977852353	1.7570484102930753e-05;0.3968328853889524;0.6889457058294974;0.00043031530620131757	0.001005321454409569;1.9688301911970974e-06;4.794854334688736e-07;0.00038928246070387904	0.004;0.811;0.182;0.004	0.012;0.937;0.022;0.028	t|1e1.1o1|1e2.1o2|1e2.2o2|i	TRUE	FALSE	TRUE	4	3	1;1;0;0	chr18	+	11633524-11660735;11657692-11660735;11657973-11660735;11657973-11660734	11633276-11633524;11657349-11657973;11660735-11660941	11657973-11660734	http://genome.ucsc.edu/cgi-bin/hgTracks?db=mm10&position=chr18%3A11660941-11633276
Bivm	ENSMUSG00000041684.11	ENSMUSG00000041684.11:s:44119968-44120274	0.1440603114769122;-0.14406034132409495	0.5938772673130097;0.5938774581287716	8.762111247003976e-05;8.762723222599522e-05	0.571;0.429	0.808;0.192	s|1e1.1o1|1e2.1o1	FALSE	FALSE	TRUE	2	3	1;1	chr1	+	44120274-44126266;44120274-44126343	44119968-44120274;44126266-44126329;44126343-44126866		http://genome.ucsc.edu/cgi-bin/hgTracks?db=mm10&position=chr1%3A44126866-44119968
Bivm	ENSMUSG00000041684.11	ENSMUSG00000041684.11:s:44136984-44137116	-0.12661716731573142;0.12661711149368812	0.6456487102611778;0.645648187715257	4.490700882819887e-05;4.4903062889996054e-05	0.964;0.036	0.801;0.199	s|1e1.1o2|1e1.2o2	FALSE	TRUE	FALSE	2	2	1;0	chr1	+	44137116-44138573;44137116-44138576	44136984-44137116;44138573-44138659		http://genome.ucsc.edu/cgi-bin/hgTracks?db=mm10&position=chr1%3A44138659-44136984
Ppp2r2d	ENSMUSG00000041769.13	ENSMUSG00000041769.13:s:138868410-138868507	0.11925974783994993;-0.20302850948041082;0.033503334200916876	0.5537194796694889;0.8792607980234576;0.12921699975978435	8.764111761109779e-07;1.5104184358794015e-07;7.2227649846184905e-06	0.363;0.432;0.207	0.537;0.193;0.267	s|1e1.1o1|1e2.1o1|i	FALSE	FALSE	TRUE	3	3	1;1;1	chr7	+	138868507-138869690;138868507-138870390;138868508-138869689	138868410-138868507;138869690-138869855;138870390-138871702	138868508-138869689	http://genome.ucsc.edu/cgi-bin/hgTracks?db=mm10&position=chr7%3A138871702-138868410
Ppp2r2d	ENSMUSG00000041769.13	ENSMUSG00000041769.13:t:138870390-138871702	-0.22545374564175819;0.20140968244641902;0.007968510020320143	0.9731144936201379;0.8982617000559951;0.027191926063783806	1.5651288931550766e-08;1.1338384907159293e-07;3.3529807645538146e-05	0.345;0.510;0.148	0.100;0.738;0.157	t|1e1.1o1|1e2.4o4|i	FALSE	FALSE	TRUE	3	3	1;1;0	chr7	+	138868507-138870390;138869855-138870390;138869856-138870389	138868410-138868507;138869690-138869855;138870390-138871702	138869856-138870389	http://genome.ucsc.edu/cgi-bin/hgTracks?db=mm10&position=chr7%3A138871702-138868410
Slc35e2	ENSMUSG00000042202.15	ENSMUSG00000042202.15:t:155609839-155610319	-0.005984755297490918;-0.00023935117888498702;-0.2034517904485316;0.25852962488463027	0.007859316496038432;0.0004779698920259345;0.7689506142439326;0.8875055957821671	0.0007314628863125394;0.0015375532648437273;6.530948633065581e-05;4.8357339984256634e-05	0.041;0.008;0.813;0.138	0.006;0.006;0.531;0.457	t|1e1.1o2|1e1.2o2|1e2.1o1|1e3.1o1	TRUE	FALSE	TRUE	4	4	1;1;1;0	chr4	+	155601738-155609839;155601802-155609839;155602162-155609839;155602888-155609839	nan-155602888;155601416-155601802;155601944-155602162;155609839-155610319		http://genome.ucsc.edu/cgi-bin/hgTracks?db=mm10&position=chr4%3A155610319-155601416
[truncated: 770 more rows]
