# Supplementary material for: STRAP regulates alternative splicing fidelity during lineage commitment of mouse embryonic stem cells
Source: Nat Commun. 2020 Nov 23;11:5941. doi: 10.1038/s41467-020-19698-6 (PMC7684319; doi:10.1038/s41467-020-19698-6)
Supplement: Supplementary file 12 — Supplementary Data 8 [file 41467_2020_19698_MOESM12_ESM.xlsx]

## Sheet: EY1 vs EY input
chr	start	end	length	summit	tags	#NAME?	fold_enrichment	FDR(%)
chr1	3491328	3491696	369	184	2	49.98	101.01	0.18
chr1	4285385	4285589	205	102	2	53.16	37.75	0.19
chr1	4476578	4476783	206	103	2	70.03	101.01	0.22
chr1	4785472	4785876	405	205	2	49.82	50.51	0.19
chr1	4867381	4867586	206	103	2	67.05	84.94	0.18
chr1	4881581	4882168	588	388	2	43.8	45.91	0.16
chr1	5170615	5170828	214	107	4	55.9	9.69	0.16
chr1	6229672	6230093	422	222	2	49.29	50.51	0.18
chr1	6248634	6249012	379	189	2	49.98	101.01	0.18
chr1	6249659	6249932	274	137	2	42.54	56.62	0.15
chr1	6262999	6263281	283	141	2	44.88	67.95	0.16
chr1	6845600	6845823	224	112	2	67.05	84.94	0.18
chr1	6860572	6860864	293	146	2	49.98	101.01	0.18
chr1	7118772	7118973	202	101	2	70.03	101.01	0.22
chr1	7148830	7149035	206	103	2	70.03	101.01	0.22
chr1	7172041	7172335	295	147	2	49.98	101.01	0.18
chr1	9724462	9724741	280	140	2	47.75	84.94	0.18
chr1	9748002	9748227	226	113	2	70.03	101.01	0.22
chr1	9942448	9942803	356	178	5	93.92	121.34	0.38
chr1	10012756	10012978	223	111	2	65.08	75.76	0.17
chr1	10087918	10088123	206	103	2	67.05	84.94	0.18
chr1	10089724	10090306	583	383	2	43.91	45.91	0.16
chr1	10113529	10114041	513	313	2	39.69	29.05	0.2
chr1	10135692	10136036	345	172	2	49.98	101.01	0.18
chr1	10137892	10138195	304	152	2	47.75	84.94	0.18
chr1	10184157	10184575	419	219	2	49.38	50.51	0.18
chr1	10209412	10209885	474	307	4	67.11	151.52	0.19
chr1	10215560	10216051	492	292	2	47.31	50.51	0.17
chr1	10232409	10233174	766	189	10	192.31	216.87	0
chr1	11631156	11631356	201	100	2	70.03	101.01	0.22
chr1	12374804	12375054	251	125	4	135.34	202.03	0
chr1	12718495	12718769	275	137	2	44.88	67.95	0.16
chr1	12724488	12725021	534	334	2	36.04	22.68	0.25
chr1	12804706	12805163	458	258	2	48.23	50.51	0.18
chr1	12859234	12860170	937	823	4	69.06	84.94	0.21
chr1	13174760	13175145	386	193	2	42.54	56.62	0.15
chr1	13195325	13195751	427	227	2	48.26	47.19	0.18
chr1	13221308	13221626	319	159	2	44.88	67.95	0.16
chr1	13255601	13256142	542	342	2	46.07	50.51	0.17
chr1	13348669	13350045	1377	148	6	98.12	101.01	0.35
chr1	13370023	13370928	906	441	3	56	50.51	0.16
chr1	13575981	13576563	583	383	2	45.13	50.51	0.17
chr1	14170092	14170688	597	397	2	44.83	50.51	0.16
chr1	14191691	14192004	314	157	3	70.03	151.52	0.22
chr1	14235378	14235789	412	212	2	21.68	16.99	0.52
chr1	14274509	14274709	201	100	2	67.05	84.94	0.18
chr1	15817473	15817673	201	100	2	70.03	101.01	0.22
chr1	15818825	15819048	224	112	2	60.08	56.62	0.18
chr1	15838110	15838317	208	104	2	70.03	101.01	0.22
chr1	15838806	15839382	577	377	2	45.12	49.96	0.17
chr1	15935952	15936153	202	101	2	67.05	84.94	0.18
chr1	16101311	16101642	332	166	2	49.98	101.01	0.18
chr1	16101893	16102117	225	112	2	70.03	101.01	0.22
chr1	16102472	16102774	303	151	3	70.03	151.52	0.22
chr1	16345827	16346065	239	119	2	70.03	101.01	0.22
chr1	16435451	16436011	561	361	2	26.8	42.47	0.41
chr1	16452805	16453005	201	100	2	70.03	101.01	0.22
chr1	17764706	17765161	456	256	2	48.29	50.51	0.19
chr1	18196636	18196937	302	151	2	49.98	101.01	0.18
chr1	18426439	18426823	385	192	2	49.98	101.01	0.18
chr1	19214012	19214277	266	133	2	60.08	56.62	0.18
chr1	19232425	19232709	285	142	2	44.88	67.95	0.16
chr1	20195785	20196064	280	140	2	49.98	101.01	0.18
chr1	20803389	20803800	412	212	2	27.53	33.97	0.38
chr1	20804828	20805476	649	129	7	136.57	217.78	0
chr1	20806770	20806985	216	108	2	68.39	91.82	0.2
chr1	20808715	20809011	297	148	3	87.31	127.4	0.37
chr1	21406790	21406990	201	100	2	63.3	68.29	0.18
chr1	23841827	23842064	238	119	2	70.03	101.01	0.22
chr1	23849308	23849622	315	157	2	49.98	101.01	0.18
chr1	23853440	23853701	262	131	4	135.34	202.03	0
chr1	23921659	23922121	463	263	2	45.86	42.47	0.17
chr1	24049621	24049831	211	105	2	70.03	101.01	0.22
chr1	24085417	24085642	226	113	2	70.03	101.01	0.22
chr1	24493678	24493882	205	102	2	70.03	101.01	0.22
chr1	26594134	26594338	205	102	2	63.21	67.95	0.16
chr1	26874536	26875106	571	371	2	45.4	50.51	0.17
chr1	26959122	26959323	202	101	2	63.21	67.95	0.16
chr1	29748373	29748768	396	198	2	49.98	101.01	0.18
chr1	30803320	30803653	334	167	2	36.04	33.97	0.25
chr1	30803977	30805139	1163	387	8	118.27	141.56	0.16
chr1	30811762	30812139	378	189	3	70.03	151.52	0.22
chr1	30813024	30813255	232	116	2	70.03	101.01	0.22
chr1	30830920	30831287	368	184	2	38.87	42.47	0.23
chr1	30852645	30853210	566	366	2	43.29	42.47	0.16
chr1	30951184	30951544	361	180	2	49.98	101.01	0.18
chr1	32588463	32588663	201	100	2	70.03	101.01	0.22
chr1	33762102	33762347	246	123	2	70.03	101.01	0.22
chr1	33799121	33799524	404	204	2	49.85	50.51	0.19
chr1	33802330	33802536	207	103	2	60.08	56.62	0.18
chr1	33802770	33803113	344	172	2	42.54	56.62	0.15
chr1	34097935	34098437	503	303	2	28.87	48.53	0.35
chr1	34154379	34154641	263	131	2	70.03	101.01	0.22
chr1	34169096	34169361	266	133	3	78.59	84.94	0.35
chr1	34177952	34178190	239	119	2	63.21	67.95	0.16
chr1	34182844	34183203	360	180	2	42.54	56.62	0.15
chr1	34190351	34191296	946	769	4	57	48.53	0.17
chr1	34212073	34212339	267	133	2	47.75	84.94	0.18
chr1	34218223	34218442	220	110	2	55.17	42.47	0.16
chr1	34257602	34257883	282	141	2	44.88	67.95	0.16
chr1	34270875	34271825	951	495	4	67.67	80.77	0.2
chr1	34275098	34275308	211	105	2	70.03	101.01	0.22
chr1	34292121	34292499	379	189	2	49.98	101.01	0.18
chr1	34434797	34435001	205	102	6	225.2	169.87	0
chr1	34444942	34445366	425	190	3	66.89	89.41	0.18
chr1	34496708	34496910	203	101	2	60.08	56.62	0.18
chr1	34813256	34814697	1442	381	12	208.42	202.03	0
chr1	34815468	34817447	1980	1828	14	228.12	202.03	0
chr1	34823550	34823962	413	213	2	49.57	50.51	0.19
chr1	36068241	36068752	512	148	4	67.67	65.23	0.2
chr1	36070892	36071465	574	123	3	56.27	65	0.17
chr1	36103804	36104033	230	115	2	70.03	101.01	0.22
chr1	36104351	36105206	856	422	5	78.37	84.94	0.35
chr1	36143799	36144381	583	190	3	51.03	48.53	0.2
chr1	36197534	36197745	212	106	2	70.03	101.01	0.22
chr1	36343683	36344324	642	490	4	67.67	54.53	0.2
chr1	36557954	36558312	359	179	4	91.05	202.03	0.42
chr1	36699388	36699843	456	173	3	66.13	91.82	0.17
chr1	36701914	36702251	338	169	2	49.98	101.01	0.18
chr1	36792952	36793361	410	210	2	49.66	50.51	0.19
chr1	36908805	36909081	277	138	2	49.07	94.11	0.18
chr1	37005312	37005566	255	127	15	286.1	46.41	0
chr1	37999742	38000117	376	188	2	49.98	101.01	0.18
chr1	38017889	38018128	240	120	3	112.86	151.52	0.19
chr1	38018711	38019848	1138	689	7	122.35	151.52	0.08
chr1	38022122	38022376	255	127	4	123.36	135.9	0.08
chr1	38032120	38032431	312	156	3	70.03	151.52	0.22
chr1	38032979	38033185	207	103	2	70.03	101.01	0.22
chr1	38037107	38037655	549	349	2	44.88	46.63	0.16
chr1	38042947	38043476	530	330	2	46.36	50.51	0.17
chr1	38048645	38048920	276	138	2	47.75	84.94	0.18
chr1	38181270	38182087	818	139	4	75.67	101.01	0.34
chr1	38210434	38210818	385	192	2	49.98	101.01	0.18
chr1	38421310	38421876	567	367	2	43.26	42.47	0.16
chr1	38478904	38479313	410	210	2	49.66	50.51	0.19
chr1	38498973	38499448	476	276	2	39.69	26.95	0.2
chr1	38535553	38535938	386	193	5	112.86	252.53	0.19
chr1	38570448	38570928	481	281	2	47.6	50.51	0.18
chr1	38578158	38578738	581	381	2	45.17	50.51	0.17
chr1	38612994	38613287	294	147	2	49.1	94.37	0.18
chr1	38615624	38616067	444	244	2	46.4	42.47	0.17
chr1	38626860	38627313	454	349	3	67.85	101.01	0.2
chr1	38991179	38991438	260	130	3	84.3	110.79	0.39
chr1	38995221	38995448	228	114	3	93.92	72.8	0.38
chr1	38995687	38995962	276	138	4	93.92	97.07	0.38
chr1	39370881	39371337	457	121	4	79.65	101.92	0.36
chr1	39900678	39901262	585	405	5	92.8	135.9	0.42
chr1	39912443	39912783	341	170	2	49.98	101.01	0.18
chr1	39935069	39935515	447	247	2	46.32	42.47	0.17
chr1	39952933	39953304	372	186	2	49.84	99.92	0.19
chr1	39962060	39962263	204	102	3	108.37	127.4	0.23
chr1	39973803	39974086	284	142	5	158.39	252.53	0
chr1	39976574	39977168	595	146	5	102.58	202.03	0.32
chr1	39980457	39980833	377	188	3	70.03	151.52	0.22
chr1	39986513	39986847	335	167	2	49.98	101.01	0.18
chr1	39988860	39989089	230	115	5	181.96	252.53	0
chr1	39989949	39990260	312	156	4	97.89	113.25	0.35
chr1	39996922	39997224	303	151	3	46.68	38.6	0.17
chr1	39999766	40000027	262	131	7	230.42	353.54	0
chr1	40000510	40000805	296	148	4	112.86	202.03	0.19
chr1	40001138	40001565	428	228	2	30.59	50.51	0.34
chr1	40003030	40003930	901	760	7	130.37	252.53	0
chr1	40004697	40004944	248	124	2	57.45	48.53	0.17
chr1	40006547	40006832	286	143	5	130.86	217.78	0
chr1	40009624	40009914	291	145	4	90.48	84.94	0.41
chr1	40010520	40011077	558	387	3	61.33	84.94	0.16
chr1	40011634	40012015	382	191	3	66.62	124.3	0.18
chr1	40024687	40025070	384	192	4	78.59	113.25	0.35
chr1	41619856	41620091	236	118	2	70.03	101.01	0.22
chr1	42695908	42696930	1023	850	6	106.7	149.89	0.29
chr1	42697481	42698011	531	262	4	84.09	97.07	0.39
chr1	42699480	42700072	593	393	2	41.76	39.51	0.16
chr1	42898104	42898645	542	342	2	46.07	50.51	0.17
chr1	43047359	43047924	566	366	2	45.51	50.51	0.17
chr1	43049408	43049807	400	200	2	49.98	50.51	0.18
chr1	43149324	43149685	362	181	2	49.98	101.01	0.18
chr1	43153210	43153418	209	104	2	60.08	56.62	0.18
chr1	43445810	43446312	503	303	2	29.21	50.51	0.35
chr1	43459468	43459992	525	325	2	46.48	50.51	0.17
chr1	43509558	43509804	247	123	2	70.03	101.01	0.22
chr1	43540372	43540893	522	322	2	46.55	50.51	0.17
chr1	43569145	43569620	476	276	2	44.88	40.43	0.16
chr1	43752357	43752603	247	123	2	70.03	101.01	0.22
chr1	43982849	43983316	468	268	2	47.96	50.51	0.18
chr1	43999515	43999844	330	165	3	70.03	151.52	0.22
chr1	44091400	44091951	552	352	2	38.43	28.31	0.23
chr1	44167537	44167738	202	101	2	67.05	84.94	0.18
chr1	44198563	44198769	207	103	3	87.46	56.62	0.38
chr1	44590880	44591317	438	238	2	48.81	50.51	0.18
chr1	44624188	44624400	213	106	2	67.05	84.94	0.18
chr1	45311616	45312052	437	237	2	48.84	50.51	0.18
chr1	45325718	45326200	483	283	2	47.55	50.51	0.17
chr1	45328316	45328972	657	330	3	61.5	50.51	0.16
chr1	45331864	45332288	425	112	3	66	84.94	0.17
chr1	45337835	45338068	234	117	4	130.1	169.87	0
chr1	45347136	45347754	619	487	4	81.65	151.52	0.37
chr1	45348917	45349415	499	299	2	29.28	50.51	0.35
chr1	45374646	45375038	393	196	2	49.98	101.01	0.18
chr1	45376047	45376423	377	188	3	63.21	101.92	0.16
chr1	45795090	45795631	542	441	3	63.21	92.07	0.16
chr1	45981583	45981785	203	101	2	70.03	101.01	0.22
chr1	46075925	46076356	432	169	23	347.87	122.31	0
chr1	46374074	46374328	255	127	22	535.38	105.89	0
chr1	46415361	46415884	524	423	3	65.38	101.01	0.17
chr1	46835484	46835686	203	101	3	112.86	151.52	0.19
chr1	46849491	46849919	429	229	2	49.08	50.51	0.18
chr1	48462213	48462420	208	104	7	305.89	353.54	0
chr1	50091485	50091748	264	132	2	67.98	89.69	0.2
chr1	50363440	50363641	202	101	2	70.03	101.01	0.22
chr1	51055680	51055973	294	147	2	34.83	30.89	0.26
chr1	51773303	51773512	210	105	2	70.03	101.01	0.22
chr1	51815096	51815488	393	196	2	49.98	101.01	0.18
chr1	51824038	51824295	258	129	2	70.03	101.01	0.22
chr1	51883152	51883365	214	107	2	70.03	101.01	0.22
chr1	52193202	52193683	482	282	2	47.58	50.51	0.18
chr1	52205126	52205453	328	164	2	47.75	84.94	0.18
chr1	52230831	52231116	286	143	2	49.98	101.01	0.18
chr1	52471795	52472294	500	300	2	47.1	50.51	0.17
chr1	52494355	52494580	226	113	3	112.86	151.52	0.19
chr1	53189347	53189548	202	101	2	70.03	101.01	0.22
chr1	53203026	53203226	201	100	2	67.05	84.94	0.18
chr1	53352419	53352814	396	198	3	63.21	101.92	0.16
chr1	53755719	53756158	440	240	2	48.75	50.51	0.18
chr1	53925618	53925985	368	184	2	49.98	101.01	0.18
chr1	54430523	54430727	205	102	2	70.03	101.01	0.22
chr1	54987061	54987678	618	368	4	81.68	101.01	0.37
chr1	54987964	54988245	282	141	3	91.05	151.52	0.42
chr1	55007504	55007768	265	132	3	91.05	151.52	0.42
chr1	55012117	55012374	258	129	5	158.39	252.53	0
chr1	55016766	55017021	256	128	2	63.21	67.95	0.16
chr1	55019229	55019498	270	135	3	91.05	151.52	0.42
chr1	55079133	55079359	227	113	2	70.03	101.01	0.22
chr1	55081732	55081979	248	124	3	91.05	151.52	0.42
chr1	55084578	55084849	272	136	3	89.13	138.62	0.4
chr1	55086916	55087127	212	106	2	64.21	72.03	0.18
chr1	55226580	55226881	302	151	2	44.88	67.95	0.16
chr1	55335418	55335847	430	320	3	68.79	101.01	0.2
chr1	55430518	55430719	202	101	3	112.86	151.52	0.19
chr1	55450640	55450841	202	101	2	70.03	101.01	0.22
chr1	55460342	55460737	396	198	2	40.57	48.53	0.17
chr1	56566411	56566796	386	193	2	49.98	101.01	0.18
chr1	56593010	56593373	364	182	2	42.54	56.62	0.15
chr1	56626031	56626427	397	198	2	49.98	101.01	0.18
chr1	56649065	56649552	488	288	2	44.88	41.45	0.16
chr1	56769657	56770209	553	353	2	45.81	50.51	0.17
chr1	56780109	56780576	468	268	2	33.93	16.82	0.27
chr1	56782036	56782565	530	345	119	1497.65	91.04	0
chr1	57440689	57441029	341	170	2	49.98	101.01	0.18
chr1	57679327	57679532	206	103	4	133.09	97.07	0
chr1	58016609	58017423	815	420	3	57.81	50.51	0.17
chr1	58019509	58019710	202	101	2	70.03	101.01	0.22
chr1	58401217	58401430	214	107	2	70.03	101.01	0.22
chr1	58402639	58402893	255	127	2	70.03	101.01	0.22
chr1	58406434	58406645	212	106	2	70.03	101.01	0.22
chr1	58414430	58415027	598	398	2	44.8	50.51	0.16
chr1	58421080	58421488	409	209	2	47.46	42.47	0.17
chr1	58552289	58552513	225	112	2	70.03	101.01	0.22
chr1	58844223	58844764	542	103	3	64.8	101.01	0.17
chr1	58903770	58904087	318	159	3	70.03	151.52	0.22
chr1	58908269	58908797	529	329	2	46.38	50.51	0.17
chr1	58912109	58912355	247	123	2	70.03	101.01	0.22
chr1	59482100	59482789	690	501	3	60.66	101.01	0.16
chr1	59582179	59582501	323	161	2	49.98	101.01	0.18
chr1	59705542	59706082	541	347	4	84.54	101.01	0.39
chr1	59711165	59711499	335	167	11	281.86	373.72	0
chr1	59763471	59764039	569	147	3	51.37	48.33	0.2
chr1	59842636	59842843	208	104	2	63.21	67.95	0.16
chr1	59867543	59868180	638	486	3	61.82	99.92	0.16
chr1	59873746	59873959	214	107	2	67.05	84.94	0.18
chr1	59875007	59875418	412	212	2	30.82	49.96	0.33
chr1	59876778	59877286	509	309	2	24.35	28.82	0.46
chr1	59913403	59913608	206	103	2	55.17	42.47	0.16
chr1	60235143	60235542	400	200	2	49.84	49.96	0.19
chr1	60334279	60334962	684	190	3	54.04	67.95	0.17
chr1	60364431	60364769	339	169	2	49.98	101.01	0.18
chr1	60434222	60434468	247	123	2	70.03	101.01	0.22
chr1	60437790	60438267	478	278	2	29.65	50.51	0.35
chr1	60523788	60524258	471	271	2	42.78	33.97	0.15
chr1	60704505	60705020	516	412	3	65.65	101.01	0.17
chr1	60705226	60705434	209	104	2	70.03	101.01	0.22
chr1	60886919	60887228	310	155	2	47.75	84.94	0.18
chr1	61513764	61514294	531	331	2	46.33	50.51	0.17
chr1	61967196	61967785	590	390	2	44.98	50.51	0.17
chr1	62343903	62344122	220	110	2	70.03	101.01	0.22
chr1	62703416	62704290	875	463	3	53.64	42.47	0.17
chr1	62738156	62738488	333	166	3	48.27	42.43	0.19
chr1	62780440	62780910	471	271	2	47.73	49.96	0.18
chr1	62789861	62790312	452	252	2	48.4	50.51	0.19
chr1	62798290	62798494	205	102	2	63.21	67.95	0.16
chr1	63051636	63051891	256	128	2	70.03	101.01	0.22
chr1	63058720	63058985	266	133	2	68.11	90.37	0.2
chr1	63061139	63061765	627	173	3	62.3	101.01	0.16
chr1	63143596	63144076	481	149	3	66.86	101.01	0.18
chr1	63177013	63177296	284	142	7	198.49	297.28	0
chr1	63178306	63179648	1343	444	16	266.02	203.85	0
chr1	63291768	63292128	361	180	2	49.98	101.01	0.18
chr1	63303610	63304243	634	143	4	60.14	37.75	0.18
chr1	63310366	63310608	243	121	2	63.21	67.95	0.16
chr1	63311147	63311523	377	188	2	44.88	67.95	0.16
chr1	63671256	63671510	255	127	2	63.21	67.95	0.16
chr1	64029792	64030379	588	388	2	30.94	16.65	0.33
chr1	64121058	64121350	293	146	2	48.75	91.82	0.18
chr1	64532841	64533148	308	154	2	44.88	67.95	0.16
chr1	64550727	64550973	247	123	2	67.48	87.11	0.2
chr1	64693256	64693838	583	383	2	42.59	41.43	0.15
chr1	65171012	65171310	299	149	3	87.31	127.4	0.37
chr1	65246549	65246988	440	240	2	41.32	28.31	0.16
chr1	65506686	65506886	201	100	2	70.03	101.01	0.22
chr1	66362083	66362307	225	112	2	70.03	101.01	0.22
chr1	66365816	66366163	348	174	2	49.98	101.01	0.18
chr1	66380474	66380760	287	143	2	49.98	101.01	0.18
chr1	66412287	66412582	296	148	2	49.98	101.01	0.18
chr1	66413450	66413668	219	109	2	70.03	101.01	0.22
chr1	66414739	66415217	479	279	2	29.63	50.51	0.35
chr1	66425140	66425517	378	189	4	91.05	202.03	0.42
chr1	66429106	66429311	206	103	2	70.03	101.01	0.22
chr1	66439818	66440569	752	348	3	41.87	50.51	0.16
chr1	66440803	66441253	451	251	2	48.43	50.51	0.19
chr1	66441460	66442180	721	109	6	102.51	91.86	0.32
chr1	66719481	66719953	473	273	2	47.82	50.51	0.18
chr1	66726780	66727250	471	114	3	67.22	101.01	0.19
chr1	66754440	66754751	312	156	2	49.98	101.01	0.18
chr1	66802046	66802355	310	155	2	49.98	101.01	0.18
chr1	66948791	66949045	255	127	2	70.03	101.01	0.22
chr1	67664922	67665309	388	194	2	49.98	101.01	0.18
chr1	68832647	68832875	229	114	2	70.03	101.01	0.22
chr1	68979453	68979841	389	194	2	49.98	101.01	0.18
chr1	68997210	68997410	201	100	2	70.03	101.01	0.22
chr1	69106860	69107063	204	102	2	67.05	84.94	0.18
chr1	70949132	70949334	203	101	2	63.21	67.95	0.16
chr1	71564507	71564940	434	234	2	48.93	50.51	0.18
chr1	71585958	71586567	610	283	5	91.72	101.92	0.46
chr1	71595397	71595989	593	467	4	79.95	134.11	0.36
chr1	71597345	71597858	514	167	4	81.92	127.4	0.37
chr1	71599210	71599862	653	169	4	62.93	66.56	0.16
chr1	71602343	71602571	229	114	2	67.05	84.94	0.18
chr1	71603690	71603951	262	131	2	67.05	84.94	0.18
chr1	71605897	71606140	244	122	3	86.26	121.34	0.37
chr1	71626089	71626300	212	106	2	68.39	91.82	0.2
chr1	71626780	71627439	660	522	3	51.37	56.06	0.2
chr1	71639892	71640492	601	437	3	63.03	101.01	0.16
chr1	71641256	71641468	213	106	2	70.03	101.01	0.22
chr1	71652886	71653250	365	182	4	65.72	62	0.17
chr1	72226139	72226451	313	156	24	410.04	79.75	0
chr1	72244209	72244421	213	106	5	154.88	77.21	0
chr1	72254883	72255141	259	129	12	279.18	87.99	0
chr1	72324961	72325183	223	111	2	69.85	99.92	0.21
chr1	72824503	72824827	325	162	4	63.26	55.21	0.18
chr1	72826917	72827158	242	121	2	62.21	64.1	0.16
chr1	72829167	72829539	373	186	2	43.65	61.77	0.16
chr1	72847418	72847673	256	128	2	63.21	67.95	0.16
chr1	72851955	72852342	388	194	2	47.75	84.94	0.18
chr1	72858314	72860711	2398	185	28	333.93	84.94	0
chr1	72861540	72862532	993	317	11	177.87	112.46	0
chr1	72863210	72863441	232	116	2	67.93	89.41	0.2
chr1	72863946	72864151	206	103	2	70.03	101.01	0.22
chr1	72873811	72874821	1011	132	11	207.16	252.53	0
chr1	73173099	73173299	201	100	2	67.05	84.94	0.18
chr1	73911903	73912161	259	129	3	82.09	99.92	0.37
chr1	73913291	73913607	317	158	2	43.65	61.77	0.16
chr1	73936463	73937027	565	365	2	45.53	50.51	0.17
chr1	74048435	74049032	598	401	3	51.37	50.79	0.2
chr1	74236393	74236911	519	152	5	78.1	50.96	0.35
chr1	74267716	74268076	361	180	3	70.03	151.52	0.22
chr1	74282038	74282331	294	147	3	90.19	145.6	0.41
chr1	74301327	74301619	293	146	2	40.89	49.77	0.17
chr1	74353135	74353511	377	188	3	70.03	151.52	0.22
chr1	74396029	74396253	225	112	2	70.03	101.01	0.22
chr1	74448887	74449087	201	100	2	70.03	101.01	0.22
chr1	74475000	74475256	257	128	2	70.03	101.01	0.22
chr1	74506024	74506637	614	426	3	33.22	41.72	0.27
chr1	74686579	74686868	290	145	2	47.75	84.94	0.18
chr1	74689927	74690377	451	251	2	45.88	41.43	0.17
chr1	75141991	75142764	774	463	3	58.69	50.51	0.17
chr1	75212850	75213379	530	330	2	46.22	49.96	0.17
chr1	75360271	75360671	401	201	2	49.95	50.51	0.18
chr1	75428922	75429455	534	334	2	41.7	35.39	0.16
chr1	75440862	75441107	246	123	2	51.37	33.97	0.2
chr1	75498090	75498314	225	112	2	67.05	84.94	0.18
chr1	75503460	75503968	509	309	2	27.63	42.47	0.37
chr1	77369522	77369736	215	107	2	63.21	67.95	0.16
chr1	77377494	77377783	290	145	2	49.98	101.01	0.18
chr1	77386149	77387088	940	459	3	55.37	50.51	0.16
chr1	77400108	77400309	202	101	3	112.86	151.52	0.19
chr1	77487863	77488403	541	341	2	44.88	45.95	0.16
chr1	77494290	77494860	571	371	2	45.4	50.51	0.17
chr1	78121589	78121844	256	128	2	70.03	101.01	0.22
chr1	78195292	78195653	362	181	3	55.17	63.7	0.16
chr1	78458584	78458837	254	127	2	60.08	56.62	0.18
chr1	78664731	78667105	2375	195	10	87.74	28.31	0.39
chr1	78669401	78669627	227	113	2	63.91	70.78	0.18
chr1	78670622	78670944	323	161	2	40.57	48.53	0.17
chr1	78706259	78706624	366	183	2	34.91	31.09	0.26
chr1	78783668	78783876	209	104	2	70.03	101.01	0.22
chr1	79436393	79436593	201	100	2	60.08	56.62	0.18
chr1	80266939	80267437	499	299	3	65.06	94.37	0.17
chr1	80271520	80271830	311	155	2	49.98	101.01	0.18
chr1	80288128	80288982	855	388	3	56.27	48.41	0.17
chr1	80499651	80500101	451	251	2	48.43	50.51	0.19
chr1	81057621	81057937	317	158	2	49.98	101.01	0.18
chr1	81560188	81560513	326	163	2	49.98	101.01	0.18
chr1	82233164	82233364	201	100	2	70.03	101.01	0.22
chr1	82281920	82282272	353	176	2	49.98	101.01	0.18
chr1	82282853	82283172	320	160	2	49.98	101.01	0.18
chr1	82283538	82284200	663	481	3	61.34	101.01	0.16
chr1	82287372	82287880	509	309	2	29.11	50.51	0.35
chr1	82443472	82443768	297	148	2	49.98	101.01	0.18
chr1	82634890	82635122	233	116	2	57.45	48.53	0.17
chr1	82866337	82866687	351	175	2	49.98	101.01	0.18
chr1	82876777	82877027	251	125	2	67.05	84.94	0.18
chr1	82882163	82882795	633	120	3	62.14	101.01	0.16
chr1	82894785	82895095	311	155	2	41.65	52.83	0.16
chr1	82897785	82897986	202	101	2	70.03	101.01	0.22
chr1	84037356	84038068	713	163	3	50.24	56.62	0.2
chr1	84284462	84284674	213	106	2	60.08	56.62	0.18
chr1	84728253	84728458	206	103	2	69.35	97.07	0.21
chr1	84743909	84744189	281	140	2	44.88	67.95	0.16
chr1	84747246	84747707	462	262	2	40.7	28.31	0.18
chr1	84751552	84751762	211	105	2	70.03	101.01	0.22
chr1	84754277	84754505	229	114	2	67.05	84.94	0.18
chr1	84766103	84766354	252	126	2	70.03	101.01	0.22
chr1	84779598	84779908	311	155	2	49.98	101.01	0.18
chr1	84793537	84794473	937	319	10	123.01	60.67	0.08
chr1	84837754	84838493	740	175	3	47	48.53	0.17
chr1	84839232	84839455	224	112	3	97.89	84.94	0.35
chr1	85730521	85730819	299	149	2	42.54	56.62	0.15
chr1	85848237	85848604	368	184	2	47.75	84.94	0.18
chr1	85849006	85849260	255	127	2	63.21	67.95	0.16
chr1	85850298	85850588	291	145	2	49.98	101.01	0.18
chr1	85864530	85864789	260	130	22	327.47	28.58	0
chr1	85906905	85907179	275	137	3	82.51	101.92	0.37
chr1	85908130	85908672	543	343	2	32.19	16.99	0.28
chr1	86083009	86083235	227	113	2	70.03	101.01	0.22
chr1	86132473	86132845	373	186	2	47.75	84.94	0.18
chr1	86133484	86133749	266	133	3	91.05	151.52	0.42
chr1	86136864	86137148	285	142	5	158.39	252.53	0
chr1	86138975	86139277	303	151	6	135.12	154.41	0
chr1	86350447	86351619	1173	233	15	165.18	71.53	0
chr1	86351996	86352702	707	282	5	75.59	41.94	0.34
chr1	86353139	86353385	247	123	5	139.68	84.94	0
chr1	86355065	86355333	269	134	7	182.63	129.25	0
chr1	86356045	86357616	1572	164	71	1162.76	336.7	0
chr1	86358149	86358411	263	131	5	134.09	124.91	0
chr1	86358821	86359473	653	519	13	169.36	93.86	0
chr1	86526645	86527529	885	159	26	505.68	691.55	0
chr1	86528789	86530081	1293	950	22	312.84	138.99	0
chr1	86801838	86802386	549	349	2	36.54	24.27	0.24
chr1	86946706	86947257	552	352	2	45.83	50.51	0.17
chr1	87213896	87214372	477	109	3	60.19	67.95	0.18
chr1	87235910	87236297	388	194	2	49.98	101.01	0.18
chr1	87326802	87327002	201	100	2	63.21	67.95	0.16
chr1	87406860	87407159	300	150	2	45.67	72.29	0.17
chr1	87410558	87410912	355	177	2	30.14	21.23	0.34
chr1	87423091	87423545	455	255	2	48.32	50.51	0.19
chr1	87429305	87429511	207	103	2	70.03	101.01	0.22
chr1	87433624	87433971	348	174	3	70.03	151.52	0.22
chr1	87448992	87449270	279	139	4	112.86	202.03	0.19
chr1	87542910	87543351	442	242	2	48.69	50.51	0.18
chr1	87776829	87777165	337	168	2	37.51	38.16	0.24
chr1	87853176	87853623	448	248	2	35.94	18.87	0.25
chr1	87912612	87912911	300	150	2	49.98	101.01	0.18
chr1	87936715	87936920	206	103	2	70.03	101.01	0.22
chr1	88262991	88264099	1109	523	8	101.01	51.48	0.31
chr1	88264857	88265082	226	113	2	49.76	30.89	0.19
chr1	88266121	88266411	291	145	2	27.39	16.99	0.4
chr1	88267935	88268199	265	132	2	52.24	35.76	0.19
chr1	88269349	88269881	533	333	2	29.16	13.07	0.35
chr1	88271463	88271777	315	157	2	37.66	38.61	0.24
chr1	88273003	88274398	1396	916	7	82.41	38.17	0.37
chr1	88701401	88701939	539	339	2	44.91	45.91	0.17
chr1	88705601	88706156	556	356	2	36.38	24.27	0.24
chr1	89454991	89455562	572	180	4	59.08	48.58	0.17
chr1	89474831	89475294	464	264	2	48.07	50.51	0.18
chr1	89493810	89494350	541	341	2	46.09	50.51	0.17
chr1	89500314	89500828	515	315	2	46.72	50.51	0.17
chr1	89507433	89508069	637	144	3	39.69	72.14	0.2
chr1	89520016	89520306	291	145	2	49.98	101.01	0.18
chr1	89563115	89563377	263	131	2	70.03	101.01	0.22
chr1	89572256	89572780	525	325	2	46.48	50.51	0.17
chr1	89609363	89609571	209	104	2	70.03	101.01	0.22
chr1	89743655	89743956	302	151	2	49.98	101.01	0.18
chr1	89888840	89889266	427	227	2	46.9	42.47	0.17
chr1	89891753	89892191	439	162	4	82.51	111.86	0.37
chr1	89892852	89893406	555	355	2	40.68	33.97	0.18
chr1	90612563	90612967	405	205	2	49.82	50.51	0.19
chr1	90998616	90998941	326	163	2	49.98	101.01	0.18
chr1	91008427	91008908	482	282	2	46.7	47.19	0.17
chr1	91114676	91114951	276	138	2	47.43	82.86	0.17
chr1	91115205	91115757	553	353	2	38.41	28.31	0.23
chr1	91219953	91220317	365	182	2	49.98	101.01	0.18
chr1	91378463	91379024	562	362	2	45.6	50.51	0.17
chr1	91413564	91414060	497	297	2	37.81	24.27	0.24
chr1	91818299	91818834	536	376	3	47.6	36.42	0.18
chr1	91931176	91931378	203	101	4	158.39	202.03	0
chr1	92068982	92069344	363	181	2	49.98	101.01	0.18
chr1	92090042	92090242	201	100	2	70.03	101.01	0.22
chr1	92148124	92148658	535	335	2	43.38	40.45	0.16
chr1	92439531	92440080	550	381	3	52.02	48.53	0.19
chr1	92469867	92470223	357	178	3	70.03	151.52	0.22
chr1	92850364	92850580	217	108	2	68.39	91.82	0.2
chr1	92858409	92858985	577	460	3	63.73	101.01	0.18
chr1	92907188	92907398	211	105	2	69.85	99.92	0.21
chr1	92911899	92912099	201	100	2	70.03	101.01	0.22
chr1	93335681	93335916	236	118	2	69.85	99.92	0.21
chr1	93346042	93346296	255	127	2	70.03	101.01	0.22
chr1	93407324	93407718	395	197	2	49.98	101.01	0.18
chr1	93407922	93408975	1054	931	5	87.85	101.01	0.39
chr1	93417235	93417441	207	103	2	70.03	101.01	0.22
chr1	93420188	93420446	259	129	3	91.05	151.52	0.42
chr1	93425296	93425547	252	126	5	158.39	252.53	0
chr1	93429961	93430444	484	329	5	107.92	202.03	0.23
chr1	93431049	93431532	484	101	3	56.82	56.62	0.17
chr1	93437185	93437486	302	151	2	49.98	101.01	0.18
chr1	93501509	93501712	204	102	2	67.05	84.94	0.18
chr1	93507640	93508382	743	196	8	124.06	105.18	0.08
chr1	93509333	93509716	384	192	2	49.98	101.01	0.18
chr1	93586226	93586526	301	150	2	47.75	84.94	0.18
chr1	93773707	93773907	201	100	2	70.03	101.01	0.22
chr1	93787725	93788156	432	163	3	65.72	84.94	0.17
chr1	93801686	93802003	318	159	2	49.98	101.01	0.18
chr1	93819954	93820444	491	291	2	23.2	24.27	0.48
chr1	94910361	94910662	302	151	2	41.28	51.3	0.16
chr1	97646060	97646396	337	168	2	49.98	101.01	0.18
chr1	97706608	97707048	441	241	2	48.72	50.51	0.18
chr1	97723520	97724091	572	395	4	82.51	145.75	0.37
chr1	100180085	100180600	516	177	43	657.68	179.92	0
chr1	100429853	100430058	206	103	2	70.03	101.01	0.22
chr1	102562150	102562693	544	344	2	44.88	46.21	0.16
chr1	102628160	102628510	351	175	78	1133.39	84.56	0
chr1	103844517	103844718	202	101	2	57.45	48.53	0.17
chr1	106179617	106180188	572	372	2	45.38	50.51	0.17
chr1	106193997	106194380	384	192	2	49.98	101.01	0.18
chr1	106392938	106393278	341	170	3	60.47	86.89	0.17
chr1	106541619	106541820	202	101	2	70.03	101.01	0.22
chr1	106641676	106641877	202	101	2	70.03	101.01	0.22
chr1	106712914	106713809	896	413	3	51.37	38.05	0.2
chr1	106720822	106721365	544	344	2	46.02	50.51	0.17
chr1	106728655	106728857	203	101	2	70.03	101.01	0.22
chr1	107004880	107005092	213	106	2	70.03	101.01	0.22
chr1	109080732	109080952	221	110	2	46.21	25.03	0.17
chr1	113903945	113904420	476	283	44	533.87	68.73	0
chr1	114644123	114644323	201	100	2	70.03	101.01	0.22
chr1	116746730	116746938	209	104	4	158.39	202.03	0
chr1	118333165	118333599	435	235	2	48.9	50.51	0.18
chr1	118459126	118459459	334	167	4	78.59	113.25	0.35
chr1	118461093	118461338	246	123	2	70.03	101.01	0.22
chr1	118497615	118497835	221	110	2	67.05	84.94	0.18
chr1	118510080	118510351	272	136	2	48.83	92.41	0.18
chr1	118540660	118541163	504	304	2	41.92	33.97	0.16
chr1	118570777	118571189	413	213	2	49.57	50.51	0.19
chr1	118600246	118600500	255	127	2	63.21	67.95	0.16
chr1	118608642	118609327	686	239	5	98.91	151.52	0.36
chr1	118834799	118835015	217	108	2	70.03	101.01	0.22
chr1	118836930	118837274	345	172	2	49.98	101.01	0.18
chr1	118842128	118842377	250	125	2	53.16	37.75	0.19
chr1	118908567	118909094	528	328	2	44.88	44.85	0.16
chr1	118912351	118912877	527	327	2	36.04	22.38	0.25
chr1	118937160	118937463	304	152	2	47.75	84.94	0.18
chr1	118945372	118945939	568	427	3	51.48	48.53	0.2
chr1	118985989	118986451	463	263	2	43	33.97	0.15
chr1	119443114	119443318	205	102	3	112.86	151.52	0.19
chr1	119478788	119478988	201	100	2	70.03	101.01	0.22
chr1	119527471	119528056	586	386	2	35.72	24.27	0.25
chr1	119652964	119653266	303	151	2	49.98	101.01	0.18
chr1	119656985	119657264	280	140	2	49.98	101.01	0.18
chr1	119788068	119788482	415	215	2	39.69	23.5	0.2
chr1	120113301	120113660	360	180	6	117.86	169.87	0.15
chr1	120846656	120847044	389	194	2	49.98	101.01	0.18
chr1	122193815	122194026	212	106	12	353.27	86.43	0
chr1	122325551	122325943	393	196	2	49.98	101.01	0.18
chr1	122357122	122357483	362	181	76	914.51	56.31	0
chr1	125400619	125400995	377	188	2	49.98	101.01	0.18
chr1	125411210	125411668	459	259	2	48.21	50.51	0.18
chr1	125435323	125435705	383	191	3	43.81	32.53	0.16
chr1	126078034	126078578	545	345	2	46	50.51	0.17
chr1	126340517	126341063	547	347	2	43.72	42.47	0.16
chr1	126674553	126675139	587	387	2	45.04	50.51	0.17
chr1	127369963	127370170	208	104	4	152.4	169.87	0
chr1	127807727	127808053	327	163	2	49.98	101.01	0.18
chr1	127938993	127939217	225	112	2	70.03	101.01	0.22
chr1	128174981	128175186	206	103	2	70.03	101.01	0.22
chr1	128181719	128182511	793	318	3	58.28	50.51	0.17
chr1	128184434	128184638	205	102	2	63.21	67.95	0.16
chr1	128269780	128269995	216	108	3	112.86	151.52	0.19
chr1	128272751	128273506	756	420	4	77.36	101.01	0.34
chr1	128334880	128335103	224	112	2	67.05	84.94	0.18
chr1	128351562	128351803	242	121	2	66.49	82.22	0.17
chr1	128353213	128353659	447	247	2	48.55	50.51	0.19
chr1	128359453	128359759	307	153	2	25.78	14.9	0.43
chr1	130153991	130154560	570	370	2	43.2	42.47	0.16
chr1	131054043	131054559	517	317	2	43.82	40.45	0.16
chr1	131055086	131055298	213	106	2	65.02	75.5	0.17
chr1	131097403	131097946	544	111	5	104.9	151.52	0.28
chr1	131146955	131147166	212	106	3	105.32	113.25	0.28
chr1	131175205	131175722	518	159	3	62.6	84.94	0.16
chr1	131403516	131403716	201	100	2	70.03	101.01	0.22
chr1	131492628	131493169	542	342	2	36.71	24.27	0.24
chr1	131525284	131525765	482	282	2	42.49	33.97	0.15
chr1	131573636	131574046	411	211	87	1080.63	81.96	0
chr1	131642343	131642577	235	117	2	47.24	26.61	0.17
chr1	131910392	131910787	396	198	10	191.83	224.23	0
chr1	131921795	131922025	231	115	5	172.14	196.2	0
chr1	131924318	131924707	390	195	6	117.86	169.87	0.15
chr1	131927939	131928272	334	167	4	75.29	97.07	0.33
chr1	131929489	131929791	303	151	4	93.92	97.07	0.38
chr1	131930908	131932847	1940	169	16	237.01	263.64	0
chr1	131933125	131934324	1200	958	9	158.12	149.89	0
chr1	131935118	131935616	499	397	3	66.22	101.01	0.17
chr1	131939427	131939628	202	101	3	112.86	151.52	0.19
chr1	132007521	132007959	439	174	3	68.43	101.01	0.2
chr1	132017817	132018084	268	134	2	47.75	84.94	0.18
chr1	132391313	132391693	381	190	2	44.88	67.95	0.16
chr1	132463149	132463551	403	203	2	46.13	37.75	0.17
chr1	132503883	132504269	387	193	2	44.45	65.74	0.16
chr1	132508355	132508570	216	108	2	60.08	56.62	0.18
chr1	132513377	132513728	352	176	2	49.98	101.01	0.18
chr1	132518654	132518964	311	155	3	70.03	151.52	0.22
chr1	132894356	132894567	212	106	2	69.85	99.92	0.21
chr1	132987021	132987873	853	109	4	44.62	48.53	0.16
chr1	133001339	133001609	271	135	4	108.37	169.87	0.23
chr1	133003919	133004438	520	320	2	46.46	49.96	0.17
chr1	133004735	133005391	657	176	3	56.27	74.4	0.17
chr1	133089739	133090352	614	170	3	37.08	56.62	0.24
chr1	133136628	133136828	201	100	2	69.35	97.07	0.21
chr1	133620179	133620739	561	154	3	64.21	101.01	0.18
chr1	133621334	133621953	620	189	4	73.11	67.95	0.32
chr1	133622989	133623251	263	131	3	91.05	151.52	0.42
chr1	133638938	133639253	316	158	3	67.05	127.4	0.18
chr1	133645722	133646110	389	194	3	67.05	127.4	0.18
chr1	133654282	133654503	222	111	2	65	75.42	0.17
chr1	133656554	133656984	431	110	3	68.75	101.01	0.2
chr1	133657296	133657828	533	333	2	46.28	50.51	0.18
chr1	133658324	133658663	340	170	2	49.98	101.01	0.18
chr1	133659230	133659459	230	115	2	70.03	101.01	0.22
chr1	133659740	133660362	623	477	3	62.41	101.01	0.16
chr1	133660591	133660832	242	121	2	55.17	42.47	0.16
chr1	134076347	134076636	290	145	2	40.76	49.26	0.18
chr1	134077346	134078141	796	339	4	67.67	67.61	0.2
chr1	134227906	134228379	474	274	2	20.52	16.99	0.59
chr1	134574108	134574416	309	154	2	49.98	101.01	0.18
chr1	134577055	134577396	342	171	2	47.75	84.94	0.18
chr1	134593269	134593487	219	109	2	70.03	101.01	0.22
chr1	134595732	134596046	315	157	2	42.54	56.62	0.15
chr1	134617852	134618364	513	313	2	46.77	50.51	0.17
chr1	134624890	134625229	340	170	2	38.87	42.47	0.23
chr1	134755939	134756170	232	116	2	67.05	84.94	0.18
chr1	134955819	134956019	201	100	2	60.08	56.62	0.18
chr1	135155300	135155573	274	137	2	31.81	24.27	0.29
chr1	135231881	135233109	1229	1096	13	217.36	202.03	0
chr1	135262791	135263163	373	186	3	70.03	151.52	0.22
chr1	135333275	135333709	435	235	2	39.5	24.27	0.21
chr1	135384902	135385288	387	193	2	40.57	48.53	0.17
chr1	135405884	135406140	257	128	3	69.92	56.62	0.21
chr1	135440338	135441124	787	446	4	73.32	87.11	0.32
chr1	135751696	135752029	334	167	2	47.75	84.94	0.18
chr1	135808522	135808747	226	113	2	69.35	97.07	0.21
chr1	135847579	135848092	514	314	2	44.52	42.47	0.16
chr1	135851910	135852242	333	166	4	82.51	135.9	0.37
chr1	136131255	136131760	506	351	4	63.01	127.4	0.16
chr1	136164907	136165139	233	116	2	65.84	79.16	0.17
chr1	136268660	136269178	519	319	2	46.62	50.51	0.17
chr1	136276256	136276748	493	371	3	66.43	101.01	0.17
chr1	136280954	136281747	794	196	8	117.36	113.25	0.15
chr1	136282023	136282556	534	428	3	47.6	36.28	0.18
chr1	136305679	136306161	483	283	2	36.04	20.51	0.25
chr1	136364729	136365200	472	186	59	714.83	83.26	0
chr1	136499987	136500188	202	101	2	70.03	101.01	0.22
chr1	136624870	136625105	236	118	2	57.45	48.53	0.17
chr1	136625391	136626060	670	353	3	41.1	15.44	0.16
chr1	137913796	137914003	208	104	2	70.03	101.01	0.22
chr1	137919199	137919675	477	277	2	47.71	50.51	0.18
chr1	137921982	137922328	347	173	2	43.05	58.95	0.16
chr1	137924766	137925219	454	254	2	48.35	50.51	0.19
chr1	137934255	137934554	300	150	2	49.98	101.01	0.18
chr1	137958540	137959096	557	357	2	45.72	50.51	0.17
chr1	139422175	139422441	267	133	2	49.98	101.01	0.18
chr1	139423128	139423367	240	120	2	70.03	101.01	0.22
chr1	139423839	139424259	421	172	3	69.15	101.01	0.21
chr1	139474146	139474436	291	145	2	49.98	101.01	0.18
chr1	139477751	139478016	266	133	2	70.03	101.01	0.22
chr1	139482255	139482470	216	108	2	70.03	101.01	0.22
chr1	142183181	142183405	225	112	2	70.03	101.01	0.22
chr1	143093558	143093850	293	146	2	40.57	48.53	0.17
chr1	143094094	143094512	419	166	3	62.41	67.95	0.16
chr1	143667637	143667854	218	109	2	70.03	101.01	0.22
chr1	143677636	143677931	296	148	2	49.98	101.01	0.18
chr1	143702586	143702899	314	157	3	57.45	72.8	0.17
chr1	143752103	143752303	201	100	2	70.03	101.01	0.22
chr1	143756323	143756551	229	114	2	70.03	101.01	0.22
chr1	145937516	145937916	401	201	2	49.95	50.51	0.18
chr1	145993691	145994103	413	213	2	49.57	50.51	0.19
chr1	146420235	146420643	409	209	2	49.55	49.96	0.19
chr1	146420948	146421154	207	103	3	112.86	151.52	0.19
chr1	147677529	147677733	205	102	2	49.76	30.89	0.19
chr1	148036800	148037002	203	101	2	63.47	68.97	0.18
chr1	149841417	149841622	206	103	3	112.86	151.52	0.19
chr1	150403820	150404022	203	101	2	70.03	101.01	0.22
chr1	150407253	150407732	480	287	3	66.89	101.01	0.18
chr1	150408692	150409276	585	480	5	72.63	61.77	0.32
chr1	150412785	150413042	258	129	2	67.59	87.65	0.2
chr1	150414288	150414861	574	427	14	308.22	454.56	0
chr1	150415530	150416146	617	484	3	62.58	101.01	0.16
chr1	150419710	150420001	292	146	5	134.79	248.01	0
chr1	150422900	150423115	216	108	2	70.03	101.01	0.22
chr1	150423419	150424003	585	428	8	167.17	353.54	0
chr1	150425576	150425831	256	128	3	91.05	151.52	0.42
chr1	150428017	150428290	274	137	4	112.86	202.03	0.19
chr1	150429266	150429542	277	138	2	42.54	56.62	0.15
chr1	150430467	150430690	224	112	3	112.86	151.52	0.19
chr1	150430915	150431336	422	260	3	63.21	71.69	0.16
chr1	150432312	150432565	254	127	6	205.99	303.04	0
chr1	150433556	150433933	378	189	7	157.02	339.74	0
chr1	150435580	150435938	359	179	5	112.58	249.81	0.19
chr1	150436585	150436898	314	157	2	49.98	101.01	0.18
chr1	150439008	150439243	236	118	3	108.37	127.4	0.23
chr1	150440312	150440550	239	119	3	112.86	151.52	0.19
chr1	150442032	150442270	239	119	4	135.01	199.85	0
chr1	150447408	150447680	273	136	2	48.88	92.75	0.18
chr1	150683673	150683888	216	108	2	69.35	97.07	0.21
chr1	150988275	150988644	370	185	2	43.88	62.85	0.16
chr1	151349343	151349591	249	124	2	70.03	101.01	0.22
chr1	151355019	151356148	1130	753	7	120.84	143.97	0.16
chr1	151359837	151360059	223	111	2	65.08	75.76	0.17
chr1	151360869	151361290	422	222	2	44.88	35.84	0.16
chr1	151378714	151378999	286	143	2	49.98	101.01	0.18
chr1	151442558	151442760	203	101	2	70.03	101.01	0.22
chr1	151446896	151447306	411	125	3	69.56	101.01	0.21
chr1	151471742	151471986	245	122	2	70.03	101.01	0.22
chr1	151473246	151473654	409	137	3	69.65	101.01	0.21
chr1	151476316	151476518	203	101	2	63.21	67.95	0.16
chr1	151691391	151691649	259	129	6	205.99	303.04	0
chr1	151946160	151946653	494	294	2	47.26	50.51	0.17
chr1	151972642	151972842	201	100	2	70.03	101.01	0.22
chr1	151973139	151973363	225	112	2	70.03	101.01	0.22
chr1	152089172	152089400	229	114	2	60.08	56.62	0.18
chr1	152557408	152557674	267	133	2	49.98	101.01	0.18
chr1	152566057	152566515	459	259	2	48.21	50.51	0.18
chr1	152583076	152583287	212	106	2	70.03	101.01	0.22
chr1	152766453	152767069	617	170	3	42.47	30.89	0.15
chr1	152845275	152845656	382	191	3	70.03	151.52	0.22
chr1	152848779	152849188	410	227	3	69.61	101.01	0.21
chr1	152888534	152888734	201	100	2	63.21	67.95	0.16
chr1	153117934	153118514	581	381	2	45.17	50.51	0.17
chr1	153220138	153220569	432	232	2	35.06	16.99	0.26
chr1	153221326	153221891	566	436	5	99.4	127.4	0.36
chr1	153223728	153224048	321	160	3	70.03	151.52	0.22
chr1	153226472	153226707	236	118	2	70.03	101.01	0.22
chr1	153228724	153229027	304	152	4	112.86	202.03	0.19
chr1	153231734	153231990	257	128	2	66.62	82.86	0.18
chr1	153234533	153234780	248	124	3	83.84	108.43	0.39
chr1	153241243	153241457	215	107	2	69.35	97.07	0.21
chr1	153455780	153456905	1126	579	8	108.52	84.94	0.24
chr1	153459634	153459845	212	106	2	67.05	84.94	0.18
chr1	153460273	153460473	201	100	2	63.21	67.95	0.16
chr1	153462006	153462541	536	336	2	39.69	30.35	0.2
chr1	153464625	153464887	263	131	3	83.84	108.43	0.39
chr1	153468928	153469142	215	107	2	61.89	62.92	0.16
chr1	153472222	153472717	496	175	3	56.27	56.17	0.17
chr1	153473139	153473410	272	136	4	105.32	151	0.28
chr1	153474185	153474402	218	109	2	66.62	82.86	0.18
chr1	153475683	153475885	203	101	2	67.05	84.94	0.18
chr1	153478051	153478262	212	106	2	70.03	101.01	0.22
chr1	153480959	153481404	446	246	2	48.58	50.51	0.18
chr1	153482419	153482992	574	402	4	83.27	151.52	0.39
chr1	153899871	153900071	201	100	2	70.03	101.01	0.22
chr1	153900274	153900869	596	396	2	44.85	50.51	0.16
chr1	153907886	153908379	494	294	2	39.69	27.97	0.2
chr1	155162009	155162561	553	353	2	44.94	47.19	0.17
chr1	155163372	155163618	247	123	2	53.16	37.75	0.19
chr1	155178215	155178618	404	204	2	44.75	33.97	0.16
chr1	155193092	155193346	255	127	2	70.03	101.01	0.22
chr1	155213632	155214156	525	325	2	46.48	50.51	0.17
chr1	155276030	155276267	238	119	2	70.03	101.01	0.22
chr1	155278281	155278765	485	285	2	47.5	50.51	0.17
chr1	155280043	155280349	307	153	2	49.98	101.01	0.18
chr1	155327564	155327956	393	196	2	44.65	66.76	0.16
chr1	155558066	155558304	239	119	2	51.37	33.97	0.2
chr1	155928583	155928783	201	100	2	70.03	101.01	0.22
chr1	155931511	155931731	221	110	3	112.86	151.52	0.19
chr1	155954454	155954662	209	104	8	357.74	404.05	0
chr1	155972947	155973281	335	167	2	42.54	56.62	0.15
chr1	155981987	155982232	246	123	2	60.08	56.62	0.18
chr1	156007554	156008036	483	283	2	44.88	41.02	0.16
chr1	156044082	156044340	259	129	37	851.94	95.76	0
chr1	156051236	156051514	279	139	2	49.16	94.79	0.18
chr1	156051821	156052636	816	494	3	57.79	50.51	0.17
chr1	156366295	156366502	208	104	3	112.86	151.52	0.19
chr1	156680556	156680853	298	149	2	47.43	82.86	0.17
chr1	156804967	156805504	538	338	2	43.94	42.47	0.16
chr1	156808449	156809115	667	178	3	43.4	101.01	0.16
chr1	156832743	156833194	452	252	2	39.69	25.59	0.2
chr1	156839099	156839345	247	123	2	70.03	101.01	0.22
chr1	157325912	157326119	208	104	2	70.03	101.01	0.22
chr1	157393545	157394047	503	303	2	29.21	50.51	0.35
chr1	158177808	158178008	201	100	2	57.45	48.53	0.17
chr1	159293049	159293303	255	127	2	60.08	56.62	0.18
chr1	159334739	159335262	524	324	2	44.27	42.47	0.16
chr1	160206163	160206365	203	101	2	70.03	101.01	0.22
chr1	160212644	160212870	227	113	2	70.03	101.01	0.22
chr1	160515391	160515911	521	321	2	44.35	42.47	0.16
chr1	160893083	160893422	340	170	3	68.86	141.56	0.2
chr1	160906382	160906864	483	115	3	63.21	82.05	0.16
chr1	160929971	160930180	210	105	2	67.93	89.41	0.2
chr1	160951557	160951760	204	102	2	70.03	101.01	0.22
chr1	160970274	160970596	323	161	2	49.98	101.01	0.18
chr1	161035143	161036183	1041	846	8	81.01	28.31	0.36
chr1	161036552	161036894	343	171	3	49.76	46.33	0.19
chr1	161037120	161037698	579	425	9	158.97	122.94	0
chr1	161037956	161038548	593	108	8	124.06	100.73	0.08
chr1	161241280	161242022	743	190	3	56.27	84.14	0.17
chr1	161766529	161766732	204	102	2	57.45	48.53	0.17
chr1	161816954	161817476	523	323	2	46.53	50.51	0.17
chr1	161818162	161818674	513	313	2	44.88	43.57	0.16
chr1	162217630	162217952	323	161	2	49.98	101.01	0.18
chr1	162218530	162219177	648	180	3	61.74	101.01	0.16
chr1	162221408	162222298	891	776	5	92.14	100.9	0.46
chr1	162360112	162360313	202	101	2	65.02	75.5	0.17
chr1	162672808	162674054	1247	1055	5	58.66	37.75	0.17
chr1	162677659	162678324	666	507	3	60.1	94.37	0.18
chr1	162680855	162681421	567	376	4	83.53	101.01	0.39
chr1	162682368	162682616	249	124	2	70.03	101.01	0.22
chr1	162688090	162688399	310	155	3	70.03	151.52	0.22
chr1	162697440	162698294	855	505	12	149.66	72.62	0
chr1	162702172	162702497	326	163	3	67.48	130.67	0.2
chr1	162704193	162706641	2449	1718	27	350.18	188.75	0
chr1	162707768	162708133	366	183	3	69.85	149.89	0.21
chr1	162708883	162709306	424	171	11	247.26	459.11	0
chr1	162709524	162709837	314	157	5	132.45	229.56	0
chr1	162710280	162710999	720	526	10	155.92	132.12	0
chr1	162713303	162713544	242	121	3	87.31	127.4	0.37
chr1	162714293	162714570	278	139	3	89.6	141.67	0.4
chr1	162715627	162715886	260	130	6	205.99	303.04	0
chr1	162716271	162716484	214	107	2	70.03	101.01	0.22
chr1	162718691	162719023	333	166	7	181.96	353.54	0
chr1	162720577	162721038	462	262	2	43.03	33.97	0.15
chr1	162721440	162721654	215	107	2	63.21	67.95	0.16
chr1	163246409	163248551	2143	1168	10	150.92	101.01	0
chr1	163249273	163249828	556	385	3	64.37	101.01	0.18
chr1	163261702	163262082	381	190	3	55.44	64.72	0.16
chr1	163266753	163266953	201	100	2	70.03	101.01	0.22
chr1	163292833	163293360	528	328	2	46.4	50.51	0.17
chr1	163309200	163309433	234	117	2	63.21	67.95	0.16
chr1	163312936	163313216	281	140	3	87.31	127.4	0.37
chr1	163793815	163794035	221	110	2	70.03	101.01	0.22
chr1	163865065	163865529	465	265	2	45.81	42.47	0.17
chr1	163949859	163950383	525	325	2	46.48	50.51	0.17
chr1	164414607	164414953	347	173	2	37.88	39.3	0.24
chr1	164458046	164458374	329	164	2	37.21	37.26	0.24
chr1	165233070	165233288	219	109	2	63.21	67.95	0.16
chr1	165310345	165310863	519	319	2	46.11	48.53	0.17
chr1	165338627	165339065	439	239	2	44.88	37.29	0.16
chr1	165592509	165592763	255	127	2	70.03	101.01	0.22
chr1	165662787	165663047	261	130	2	55.9	44.34	0.16
chr1	165866002	165866968	967	483	3	54.89	50.51	0.17
chr1	165874999	165875561	563	363	2	43.68	43.56	0.16
chr1	165875765	165876012	248	124	2	63.21	67.95	0.16
chr1	165880329	165880546	218	109	2	60.08	56.62	0.18
chr1	166311939	166312314	376	188	2	49.98	101.01	0.18
chr1	166390217	166390418	202	101	2	67.05	84.94	0.18
chr1	166397350	166397826	477	362	3	67	101.01	0.18
chr1	166398518	166398749	232	116	2	70.03	101.01	0.22
chr1	167010043	167010369	327	163	3	70.03	151.52	0.22
chr1	167222945	167223368	424	224	2	44.88	36.01	0.16
chr1	167226131	167226638	508	377	4	82.17	127.4	0.37
chr1	167280656	167280938	283	141	2	48.75	91.82	0.18
chr1	167284545	167284745	201	100	2	57.45	48.53	0.17
chr1	167316111	167316342	232	116	3	112.86	151.52	0.19
chr1	167325803	167326188	386	193	2	49.98	101.01	0.18
chr1	167327849	167328123	275	137	2	49.98	101.01	0.18
chr1	167330024	167330314	291	145	2	49.98	101.01	0.18
chr1	167340209	167340716	508	245	75	954.87	94	0
chr1	167913031	167913234	204	102	2	63.21	67.95	0.16
chr1	168158384	168158882	499	299	2	29.28	50.51	0.35
chr1	168173821	168174121	301	150	2	49.98	101.01	0.18
chr1	168183544	168183791	248	124	2	70.03	101.01	0.22
chr1	168203437	168203718	282	141	2	44.88	67.95	0.16
chr1	168209403	168209687	285	142	3	87.31	127.4	0.37
chr1	168235621	168236114	494	294	2	44.88	41.96	0.16
chr1	168263910	168264383	474	274	2	28.24	42.47	0.37
chr1	168265937	168266195	259	129	2	67.05	84.94	0.18
chr1	168287283	168287637	355	177	2	47.75	84.94	0.18
chr1	168301818	168302244	427	227	2	44.88	36.27	0.16
chr1	168313999	168314264	266	133	2	70.03	101.01	0.22
chr1	168317563	168317932	370	185	2	43.88	62.85	0.16
chr1	168318140	168318389	250	125	2	70.03	101.01	0.22
chr1	168332303	168332538	236	118	2	68.86	94.37	0.2
chr1	168333818	168334078	261	130	2	69.35	97.07	0.21
chr1	168334960	168335171	212	106	2	63.21	67.95	0.16
chr1	168337565	168337830	266	133	2	65.8	79.01	0.17
chr1	168349808	168350414	607	440	3	44.61	101.01	0.16
chr1	168357603	168358226	624	449	4	67.67	53	0.2
chr1	168358722	168359137	416	216	2	49.47	50.51	0.19
chr1	168359996	168360731	736	172	3	59.55	101.01	0.18
chr1	168361801	168362044	244	122	2	69.85	99.92	0.21
chr1	168364176	168364721	546	346	2	38.57	28.31	0.23
chr1	168367158	168367887	730	104	4	78.11	101.01	0.35
chr1	168370376	168370903	528	328	2	46.4	50.51	0.17
chr1	168371986	168372449	464	264	2	48.07	50.51	0.18
chr1	168378187	168378557	371	185	3	67.05	127.4	0.18
chr1	168380339	168380594	256	128	2	68.86	94.37	0.2
chr1	168384103	168384668	566	366	2	45.51	50.51	0.17
chr1	168385329	168385977	649	467	3	61.71	101.01	0.16
chr1	168389517	168390060	544	344	2	46.02	50.51	0.17
chr1	168395393	168396053	661	153	3	54.62	67.95	0.17
chr1	168397079	168397703	625	492	3	33.22	42.47	0.27
chr1	168402039	168402541	503	120	3	51.27	42.47	0.2
chr1	168405890	168406260	371	185	2	38.87	42.47	0.23
chr1	168406635	168407309	675	195	6	105.29	157.29	0.28
chr1	168414532	168414790	259	129	2	67.05	84.94	0.18
chr1	168419546	168420426	881	408	3	56.48	50.51	0.17
chr1	168421885	168422416	532	194	3	63.21	90.37	0.16
chr1	168423223	168423703	481	281	2	47.6	50.51	0.18
chr1	168426690	168427178	489	289	2	36.32	21.23	0.23
chr1	168431374	168431738	365	182	4	91.05	202.03	0.42
chr1	168432139	168432527	389	194	2	49.98	101.01	0.18
chr1	169498577	169499003	427	177	3	68.91	101.01	0.21
chr1	169993339	169993540	202	101	2	69.35	97.07	0.21
chr1	170074374	170074817	444	244	2	41.2	28.31	0.16
chr1	171033835	171034128	294	147	2	43.2	59.6	0.16
chr1	171037014	171037223	210	105	7	246.31	132.12	0
chr1	171037984	171038191	208	104	4	128.5	84.94	0.09
chr1	171102252	171103120	869	486	13	199.64	113.25	0
chr1	171111070	171111530	461	261	2	39.69	26.1	0.2
chr1	171236608	171236860	253	126	2	63.21	67.95	0.16
chr1	171345584	171345828	245	122	3	78.59	84.94	0.35
chr1	171356437	171356639	203	101	2	55.17	42.47	0.16
chr1	171357704	171357945	242	121	2	62.21	64.1	0.16
chr1	171415411	171415867	457	257	2	48.26	50.51	0.18
chr1	171503035	171503272	238	119	2	54.33	40.43	0.17
chr1	171834583	171834783	201	100	2	63.3	68.29	0.18
chr1	172001734	172002489	756	341	4	77.36	101.01	0.34
chr1	172004203	172004720	518	318	2	46.65	50.51	0.17
chr1	172009674	172009934	261	130	2	63.21	67.95	0.16
chr1	172066267	172066546	280	140	2	38.87	42.47	0.23
chr1	172121602	172122142	541	199	3	51.37	45.95	0.2
chr1	172135264	172136052	789	590	3	57.68	97.07	0.17
chr1	172172576	172172905	330	165	2	49.98	101.01	0.18
chr1	172186231	172186436	206	103	2	69.35	97.07	0.21
chr1	172197489	172198015	527	153	4	83.06	137.73	0.39
chr1	172198371	172198842	472	112	4	84.85	134.11	0.4
chr1	172312307	172312572	266	133	2	67.05	84.94	0.18
chr1	172317246	172317822	577	377	2	35.91	24.27	0.25
chr1	172382854	172383094	241	120	2	67.05	84.94	0.18
chr1	172494254	172494553	300	150	2	44.88	67.95	0.16
chr1	172495427	172495629	203	101	2	57.45	48.53	0.17
chr1	172496892	172497155	264	132	2	53.16	37.75	0.19
chr1	172641720	172641957	238	119	2	67.05	84.94	0.18
chr1	172688078	172688362	285	142	2	49.98	101.01	0.18
chr1	173345868	173346447	580	380	2	44.32	47.19	0.16
chr1	174691428	174691988	561	361	2	28.28	50.51	0.37
chr1	175880719	175881391	673	525	3	51.21	56.62	0.2
chr1	176734592	176735160	569	369	2	28.16	50.51	0.37
chr1	176755426	176756623	1198	1052	7	120.59	151.52	0.16
chr1	176769277	176769779	503	153	3	66.09	101.01	0.17
chr1	176793343	176793740	398	199	3	70.03	151.52	0.22
chr1	176983468	176983718	251	125	2	70.03	101.01	0.22
chr1	177024525	177025575	1051	540	4	70.31	101.01	0.34
chr1	177050032	177050429	398	199	2	44.81	67.61	0.16
chr1	177074444	177074644	201	100	2	70.03	101.01	0.22
chr1	177109688	177109918	231	115	2	69.35	97.07	0.21
chr1	177197354	177197800	447	247	2	48.55	50.51	0.19
chr1	177209958	177210479	522	322	2	39.69	29.56	0.2
chr1	177220366	177220722	357	178	2	49.98	101.01	0.18
chr1	177248774	177249057	284	142	2	44.88	67.95	0.16
chr1	177258064	177258364	301	150	2	47.75	84.94	0.18
chr1	177442615	177442815	201	100	2	51.46	34.14	0.2
chr1	177447967	177448284	318	159	2	49.98	101.01	0.18
chr1	177449791	177450097	307	153	2	49.98	101.01	0.18
chr1	177793465	177793960	496	365	3	56.27	56.17	0.17
chr1	178321123	178321364	242	121	2	67.05	84.94	0.18
chr1	178321680	178322654	975	171	4	68.21	84.94	0.2
chr1	178323085	178323427	343	171	2	49.98	101.01	0.18
chr1	178324428	178324782	355	177	2	49.98	101.01	0.18
chr1	178328780	178329592	813	624	15	268.66	283.12	0
chr1	178330171	178332569	2399	2209	78	1391.36	436.81	0
chr1	178333010	178334687	1678	182	19	289.31	194.94	0
chr1	178335872	178336352	481	187	17	308.46	196.1	0
chr1	178336961	178337838	878	198	59	1034.12	228.69	0
chr1	178538738	178538938	201	100	2	66.21	80.89	0.17
chr1	178544394	178544618	225	112	2	53.37	38.22	0.17
chr1	178636782	178637012	231	115	2	53.82	39.24	0.17
chr1	178748760	178749129	370	185	2	49.98	101.01	0.18
chr1	178754531	178754927	397	198	2	39.59	44.96	0.21
chr1	178756264	178756485	222	111	2	55.17	42.47	0.16
chr1	178784688	178784890	203	101	2	70.03	101.01	0.22
chr1	178916214	178916508	295	147	2	44.88	67.95	0.16
chr1	178965800	178966099	300	150	2	44.88	67.95	0.16
chr1	179243792	179244004	213	106	2	67.05	84.94	0.18
chr1	179586513	179586810	298	149	2	44.88	67.95	0.16
chr1	179746011	179746876	866	444	4	74.44	101.01	0.33
chr1	179755402	179755646	245	122	3	91.05	151.52	0.42
chr1	179960815	179961096	282	141	2	40.4	47.9	0.17
chr1	180036696	180037173	478	278	2	29.31	48.53	0.35
chr1	180067109	180067455	347	173	3	70.03	151.52	0.22
chr1	180069156	180069734	579	119	3	63.67	101.01	0.18
chr1	180108782	180109250	469	269	2	47.93	50.51	0.18
chr1	180134203	180134598	396	198	2	49.98	101.01	0.18
chr1	180138296	180138502	207	103	2	60.08	56.62	0.18
chr1	180164187	180165184	998	552	4	51.41	42.47	0.2
chr1	180332138	180332880	743	569	3	59.39	101.01	0.17
chr1	180421791	180422139	349	174	2	44.88	67.95	0.16
chr1	180568894	180569352	459	139	4	88.08	151.52	0.39
chr1	180578941	180579398	458	288	5	109.35	202.03	0.25
chr1	180582691	180582896	206	103	3	102.6	101.92	0.32
chr1	180585754	180586053	300	150	5	102.51	84.94	0.32
chr1	180587931	180588458	528	328	2	45.89	48.53	0.17
chr1	180597238	180597472	235	117	2	60.08	56.62	0.18
chr1	180641734	180642086	353	176	2	38.1	39.98	0.24
chr1	180736552	180736858	307	153	2	44.88	67.95	0.16
chr1	180738409	180738643	235	117	3	112.86	151.52	0.19
chr1	180744963	180745164	202	101	2	60.08	56.62	0.18
chr1	180746764	180747069	306	153	2	49.98	101.01	0.18
chr1	180805777	180806202	426	226	2	49.17	50.51	0.18
chr1	180810211	180810438	228	114	2	70.03	101.01	0.22
chr1	180841287	180841487	201	100	2	67.48	87.11	0.2
chr1	180906197	180906447	251	125	2	70.03	101.01	0.22
chr1	181174335	181174567	233	116	2	53.97	39.58	0.17
chr1	181177447	181177844	398	199	2	49.98	101.01	0.18
chr1	181184189	181184453	265	132	2	70.03	101.01	0.22
chr1	181195171	181195705	535	335	2	44.88	45.44	0.16
chr1	181211171	181211951	781	356	7	91.86	42.47	0.46
chr1	181816549	181817179	631	462	3	62.19	101.01	0.16
chr1	181842203	181842560	358	179	2	48.75	91.82	0.18
chr1	181904604	181905843	1240	936	7	105.86	101.92	0.28
chr1	181907154	181907744	591	391	2	44.96	50.51	0.17
chr1	181919286	181919679	394	197	4	58.76	44.62	0.17
chr1	181930669	181930873	205	102	2	70.03	101.01	0.22
chr1	181948397	181948867	471	271	2	36.04	20	0.25
chr1	181999891	182000096	206	103	2	67.05	84.94	0.18
chr1	182125780	182126181	402	202	2	49.92	50.51	0.18
chr1	182314306	182314751	446	246	2	48.44	49.96	0.19
chr1	182340919	182341310	392	196	2	49.98	101.01	0.18
chr1	182437422	182437759	338	169	2	49.98	101.01	0.18
chr1	182448515	182449149	635	128	4	81.1	101.01	0.36
chr1	182461754	182462160	407	193	5	93.47	97.07	0.37
chr1	183135296	183135807	512	312	2	39.39	28.31	0.22
chr1	183205398	183205657	260	130	4	123.36	135.9	0.08
chr1	183206054	183206596	543	105	3	64.77	101.01	0.17
chr1	183334150	183334631	482	282	2	45.35	42.47	0.17
chr1	183338093	183338353	261	130	3	91.05	151.52	0.42
chr1	183344241	183344442	202	101	2	70.03	101.01	0.22
chr1	183356889	183357646	758	181	3	46.6	48.53	0.17
chr1	183358388	183358912	525	398	3	46.78	33.97	0.17
chr1	183385064	183385264	201	100	2	70.03	101.01	0.22
chr1	184465823	184466030	208	104	4	152.4	169.87	0
chr1	184727270	184727523	254	127	2	70.03	101.01	0.22
chr1	184916022	184916273	252	126	2	63.21	67.95	0.16
chr1	184944817	184945164	348	174	2	49.98	101.01	0.18
chr1	185277844	185278233	390	195	2	49.98	101.01	0.18
chr1	185322843	185323142	300	150	2	41.19	50.96	0.16
chr1	185401202	185401424	223	111	2	63.21	67.95	0.16
chr1	185407555	185407796	242	121	2	70.03	101.01	0.22
chr1	185418218	185418418	201	100	2	70.03	101.01	0.22
chr1	185427787	185428304	518	318	2	46.65	50.51	0.17
chr1	186114224	186114424	201	100	2	70.03	101.01	0.22
chr1	187230641	187230978	338	169	2	38.87	42.47	0.23
chr1	187244140	187244457	318	159	2	47.75	84.94	0.18
chr1	187868962	187869553	592	392	2	42.71	42.47	0.15
chr1	189642449	189642974	526	326	2	44.23	42.47	0.16
chr1	189646615	189647078	464	264	2	47.19	47.19	0.17
chr1	189652696	189653724	1029	367	6	101.65	84.94	0.31
chr1	189654036	189654242	207	103	2	55.17	42.47	0.16
chr1	189657866	189659084	1219	697	6	101.77	151.52	0.31
chr1	189659436	189660105	670	507	4	79.95	101.01	0.36
chr1	189668575	189668807	233	116	2	70.03	101.01	0.22
chr1	189671075	189671312	238	119	2	70.03	101.01	0.22
chr1	189672543	189672807	265	132	4	130.1	169.87	0
chr1	189679099	189679335	237	118	2	69.85	99.92	0.21
chr1	189680248	189680611	364	182	2	42.54	56.62	0.15
chr1	189684948	189685245	298	149	3	88.99	137.73	0.4
chr1	189687978	189688189	212	106	2	60.08	56.62	0.18
chr1	189736603	189737049	447	247	2	44.88	37.97	0.16
chr1	189749717	189750025	309	154	2	40.57	48.53	0.17
chr1	189850849	189851062	214	107	2	67.05	84.94	0.18
chr1	189880670	189880939	270	135	2	49.98	101.01	0.18
chr1	190482934	190483229	296	148	3	67.39	50.28	0.2
chr1	190941721	190941948	228	114	2	70.03	101.01	0.22
chr1	191120788	191121152	365	182	28	339.22	54.25	0
chr1	191338516	191338934	419	219	2	49.38	50.51	0.18
chr1	191371469	191371941	473	273	2	38.43	24.27	0.23
chr1	191541197	191541430	234	117	2	63.21	67.95	0.16
chr1	191778321	191778536	216	108	2	70.03	101.01	0.22
chr1	191780351	191780883	533	333	2	46.28	50.51	0.18
chr1	191831876	191832378	503	180	3	56.17	56.62	0.16
chr1	192137702	192138082	381	190	3	70.03	151.52	0.22
chr1	192745490	192745698	209	104	2	53.16	37.75	0.19
chr1	192846370	192847077	708	121	4	73.81	80.18	0.32
chr1	192888835	192889061	227	113	2	70.03	101.01	0.22
chr1	192983753	192984235	483	283	2	47.55	50.51	0.17
chr1	193632537	193632951	415	224	54	764.52	122.19	0
chr1	194529533	194529742	210	105	3	108.37	127.4	0.23
chr1	194764374	194764574	201	100	2	70.03	101.01	0.22
chr1	194794714	194795032	319	159	2	49.98	101.01	0.18
chr1	194816148	194816641	494	294	2	39.69	27.97	0.2
chr1	194819300	194819535	236	118	2	67.05	84.94	0.18
chr1	194999332	194999651	320	160	2	47.75	84.94	0.18
chr1	195023419	195023996	578	378	2	40.17	33.97	0.18
chr1	195042487	195042802	316	158	2	49.98	101.01	0.18
chr1	195151136	195151841	706	365	3	60.27	50.51	0.18
chr1	195197525	195198069	545	345	2	46	50.51	0.17
chr1	195199774	195200557	784	469	3	58.47	50.51	0.17
chr1	195210068	195210482	415	215	2	49.51	50.51	0.19
chr1	195240717	195240954	238	119	27	548.16	45.48	0
chr10	3740431	3740830	400	200	2	47.75	42.47	0.18
chr10	3956627	3956912	286	143	2	49.47	97.07	0.18
chr10	4266289	4266530	242	121	2	70.03	101.01	0.22
chr10	4334391	4334631	241	120	2	70.03	101.01	0.22
chr10	4353081	4355890	2810	665	35	397.67	97.07	0
chr10	4356102	4356453	352	176	2	34.83	30.89	0.26
chr10	4356674	4357804	1131	556	11	171.55	141.56	0
chr10	4358453	4359121	669	488	3	55.47	72.29	0.16
chr10	4431936	4432157	222	111	2	65	75.42	0.17
chr10	6647257	6647462	206	103	2	70.03	101.01	0.22
chr10	7702412	7702797	386	193	3	66.62	124.3	0.18
chr10	7748713	7748914	202	101	2	70.03	101.01	0.22
chr10	7779331	7779538	208	104	2	70.03	101.01	0.22
chr10	7821031	7821315	285	142	3	87.31	127.4	0.37
chr10	7911531	7911788	258	129	2	70.03	101.01	0.22
chr10	7919211	7919781	571	187	7	146.09	252.53	0
chr10	7955373	7956001	629	429	5	96.68	169.87	0.34
chr10	8298112	8298348	237	118	2	70.03	101.01	0.22
chr10	8359800	8360280	481	281	2	47.6	50.51	0.18
chr10	8412593	8412902	310	155	2	40.57	48.53	0.17
chr10	8518427	8518680	254	127	2	70.03	101.01	0.22
chr10	8739368	8739628	261	130	2	69.35	97.07	0.21
chr10	8742475	8742685	211	105	2	64.13	71.69	0.18
chr10	9195278	9195480	203	101	2	70.03	101.01	0.22
chr10	9480061	9480265	205	102	2	67.05	84.94	0.18
chr10	9490318	9490569	252	126	2	55.17	42.47	0.16
chr10	9650699	9650969	271	135	2	49.98	101.01	0.18
chr10	9672350	9672714	365	182	2	49.98	101.01	0.18
chr10	10100860	10101065	206	103	3	97.89	84.94	0.35
chr10	10530239	10530441	203	101	2	70.03	101.01	0.22
chr10	11092163	11092373	211	105	2	60.08	56.62	0.18
chr10	11157024	11157583	560	360	2	33.22	19.03	0.27
chr10	11206986	11207201	216	108	2	70.03	101.01	0.22
chr10	11216610	11217074	465	265	2	44.88	39.5	0.16
chr10	11491977	11492378	402	247	61	571.79	40.17	0
chr10	12501351	12501624	274	137	2	49.98	101.01	0.18
chr10	12553271	12553674	404	204	2	49.85	50.51	0.19
chr10	12636591	12636791	201	100	2	70.03	101.01	0.22
chr10	12649149	12649373	225	112	2	69.85	99.92	0.21
chr10	12688304	12688590	287	143	2	47.75	84.94	0.18
chr10	12699053	12699269	217	108	2	63.21	67.95	0.16
chr10	12713325	12713568	244	122	2	70.03	101.01	0.22
chr10	12714308	12714540	233	116	2	60.08	56.62	0.18
chr10	12726244	12726831	588	153	3	33.22	39.95	0.27
chr10	12727729	12727998	270	135	3	87.31	127.4	0.37
chr10	12728697	12728980	284	142	3	91.05	151.52	0.42
chr10	12731140	12731683	544	344	2	43.79	42.47	0.16
chr10	12738096	12738407	312	156	3	70.03	151.52	0.22
chr10	12739377	12739697	321	160	3	67.05	127.4	0.18
chr10	12830092	12830389	298	149	2	49.98	101.01	0.18
chr10	12932103	12932306	204	102	3	93.92	72.8	0.38
chr10	13090782	13091084	303	151	2	49.98	101.01	0.18
chr10	13124772	13125148	377	188	3	67.05	127.4	0.18
chr10	13127094	13128031	938	169	6	87.73	72.8	0.39
chr10	13128303	13129419	1117	717	8	142.1	252.53	0
chr10	13130210	13130419	210	105	2	70.03	101.01	0.22
chr10	13130795	13131619	825	645	7	127.44	127.4	0.09
chr10	13178835	13179144	310	155	2	47.75	84.94	0.18
chr10	13213700	13214446	747	609	4	77.61	101.01	0.34
chr10	13224813	13225013	201	100	2	70.03	101.01	0.22
chr10	13232599	13232862	264	132	3	87.31	127.4	0.37
chr10	13253423	13253779	357	178	4	78.59	113.25	0.35
chr10	13702359	13702742	384	192	2	44.35	65.23	0.16
chr10	13888540	13888740	201	100	2	70.03	101.01	0.22
chr10	13982714	13983064	351	175	2	49.98	101.01	0.18
chr10	14262050	14262250	201	100	2	60.08	56.62	0.18
chr10	16792330	16792538	209	104	2	70.03	101.01	0.22
chr10	16987649	16987851	203	101	2	70.03	101.01	0.22
chr10	17473778	17473979	202	101	2	70.03	101.01	0.22
chr10	17724321	17725043	723	341	6	112.24	169.87	0.19
chr10	17842783	17843478	696	180	3	60.51	101.01	0.17
chr10	18055526	18055989	464	264	2	46.16	43.56	0.17
chr10	18076878	18077111	234	117	2	70.03	101.01	0.22
chr10	18101285	18101762	478	278	2	27.78	40.6	0.37
chr10	18109083	18109472	390	195	2	49.98	101.01	0.18
chr10	18342772	18342972	201	100	2	63.3	68.29	0.18
chr10	18367987	18368335	349	174	2	49.98	101.01	0.18
chr10	18369430	18369665	236	118	2	70.03	101.01	0.22
chr10	18516472	18517023	552	352	2	44.88	46.88	0.16
chr10	18525792	18526172	381	190	3	62.38	97.08	0.16
chr10	19201638	19202130	493	293	2	37.91	24.27	0.24
chr10	20267208	20267411	204	102	3	76.16	36.4	0.34
chr10	20323007	20323578	572	423	4	67.65	48.53	0.2
chr10	20325068	20326110	1043	587	11	167.8	121.34	0
chr10	20333284	20333592	309	154	2	40.57	48.53	0.17
chr10	20334395	20334637	243	121	2	67.05	84.94	0.18
chr10	20339581	20340139	559	195	5	99.72	169.87	0.36
chr10	20636591	20636821	231	115	2	70.03	101.01	0.22
chr10	20952572	20952818	247	123	3	91.05	151.52	0.42
chr10	20959802	20960013	212	106	2	70.03	101.01	0.22
chr10	20965356	20965571	216	108	2	70.03	101.01	0.22
chr10	21079768	21080162	395	197	2	49.98	101.01	0.18
chr10	21258491	21258699	209	104	3	110.39	137.73	0.25
chr10	21975667	21975867	201	100	2	63.21	67.95	0.16
chr10	23785656	23785941	286	143	2	38.87	42.47	0.23
chr10	23786461	23786953	493	100	3	63.45	84.94	0.18
chr10	24381579	24381779	201	100	2	70.03	101.01	0.22
chr10	24869835	24870424	590	489	3	51.37	50.11	0.2
chr10	24893886	24894096	211	105	3	112.86	151.52	0.19
chr10	24918046	24918255	210	105	2	69.85	99.92	0.21
chr10	25471290	25471543	254	127	3	64.13	43.15	0.18
chr10	25472935	25473522	588	388	2	44.88	49.94	0.16
chr10	25501819	25502114	296	148	2	34.83	30.89	0.26
chr10	25522363	25522958	596	396	2	43.97	47.19	0.16
chr10	26107750	26108695	946	495	3	55.27	50.51	0.16
chr10	26246176	26246517	342	171	2	49.98	101.01	0.18
chr10	26279890	26280637	748	394	4	59.28	101.01	0.17
chr10	26331805	26332079	275	137	2	49.98	101.01	0.18
chr10	26339209	26339449	241	120	2	70.03	101.01	0.22
chr10	26357808	26358060	253	126	2	60.08	56.62	0.18
chr10	26373441	26374546	1106	623	4	60.8	33.97	0.16
chr10	27952224	27952461	238	119	4	87.03	40.43	0.37
chr10	28086695	28087267	573	373	2	36	24.27	0.25
chr10	28105150	28105513	364	182	3	60.08	84.94	0.18
chr10	28210205	28210687	483	283	2	44.88	41.02	0.16
chr10	28388024	28388412	389	194	3	62.73	99.12	0.16
chr10	29143592	29144187	596	161	3	63.17	101.01	0.16
chr10	29146874	29147815	942	710	10	181.51	254.81	0
chr10	29148082	29148378	297	148	7	158.97	118.91	0
chr10	29196415	29196724	310	155	2	49.98	101.01	0.18
chr10	30578547	30578800	254	127	2	67.05	84.94	0.18
chr10	30710239	30710439	201	100	2	70.03	101.01	0.22
chr10	30811015	30811225	211	105	3	62.87	21.51	0.16
chr10	31608393	31609027	635	269	7	142.43	202.03	0
chr10	34012131	34012427	297	148	2	49.98	101.01	0.18
chr10	34153799	34154141	343	171	2	44.88	67.95	0.16
chr10	36745037	36745467	431	231	2	49.02	50.51	0.18
chr10	36974430	36974958	529	105	5	74.41	44.93	0.33
chr10	36984988	36985282	295	147	2	44.88	67.95	0.16
chr10	36987977	36988417	441	101	3	63.21	74.91	0.16
chr10	36989079	36990210	1132	135	5	86.02	101.01	0.37
chr10	36991630	36991931	302	151	3	70.03	151.52	0.22
chr10	36993679	36993947	269	134	2	40.57	48.53	0.17
chr10	36996901	36997451	551	113	3	64.33	99.92	0.18
chr10	36997845	36998938	1094	151	6	95.84	148.67	0.39
chr10	37000253	37000482	230	115	2	63.21	67.95	0.16
chr10	37001425	37001727	303	151	7	198.49	297.28	0
chr10	37133302	37137089	3788	2908	46	597.69	132.12	0
chr10	37138094	37139097	1004	526	15	287.45	459.11	0
chr10	39198413	39199010	598	493	3	60.14	84.94	0.18
chr10	39354617	39354817	201	100	2	70.03	101.01	0.22
chr10	39511560	39511872	313	156	2	44.88	67.95	0.16
chr10	39531904	39532203	300	150	2	49.98	101.01	0.18
chr10	39542298	39542723	426	226	2	44.07	33.97	0.16
chr10	39632674	39633104	431	231	2	39.62	24.27	0.21
chr10	39732077	39732533	457	193	4	79.65	67.95	0.36
chr10	39741348	39741819	472	272	2	47.85	50.51	0.18
chr10	39750044	39750274	231	115	2	70.03	101.01	0.22
chr10	39821251	39821619	369	184	2	43.84	62.68	0.16
chr10	39827788	39828237	450	319	3	68	101.01	0.2
chr10	39843323	39843753	431	231	2	49.02	50.51	0.18
chr10	40249492	40249872	381	190	5	112.86	252.53	0.19
chr10	40258315	40258691	377	188	13	113.49	26.02	0.22
chr10	40414524	40415017	494	294	2	47.26	50.51	0.17
chr10	40551087	40551299	213	106	2	64.29	72.37	0.18
chr10	40892425	40892660	236	118	2	67.05	84.94	0.18
chr10	40936233	40936625	393	196	2	40.57	48.53	0.17
chr10	41483929	41484236	308	154	2	42.54	56.62	0.15
chr10	41486524	41486842	319	159	2	38.87	42.47	0.23
chr10	41520472	41520885	414	305	3	69.44	101.01	0.21
chr10	41524480	41524751	272	136	2	49.98	101.01	0.18
chr10	41532820	41533395	576	434	3	63.76	101.01	0.18
chr10	41760472	41760762	291	145	2	44.88	67.95	0.16
chr10	41797093	41797996	904	470	3	54.41	45.91	0.17
chr10	41811005	41811244	240	120	3	97.89	84.94	0.35
chr10	42183058	42183357	300	150	3	91.05	151.52	0.42
chr10	42197131	42198043	913	452	5	72.81	72.8	0.32
chr10	42761485	42761923	439	274	4	67.93	56.62	0.2
chr10	42786561	42786803	243	121	2	67.05	84.94	0.18
chr10	42788401	42788817	417	217	2	30.81	50.51	0.33
chr10	42794650	42794894	245	122	2	63.21	67.95	0.16
chr10	42816285	42816487	203	101	2	60.08	56.62	0.18
chr10	42828902	42829322	421	221	2	39.69	23.84	0.2
chr10	42834426	42834626	201	100	2	67.05	84.94	0.18
chr10	42856467	42857001	535	397	18	291.15	193.12	0
chr10	43074388	43074644	257	128	2	70.03	101.01	0.22
chr10	43156396	43156879	484	284	2	47.52	50.51	0.17
chr10	43253232	43253543	312	156	2	49.98	101.01	0.18
chr10	43465762	43465965	204	102	3	106.5	118.52	0.29
chr10	43510954	43511536	583	383	2	45.13	50.51	0.17
chr10	43579007	43579372	366	183	2	49.98	101.01	0.18
chr10	43582556	43582881	326	163	6	158.39	303.04	0
chr10	43583184	43584040	857	490	8	132.09	151.52	0
chr10	43756720	43756931	212	106	3	112.86	151.52	0.19
chr10	44703088	44703291	204	102	2	68.39	91.82	0.2
chr10	45072163	45072532	370	185	2	47.75	84.94	0.18
chr10	45115018	45115330	313	156	3	70.03	151.52	0.22
chr10	45158127	45158613	487	287	2	47.44	50.51	0.17
chr10	49546281	49546498	218	109	2	60.08	56.62	0.18
chr10	50866162	50866369	208	104	3	112.86	151.52	0.19
chr10	50895442	50895787	346	173	2	49.98	101.01	0.18
chr10	50980757	50980959	203	101	2	70.03	101.01	0.22
chr10	51391906	51392333	428	228	2	27.21	33.97	0.4
chr10	51508142	51508346	205	102	2	70.03	101.01	0.22
chr10	51521222	51522097	876	491	6	102.51	111.61	0.32
chr10	51594051	51594444	394	197	2	49.98	101.01	0.18
chr10	52420271	52420598	328	164	2	44.88	67.95	0.16
chr10	52690799	52691169	371	185	2	49.98	101.01	0.18
chr10	52788193	52788460	268	134	2	49.98	101.01	0.18
chr10	52918597	52918868	272	136	2	49.98	101.01	0.18
chr10	53607660	53607936	277	138	2	49.98	101.01	0.18
chr10	53646303	53646528	226	113	2	65.31	76.78	0.17
chr10	56377989	56378189	201	100	2	63.21	67.95	0.16
chr10	56387104	56387381	278	139	2	38.87	42.47	0.23
chr10	56387649	56388077	429	105	3	62.01	67.95	0.16
chr10	56388340	56389857	1518	136	8	129.85	149.89	0.09
chr10	57516620	57516981	362	181	2	49.98	101.01	0.18
chr10	57784868	57785068	201	100	2	70.03	101.01	0.22
chr10	58269543	58270260	718	413	3	50.12	28.31	0.21
chr10	58278685	58279009	325	162	2	49.98	101.01	0.18
chr10	58324985	58325210	226	113	2	70.03	101.01	0.22
chr10	58355438	58355868	431	231	2	37.92	21.23	0.24
chr10	58421407	58421999	593	116	3	63.26	101.01	0.18
chr10	58467001	58467499	499	181	4	56.27	84.77	0.17
chr10	58476910	58477302	393	196	2	49.98	101.01	0.18
chr10	58479587	58480496	910	182	5	76.81	84.94	0.34
chr10	58494898	58495109	212	106	2	40.59	17.88	0.17
chr10	59166332	59166785	454	164	5	109.58	151.52	0.25
chr10	59788777	59789076	300	150	3	87.31	127.4	0.37
chr10	59898994	59899422	429	229	2	49.08	50.51	0.18
chr10	60291514	60291719	206	103	2	67.05	84.94	0.18
chr10	60294540	60294768	229	114	3	93.92	72.8	0.38
chr10	60774379	60774683	305	152	2	49.98	101.01	0.18
chr10	60826746	60827188	443	243	2	27.78	37.63	0.37
chr10	61099380	61099700	321	160	2	44.88	67.95	0.16
chr10	61111143	61111347	205	102	2	63.21	67.95	0.16
chr10	61346212	61346412	201	100	2	69.35	97.07	0.21
chr10	61428608	61428871	264	132	2	70.03	101.01	0.22
chr10	61429401	61429718	318	159	2	49.98	101.01	0.18
chr10	61430440	61431372	933	805	6	109.79	151.52	0.25
chr10	61431657	61431867	211	105	2	70.03	101.01	0.22
chr10	61432617	61433875	1259	219	8	93.23	95.05	0.42
chr10	61689401	61689961	561	137	3	57.42	67.95	0.17
chr10	61738895	61739584	690	533	3	56.27	78.14	0.17
chr10	61743503	61743703	201	100	2	66.21	80.89	0.17
chr10	61751647	61751996	350	175	3	67.05	127.4	0.18
chr10	61757690	61758018	329	164	6	144.69	203.85	0
chr10	62315277	62315741	465	265	2	48.04	50.51	0.18
chr10	62340051	62340260	210	105	2	64.05	71.35	0.18
chr10	62456629	62456935	307	153	2	44.88	67.95	0.16
chr10	62581982	62582480	499	304	3	66.22	101.01	0.17
chr10	62588092	62588296	205	102	2	60.08	56.62	0.18
chr10	62590651	62590916	266	133	5	154.54	225.93	0
chr10	62594005	62594283	279	139	3	74.78	71.09	0.33
chr10	62598232	62599003	772	576	14	239.95	196.71	0
chr10	62742538	62742824	287	143	2	47.75	84.94	0.18
chr10	62744808	62745008	201	100	2	70.03	101.01	0.22
chr10	62745288	62745575	288	144	2	47.75	84.94	0.18
chr10	62750594	62751176	583	114	3	63.55	101.01	0.18
chr10	62753319	62753557	239	119	2	70.03	101.01	0.22
chr10	62756481	62756779	299	149	3	87.31	127.4	0.37
chr10	62764455	62764683	229	114	3	102.6	101.92	0.32
chr10	62765935	62766220	286	143	3	81.67	98	0.37
chr10	62785474	62785735	262	131	2	67.85	89.01	0.2
chr10	62838238	62838701	464	264	2	38.68	24.27	0.23
chr10	62921601	62921862	262	131	2	70.03	101.01	0.22
chr10	63015466	63016352	887	398	5	84.76	75.34	0.4
chr10	63017877	63018324	448	347	3	47.6	30.44	0.18
chr10	63019090	63019653	564	143	3	60.72	82.86	0.16
chr10	63021967	63022171	205	102	2	64.27	72.29	0.18
chr10	63033489	63034016	528	328	2	46.4	50.51	0.17
chr10	63243849	63244051	203	101	2	70.03	101.01	0.22
chr10	63319056	63319681	626	194	3	62.33	101.01	0.16
chr10	63338316	63338670	355	177	2	49.98	101.01	0.18
chr10	63429101	63429660	560	360	2	45.65	50.51	0.17
chr10	64053493	64053705	213	106	2	70.03	101.01	0.22
chr10	64269182	64269587	406	206	2	44.69	33.97	0.16
chr10	66139227	66139427	201	100	2	63.21	67.95	0.16
chr10	67099130	67099365	236	118	2	70.03	101.01	0.22
chr10	67219372	67219927	556	356	2	40.66	33.97	0.17
chr10	67250484	67251048	565	365	2	36.18	24.27	0.24
chr10	67545434	67545796	363	181	2	47.75	84.94	0.18
chr10	68096699	68097149	451	251	2	46.2	42.47	0.17
chr10	68097832	68098591	760	630	4	77.24	101.01	0.34
chr10	68220384	68220923	540	340	2	46.11	50.51	0.17
chr10	68261434	68261819	386	193	4	75.29	97.07	0.33
chr10	69345086	69345376	291	145	3	89.58	141.56	0.4
chr10	69533660	69534053	394	197	2	49.98	101.01	0.18
chr10	69547528	69547959	432	232	2	43.89	33.97	0.16
chr10	69555665	69556009	345	172	2	48.07	87.11	0.18
chr10	69571216	69571772	557	357	2	36.04	23.65	0.25
chr10	69609719	69610186	468	268	2	38.57	24.27	0.23
chr10	69616867	69617133	267	133	2	49.98	101.01	0.18
chr10	69636254	69636626	373	186	2	49.98	101.01	0.18
chr10	69646145	69646673	529	329	2	41.3	33.97	0.16
chr10	69688885	69689288	404	204	2	44.88	34.31	0.16
chr10	69806675	69807219	545	345	2	46	50.51	0.17
chr10	69898107	69898310	204	102	2	70.03	101.01	0.22
chr10	69927632	69928159	528	328	2	46.4	50.51	0.17
chr10	69958881	69959111	231	115	2	70.03	101.01	0.22
chr10	69986092	69986605	514	101	3	50.91	42.47	0.2
chr10	69987983	69988269	287	143	2	45.14	69.34	0.17
chr10	69988650	69988964	315	157	2	36.65	35.67	0.24
chr10	69993204	69993680	477	277	2	40.29	28.31	0.17
chr10	70004769	70005012	244	122	2	70.03	101.01	0.22
chr10	70023879	70024104	226	113	3	97.89	84.94	0.35
chr10	70025284	70025615	332	166	2	49.98	101.01	0.18
chr10	70097309	70097611	303	151	2	44.88	67.95	0.16
chr10	70189081	70189612	532	332	2	35.25	21.23	0.26
chr10	70943445	70943645	201	100	2	70.03	101.01	0.22
chr10	71227926	71228342	417	217	2	30.81	50.51	0.33
chr10	71255244	71255583	340	170	2	49.98	101.01	0.18
chr10	72655843	72656680	838	420	7	120.84	106.76	0.16
chr10	73154061	73154423	363	181	2	47.75	84.94	0.18
chr10	73203075	73203275	201	100	2	70.03	101.01	0.22
chr10	75061114	75061314	201	100	2	57.45	48.53	0.17
chr10	75061623	75062203	581	128	3	56.82	67.95	0.17
chr10	75181492	75181749	258	129	2	69.35	97.07	0.21
chr10	75182109	75182592	484	185	4	83.21	84.94	0.39
chr10	75240932	75241286	355	177	3	63.21	101.92	0.16
chr10	75258849	75259309	461	261	2	43.06	33.97	0.16
chr10	75261333	75261533	201	100	2	70.03	101.01	0.22
chr10	75263191	75263402	212	106	2	70.03	101.01	0.22
chr10	75276685	75276945	261	130	2	69.85	99.92	0.21
chr10	75310472	75311191	720	549	3	59.93	101.01	0.18
chr10	75334319	75334547	229	114	2	70.03	101.01	0.22
chr10	75535122	75535456	335	167	4	87.31	169.87	0.37
chr10	75557213	75557413	201	100	2	67.05	84.94	0.18
chr10	75744820	75745236	417	217	2	29.33	42.47	0.35
chr10	75859360	75860038	679	184	8	138.97	198.18	0
chr10	75906035	75906265	231	115	2	63.21	67.95	0.16
chr10	75910162	75910399	238	119	2	68.39	91.82	0.2
chr10	76318013	76318266	254	127	2	57.45	48.53	0.17
chr10	76392536	76393026	491	291	2	27.78	41.7	0.37
chr10	76399878	76400112	235	117	2	68.39	91.82	0.2
chr10	76411707	76412244	538	338	2	41.08	33.97	0.16
chr10	76420124	76420465	342	171	2	42.54	56.62	0.15
chr10	76427806	76428236	431	231	2	45.86	39.51	0.17
chr10	76429211	76429433	223	111	2	63.21	67.95	0.16
chr10	76504230	76504672	443	243	2	30.3	50.51	0.34
chr10	76958207	76958512	306	153	2	49.98	101.01	0.18
chr10	77052615	77053103	489	289	2	45.16	42.47	0.17
chr10	77054921	77055133	213	106	3	112.86	151.52	0.19
chr10	77055595	77055862	268	134	3	87.31	127.4	0.37
chr10	77058924	77059471	548	438	3	61.64	84.94	0.16
chr10	77077743	77077963	221	110	2	70.03	101.01	0.22
chr10	77085260	77085513	254	127	3	91.05	151.52	0.42
chr10	77087373	77087581	209	104	2	70.03	101.01	0.22
chr10	77096016	77096289	274	137	2	48.93	93.09	0.18
chr10	77151750	77152010	261	130	3	91.05	151.52	0.42
chr10	77157493	77157981	489	289	2	44.88	41.53	0.16
chr10	77593752	77594147	396	198	2	44.75	67.27	0.16
chr10	77606128	77606332	205	102	2	70.03	101.01	0.22
chr10	77616912	77617304	393	196	2	49.98	101.01	0.18
chr10	77644518	77644975	458	142	3	67.7	101.01	0.2
chr10	77916149	77916350	202	101	3	102.6	101.92	0.32
chr10	77989301	77989798	498	298	2	29.3	50.51	0.35
chr10	78197093	78197293	201	100	2	70.03	101.01	0.22
chr10	78271848	78272133	286	143	2	47.75	84.94	0.18
chr10	78272910	78273111	202	101	2	70.03	101.01	0.22
chr10	78314054	78314298	245	122	4	96.45	55.49	0.39
chr10	78583169	78583706	538	338	2	46.16	50.51	0.17
chr10	79060540	79061056	517	317	2	46.67	50.51	0.17
chr10	79062624	79062948	325	162	2	42.54	56.62	0.15
chr10	79064300	79065522	1223	1076	5	84.04	101.01	0.39
chr10	79067721	79068396	676	301	3	51.14	28.31	0.2
chr10	79077786	79077987	202	101	2	57.45	48.53	0.17
chr10	79086697	79086980	284	142	2	49.39	96.49	0.18
chr10	79541734	79542121	388	194	2	44.49	65.91	0.16
chr10	79684895	79685102	208	104	2	67.48	87.11	0.2
chr10	79711386	79711813	428	283	3	51.37	36.35	0.2
chr10	79759225	79759584	360	180	2	47.75	84.94	0.18
chr10	79819243	79819810	568	368	2	36.04	24.12	0.25
chr10	79820625	79820887	263	131	3	89.58	141.56	0.4
chr10	79858663	79859223	561	361	2	22.09	24.27	0.51
chr10	79859558	79860208	651	192	7	135.59	254.81	0
chr10	79860727	79861204	478	157	3	63.98	84.94	0.18
chr10	79862318	79863287	970	555	12	222.32	261.34	0
chr10	79863562	79864248	687	330	3	53.96	33.97	0.17
chr10	79864979	79866621	1643	1189	9	139.9	178.81	0
chr10	79866864	79867465	602	483	3	61.36	91.82	0.16
chr10	79873366	79874290	925	790	4	67.67	78.57	0.2
chr10	79910103	79910611	509	172	4	62.91	127.4	0.16
chr10	79930594	79930924	331	165	2	49.98	101.01	0.18
chr10	79975780	79976334	555	355	2	45.76	50.51	0.17
chr10	79978059	79978654	596	396	2	36.04	25.31	0.25
chr10	79994500	79995310	811	631	5	92.14	137.73	0.46
chr10	80082613	80082848	236	118	2	66.06	80.18	0.17
chr10	80115742	80116692	951	392	6	109.22	151.52	0.24
chr10	80132898	80133367	470	270	2	42.81	33.97	0.15
chr10	80142341	80142655	315	157	3	47.33	40.13	0.17
chr10	80143740	80143980	241	120	2	70.03	101.01	0.22
chr10	80149509	80150865	1357	404	8	108.55	102.45	0.24
chr10	80151152	80151412	261	130	2	67.93	89.41	0.2
chr10	80153785	80154171	387	193	6	121.03	188.75	0.16
chr10	80155192	80155434	243	121	3	82.95	104	0.39
chr10	80156393	80156598	206	103	3	90.48	63.7	0.41
chr10	80157226	80158314	1089	740	8	127.79	101.92	0.09
chr10	80171929	80172471	543	343	2	42.31	37.75	0.15
chr10	80190522	80190842	321	160	2	49.98	101.01	0.18
chr10	80274465	80275114	650	178	3	54.9	67.95	0.17
chr10	80278321	80278812	492	161	4	74.16	84.94	0.33
chr10	80284277	80284487	211	105	2	63.21	67.95	0.16
chr10	80287429	80288316	888	724	4	50.59	33.52	0.2
chr10	80292491	80293210	720	284	7	138.09	252.53	0
chr10	80293535	80294103	569	176	9	141.59	96.66	0
chr10	80311506	80312141	636	533	5	96.39	127.4	0.39
chr10	80312777	80313024	248	124	2	70.03	101.01	0.22
chr10	80314547	80315710	1164	138	5	85.31	101.01	0.36
chr10	80387361	80387755	395	197	2	42.54	56.62	0.15
chr10	80392568	80393291	724	408	5	82.64	84.94	0.38
chr10	80393676	80394242	567	367	2	44.88	48.16	0.16
chr10	80395039	80395705	667	501	5	99.63	151.52	0.36
chr10	80399234	80399435	202	101	2	70.03	101.01	0.22
chr10	80400714	80401075	362	181	2	38.42	41	0.23
chr10	80409860	80410457	598	127	4	82.39	101.01	0.37
chr10	80412955	80413487	533	368	3	63.21	90.54	0.16
chr10	80417365	80417867	503	198	4	51.37	42.72	0.2
chr10	80420605	80420877	273	136	2	48.07	87.11	0.18
chr10	80421331	80421571	241	120	3	63.02	40.94	0.16
chr10	80423423	80424025	603	441	3	60.43	87.11	0.17
chr10	80546048	80546620	573	373	2	42.81	41.43	0.15
chr10	80549466	80550187	722	168	5	78.78	72.8	0.35
chr10	80583802	80584104	303	151	2	49.98	101.01	0.18
chr10	80638332	80639212	881	123	5	90.01	91.82	0.41
chr10	80639659	80640656	998	807	7	101.73	72.66	0.31
chr10	80651917	80652117	201	100	2	70.03	101.01	0.22
chr10	80666101	80666364	264	132	2	70.03	101.01	0.22
chr10	80707016	80707219	204	102	2	70.03	101.01	0.22
chr10	80709331	80710132	802	646	7	114.34	202.03	0.22
chr10	80710413	80710637	225	112	3	112.86	151.52	0.19
chr10	80712161	80712375	215	107	3	90.48	63.7	0.41
chr10	80712883	80713083	201	100	2	70.03	101.01	0.22
chr10	80714243	80714494	252	126	3	91.05	151.52	0.42
chr10	80715108	80715341	234	117	2	70.03	101.01	0.22
chr10	80716484	80716782	299	149	2	49.98	101.01	0.18
chr10	80741896	80742184	289	144	2	49.98	101.01	0.18
chr10	80783732	80784036	305	152	4	112.86	202.03	0.19
chr10	80785974	80786485	512	195	3	65.78	101.01	0.17
chr10	80788907	80789134	228	114	2	70.03	101.01	0.22
chr10	80791835	80792615	781	390	3	51.37	33.17	0.2
chr10	80801104	80801556	453	253	2	36.04	19.24	0.25
chr10	80803871	80804071	201	100	2	57.45	48.53	0.17
chr10	80804274	80804726	453	348	4	75.93	84.94	0.34
chr10	80828450	80828855	406	288	3	67.23	87.11	0.19
chr10	80867568	80867771	204	102	2	67.05	84.94	0.18
chr10	80900078	80900358	281	140	2	49.98	101.01	0.18
chr10	80904146	80904947	802	178	4	72.38	84.94	0.34
chr10	81044522	81044946	425	117	3	66	84.94	0.17
chr10	81046183	81046417	235	117	3	112.86	151.52	0.19
chr10	81052118	81052348	231	115	2	70.03	101.01	0.22
chr10	81077703	81077981	279	139	3	91.05	151.52	0.42
chr10	81108748	81108962	215	107	2	70.03	101.01	0.22
chr10	81123599	81123983	385	192	3	70.03	151.52	0.22
chr10	81147903	81148449	547	347	2	39.69	30.97	0.2
chr10	81149260	81149654	395	197	2	44.72	67.1	0.16
chr10	81149857	81150313	457	257	2	46.03	42.47	0.17
chr10	81157176	81157848	673	176	3	58.12	84.94	0.17
chr10	81176512	81176862	351	175	4	63.8	56.62	0.18
chr10	81177556	81178261	706	188	18	331.71	246.19	0
chr10	81178556	81181406	2851	170	45	580.29	113.25	0
chr10	81181761	81182138	378	189	5	80.09	70.78	0.36
chr10	81261494	81261893	400	200	2	49.47	48.53	0.18
chr10	81312868	81313471	604	125	3	62.94	101.01	0.16
chr10	81318208	81318649	442	242	2	46.14	41.43	0.17
chr10	81321250	81321507	258	129	3	82.51	101.92	0.37
chr10	81322748	81323258	511	311	2	37.45	24.27	0.24
chr10	81324334	81324676	343	171	2	49.47	97.07	0.18
chr10	81346192	81347215	1024	604	4	62.43	33.97	0.16
chr10	81350071	81350449	379	189	3	55.35	64.38	0.16
chr10	81363836	81364391	556	356	2	36.38	24.27	0.24
chr10	81366890	81367207	318	159	2	47.75	84.94	0.18
chr10	81383480	81383680	201	100	2	70.03	101.01	0.22
chr10	81486823	81487222	400	200	2	47.75	42.47	0.18
chr10	81528635	81529197	563	363	2	43.35	42.47	0.16
chr10	81559506	81560093	588	388	2	30.01	15.44	0.34
chr10	81561091	81561321	231	115	3	97.89	84.94	0.35
chr10	81565137	81566151	1015	744	14	195	154.43	0
chr10	81621877	81622171	295	147	3	91.05	151.52	0.42
chr10	82237115	82237744	630	488	3	62.22	101.01	0.16
chr10	82377214	82377758	545	345	2	44.88	46.29	0.16
chr10	82552491	82552983	493	293	2	37.91	24.27	0.24
chr10	82647361	82647561	201	100	2	70.03	101.01	0.22
chr10	82752473	82752792	320	160	5	132.45	229.56	0
chr10	82814967	82815427	461	261	2	38.76	24.27	0.23
chr10	82879086	82879330	245	122	2	66.7	83.24	0.18
chr10	82897348	82897550	203	101	2	63.21	67.95	0.16
chr10	82936483	82936686	204	102	2	69.85	99.92	0.21
chr10	82954713	82955620	908	626	108	1366.32	171.6	0
chr10	82985201	82986002	802	197	4	72.38	84.94	0.34
chr10	82993840	82994043	204	102	4	158.39	202.03	0
chr10	83025367	83025572	206	103	2	63.21	67.95	0.16
chr10	83128866	83129327	462	262	2	48.12	50.51	0.18
chr10	83191218	83191802	585	385	2	45.09	50.51	0.17
chr10	83365811	83366075	265	132	2	68.05	90.03	0.2
chr10	83761790	83762060	271	135	2	39.89	46.04	0.2
chr10	84422046	84422349	304	152	2	49.98	101.01	0.18
chr10	84526915	84527207	293	146	2	49.79	99.55	0.19
chr10	84527660	84528548	889	756	4	73.88	101.01	0.33
chr10	84652604	84652815	212	106	2	70.03	101.01	0.22
chr10	84932527	84932871	345	172	2	48.41	89.41	0.19
chr10	85116601	85117119	519	319	2	46.62	50.51	0.17
chr10	85466765	85467353	589	111	3	63.37	101.01	0.18
chr10	85876167	85876392	226	113	3	109.03	130.67	0.24
chr10	85893154	85893408	255	127	2	70.03	101.01	0.22
chr10	85946229	85946514	286	143	2	49.98	101.01	0.18
chr10	86318353	86318553	201	100	2	70.03	101.01	0.22
chr10	86326418	86326949	532	332	2	46.31	50.51	0.17
chr10	86348219	86348420	202	101	3	108.37	127.4	0.23
chr10	86423319	86423519	201	100	2	67.93	89.41	0.2
chr10	86690937	86691295	359	179	17	437.45	858.61	0
chr10	86691626	86692461	836	674	19	366.37	373.72	0
chr10	86693391	86694797	1407	1218	27	457.49	212.45	0
chr10	86695469	86696142	674	510	15	314.99	505.03	0
chr10	86696698	86697016	319	159	7	177.21	312.92	0
chr10	86698309	86698840	532	158	8	148.4	141.56	0
chr10	86701687	86702127	441	248	6	123.36	187.28	0.08
chr10	86702939	86703189	251	125	5	148.33	188.75	0
chr10	86703455	86703691	237	118	5	171.51	193.04	0
chr10	86704297	86704574	278	139	4	102.6	135.9	0.32
chr10	86705337	86705586	250	125	4	117.86	113.25	0.15
chr10	87757024	87757224	201	100	2	70.03	101.01	0.22
chr10	87864670	87864947	278	139	2	49.98	101.01	0.18
chr10	87932484	87932829	346	173	2	47.75	84.94	0.18
chr10	88473722	88474162	441	241	2	47.85	47.19	0.18
chr10	89235648	89236103	456	256	2	39.69	25.82	0.2
chr10	89675386	89675937	552	352	2	44.88	46.88	0.16
chr10	91067634	91067847	214	107	3	86.49	54.53	0.37
chr10	91116593	91117216	624	380	5	96.88	127.4	0.34
chr10	91118752	91119015	264	132	4	123.36	135.9	0.08
chr10	91123236	91123747	512	312	2	37.43	24.27	0.24
chr10	91147708	91148705	998	328	7	113.27	101.92	0.22
chr10	91149384	91149924	541	199	6	126.21	252.53	0.09
chr10	91152632	91152866	235	117	3	108.37	127.4	0.23
chr10	91153145	91153562	418	218	2	49.41	50.51	0.18
chr10	91154192	91154424	233	116	2	70.03	101.01	0.22
chr10	91158155	91158993	839	685	4	75.12	101.01	0.33
chr10	91161241	91161649	409	209	2	49.69	50.51	0.19
chr10	91167585	91168300	716	182	3	57.06	84.94	0.17
chr10	91170852	91172091	1240	482	7	105.86	101.92	0.28
chr10	91181721	91182298	578	465	6	72.54	44.63	0.32
chr10	91310755	91310962	208	104	2	67.05	84.94	0.18
chr10	91658114	91658331	218	109	5	192.57	185.16	0
chr10	92071649	92071852	204	102	2	63.21	67.95	0.16
chr10	92118527	92119098	572	372	2	45.38	50.51	0.17
chr10	92133963	92134474	512	312	2	46.8	50.51	0.17
chr10	92135723	92136143	421	320	3	66.17	84.94	0.17
chr10	92153152	92153749	598	398	2	44.8	50.51	0.16
chr10	93160563	93160973	411	211	2	48.75	47.19	0.18
chr10	93217893	93218210	318	159	2	49.98	101.01	0.18
chr10	93249983	93250198	216	108	2	67.05	84.94	0.18
chr10	93264865	93265314	450	108	3	66.83	94.37	0.18
chr10	93307529	93307995	467	267	2	47.47	48.53	0.17
chr10	93452962	93453170	209	104	7	261.5	169.87	0
chr10	93471155	93471380	226	113	2	69.85	99.92	0.21
chr10	93745927	93746127	201	100	2	70.03	101.01	0.22
chr10	93860872	93861165	294	147	4	112.86	202.03	0.19
chr10	93870179	93870401	223	111	4	158.39	202.03	0
chr10	93880074	93880313	240	120	2	70.03	101.01	0.22
chr10	93889568	93889912	345	172	12	182.42	78.14	0
chr10	93969958	93970828	871	472	4	73.81	98.64	0.32
chr10	94198765	94199179	415	215	2	49.51	50.51	0.19
chr10	94220682	94220949	268	134	3	91.05	151.52	0.42
chr10	94688824	94689090	267	133	3	82.51	101.92	0.37
chr10	94718791	94719159	369	184	2	49.98	101.01	0.18
chr10	94798763	94799275	513	313	2	46.77	50.51	0.17
chr10	95087026	95087578	553	353	2	45.81	50.51	0.17
chr10	95411829	95412065	237	118	2	63.21	67.95	0.16
chr10	95547456	95548032	577	184	5	92.14	98.02	0.46
chr10	95548469	95548792	324	162	2	49.98	101.01	0.18
chr10	95549109	95549490	382	191	2	49.98	101.01	0.18
chr10	95563668	95564227	560	123	5	64.17	31.71	0.18
chr10	96010731	96010938	208	104	2	57.45	48.53	0.17
chr10	96017994	96018389	396	198	3	63.21	101.92	0.16
chr10	96043199	96043623	425	225	2	30.65	50.51	0.34
chr10	96043914	96044467	554	354	2	43.56	42.47	0.16
chr10	96077515	96077977	463	184	19	256.7	83.89	0
chr10	96346538	96346908	371	185	2	49.98	101.01	0.18
chr10	96616962	96617280	319	159	4	93.92	97.07	0.38
chr10	97712902	97713421	520	320	2	46.6	50.51	0.17
chr10	98914534	98914882	349	174	2	42.54	56.62	0.15
chr10	98968642	98969123	482	282	2	47.58	50.51	0.18
chr10	98994505	98994765	261	130	3	91.05	151.52	0.42
chr10	98996651	98996942	292	146	2	49.98	101.01	0.18
chr10	99001232	99001563	332	166	2	49.98	101.01	0.18
chr10	99010084	99010322	239	119	2	63.21	67.95	0.16
chr10	99025208	99025460	253	126	3	91.05	151.52	0.42
chr10	100445561	100446023	463	263	2	44.88	39.33	0.16
chr10	100450237	100450439	203	101	2	70.03	101.01	0.22
chr10	102776821	102777022	202	101	2	70.03	101.01	0.22
chr10	103282757	103283147	391	195	2	49.98	101.01	0.18
chr10	105211159	105211659	501	301	2	29.24	50.51	0.35
chr10	105237903	105238554	652	457	101	1382.8	138.92	0
chr10	105487630	105488123	494	294	2	47.12	49.96	0.17
chr10	105510075	105510345	271	135	2	49.98	101.01	0.18
chr10	105525775	105526070	296	148	3	91.05	151.52	0.42
chr10	105535364	105535790	427	227	2	49.14	50.51	0.18
chr10	105573743	105574116	374	187	2	35.19	31.77	0.26
chr10	105841250	105841640	391	195	3	70.03	151.52	0.22
chr10	108145277	108145481	205	102	2	69.35	97.07	0.21
chr10	108161799	108162888	1090	981	5	64.17	41.15	0.18
chr10	108173923	108174443	521	321	2	44.88	44.25	0.16
chr10	108230388	108230611	224	112	3	109.7	134.11	0.25
chr10	108249337	108249646	310	155	2	49.98	101.01	0.18
chr10	108250779	108251065	287	143	3	91.05	151.52	0.42
chr10	108252685	108252943	259	129	3	87.31	127.4	0.37
chr10	108260849	108261483	635	460	6	102.51	134.84	0.32
chr10	108263094	108263558	465	265	2	48.04	50.51	0.18
chr10	108264566	108265119	554	106	3	61.45	84.94	0.16
chr10	108277162	108277375	214	107	2	57.45	48.53	0.17
chr10	108332527	108332901	375	187	3	51.37	50.96	0.2
chr10	109980183	109980394	212	106	2	67.05	84.94	0.18
chr10	109998564	109999011	448	248	2	48.52	50.51	0.19
chr10	110145432	110145757	326	163	2	49.98	101.01	0.18
chr10	110185830	110186030	201	100	2	70.03	101.01	0.22
chr10	110264023	110264223	201	100	2	70.03	101.01	0.22
chr10	110745454	110745685	232	116	2	65.76	78.82	0.17
chr10	110769414	110769654	241	120	2	70.03	101.01	0.22
chr10	110939421	110939621	201	100	2	57.45	48.53	0.17
chr10	110942374	110942905	532	332	2	41.22	33.97	0.16
chr10	110944424	110944699	276	138	2	49.98	101.01	0.18
chr10	111126148	111126737	590	390	2	44.98	50.51	0.17
chr10	111472974	111473412	439	259	13	226.51	178.98	0
chr10	111474533	111474756	224	112	2	64.64	73.86	0.17
chr10	111481326	111481636	311	155	2	40.57	48.53	0.17
chr10	111481898	111482150	253	126	2	63.21	67.95	0.16
chr10	111486548	111486760	213	106	2	70.03	101.01	0.22
chr10	111489971	111490477	507	307	2	46.93	50.51	0.17
chr10	111490980	111491186	207	103	3	97.89	84.94	0.35
chr10	111492008	111492209	202	101	2	70.03	101.01	0.22
chr10	111492750	111493024	275	137	7	230.42	353.54	0
chr10	111493272	111493628	357	178	8	181.96	404.05	0
chr10	111494006	111494335	330	165	2	49.98	101.01	0.18
chr10	111495186	111495431	246	123	2	70.03	101.01	0.22
chr10	111495909	111497061	1153	187	15	272.52	339.74	0
chr10	111497507	111497795	289	144	2	42.54	56.62	0.15
chr10	111984736	111985202	467	267	2	47.98	50.51	0.18
chr10	112041246	112041702	457	257	2	48.26	50.51	0.18
chr10	112925773	112927388	1616	1082	13	186.8	169.87	0
chr10	112928096	112928447	352	176	2	49.98	101.01	0.18
chr10	112928766	112929124	359	179	3	61.36	91.48	0.16
chr10	113994142	113994691	550	350	2	45.88	50.51	0.17
chr10	114713821	114714324	504	304	2	39.69	28.54	0.2
chr10	115199446	115199708	263	131	2	67.05	84.94	0.18
chr10	115371605	115372105	501	301	2	29.24	50.51	0.35
chr10	115385262	115385847	586	290	6	94.24	75.5	0.38
chr10	115400589	115400930	342	171	2	48.07	87.11	0.18
chr10	115401481	115401807	327	163	2	44.88	67.95	0.16
chr10	115403062	115403380	319	159	2	49.1	94.37	0.18
chr10	115406265	115406552	288	144	3	82.51	101.92	0.37
chr10	115408801	115409254	454	255	3	55.29	48.53	0.16
chr10	115410514	115410726	213	106	2	60.08	56.62	0.18
chr10	115411752	115412118	367	183	2	48.41	89.41	0.19
chr10	115431886	115432220	335	167	2	42.54	56.62	0.15
chr10	116021902	116022102	201	100	2	67.05	84.94	0.18
chr10	116469997	116470203	207	103	2	53.16	37.75	0.19
chr10	116486011	116486457	447	247	2	48.55	50.51	0.19
chr10	116495930	116496457	528	328	2	39.69	29.9	0.2
chr10	116497778	116498743	966	489	3	54.91	50.51	0.17
chr10	116538345	116538548	204	102	2	69.85	99.92	0.21
chr10	116557706	116558044	339	169	2	44.88	67.95	0.16
chr10	116563433	116563696	264	132	2	63.21	67.95	0.16
chr10	117060686	117060886	201	100	2	70.03	101.01	0.22
chr10	117061397	117061775	379	189	6	135.34	303.04	0
chr10	117062073	117062273	201	100	2	70.03	101.01	0.22
chr10	117062965	117063216	252	126	2	60.08	56.62	0.18
chr10	117076940	117077145	206	103	2	70.03	101.01	0.22
chr10	117215298	117215669	372	186	3	63.21	101.92	0.16
chr10	117224264	117224571	308	154	2	38.87	42.47	0.23
chr10	117345991	117346287	297	148	2	49.98	101.01	0.18
chr10	117351595	117352011	417	217	2	30.81	50.51	0.33
chr10	117355953	117356176	224	112	2	63.21	67.95	0.16
chr10	117360938	117361454	517	189	6	122.35	212.34	0.08
chr10	117367776	117368165	390	195	4	91.05	202.03	0.42
chr10	117375617	117376067	451	251	2	39.69	25.54	0.2
chr10	117376298	117376549	252	126	2	70.03	101.01	0.22
chr10	117376763	117377068	306	153	2	49.98	101.01	0.18
chr10	117690403	117690870	468	268	2	47.96	50.51	0.18
chr10	117694956	117695198	243	121	2	70.03	101.01	0.22
chr10	117759184	117759449	266	133	2	70.03	101.01	0.22
chr10	117777199	117777779	581	381	2	45.17	50.51	0.17
chr10	117815255	117815930	676	189	4	73.81	114.83	0.32
chr10	118157121	118157408	288	144	3	87.86	130.67	0.39
chr10	118168295	118168540	246	123	2	70.03	101.01	0.22
chr10	118827845	118828059	215	107	4	158.39	202.03	0
chr10	118855928	118856484	557	357	2	45.72	50.51	0.17
chr10	118858343	118858993	651	193	4	80.56	151.52	0.36
chr10	118868562	118869093	532	332	2	38.9	28.31	0.23
chr10	119210882	119211148	267	133	3	88.73	136.07	0.4
chr10	119504969	119505482	514	314	2	46.75	50.51	0.17
chr10	119507804	119508093	290	145	2	49.98	101.01	0.18
chr10	119577720	119578206	487	287	2	47.44	50.51	0.17
chr10	119602327	119602539	213	106	2	69.85	99.92	0.21
chr10	119626424	119626869	446	246	2	48.58	50.51	0.18
chr10	119660989	119661232	244	122	2	67.05	84.94	0.18
chr10	119680591	119680792	202	101	2	70.03	101.01	0.22
chr10	119710906	119711143	238	119	2	63.21	67.95	0.16
chr10	119713394	119713660	267	133	2	47.75	84.94	0.18
chr10	119718588	119719167	580	380	2	34.16	21.23	0.27
chr10	119755341	119755734	394	197	2	47.43	82.86	0.17
chr10	119778539	119778824	286	143	2	49.48	97.17	0.19
chr10	119781840	119782128	289	144	3	91.05	151.52	0.42
chr10	120361314	120361955	642	480	4	80.86	101.01	0.36
chr10	120362384	120363658	1275	937	22	431.39	555.57	0
chr10	120364227	120364434	208	104	2	70.03	101.01	0.22
chr10	120397542	120397947	406	206	2	48.21	44.7	0.18
chr10	120407346	120407646	301	150	2	49.98	101.01	0.18
chr10	120421639	120422132	494	294	2	39.69	27.97	0.2
chr10	120427757	120428086	330	165	2	49.98	101.01	0.18
chr10	120428603	120428915	313	156	2	49.98	101.01	0.18
chr10	120438073	120438537	465	265	2	47.16	47.19	0.17
chr10	120440233	120440712	480	280	2	45.08	41.43	0.17
chr10	120444917	120445204	288	144	2	40.67	48.92	0.17
chr10	120446369	120446606	238	119	2	67.93	89.41	0.2
chr10	120448890	120449530	641	462	4	80.9	151.52	0.36
chr10	120458996	120459197	202	101	2	67.05	84.94	0.18
chr10	120461218	120461569	352	176	3	63.21	101.92	0.16
chr10	120473271	120473493	223	111	2	67.48	87.11	0.2
chr10	120475980	120476742	763	233	9	135.83	113.25	0
chr10	120754240	120754616	377	188	2	44.12	64.04	0.16
chr10	120782332	120782922	591	391	2	44.82	49.96	0.16
chr10	120978623	120979187	565	139	3	62.45	91.82	0.16
chr10	121374236	121374664	429	185	3	65.84	84.94	0.17
chr10	121395227	121395483	257	128	2	70.03	101.01	0.22
chr10	121428682	121428924	243	121	2	70.03	101.01	0.22
chr10	121763093	121763295	203	101	4	121.35	68.97	0.16
chr10	121792272	121792578	307	153	2	41.49	52.15	0.16
chr10	121822985	121823248	264	132	2	70.03	101.01	0.22
chr10	121868165	121868515	351	175	2	49.98	101.01	0.18
chr10	121999870	122000071	202	101	2	70.03	101.01	0.22
chr10	122024117	122024324	208	104	2	63.21	67.95	0.16
chr10	122046281	122046550	270	135	2	44.88	67.95	0.16
chr10	122047269	122047512	244	122	3	82.51	101.92	0.37
chr10	122985399	122985894	496	296	2	47.07	49.96	0.17
chr10	123117019	123117368	350	175	2	37.99	39.64	0.24
chr10	123134440	123134884	445	245	2	44.88	37.8	0.16
chr10	123143147	123143472	326	163	2	49.98	101.01	0.18
chr10	123163252	123163782	531	331	2	38.92	28.31	0.23
chr10	123360961	123361350	390	195	2	49.98	101.01	0.18
chr10	123484021	123484594	574	107	3	43.68	30.89	0.16
chr10	126903594	126903794	201	100	2	70.03	101.01	0.22
chr10	126997346	126998206	861	443	6	112.2	101.01	0.19
chr10	126998589	126999633	1045	485	4	70.43	50.51	0.34
chr10	127045247	127045473	227	113	3	102.6	101.92	0.32
chr10	127064110	127064990	881	567	5	77.63	56.62	0.34
chr10	127066849	127067280	432	281	4	89.16	149.89	0.4
chr10	127069333	127069557	225	112	2	70.03	101.01	0.22
chr10	127069906	127070201	296	148	2	47.75	84.94	0.18
chr10	127098565	127099094	530	330	2	44.13	42.47	0.16
chr10	127185878	127186429	552	352	2	38.86	29.29	0.23
chr10	127190392	127191076	685	156	7	110.07	84.94	0.25
chr10	127193211	127193501	291	145	3	72.43	63.7	0.34
chr10	127235620	127236076	457	257	2	46.03	42.47	0.17
chr10	127239278	127239502	225	112	2	67.93	89.41	0.2
chr10	127266273	127266522	250	125	6	168.57	127.4	0
chr10	127283563	127284041	479	375	3	61.18	72.29	0.16
chr10	127284417	127284652	236	118	2	65.8	79.01	0.17
chr10	127285106	127286669	1564	358	10	135.61	106.27	0
chr10	127337014	127337265	252	126	2	57.45	48.53	0.17
chr10	127444320	127444534	215	107	2	70.03	101.01	0.22
chr10	127447921	127448266	346	173	2	44.88	67.95	0.16
chr10	127498511	127499177	667	438	5	84.74	84.94	0.39
chr10	127518797	127519364	568	115	3	54.1	56.62	0.17
chr10	127538370	127538757	388	194	4	78.59	113.25	0.35
chr10	127538971	127539209	239	119	2	66.21	80.89	0.17
chr10	127544680	127544882	203	101	2	67.05	84.94	0.18
chr10	127545530	127546024	495	113	3	64.72	91.82	0.17
chr10	127553193	127553680	488	288	2	44.87	41.43	0.16
chr10	127555009	127555226	218	109	2	60.08	56.62	0.18
chr10	127556661	127557124	464	352	3	64.93	87.11	0.17
chr10	127560577	127561024	448	248	2	48.01	48.53	0.18
chr10	127563603	127563830	228	114	2	66.21	80.89	0.17
chr10	127571972	127573234	1263	127	7	112.84	127.4	0.19
chr10	127575052	127575493	442	242	2	45.83	40.45	0.17
chr10	127588080	127588637	558	101	3	44.53	31.6	0.16
chr10	127593343	127593668	326	163	2	42.54	56.62	0.15
chr10	127744835	127745397	563	197	3	59.54	77.21	0.18
chr10	128011928	128012225	298	149	2	49.98	101.01	0.18
chr10	128029652	128029909	258	129	3	87.31	127.4	0.37
chr10	128042449	128042713	265	132	2	55.17	42.47	0.16
chr10	128043588	128044173	586	452	3	50.95	48.53	0.2
chr10	128046065	128046538	474	111	3	56.35	53.93	0.17
chr10	128047614	128047858	245	122	2	57.45	48.53	0.17
chr10	128048138	128048431	294	147	2	42.54	56.62	0.15
chr10	128083204	128083510	307	153	6	128.5	127.4	0.09
chr10	128083907	128084433	527	407	3	58.49	67.95	0.17
chr10	128088252	128088454	203	101	2	55.17	42.47	0.16
chr10	128088833	128089140	308	154	3	63.21	101.92	0.16
chr10	128089775	128090212	438	309	4	82.35	110.79	0.37
chr10	128096827	128097094	268	134	2	42.54	56.62	0.15
chr10	128116198	128116412	215	107	2	60.08	56.62	0.18
chr10	128123462	128123664	203	101	2	53.16	37.75	0.19
chr10	128129519	128129720	202	101	2	51.54	34.31	0.2
chr10	128247454	128247746	293	146	3	69.92	56.62	0.21
chr10	128250268	128250809	542	342	2	33.22	18.41	0.27
chr10	128284899	128285315	417	217	2	25.88	28.31	0.42
chr10	128337671	128337982	312	156	2	36.53	35.33	0.24
chr10	128362067	128362334	268	134	2	42.54	56.62	0.15
chr10	128388094	128388797	704	534	3	49.9	54.8	0.18
chr10	128391557	128391872	316	158	2	36.04	33.97	0.25
chr10	128393485	128393991	507	307	2	29.78	13.07	0.35
chr10	128395537	128395743	207	103	2	63.91	70.78	0.18
chr10	128401490	128401924	435	235	2	43.8	33.97	0.16
chr10	128459131	128459430	300	150	4	97.89	113.25	0.35
chr10	128461244	128461473	230	115	4	117.86	113.25	0.15
chr10	128463577	128464006	430	137	3	53.94	42.47	0.17
chr10	128469118	128469836	719	190	6	81.88	45.8	0.37
chr10	128474357	128475087	731	331	4	67.67	62.09	0.2
chr10	128480823	128481071	249	124	4	135.34	202.03	0
chr10	128481941	128482360	420	258	4	90	151.52	0.41
chr10	128482603	128483662	1060	219	7	111.21	135.9	0.19
chr10	128484049	128484469	421	270	3	44.53	23.84	0.16
chr10	128487199	128487689	491	180	6	127.94	242.67	0.09
chr10	128488122	128488368	247	123	4	135.34	202.03	0
chr10	128488746	128489324	579	321	6	112.21	135.9	0.19
chr10	128489890	128490102	213	106	3	104.23	108.55	0.28
chr10	128492385	128492799	415	215	2	47.93	44.7	0.18
chr10	128548233	128548579	347	173	2	44.88	67.95	0.16
chr10	128553671	128553871	201	100	2	70.03	101.01	0.22
chr10	128558655	128559119	465	174	7	115.68	101.92	0.23
chr10	128560154	128560454	301	150	2	44.88	67.95	0.16
chr10	128570086	128570518	433	233	2	37.86	21.23	0.24
chr10	128624532	128624795	264	132	8	273.71	358.77	0
chr10	128638625	128638830	206	103	2	70.03	101.01	0.22
chr10	128676231	128676769	539	339	2	43.91	42.47	0.16
chr10	128703697	128704188	492	292	2	42.22	33.97	0.16
chr10	128813919	128814184	266	133	2	63.21	67.95	0.16
chr10	128848122	128848363	242	121	2	67.05	84.94	0.18
chr10	128882572	128883159	588	459	3	44.88	99.88	0.16
chr10	128896788	128897262	475	275	2	44.88	40.34	0.16
chr11	3229900	3230177	278	139	2	49.98	101.01	0.18
chr11	3242289	3242601	313	156	2	49.98	101.01	0.18
chr11	3264763	3265063	301	150	2	36.08	34.09	0.25
chr11	3290988	3291574	587	463	4	82.56	149.89	0.38
chr11	3307549	3307824	276	138	3	87.31	127.4	0.37
chr11	3311147	3311456	310	155	2	49.47	97.07	0.18
chr11	3318629	3318833	205	102	2	63.21	67.95	0.16
chr11	3345313	3345690	378	189	2	45.67	72.29	0.17
chr11	3352647	3352906	260	130	2	63.21	67.95	0.16
chr11	3416642	3417017	376	188	3	70.03	151.52	0.22
chr11	3640709	3641627	919	241	7	116.09	101.92	0.23
chr11	3641881	3642456	576	376	2	43.06	42.47	0.16
chr11	3644974	3645823	850	479	5	68.26	56.62	0.2
chr11	3647398	3647920	523	323	2	35.47	21.23	0.25
chr11	3648556	3649078	523	154	3	52.88	48.53	0.19
chr11	3649409	3649868	460	272	3	57.69	56.62	0.17
chr11	3683414	3684107	694	515	5	74.41	39.3	0.33
chr11	3976302	3976899	598	398	2	35.46	24.27	0.25
chr11	3978594	3979073	480	280	2	44.88	40.77	0.16
chr11	4143772	4143999	228	114	2	70.03	101.01	0.22
chr11	4166375	4166763	389	194	2	42.54	56.62	0.15
chr11	4174930	4175612	683	492	6	102.51	145.03	0.32
chr11	4176236	4176769	534	414	4	84.82	151.52	0.4
chr11	4177921	4178231	311	155	2	41.65	52.83	0.16
chr11	4388307	4388591	285	142	2	40.57	48.53	0.17
chr11	4481639	4482049	411	211	2	44.53	33.97	0.16
chr11	4583124	4583359	236	118	2	70.03	101.01	0.22
chr11	4667883	4668143	261	130	2	63.21	67.95	0.16
chr11	4701990	4702232	243	121	3	82.51	101.92	0.37
chr11	4901011	4901285	275	137	2	48.97	93.43	0.18
chr11	4914448	4914671	224	112	2	67.05	84.94	0.18
chr11	5033380	5033776	397	198	2	49.98	101.01	0.18
chr11	5041607	5042202	596	458	4	78.74	84.94	0.35
chr11	5060997	5061450	454	143	3	51.37	38.56	0.2
chr11	5069949	5070827	879	562	9	164.52	212.34	0
chr11	5071115	5071821	707	562	8	157.18	235.93	0
chr11	5078574	5079389	816	436	3	57.79	50.51	0.17
chr11	5081397	5081919	523	417	3	56.27	59.23	0.17
chr11	5082137	5082535	399	199	3	70.03	151.52	0.22
chr11	5083440	5083752	313	156	3	67.05	127.4	0.18
chr11	5087930	5088321	392	196	4	91.05	202.03	0.42
chr11	5091594	5092100	507	307	2	46.93	50.51	0.17
chr11	5109437	5110026	590	390	2	44.98	50.51	0.17
chr11	5192027	5192435	409	209	2	44.88	34.74	0.16
chr11	5237065	5237569	505	305	2	44.88	42.89	0.16
chr11	5321230	5321430	201	100	2	70.03	101.01	0.22
chr11	5412459	5412703	245	122	2	70.03	101.01	0.22
chr11	5413815	5414025	211	105	2	70.03	101.01	0.22
chr11	5414931	5415481	551	351	2	45.86	50.51	0.17
chr11	5796615	5797775	1161	382	8	125.33	135.9	0.09
chr11	5799851	5800246	396	198	2	49.98	101.01	0.18
chr11	5861956	5862207	252	126	4	130.1	169.87	0
chr11	5965957	5966675	719	524	4	78.43	101.01	0.35
chr11	5967015	5967573	559	359	2	44.88	47.48	0.16
chr11	6107099	6107300	202	101	2	68.39	91.82	0.2
chr11	6107936	6108526	591	182	4	70.24	84.94	0.34
chr11	6132681	6132886	206	103	2	70.03	101.01	0.22
chr11	6150428	6150728	301	150	2	49.98	101.01	0.18
chr11	6172912	6173365	454	254	2	46.12	42.47	0.17
chr11	6193223	6193760	538	160	4	83.2	141.56	0.39
chr11	6356189	6356647	459	259	2	48.07	49.96	0.18
chr11	6395500	6395940	441	241	2	46.49	42.47	0.17
chr11	6398402	6398623	222	111	2	60.08	56.62	0.18
chr11	6400957	6401259	303	151	2	44.88	67.95	0.16
chr11	6404941	6405349	409	209	2	40.29	24.27	0.17
chr11	6468314	6468636	323	161	2	49.98	101.01	0.18
chr11	6471836	6472278	443	243	2	28.81	42.47	0.35
chr11	6475228	6476077	850	374	4	42.44	42.47	0.15
chr11	7276561	7276761	201	100	2	55.17	42.47	0.16
chr11	8432140	8432855	716	170	4	78.52	151.52	0.35
chr11	8433466	8433731	266	133	2	63.21	67.95	0.16
chr11	8434216	8434572	357	178	2	42.54	56.62	0.15
chr11	8493044	8493367	324	162	2	47.75	84.94	0.18
chr11	8496489	8496786	298	149	2	49.98	101.01	0.18
chr11	8518193	8518510	318	159	2	49.98	101.01	0.18
chr11	8684547	8685098	552	352	2	45.83	50.51	0.17
[truncated: 14,834 more rows]

## Sheet: EY2 vs EY input
chr	start	end	length	summit	tags	#NAME?	fold_enrichment	FDR(%)
chr1	4877900	4878100	201	100	2	68.48	92.32	0.2
chr1	4891868	4892125	258	129	3	97.56	204.84	0.17
chr1	5143913	5144167	255	127	2	60.66	58.56	0.19
chr1	6239998	6240330	333	166	3	68.4	137.79	0.18
chr1	7169395	7169686	292	146	2	53.87	136.56	0.15
chr1	9354038	9354238	201	100	2	75.23	136.56	0.24
chr1	9669874	9670183	310	155	2	53.87	136.56	0.15
chr1	9724341	9725173	833	141	4	59.63	114.83	0.18
chr1	9942458	9942669	212	106	2	62.61	65.62	0.18
chr1	10062633	10062926	294	147	2	53.87	136.56	0.15
chr1	10072259	10072640	382	191	2	53.87	136.56	0.15
chr1	10108114	10108450	337	168	2	53.87	136.56	0.15
chr1	10112376	10112626	251	125	2	60.39	57.64	0.19
chr1	10138318	10139122	805	315	3	63.19	68.28	0.18
chr1	10214182	10214535	354	177	2	53.87	136.56	0.15
chr1	10232458	10233243	786	148	6	120.22	180.51	0.17
chr1	13142133	13142347	215	107	2	75.23	136.56	0.24
chr1	15759944	15760373	430	230	2	47.82	45.93	0.14
chr1	15844230	15844431	202	101	2	75.23	136.56	0.24
chr1	16102458	16102893	436	156	6	141.85	341.4	0.12
chr1	16103227	16103831	605	132	4	84.9	172.24	0.17
chr1	16259252	16259786	535	335	2	50.12	68.28	0.15
chr1	16642865	16643663	799	607	4	82.64	136.56	0.21
chr1	17353608	17353843	236	118	2	72.24	114.83	0.2
chr1	19223399	19223738	340	170	2	53.87	136.56	0.15
chr1	20803320	20803761	442	287	4	86.85	137.79	0.14
chr1	20806770	20807078	309	154	4	118.2	248.27	0.17
chr1	20808732	20808965	234	117	2	74.55	131.23	0.23
chr1	20935348	20935760	413	213	2	53.46	68.28	0.15
chr1	22578804	22579151	348	174	2	41.76	53.28	0.18
chr1	23269917	23270117	201	100	2	75.23	136.56	0.24
chr1	23853523	23853741	219	109	2	75.23	136.56	0.24
chr1	23877723	23877972	250	125	2	75.23	136.56	0.24
chr1	24235127	24235484	358	179	2	53.87	136.56	0.15
chr1	24241486	24242001	516	316	2	50.58	68.28	0.14
chr1	25759630	25760137	508	308	2	50.79	68.28	0.14
chr1	25829579	25830121	543	343	2	47.69	57.41	0.14
chr1	30803977	30804741	765	381	6	107.42	153.1	0.14
chr1	30804962	30806117	1156	608	4	62.39	38.28	0.18
chr1	30820720	30820931	212	106	2	75.23	136.56	0.24
chr1	30830068	30830578	511	322	3	68.02	114.83	0.18
chr1	30873600	30873816	217	108	2	75.23	136.56	0.24
chr1	34007187	34007713	527	327	2	48.08	57.41	0.14
chr1	34166843	34167094	252	126	2	72.24	114.83	0.2
chr1	34167697	34167907	211	105	2	68.4	91.86	0.18
chr1	34174019	34174286	268	134	3	89	137.79	0.14
chr1	34178362	34178899	538	338	2	46.3	51.03	0.13
chr1	34185839	34186049	211	105	2	74.55	131.23	0.23
chr1	34188159	34188738	580	380	2	41.64	38.28	0.18
chr1	34198490	34198723	234	117	2	75.23	136.56	0.24
chr1	34200992	34201215	224	112	2	72.24	114.83	0.2
chr1	34218229	34218625	397	198	3	58.31	76.55	0.18
chr1	34223707	34223930	224	112	2	71.82	112.03	0.19
chr1	34225595	34226014	420	186	3	72.29	120.87	0.21
chr1	34227647	34227880	234	117	3	98.25	86.12	0.18
chr1	34260043	34260356	314	157	3	75.23	204.84	0.24
chr1	34264431	34264659	229	114	3	116.18	172.24	0.16
chr1	34274173	34274396	224	112	2	75.23	136.56	0.24
chr1	34434799	34435004	206	103	5	193.99	191.38	0
chr1	34437255	34437456	202	101	2	75.23	136.56	0.24
chr1	34447466	34447676	211	105	3	105.68	114.83	0.13
chr1	34813476	34813758	283	141	2	53.87	136.56	0.15
chr1	34814274	34814798	525	392	3	70.54	136.56	0.19
chr1	34815471	34815799	329	164	2	53.87	136.56	0.15
chr1	34816171	34816375	205	102	2	75.23	136.56	0.24
chr1	34816786	34817436	651	187	4	83.32	172.24	0.21
chr1	34818012	34818228	217	108	2	75.23	136.56	0.24
chr1	34819600	34820070	471	112	3	72.41	136.56	0.21
chr1	34842923	34843137	215	107	2	75.23	136.56	0.24
chr1	36068395	36068751	357	178	3	62.61	98.42	0.18
chr1	36093876	36094102	227	113	2	72.24	114.83	0.2
chr1	36143788	36144156	369	184	2	46.41	76.55	0.13
chr1	36348308	36348866	559	386	3	48.32	124.14	0.14
chr1	36557264	36557572	309	154	2	53.87	136.56	0.15
chr1	36701838	36702342	505	305	2	50.86	68.28	0.14
chr1	36796305	36796872	568	368	2	47.11	57.41	0.13
chr1	36808029	36808624	596	396	2	46.49	57.41	0.13
chr1	36827141	36827342	202	101	2	75.23	136.56	0.24
chr1	36889050	36889494	445	245	2	52.5	68.28	0.16
chr1	37005321	37005560	240	120	5	96.64	27.56	0.16
chr1	37377576	37377798	223	111	2	75.23	136.56	0.24
chr1	37462918	37463369	452	252	2	52.29	68.28	0.16
chr1	37843366	37843721	356	178	2	51.63	114.83	0.15
chr1	37897649	37898187	539	339	2	50.02	68.28	0.15
chr1	37998024	37998319	296	148	2	53.87	136.56	0.15
chr1	38018800	38019531	732	609	11	239.52	341.4	0
chr1	38021608	38021830	223	111	2	65.26	76.55	0.17
chr1	38022108	38022380	273	136	2	48.76	91.86	0.14
chr1	38032916	38033204	289	144	2	53.87	136.56	0.15
chr1	38035999	38036309	311	155	4	120.68	273.12	0.18
chr1	38037434	38037654	221	110	2	75.23	136.56	0.24
chr1	38048906	38049326	421	221	2	48.76	48.34	0.14
chr1	38051605	38051920	316	158	4	116.18	229.65	0.16
chr1	38059110	38059436	327	163	2	53.87	136.56	0.15
chr1	38196908	38197174	267	133	2	46.41	76.55	0.13
chr1	38209795	38210018	224	112	2	75.23	136.56	0.24
chr1	38269750	38270052	303	151	2	48.76	91.86	0.14
chr1	38370795	38371243	449	249	2	52.38	68.28	0.16
chr1	38378066	38378600	535	335	2	45.01	45.93	0.13
chr1	38507829	38508029	201	100	2	68.4	91.86	0.18
chr1	38519611	38519993	383	191	2	53.87	136.56	0.15
chr1	38521768	38522342	575	375	2	43.54	44.02	0.15
chr1	38577847	38578375	529	329	2	48.76	60.74	0.14
chr1	38588871	38589241	371	185	2	53.87	136.56	0.15
chr1	38608502	38608965	464	264	2	51.96	68.28	0.15
chr1	38627128	38627465	338	169	2	53.87	136.56	0.15
chr1	39519442	39519676	235	117	2	59.26	53.97	0.18
chr1	39558062	39558533	472	272	2	43.54	36.13	0.15
chr1	39900807	39901353	547	287	6	123.01	137.79	0.2
chr1	39917655	39917932	278	139	2	53.87	136.56	0.15
chr1	39921754	39921955	202	101	2	75.23	136.56	0.24
chr1	39941785	39942421	637	198	4	83.79	114.83	0.22
chr1	39962024	39962261	238	119	2	72.24	114.83	0.2
chr1	39973820	39974116	297	148	6	193.71	409.68	0
chr1	39980444	39980647	204	102	2	75.23	136.56	0.24
chr1	39983066	39983267	202	101	2	75.23	136.56	0.24
chr1	39985069	39985269	201	100	2	68.4	91.86	0.18
chr1	39988865	39989099	235	117	4	144.46	273.12	0.13
chr1	39989996	39990215	220	110	3	105.68	114.83	0.13
chr1	39999416	39999957	542	436	5	112.8	204.84	0.15
chr1	40000486	40000697	212	106	3	120.68	204.84	0.18
chr1	40003653	40003928	276	138	5	166.25	316.92	0.16
chr1	40004690	40004942	253	126	3	64.34	43.58	0.17
chr1	40006601	40006823	223	111	3	116.84	176.66	0.17
chr1	40009557	40009845	289	144	4	98.25	114.83	0.18
chr1	40011623	40011851	229	114	3	114.92	164.04	0.16
chr1	40014013	40014606	594	115	4	80.49	137.79	0.21
chr1	40022685	40023445	761	334	3	45.58	68.28	0.13
chr1	40024589	40024932	344	172	3	72.24	172.24	0.2
chr1	40025246	40025517	272	136	2	46.41	76.55	0.13
chr1	40027625	40027850	226	113	2	75.05	135.09	0.23
chr1	42696103	42697031	929	746	5	98.59	202.64	0.19
chr1	42697492	42698063	572	125	3	68.4	131.36	0.18
chr1	42698475	42698881	407	123	3	74.25	131.23	0.23
chr1	42953441	42953703	263	131	2	75.23	136.56	0.24
chr1	43978620	43979057	438	238	2	52.7	68.28	0.15
chr1	44118627	44118858	232	116	2	68.4	91.86	0.18
chr1	44168749	44168950	202	101	2	72.24	114.83	0.2
chr1	44611137	44611714	578	378	2	49.12	68.28	0.15
chr1	45316135	45317042	908	807	5	99.46	204.84	0.19
chr1	45336978	45337348	371	185	2	53.87	136.56	0.15
chr1	45348558	45348975	418	229	3	74.47	136.56	0.23
chr1	45375929	45376418	490	290	2	46.14	45.93	0.13
chr1	45989063	45989476	414	214	2	53.43	68.28	0.15
chr1	46075936	46076354	419	204	17	270.78	122.47	0
chr1	46374079	46374323	245	122	11	248.47	68.77	0
chr1	48462212	48462421	210	105	10	490.64	682.81	0
chr1	51762498	51762704	207	103	2	68.99	95.08	0.2
chr1	51801224	51801659	436	236	2	39.87	25.03	0.2
chr1	51883148	51883361	214	107	2	75.23	136.56	0.24
chr1	52202050	52202454	405	205	2	53.71	68.28	0.15
chr1	52202833	52203174	342	171	2	53.87	136.56	0.15
chr1	54987069	54987527	459	262	5	117.11	273.12	0.17
chr1	54999663	55000216	554	354	2	49.67	68.28	0.15
chr1	55000757	55001230	474	274	2	32.3	68.28	0.26
chr1	55003153	55003615	463	294	3	72.71	136.56	0.22
chr1	55006183	55006537	355	177	4	97.56	273.12	0.17
chr1	55007515	55007719	205	102	2	75.23	136.56	0.24
chr1	55063067	55063653	587	387	2	47.69	62.07	0.14
chr1	55078254	55078569	316	158	3	75.23	204.84	0.24
chr1	55081687	55082294	608	106	3	68.01	136.56	0.18
chr1	55087769	55088032	264	132	2	72.24	114.83	0.2
chr1	55152643	55153007	365	182	2	53.87	136.56	0.15
chr1	55153662	55154452	791	451	3	63.49	68.28	0.17
chr1	55335596	55335854	259	129	4	144.46	273.12	0.13
chr1	56508217	56508769	553	353	2	47.46	57.41	0.14
chr1	56743940	56744350	411	211	2	48.41	45.93	0.14
chr1	56782037	56782557	521	321	86	1111.91	106.52	0
chr1	57902048	57902269	222	111	2	72.24	114.83	0.2
chr1	58013415	58013693	279	139	2	48.76	91.86	0.14
chr1	58016010	58016799	790	455	3	63.51	68.28	0.17
chr1	58019502	58019814	313	156	3	75.23	204.84	0.24
chr1	58401079	58401514	436	236	2	52.76	68.28	0.15
chr1	58419719	58420253	535	177	3	47.88	114.83	0.14
chr1	58421056	58421282	227	113	2	75.23	136.56	0.24
chr1	58421776	58422020	245	122	2	72.24	114.83	0.2
chr1	58492545	58493028	484	284	2	47.95	52.19	0.14
chr1	59482105	59483149	1045	129	5	95.55	135.09	0.16
chr1	59483610	59484031	422	222	2	40.53	25.52	0.19
chr1	59684947	59685224	278	139	2	53.87	136.56	0.15
chr1	59692231	59692579	349	174	2	47	80.15	0.13
chr1	59695846	59696082	237	118	2	75.23	136.56	0.24
chr1	59706587	59706815	229	114	2	73.59	124.14	0.22
chr1	59711182	59711493	312	156	7	178.26	321.51	0
chr1	59764210	59764674	465	322	3	68.4	106.79	0.18
chr1	59868383	59868585	203	101	2	75.23	136.56	0.24
chr1	59912941	59913632	692	517	3	35.74	57.41	0.22
chr1	59958189	59958553	365	182	2	42.37	55.88	0.17
chr1	60277818	60278046	229	114	2	62.61	65.62	0.18
chr1	60434221	60434446	226	113	2	75.23	136.56	0.24
chr1	60470646	60470875	230	115	2	72.24	114.83	0.2
chr1	60489707	60490037	331	165	2	46.32	76.02	0.13
chr1	61908937	61909300	364	182	2	53.87	136.56	0.15
chr1	62048579	62048780	202	101	2	75.23	136.56	0.24
chr1	62637836	62638408	573	373	2	43.54	43.86	0.15
chr1	62703255	62704233	979	782	6	117.41	204.84	0.17
chr1	62718888	62719158	271	135	2	46.41	76.55	0.13
chr1	63112938	63113538	601	419	3	61.4	91.86	0.19
chr1	63177013	63177242	230	115	3	114.02	158.46	0.16
chr1	63177645	63177930	286	143	4	119.67	262.72	0.17
chr1	63178258	63179592	1335	492	13	227.26	275.58	0
chr1	63303594	63304123	530	141	3	53.51	51.03	0.15
chr1	64597403	64597696	294	147	2	51.63	114.83	0.15
chr1	64994112	64994314	203	101	2	75.05	135.09	0.23
chr1	66311207	66311786	580	380	2	49.08	68.28	0.15
chr1	66380474	66380749	276	138	2	53.87	136.56	0.15
chr1	66399264	66399556	293	146	3	95.5	186.21	0.16
chr1	66425076	66425561	486	163	5	115.63	204.84	0.16
chr1	66440670	66441047	378	189	2	48.03	86.81	0.14
chr1	66441362	66441901	540	129	5	110.4	248.03	0.14
chr1	66720790	66721001	212	106	2	68.4	91.86	0.18
chr1	69601089	69601458	370	185	2	53.87	136.56	0.15
chr1	71568886	71569096	211	105	2	75.23	136.56	0.24
chr1	71585825	71586481	657	479	6	111.56	188.6	0.15
chr1	71597545	71597823	279	139	2	48.76	91.86	0.14
chr1	71600296	71600598	303	151	5	124.07	173.96	0.21
chr1	71602455	71602665	211	105	2	72.24	114.83	0.2
chr1	71605918	71606235	318	159	3	71	160.22	0.19
chr1	71606738	71606990	253	126	2	70.6	104.39	0.19
chr1	71614627	71615216	590	390	2	48.86	68.28	0.14
chr1	71629430	71629649	220	110	2	65.26	76.55	0.17
chr1	71638506	71638727	222	111	2	75.23	136.56	0.24
chr1	71641161	71641492	332	166	2	53.87	136.56	0.15
chr1	72226168	72226439	272	136	16	339.23	83.29	0
chr1	72244199	72244425	227	113	8	262.48	139.02	0
chr1	72254890	72255347	458	160	6	104.63	104.39	0.13
chr1	72393769	72393994	226	113	2	75.05	135.09	0.23
chr1	72824484	72824926	443	132	4	47.01	43.6	0.13
chr1	72835564	72835810	247	123	2	65.26	76.55	0.17
chr1	72841103	72841548	446	246	2	51.95	65.62	0.15
chr1	72851921	72852423	503	142	4	68.29	172.24	0.18
chr1	72858047	72862583	4537	4312	45	627.8	200.95	0
chr1	72863190	72863446	257	128	2	72.72	118.04	0.22
chr1	72863974	72864544	571	101	3	69.09	136.56	0.2
chr1	72873827	72874872	1046	377	12	243.31	341.4	0
chr1	73913686	73913973	288	144	2	47.53	83.51	0.14
chr1	73924942	73925224	283	141	3	81.55	97.49	0.21
chr1	74036291	74036619	329	164	2	49.83	99.85	0.15
chr1	74079242	74079552	311	155	2	48.76	91.86	0.14
chr1	74236396	74236849	454	120	3	54.35	45.93	0.18
chr1	74284389	74284725	337	168	2	44.43	65.62	0.14
chr1	74461571	74461846	276	138	2	51.63	114.83	0.15
chr1	74529407	74529757	351	175	2	51.63	114.83	0.15
chr1	74593475	74593675	201	100	2	75.23	136.56	0.24
chr1	74679358	74679595	238	119	2	72.24	114.83	0.2
chr1	74780170	74780492	323	161	2	51.63	114.83	0.15
chr1	75024672	75024964	293	146	2	52.64	124.14	0.15
chr1	75141930	75142190	261	130	2	75.05	135.09	0.23
chr1	75146273	75146525	253	126	2	62.61	65.62	0.18
chr1	75197702	75198055	354	177	2	53.87	136.56	0.15
chr1	75244856	75245084	229	114	2	73.59	124.14	0.22
chr1	75315160	75315477	318	159	2	48.76	91.86	0.14
chr1	75436678	75437059	382	191	3	65.26	114.83	0.17
chr1	77368510	77368767	258	129	2	65.26	76.55	0.17
chr1	77399720	77400039	320	160	2	48.76	91.86	0.14
chr1	77426633	77426919	287	143	2	51.63	114.83	0.15
chr1	77463693	77463898	206	103	2	74.55	131.23	0.23
chr1	77467682	77468189	508	308	2	50.79	68.28	0.14
chr1	77485680	77485930	251	125	2	75.23	136.56	0.24
chr1	77506734	77507333	600	314	7	154.8	341.4	0.15
chr1	78101655	78102141	487	287	2	51.33	68.28	0.15
chr1	78201203	78201666	464	264	2	50.72	62.07	0.14
chr1	78448995	78449390	396	198	2	48.76	91.86	0.14
chr1	78472582	78472785	204	102	2	65.26	76.55	0.17
chr1	78706268	78706713	446	246	2	43.54	34.14	0.15
chr1	80277999	80278204	206	103	2	75.23	136.56	0.24
chr1	80303407	80303803	397	198	2	53.87	136.56	0.15
chr1	82270928	82271888	961	498	3	60.15	68.28	0.19
chr1	82287103	82287775	673	475	5	107.2	204.84	0.14
chr1	82287984	82288404	421	221	2	53.21	68.28	0.15
chr1	82289263	82289791	529	329	2	50.26	68.28	0.14
chr1	82291190	82291581	392	196	3	72.24	172.24	0.2
chr1	84729529	84729906	378	189	2	51.63	114.83	0.15
chr1	84777480	84777690	211	105	2	72.24	114.83	0.2
chr1	84782894	84783105	212	106	2	68.4	91.86	0.18
chr1	84788572	84788796	225	112	2	65.26	76.55	0.17
chr1	84793511	84794477	967	779	7	91	51.25	0.15
chr1	84830679	84831198	520	320	2	48.25	57.41	0.14
chr1	84839219	84839553	335	167	3	65.26	114.83	0.17
chr1	85793588	85793976	389	194	3	62.61	98.42	0.18
chr1	85818142	85818397	256	128	2	75.23	136.56	0.24
chr1	85864529	85864771	243	121	14	249.17	30.05	0
chr1	86086482	86086771	290	145	4	120.68	273.12	0.18
chr1	86133518	86133750	233	116	2	75.23	136.56	0.24
chr1	86138974	86139200	227	113	3	113.68	156.39	0.15
chr1	86349778	86350085	308	154	2	45.78	72.91	0.13
chr1	86350453	86351658	1206	268	22	295.66	132.96	0
chr1	86352000	86353420	1421	1284	14	205.59	153.1	0
chr1	86353789	86354024	236	118	3	97.3	83.01	0.17
chr1	86355027	86355323	297	148	7	175.54	174.74	0
chr1	86356044	86357620	1577	162	71	1256.28	299.18	0
chr1	86358136	86358404	269	134	6	166.31	202.64	0.16
chr1	86358822	86359493	672	523	9	118.4	77.16	0.17
chr1	86526665	86526956	292	146	14	465.39	714.48	0
chr1	86527342	86527577	236	118	2	60.32	57.41	0.19
chr1	86529059	86530014	956	455	37	691.45	334.04	0
chr1	86530436	86530649	214	107	3	112.15	147.44	0.15
chr1	86605032	86605446	415	215	2	53.4	68.28	0.15
chr1	87226000	87226208	209	104	2	72.24	114.83	0.2
chr1	87344383	87344720	338	169	2	53	127.59	0.15
chr1	87416794	87417050	257	128	2	65.26	76.55	0.17
chr1	87428481	87428737	257	128	2	75.23	136.56	0.24
chr1	87433536	87433960	425	225	2	33.24	68.28	0.26
chr1	87440293	87440830	538	360	4	87.42	172.24	0.14
chr1	87449717	87450039	323	161	2	51.63	114.83	0.15
chr1	87776951	87777222	272	136	6	178.26	275.58	0
chr1	87943589	87943905	317	158	2	53.87	136.56	0.15
chr1	88263905	88264826	922	555	5	68.75	41.76	0.2
chr1	89455032	89455539	508	152	3	49.61	38.89	0.15
chr1	89470115	89470603	489	289	2	51.28	68.28	0.15
chr1	89725798	89726067	270	135	2	48.76	91.86	0.14
chr1	89791982	89792360	379	189	2	53.87	136.56	0.15
chr1	89843033	89843273	241	120	2	62.61	65.62	0.18
chr1	89890171	89890662	492	292	2	51.2	68.28	0.15
chr1	89893909	89894853	945	459	3	53.67	45.93	0.15
chr1	90214730	90215073	344	172	2	53.87	136.56	0.15
chr1	91115203	91115970	768	588	4	67.8	65.62	0.18
chr1	91814983	91815331	349	174	2	46.41	76.55	0.13
chr1	91818523	91819024	502	302	2	36.98	22.97	0.22
chr1	91823263	91823647	385	192	2	53	127.59	0.15
chr1	91826646	91826880	235	117	2	75.23	136.56	0.24
chr1	92150114	92150433	320	160	2	46.41	76.55	0.13
chr1	92439589	92439995	407	207	2	42.49	28.71	0.16
chr1	92854947	92855207	261	130	2	75.23	136.56	0.24
chr1	92856904	92857375	472	272	2	51.74	68.28	0.15
chr1	92858294	92858542	249	124	2	72.17	114.37	0.2
chr1	92911129	92911390	262	131	2	65.26	76.55	0.17
chr1	92916742	92916998	257	128	2	68.4	91.86	0.18
chr1	93046723	93047065	343	171	2	41.58	52.51	0.18
chr1	93406356	93406561	206	103	2	74.55	131.23	0.23
chr1	93407845	93408278	434	234	2	48.76	49.83	0.14
chr1	93414838	93415144	307	153	2	41.21	51.03	0.18
chr1	93417234	93417885	652	525	3	66.81	136.56	0.18
chr1	93421091	93421348	258	129	2	75.23	136.56	0.24
chr1	93423338	93423560	223	111	2	75.23	136.56	0.24
chr1	93423841	93424061	221	110	2	75.23	136.56	0.24
chr1	93425274	93425552	279	139	6	193.71	409.68	0
chr1	93428140	93428361	222	111	2	65.26	76.55	0.17
chr1	93429397	93429626	230	115	2	75.23	136.56	0.24
chr1	93430124	93430362	239	119	3	115.02	164.66	0.16
chr1	93431305	93432001	697	185	3	62.69	114.83	0.18
chr1	93437164	93437376	213	106	2	75.23	136.56	0.24
chr1	93438235	93438484	250	125	2	75.23	136.56	0.24
chr1	93507772	93507978	207	103	2	65.26	76.55	0.17
chr1	93627020	93627220	201	100	2	72.68	117.77	0.21
chr1	93787762	93788013	252	126	2	72.24	114.83	0.2
chr1	97707775	97708000	226	113	2	72.24	114.83	0.2
chr1	100180087	100180549	463	167	29	422.37	151.1	0
chr1	102537353	102537700	348	174	2	53.87	136.56	0.15
chr1	102569587	102570144	558	358	2	49.58	68.28	0.15
chr1	102628113	102628508	396	198	72	1001.37	119.05	0
chr1	103844513	103844719	207	103	2	62.61	65.62	0.18
chr1	106010386	106010846	461	261	2	46.93	45.93	0.13
chr1	106172916	106173129	214	107	2	72.24	114.83	0.2
chr1	106208895	106209446	552	352	2	49.71	68.28	0.15
chr1	106389057	106389321	265	132	2	58.31	51.03	0.18
chr1	106713152	106713404	253	126	2	68.4	91.86	0.18
chr1	113903963	113904415	453	268	26	312.22	66.47	0
chr1	115825438	115825638	201	100	2	75.23	136.56	0.24
chr1	116746709	116746933	225	112	3	120.68	204.84	0.18
chr1	116885399	116885675	277	138	2	53.87	136.56	0.15
chr1	118323365	118323719	355	177	2	53.87	136.56	0.15
chr1	118332789	118332998	210	105	2	65.26	76.55	0.17
chr1	118443563	118443843	281	140	2	51.63	114.83	0.15
chr1	118459123	118459419	297	148	3	82.59	102.31	0.21
chr1	118835741	118836033	293	146	2	53.87	136.56	0.15
chr1	118868403	118868724	322	161	2	46.41	76.55	0.13
chr1	118888250	118888477	228	114	2	75.23	136.56	0.24
chr1	118911827	118912323	497	297	2	48.83	57.41	0.14
chr1	118983336	118983643	308	154	2	44.43	65.62	0.14
chr1	118988045	118988532	488	288	2	51.31	68.28	0.15
chr1	118995538	118995907	370	185	2	50.7	106.82	0.14
chr1	118996802	118997262	461	261	2	44.58	38.28	0.14
chr1	119471007	119471490	484	141	3	68.53	112.03	0.2
chr1	119526659	119526915	257	128	2	68.4	91.86	0.18
chr1	119766764	119766972	209	104	2	75.23	136.56	0.24
chr1	120113317	120113602	286	143	2	44.44	65.68	0.14
chr1	121317694	121318201	508	366	3	68.12	114.83	0.18
chr1	122045328	122045844	517	317	2	45.45	45.93	0.13
chr1	122193814	122194019	206	103	7	252.4	146.14	0
chr1	122297049	122297274	226	113	2	75.23	136.56	0.24
chr1	122357151	122357482	332	166	71	1036.01	67.67	0
chr1	125515482	125515992	511	106	3	61.06	76.55	0.19
chr1	127782889	127783186	298	149	2	48.76	91.86	0.14
chr1	127797971	127798210	240	120	2	75.23	136.56	0.24
chr1	127799093	127799438	346	173	2	46.89	79.46	0.13
chr1	127802153	127802467	315	157	2	48.76	91.86	0.14
chr1	127919496	127919842	347	173	2	38.06	39.84	0.21
chr1	127921014	127921599	586	386	2	47.72	62.07	0.14
chr1	128038832	128039035	204	102	2	72.24	114.83	0.2
chr1	128185748	128186200	453	332	3	72.9	135.09	0.22
chr1	128186683	128186916	234	117	3	118.2	186.21	0.17
chr1	128193109	128193767	659	506	4	86.79	204.84	0.14
chr1	128231235	128231575	341	170	2	46.41	76.55	0.13
chr1	128244329	128244600	272	136	3	80.7	93.7	0.21
chr1	128266143	128266410	268	134	2	53.87	136.56	0.15
chr1	128272698	128272984	287	143	2	53.87	136.56	0.15
chr1	128274647	128274910	264	132	2	72.24	114.83	0.2
chr1	128332897	128333411	515	315	2	48.37	57.41	0.14
chr1	128334733	128335001	269	134	2	51.63	114.83	0.15
chr1	128366507	128366945	439	239	2	52.67	68.28	0.15
chr1	128378801	128379012	212	106	2	75.23	136.56	0.24
chr1	128588809	128589686	878	498	3	49.21	32.81	0.15
chr1	131054765	131055320	556	420	3	64.54	102.07	0.17
chr1	131097336	131097935	600	156	4	88.81	204.84	0.14
chr1	131287590	131287825	236	118	2	72.24	114.83	0.2
chr1	131349479	131349749	271	135	2	50.7	106.82	0.14
chr1	131510382	131510583	202	101	2	62.61	65.62	0.18
chr1	131525161	131525656	496	296	2	45.99	45.93	0.13
chr1	131573644	131574046	403	204	64	825.82	91.08	0
chr1	131910397	131910810	414	186	14	275.57	412	0
chr1	131918875	131919111	237	118	2	62.61	65.62	0.18
chr1	131921791	131922033	243	121	6	210.3	334.83	0
chr1	131924462	131924705	244	122	5	171.17	191.38	0.18
chr1	131927931	131928277	347	173	6	122.3	196.85	0.2
chr1	131929278	131929838	561	389	10	192.96	289.88	0
chr1	131930908	131931667	760	212	9	171.95	218.17	0.18
chr1	131931873	131932466	594	191	3	61.6	91.86	0.18
chr1	131932702	131933827	1126	1001	6	104.86	155.15	0.13
chr1	131935167	131936078	912	387	6	119.55	204.84	0.17
chr1	132019257	132019475	219	109	2	75.23	136.56	0.24
chr1	132193397	132193599	203	101	2	72.24	114.83	0.2
chr1	132356402	132356901	500	300	2	50.99	68.28	0.14
chr1	132391491	132391756	266	133	2	75.23	136.56	0.24
chr1	132513282	132513697	416	216	2	53.37	68.28	0.15
chr1	132569404	132569958	555	355	2	47.74	58.89	0.14
chr1	132573783	132574242	460	260	2	49.2	54.68	0.15
chr1	133001404	133001620	217	108	2	72.24	114.83	0.2
chr1	133095064	133095627	564	364	2	49.44	68.28	0.15
chr1	133099141	133099427	287	143	2	53	127.59	0.15
chr1	133105916	133106423	508	321	3	64.28	91.86	0.17
chr1	133136609	133136834	226	113	3	119.65	196.85	0.17
chr1	133137404	133137609	206	103	2	75.23	136.56	0.24
chr1	133423365	133424321	957	499	3	59.54	65.62	0.18
chr1	133622991	133623228	238	119	2	75.23	136.56	0.24
chr1	133626894	133627112	219	109	2	75.23	136.56	0.24
chr1	133637357	133637578	222	111	2	72.24	114.83	0.2
chr1	133654824	133655219	396	198	2	48.63	90.94	0.14
chr1	133655436	133655832	397	198	2	53.87	136.56	0.15
chr1	133656088	133656504	417	217	2	33.4	68.28	0.26
chr1	133658596	133658917	322	161	3	75.23	204.84	0.24
chr1	133659291	133659629	339	169	4	97.56	273.12	0.17
chr1	133659921	133660370	450	250	2	52.35	68.28	0.16
chr1	133705277	133705792	516	316	2	48.76	59.25	0.14
chr1	134573331	134573726	396	198	2	53.87	136.56	0.15
chr1	134593197	134593482	286	143	2	53.87	136.56	0.15
chr1	134597470	134597756	287	143	3	93.82	172.24	0.15
chr1	134598948	134599211	264	132	3	97.56	204.84	0.17
chr1	134607625	134607845	221	110	2	74.55	131.23	0.23
chr1	134617648	134618020	373	186	3	75.23	204.84	0.24
chr1	134624817	134625230	414	214	2	42.28	28.71	0.17
chr1	134630389	134630606	218	109	2	75.23	136.56	0.24
chr1	134631710	134632251	542	101	3	69.99	136.56	0.18
chr1	134771825	134772195	371	185	2	49.02	93.74	0.15
chr1	135146684	135147243	560	360	2	38.42	28.71	0.2
chr1	135231853	135232347	495	141	5	115.15	273.12	0.16
chr1	135232570	135233117	548	431	3	69.8	136.56	0.18
chr1	135385077	135385558	482	362	3	65.19	91.86	0.17
chr1	135387364	135387591	228	114	2	75.23	136.56	0.24
chr1	135452413	135452903	491	291	2	30.1	54.68	0.32
chr1	135460294	135460533	240	120	2	69.83	99.85	0.18
chr1	135845410	135845635	226	113	2	72.24	114.83	0.2
chr1	136131326	136131771	446	338	3	68.4	102.43	0.18
chr1	136175895	136176794	900	426	3	56.68	52.19	0.18
chr1	136216029	136216423	395	197	2	53.73	135.09	0.15
chr1	136226824	136227076	253	126	2	73.59	124.14	0.22
chr1	136270064	136270522	459	259	2	52.1	68.28	0.15
chr1	136280436	136281020	585	385	2	41.53	38.28	0.18
chr1	136281283	136282429	1147	475	5	63.26	41.76	0.17
chr1	136345429	136345671	243	121	2	72.24	114.83	0.2
chr1	136364730	136365199	470	195	57	757.28	105.86	0
chr1	136625357	136626060	704	572	4	65.46	53.89	0.18
chr1	137899267	137899578	312	156	2	53.87	136.56	0.15
chr1	137912784	137913164	381	190	2	48.76	91.86	0.14
chr1	137959754	137960298	545	345	2	49.88	68.28	0.15
chr1	138486896	138487237	342	171	4	93.82	229.65	0.15
chr1	139423116	139423504	389	194	2	51.63	114.83	0.15
chr1	139446860	139447943	1084	972	5	94.89	136.56	0.16
chr1	139473500	139473740	241	120	2	75.23	136.56	0.24
chr1	139477529	139478231	703	377	3	65.52	68.28	0.18
chr1	139489602	139490127	526	326	2	50.34	68.28	0.14
chr1	143093268	143093780	513	406	3	58.35	65.62	0.18
chr1	143627846	143628046	201	100	2	75.23	136.56	0.24
chr1	143702563	143702867	305	152	3	65.26	114.83	0.17
chr1	143778545	143779069	525	325	2	36.41	22.97	0.22
chr1	144729510	144729711	202	101	2	75.23	136.56	0.24
chr1	150393318	150393646	329	164	2	39.87	45.93	0.2
chr1	150398460	150398680	221	110	3	112.99	152.26	0.15
chr1	150403771	150404089	319	159	4	120.68	273.12	0.18
chr1	150408685	150409278	594	132	6	99.4	90.94	0.19
chr1	150411796	150412075	280	140	3	97.56	204.84	0.17
chr1	150412812	150413053	242	121	3	93.11	166.73	0.15
chr1	150413644	150413844	201	100	2	72.24	114.83	0.2
chr1	150414318	150414825	508	384	7	160.56	273.12	0.15
chr1	150417355	150417555	201	100	2	72.24	114.83	0.2
chr1	150417838	150418088	251	125	2	72.24	114.83	0.2
chr1	150419753	150420010	258	129	3	94.5	177.75	0.16
chr1	150421532	150421833	302	151	4	120.68	273.12	0.18
chr1	150422955	150423187	233	116	2	75.23	136.56	0.24
chr1	150423399	150424016	618	445	7	153.78	341.4	0.14
chr1	150424550	150424875	326	163	3	72.24	172.24	0.2
chr1	150428007	150428207	201	100	2	75.23	136.56	0.24
chr1	150429249	150429591	343	171	2	46.41	76.55	0.13
chr1	150430437	150430727	291	145	3	97.56	204.84	0.17
chr1	150432283	150432934	652	480	8	174.68	273.12	0.18
chr1	150433546	150433936	391	195	9	217.32	590.54	0
chr1	150435543	150435930	388	194	5	120.4	337.73	0.18
chr1	150436614	150436932	319	159	3	75.23	204.84	0.24
chr1	150439942	150440802	861	140	5	90.61	137.79	0.15
chr1	150442062	150442270	209	104	2	75.05	135.09	0.23
chr1	150443089	150443465	377	188	3	75.23	204.84	0.24
chr1	150445818	150446183	366	183	2	53.87	136.56	0.15
chr1	150449637	150449848	212	106	2	72.24	114.83	0.2
chr1	150686890	150687276	387	193	3	75.23	204.84	0.24
chr1	151471400	151472124	725	163	3	64.99	136.56	0.17
chr1	151691392	151691610	219	109	5	219.04	341.4	0
chr1	151755231	151755552	322	161	2	53.36	131.23	0.15
chr1	151821880	151822126	247	123	2	75.23	136.56	0.24
chr1	151886578	151886851	274	137	2	53	127.59	0.15
chr1	152844226	152844444	219	109	2	72.24	114.83	0.2
chr1	152881459	152881815	357	178	2	53.87	136.56	0.15
chr1	152895645	152895887	243	121	2	75.05	135.09	0.23
chr1	152898228	152898428	201	100	2	70.6	104.39	0.19
chr1	153040457	153040803	347	173	2	49.02	93.74	0.15
chr1	153219867	153220637	771	311	3	49.15	28.71	0.15
chr1	153221220	153221898	679	278	4	74.11	77.97	0.23
chr1	153227544	153227855	312	156	5	144.46	341.4	0.13
chr1	153230716	153231007	292	146	5	126.96	191.38	0.21
chr1	153248540	153248740	201	100	2	68.4	91.86	0.18
chr1	153456025	153456850	826	673	5	74.76	47.42	0.23
chr1	153460331	153460538	208	104	2	68.4	91.86	0.18
chr1	153462692	153463139	448	248	2	47.82	47.84	0.14
chr1	153469689	153470173	485	285	2	38.75	25.52	0.2
chr1	153472270	153472483	214	107	2	62.61	65.62	0.18
chr1	153475653	153475891	239	119	2	72.24	114.83	0.2
chr1	153477720	153478251	532	332	2	50.19	68.28	0.15
chr1	153478918	153479147	230	115	2	75.23	136.56	0.24
chr1	153647507	153647707	201	100	2	75.23	136.56	0.24
chr1	153907781	153908550	770	455	5	99.24	172.24	0.19
chr1	155097669	155098325	657	491	4	86.85	136.56	0.14
chr1	155098760	155099026	267	133	2	51.63	114.83	0.15
chr1	155178291	155178777	487	287	2	43.88	38.28	0.15
chr1	155183403	155183604	202	101	2	75.23	136.56	0.24
chr1	155848459	155848840	382	191	2	53.87	136.56	0.15
chr1	155902578	155902939	362	181	2	53.87	136.56	0.15
chr1	155932878	155933085	208	104	2	75.23	136.56	0.24
chr1	155954453	155954661	209	104	5	219.04	341.4	0
chr1	155972873	155973360	488	352	3	61.43	74.71	0.19
chr1	156044082	156044329	248	124	23	534.85	77.06	0
chr1	156311048	156311248	201	100	2	56.59	46.16	0.18
chr1	156366298	156366501	204	102	3	120.68	204.84	0.18
chr1	156558693	156559405	713	554	3	58.47	91.86	0.18
chr1	156562912	156563333	422	222	2	53.18	68.28	0.15
chr1	157327839	157328045	207	103	2	75.23	136.56	0.24
chr1	157412102	157412481	380	190	2	51.63	114.83	0.15
chr1	159281705	159282084	380	190	2	53.87	136.56	0.15
chr1	159344764	159345250	487	287	2	43.88	38.28	0.15
chr1	160203395	160203869	475	141	7	162.88	273.12	0.16
chr1	160569116	160569706	591	391	2	48.83	68.28	0.14
chr1	160972758	160973338	581	381	2	46.82	57.41	0.13
chr1	161035142	161036150	1009	899	7	79.81	38.28	0.2
chr1	161037210	161037687	478	310	10	192.96	192.11	0
chr1	161037966	161038522	557	363	6	104.86	102.33	0.13
chr1	161241402	161241654	253	126	2	75.05	135.09	0.23
chr1	161817544	161818018	475	275	2	51.65	68.28	0.15
chr1	161834669	161835083	415	215	2	48.28	45.93	0.14
chr1	161863950	161864210	261	130	2	72.99	119.88	0.22
chr1	161876375	161876630	256	128	2	75.23	136.56	0.24
chr1	162217804	162218195	392	196	2	53.87	136.56	0.15
chr1	162218708	162219596	889	409	3	61.49	68.28	0.19
chr1	162222814	162223225	412	212	2	33.51	68.28	0.26
chr1	162589334	162589555	222	111	2	68.4	91.86	0.18
chr1	162672710	162673791	1082	665	5	80.08	76.55	0.2
chr1	162675116	162675332	217	108	2	62.61	65.62	0.18
chr1	162681203	162681446	244	122	2	75.23	136.56	0.24
chr1	162682241	162682705	465	336	4	94.31	204.84	0.16
chr1	162697584	162698459	876	168	13	178.77	93.88	0
chr1	162704664	162706742	2079	1784	22	315.52	127.59	0
chr1	162707832	162708144	313	156	3	74.55	196.85	0.23
chr1	162708901	162709271	371	185	8	189.99	496.55	0
chr1	162709566	162709792	227	113	3	118.2	186.21	0.17
chr1	162710463	162710979	517	317	9	165.43	153.1	0.16
chr1	162714234	162714546	313	156	5	144.46	341.4	0.13
chr1	162715393	162715814	422	222	2	53.18	68.28	0.15
chr1	162716281	162716494	214	107	2	75.23	136.56	0.24
chr1	162718701	162719047	347	173	2	53.87	136.56	0.15
chr1	162721359	162721669	311	155	3	72.24	172.24	0.2
chr1	162723230	162723463	234	117	3	116.18	172.24	0.16
chr1	162724736	162724954	219	109	2	75.23	136.56	0.24
chr1	163245924	163246375	452	252	2	52.29	68.28	0.16
chr1	163247928	163248777	850	167	5	101.16	136.56	0.19
chr1	163255569	163256039	471	293	3	68.4	108.17	0.18
chr1	163261767	163262148	382	191	3	67.6	131.59	0.18
chr1	163298373	163298708	336	168	2	53.87	136.56	0.15
chr1	163306846	163307113	268	134	2	53.87	136.56	0.15
chr1	163312825	163313476	652	480	3	61.43	99.82	0.19
chr1	163949675	163950010	336	168	2	53.87	136.56	0.15
chr1	164297148	164297348	201	100	2	56.51	45.93	0.18
chr1	164414605	164414817	213	106	2	62.61	65.62	0.18
chr1	165236732	165236997	266	133	2	75.23	136.56	0.24
chr1	165325825	165326093	269	134	2	53.87	136.56	0.15
chr1	165875844	165876052	209	104	2	68.4	91.86	0.18
chr1	165922083	165922585	503	303	2	31.21	63.79	0.28
chr1	165960253	165960454	202	101	3	110.4	137.79	0.14
chr1	166313024	166313498	475	275	2	51.65	68.28	0.15
chr1	166398997	166400074	1078	578	5	95.03	136.56	0.16
chr1	167027737	167028182	446	246	2	45.01	38.28	0.13
chr1	167223595	167224011	417	217	2	33.4	68.28	0.26
chr1	167284794	167285167	374	187	3	55.36	64.42	0.18
chr1	167340210	167340722	513	241	55	697.16	99.53	0
chr1	168156093	168156295	203	101	2	75.23	136.56	0.24
chr1	168156780	168157535	756	429	3	64.27	68.28	0.17
chr1	168209397	168209762	366	183	5	116.18	287.07	0.16
chr1	168233103	168233518	416	216	2	48.76	47.77	0.14
chr1	168236871	168237341	471	271	2	48.76	54.08	0.14
chr1	168242053	168242322	270	135	2	53.87	136.56	0.15
chr1	168270029	168270396	368	184	2	53.87	136.56	0.15
chr1	168280987	168281187	201	100	2	75.23	136.56	0.24
chr1	168285413	168285955	543	343	2	47.69	57.41	0.14
chr1	168291482	168291938	457	257	2	52.15	68.28	0.15
chr1	168304677	168305060	384	192	2	50.7	106.82	0.14
chr1	168306349	168306864	516	316	2	48.35	57.41	0.14
chr1	168325929	168326333	405	183	4	88.74	137.79	0.14
chr1	168328624	168329063	440	240	2	47.53	45.93	0.14
chr1	168335774	168335979	206	103	4	162.83	229.65	0.16
chr1	168349727	168350155	429	229	2	52.97	68.28	0.15
chr1	168354303	168354769	467	267	2	51.87	68.28	0.15
chr1	168357469	168357812	344	172	2	46.41	76.55	0.13
chr1	168361406	168361932	527	327	2	50.17	67.55	0.15
chr1	168369741	168370033	293	146	2	53.87	136.56	0.15
chr1	168373264	168373475	212	106	2	75.23	136.56	0.24
chr1	168376895	168377296	402	230	4	89	138.48	0.14
chr1	168379340	168379706	367	183	2	53.36	131.23	0.15
chr1	168383067	168383373	307	153	2	48.76	91.86	0.14
chr1	168385598	168385903	306	153	2	53.87	136.56	0.15
chr1	168387244	168387592	349	174	2	53.87	136.56	0.15
chr1	168392589	168393081	493	305	3	68.4	113.22	0.18
chr1	168395455	168395704	250	125	2	68.4	91.86	0.18
chr1	168402242	168402592	351	175	2	42.72	57.41	0.16
chr1	168405516	168406222	707	459	4	69.34	64.95	0.18
chr1	168407201	168407521	321	160	2	47.76	85.06	0.14
chr1	168409212	168410410	1199	673	4	67.72	51.03	0.18
chr1	168410722	168411224	503	303	2	26.85	38.28	0.44
chr1	168411885	168412259	375	187	2	44.43	65.62	0.14
chr1	168413778	168414260	483	283	2	46.33	45.93	0.13
chr1	168415030	168415486	457	303	3	68.4	104.95	0.18
chr1	168415976	168416351	376	188	3	67.33	129.52	0.18
chr1	168423756	168424311	556	173	3	68.4	127.69	0.18
chr1	168427685	168427967	283	141	2	53.87	136.56	0.15
chr1	168431352	168431864	513	365	3	70.94	136.56	0.19
chr1	169498801	169499071	271	135	3	97.56	204.84	0.17
chr1	169504466	169505124	659	153	3	66.63	136.56	0.18
chr1	169505835	169506248	414	191	4	80.28	95.08	0.2
chr1	169668906	169669291	386	193	2	53.87	136.56	0.15
chr1	169977619	169977870	252	126	2	68.4	91.86	0.18
chr1	170142307	170142540	234	117	2	71.1	107.48	0.19
chr1	170873232	170873677	446	246	2	52.47	68.28	0.16
chr1	171027875	171028127	253	126	3	72.07	62.63	0.19
chr1	171037014	171037222	209	104	6	219.81	153.1	0
chr1	171037982	171038192	211	105	5	181.57	143.53	0
chr1	171044862	171045069	208	104	2	60.32	57.41	0.19
chr1	171102251	171103135	885	103	11	185.45	145.17	0
chr1	171237670	171238254	585	385	2	43.87	45.93	0.15
chr1	171287679	171287936	258	129	2	68.4	91.86	0.18
chr1	171345601	171345802	202	101	2	65.26	76.55	0.17
chr1	171416932	171418396	1465	691	5	87.14	68.28	0.14
chr1	171503036	171503243	208	104	3	105.68	114.83	0.13
chr1	172001288	172001554	267	133	2	53.87	136.56	0.15
chr1	172002577	172002831	255	127	2	72.58	117.12	0.21
chr1	172003063	172003384	322	161	2	48.76	91.86	0.14
chr1	172121642	172122307	666	522	3	56.51	76.47	0.18
chr1	172134080	172134643	564	364	2	42	38.28	0.17
chr1	172172320	172172762	443	243	2	32.88	68.28	0.26
chr1	172188852	172189404	553	353	2	40.28	32.81	0.2
chr1	172196490	172196971	482	282	2	34.72	18.45	0.24
chr1	172198509	172198839	331	165	2	51.63	114.83	0.15
chr1	172199116	172199394	279	139	2	48.76	91.86	0.14
chr1	172210104	172210420	317	158	2	48.76	91.86	0.14
chr1	172249845	172250153	309	154	2	52.64	124.14	0.15
chr1	172495862	172496218	357	178	2	42.09	54.66	0.17
chr1	175095303	175095506	204	102	2	72.24	114.83	0.2
chr1	175683259	175683667	409	209	2	53.59	68.28	0.15
chr1	175901267	175901477	211	105	2	72.24	114.83	0.2
chr1	176735895	176736125	231	115	2	72.24	114.83	0.2
chr1	176755393	176755835	443	243	2	32.88	68.28	0.26
chr1	176756645	176756923	279	139	2	53.87	136.56	0.15
chr1	176835456	176835972	517	385	3	70.81	136.56	0.19
chr1	177023645	177023919	275	137	2	53.87	136.56	0.15
chr1	177024680	177025257	578	378	2	49.12	68.28	0.15
chr1	177258578	177258798	221	110	2	65.26	76.55	0.17
chr1	177442378	177442626	249	124	2	62.61	65.62	0.18
chr1	177449530	177449881	352	176	2	53.87	136.56	0.15
chr1	177769963	177770163	201	100	2	75.23	136.56	0.24
chr1	177795439	177795870	432	232	2	50.64	57.41	0.14
chr1	178322034	178322688	655	191	3	66.73	136.56	0.18
chr1	178326526	178326808	283	141	2	46.41	76.55	0.13
chr1	178328585	178328807	223	111	3	116.18	172.24	0.16
chr1	178329241	178329583	343	171	7	171.17	267.93	0.18
chr1	178329856	178331641	1786	968	37	736.35	563.97	0
chr1	178331893	178332527	635	449	24	473.44	510.4	0
chr1	178332931	178333198	268	134	3	85.08	114.83	0.17
chr1	178333591	178334212	622	489	6	112.66	185.2	0.15
chr1	178335873	178337821	1949	1321	81	1346.18	378.25	0
chr1	178539678	178540200	523	323	2	31.12	15.01	0.29
chr1	178550061	178550287	227	113	2	75.05	135.09	0.23
chr1	178564087	178564563	477	277	2	51.6	68.28	0.15
chr1	178636782	178637010	229	114	3	95.99	78.89	0.16
chr1	178917479	178917680	202	101	2	58.31	51.03	0.18
chr1	178937931	178938405	475	275	2	51.65	68.28	0.15
chr1	179302303	179302838	536	336	2	47.86	57.41	0.14
chr1	179746175	179746509	335	167	2	53.87	136.56	0.15
chr1	179777594	179777827	234	117	2	71.1	107.48	0.19
chr1	179961129	179961525	397	198	2	53.87	136.56	0.15
chr1	180152900	180153100	201	100	2	75.23	136.56	0.24
chr1	180162552	180163045	494	294	2	51.15	68.28	0.15
chr1	180342155	180342458	304	152	2	41.21	51.03	0.18
chr1	180342676	180342963	288	144	2	42.72	57.41	0.16
chr1	180573307	180573863	557	357	2	39.87	31.98	0.2
chr1	180579171	180579431	261	130	2	75.23	136.56	0.24
chr1	180582652	180582919	268	134	6	178.26	275.58	0
chr1	180585800	180586233	434	110	3	73.83	136.56	0.22
chr1	180587212	180587432	221	110	2	75.05	135.09	0.23
chr1	180587830	180588117	288	144	2	53	127.59	0.15
chr1	180598860	180599391	532	332	2	50.19	68.28	0.15
chr1	180600388	180600874	487	330	3	71.84	136.56	0.19
chr1	180726041	180726333	293	146	3	96.09	191.38	0.16
chr1	180738354	180738569	216	108	2	75.23	136.56	0.24
chr1	180805856	180806139	284	142	2	53.28	130.44	0.15
chr1	180810215	180810426	212	106	3	120.68	204.84	0.18
chr1	180813158	180813678	521	121	3	52.7	47.86	0.15
chr1	180862189	180862409	221	110	2	72.24	114.83	0.2
chr1	181177210	181177501	292	146	2	53.87	136.56	0.15
chr1	181211335	181211764	430	230	2	34.72	16.46	0.24
chr1	181836161	181836472	312	156	2	52.64	124.14	0.15
chr1	181841438	181841673	236	118	2	65.26	76.55	0.17
chr1	181903054	181904518	1465	380	7	100.1	114.83	0.19
chr1	181905208	181906069	862	253	6	109.31	137.79	0.14
chr1	181918511	181918711	201	100	2	69.83	99.85	0.18
chr1	181919457	181919811	355	177	5	75.12	58.23	0.24
chr1	181921730	181922607	878	276	8	135.66	134.42	0.23
chr1	181923676	181923957	282	141	2	46.41	76.55	0.13
chr1	181987027	181987489	463	263	2	47.67	48.86	0.14
chr1	182016663	182017173	511	311	2	45.35	45.03	0.13
chr1	182019541	182020076	536	435	3	39.89	22.97	0.2
chr1	182425032	182425232	201	100	2	72.24	114.83	0.2
chr1	182448390	182449130	741	177	4	84.26	204.84	0.17
chr1	182886320	182886828	509	309	2	31.69	68.28	0.25
chr1	182895781	182895982	202	101	2	75.23	136.56	0.24
chr1	183171942	183172535	594	394	2	48.77	68.28	0.14
chr1	183188825	183189115	291	145	2	44.66	66.83	0.14
chr1	183205257	183205592	336	168	4	85.08	153.1	0.17
chr1	183213070	183213453	384	192	2	44.43	65.62	0.14
chr1	183334102	183334642	541	164	5	109.01	176.66	0.14
chr1	183337521	183337953	433	233	2	52.85	68.28	0.15
chr1	183356913	183357362	450	310	4	86.47	137.79	0.13
chr1	184465823	184466029	207	103	2	72.24	114.83	0.2
chr1	185335282	185335777	496	296	2	51.1	68.28	0.15
chr1	185337939	185338287	349	174	2	53.87	136.56	0.15
chr1	185401226	185401661	436	287	6	124.35	191.38	0.21
chr1	185407058	185407807	750	531	5	104.39	204.84	0.13
chr1	185411046	185411277	232	116	2	75.23	136.56	0.24
chr1	185418084	185418287	204	102	2	75.23	136.56	0.24
chr1	186531952	186532449	498	298	2	31.88	68.28	0.26
chr1	186675652	186675877	226	113	2	75.05	135.09	0.23
chr1	186721373	186721666	294	147	2	53.73	135.04	0.15
chr1	188136536	188136737	202	101	2	75.23	136.56	0.24
chr1	189343335	189343915	581	381	2	49.05	68.28	0.15
chr1	189642553	189642897	345	172	2	51.63	114.83	0.15
chr1	189653018	189653578	561	152	4	56.82	98.42	0.18
chr1	189657960	189658560	601	477	5	110.12	204.84	0.14
chr1	189659320	189660255	936	331	7	139.44	204.84	0.12
chr1	189662036	189662302	267	133	3	93.82	172.24	0.15
chr1	189683811	189684031	221	110	2	74.06	127.59	0.22
chr1	189684958	189685318	361	180	3	73.59	186.21	0.22
chr1	189760475	189760981	507	307	2	48.76	58.22	0.14
chr1	189854806	189855122	317	158	2	53.87	136.56	0.15
chr1	189894663	189894864	202	101	2	60.32	57.41	0.19
chr1	190139069	190139269	201	100	2	62.61	65.62	0.18
chr1	190978174	190978647	474	274	2	30.36	54.43	0.32
chr1	191120806	191121185	380	190	25	316.29	66.11	0
chr1	191396648	191397060	413	213	2	53.46	68.28	0.15
chr1	191538324	191538781	458	258	2	47.01	45.93	0.13
chr1	191585666	191586138	473	273	2	51.71	68.28	0.15
chr1	191613020	191613502	483	283	2	50.56	63.79	0.14
chr1	191822110	191822311	202	101	2	75.23	136.56	0.24
chr1	192127991	192128194	204	102	2	68.4	91.86	0.18
chr1	192137701	192137901	201	100	2	72.24	114.83	0.2
chr1	192851200	192851658	459	259	2	52.1	68.28	0.15
chr1	193508397	193508685	289	144	2	53.87	136.56	0.15
chr1	193632573	193633003	431	190	44	674.39	163.7	0
chr1	194644363	194644868	506	306	2	31.74	68.28	0.25
chr1	194752835	194753365	531	331	2	47.98	57.41	0.14
chr1	195100883	195101454	572	372	2	49.26	68.28	0.15
chr1	195151136	195151841	706	365	3	65.44	68.28	0.18
chr1	195210068	195210482	415	215	2	53.4	68.28	0.15
chr10	3957217	3957664	448	248	2	48.76	51.44	0.14
chr10	4353340	4354811	1472	486	16	206.52	98.42	0
chr10	4355050	4356125	1076	779	6	82.03	45.93	0.21
chr10	4356714	4357925	1212	585	12	204.53	158.38	0
chr10	4358387	4358657	271	135	2	47.53	83.51	0.14
chr10	4397463	4397663	201	100	2	75.23	136.56	0.24
chr10	4450295	4450495	201	100	2	75.23	136.56	0.24
chr10	4454379	4454916	538	338	2	50.05	68.28	0.15
chr10	5122106	5122307	202	101	2	75.23	136.56	0.24
chr10	7201280	7201533	254	127	2	75.23	136.56	0.24
chr10	7702783	7703212	430	110	4	91.2	164.04	0.15
chr10	7748638	7748899	262	131	2	75.23	136.56	0.24
chr10	7768250	7768583	334	167	2	46.41	76.55	0.13
chr10	7906503	7907019	517	137	3	52.14	45.93	0.15
chr10	7919782	7920070	289	144	3	93.82	172.24	0.15
chr10	7955287	7956195	909	151	4	71.38	91.86	0.19
chr10	8394421	8394744	324	162	2	53.87	136.56	0.15
chr10	8730176	8730427	252	126	2	75.23	136.56	0.24
chr10	8906719	8906920	202	101	2	71.4	109.36	0.19
chr10	9657320	9657768	449	249	2	52.38	68.28	0.16
chr10	9674782	9675295	514	314	2	50.63	68.28	0.14
chr10	9781236	9781463	228	114	2	75.23	136.56	0.24
chr10	10100861	10101063	203	101	2	65.26	76.55	0.17
chr10	10530237	10530441	205	102	2	75.23	136.56	0.24
chr10	11092153	11092353	201	100	2	65.26	76.55	0.17
chr10	11151571	11151796	226	113	2	75.23	136.56	0.24
chr10	11291068	11291581	514	410	3	67.92	114.83	0.18
chr10	11492074	11492378	305	152	47	626.6	38.73	0
chr10	12363287	12363487	201	100	2	68.4	91.86	0.18
chr10	12383273	12384356	1084	196	5	90.43	114.83	0.14
chr10	12478433	12478638	206	103	2	75.23	136.56	0.24
chr10	12652768	12653016	249	124	2	74.06	127.59	0.22
chr10	12686418	12686669	252	126	2	72.24	114.83	0.2
chr10	12709998	12710317	320	160	3	72.68	176.66	0.21
chr10	12711515	12711715	201	100	2	72.24	114.83	0.2
chr10	12726206	12726423	218	109	2	58.31	51.03	0.18
chr10	12728736	12728954	219	109	2	75.23	136.56	0.24
chr10	12868783	12869167	385	192	2	53.87	136.56	0.15
chr10	13008492	13008846	355	177	2	48.76	91.86	0.14
chr10	13090782	13090994	213	106	2	75.23	136.56	0.24
chr10	13124921	13125354	434	115	3	66.99	91.86	0.18
chr10	13127051	13129115	2065	180	19	298.78	191.38	0
chr10	13130426	13131704	1279	826	8	148.52	341.4	0.14
chr10	13178819	13179098	280	140	2	51.63	114.83	0.15
chr10	13211343	13211684	342	171	2	53.87	136.56	0.15
chr10	13213740	13214357	618	184	3	46.03	114.83	0.13
chr10	13230842	13231083	242	121	2	75.23	136.56	0.24
chr10	13247091	13247305	215	107	2	65.26	76.55	0.17
chr10	13253354	13253977	624	255	5	94.2	114.83	0.16
chr10	13269304	13269646	343	171	2	53.87	136.56	0.15
chr10	14745690	14745892	203	101	3	120.68	204.84	0.18
chr10	17723835	17724037	203	101	2	75.23	136.56	0.24
chr10	17842696	17843147	452	252	2	52.29	68.28	0.16
chr10	18011510	18011845	336	168	2	48.76	91.86	0.14
chr10	20325436	20326054	619	155	9	168.5	229.65	0.17
chr10	20327976	20328265	290	145	2	53	127.59	0.15
chr10	20333288	20333619	332	166	4	81.76	131.23	0.21
chr10	20831106	20831317	212	106	2	75.23	136.56	0.24
chr10	20968879	20969148	270	135	2	53.87	136.56	0.15
chr10	20971923	20972168	246	123	2	75.23	136.56	0.24
chr10	21307741	21307970	230	115	2	75.23	136.56	0.24
chr10	22674876	22675076	201	100	2	75.23	136.56	0.24
chr10	23785230	23785446	217	108	2	56.51	45.93	0.18
chr10	23785731	23786177	447	107	5	95.39	114.83	0.16
chr10	23786461	23786953	493	293	2	48.94	57.41	0.15
chr10	24178687	24179248	562	362	2	44.38	45.93	0.14
chr10	24905651	24906219	569	369	2	30.74	68.28	0.31
chr10	25239624	25239829	206	103	2	75.23	136.56	0.24
chr10	25441689	25442003	315	157	2	44.43	65.62	0.14
chr10	25443727	25444065	339	169	2	53.87	136.56	0.15
chr10	25501765	25502220	456	355	3	56.07	51.03	0.18
chr10	25579017	25579217	201	100	2	65.26	76.55	0.17
chr10	26280180	26280415	236	118	2	71.25	108.4	0.19
chr10	26328956	26329178	223	111	2	75.23	136.56	0.24
chr10	26342649	26342852	204	102	2	75.23	136.56	0.24
chr10	26356290	26356728	439	239	2	51.79	63.79	0.15
chr10	26357817	26358060	244	122	3	85.08	114.83	0.17
chr10	26373996	26374575	580	380	2	46.84	57.41	0.13
chr10	27952224	27952467	244	122	2	44.36	22.41	0.14
chr10	28076152	28076629	478	278	2	32.23	68.28	0.26
chr10	28105156	28105814	659	163	3	56.7	76.55	0.18
chr10	28127076	28127651	576	376	2	49.17	68.28	0.15
chr10	29146866	29147624	759	410	6	125.09	204.84	0.21
chr10	29196096	29196525	430	151	3	73.99	136.56	0.22
chr10	29499606	29499807	202	101	2	75.23	136.56	0.24
chr10	30811022	30811226	205	102	3	95.21	76.55	0.16
chr10	31591656	31591877	222	111	2	75.23	136.56	0.24
chr10	33923853	33924282	430	230	2	52.94	68.28	0.15
chr10	34152470	34152716	247	123	2	68.4	91.86	0.18
chr10	34395988	34396585	598	398	2	48.68	68.28	0.14
chr10	34967716	34967916	201	100	2	75.23	136.56	0.24
chr10	36974358	36975115	758	181	5	78.16	99.47	0.28
chr10	36997270	36997500	231	115	2	75.23	136.56	0.24
chr10	36997847	36998552	706	150	6	127.28	273.12	0.21
chr10	37000256	37000486	231	115	3	110.4	137.79	0.14
chr10	37001402	37001825	424	153	3	74.23	136.56	0.23
chr10	37133289	37137049	3761	3491	50	669.98	153.1	0
chr10	37138436	37138932	497	299	12	275.4	631.55	0
chr10	39621383	39621742	360	180	2	53.87	136.56	0.15
chr10	39638460	39638736	277	138	2	52.3	120.87	0.16
chr10	39806587	39807160	574	374	2	49.21	68.28	0.15
chr10	39822358	39822927	570	400	4	87.28	181.31	0.14
chr10	39823518	39824058	541	341	2	47.74	57.41	0.14
chr10	40257255	40257465	211	105	2	65.84	79.19	0.18
chr10	40258262	40258691	430	251	13	134.2	37.03	0.23
chr10	40298766	40298967	202	101	2	72.24	114.83	0.2
chr10	40349219	40349714	496	160	4	92.92	204.84	0.15
chr10	40455584	40456151	568	368	2	47.11	57.41	0.13
chr10	40475429	40475732	304	152	2	40.03	46.54	0.2
chr10	40832162	40832732	571	371	2	37.03	26.23	0.22
chr10	40836306	40836556	251	125	2	75.23	136.56	0.24
chr10	40848048	40848248	201	100	2	72.24	114.83	0.2
chr10	40936015	40936702	688	169	6	99.4	105.33	0.19
chr10	41489011	41489403	393	196	2	53.87	136.56	0.15
chr10	41903615	41903943	329	164	2	53.87	136.56	0.15
chr10	41917407	41917616	210	105	5	219.04	341.4	0
chr10	42183999	42184601	603	105	3	68.16	136.56	0.18
chr10	42274879	42275355	477	277	2	51.6	68.28	0.15
chr10	42534807	42535258	452	148	4	82.45	114.83	0.21
chr10	42761478	42761797	320	160	3	58.31	76.55	0.18
chr10	42816237	42816484	248	124	2	65.26	76.55	0.17
chr10	42856462	42856996	535	400	9	142.19	122.86	0.12
chr10	43417832	43418390	559	359	2	49.55	68.28	0.15
chr10	43582555	43583068	514	147	5	114.18	204.84	0.16
chr10	43915111	43915564	454	254	2	50.33	58.89	0.14
chr10	45137598	45138179	582	382	2	43.54	44.55	0.15
chr10	45150368	45150769	402	202	2	48.76	46.16	0.14
chr10	49496106	49496652	547	110	3	69.83	136.56	0.18
chr10	50592627	50592844	218	109	2	68.4	91.86	0.18
chr10	50866160	50866361	202	101	2	75.23	136.56	0.24
chr10	51521223	51522230	1008	838	6	111.32	172.24	0.15
chr10	52319911	52320680	770	384	3	63.95	68.28	0.17
chr10	52417527	52418030	504	304	2	35.72	20.88	0.22
chr10	52424876	52425215	340	170	2	53.87	136.56	0.15
chr10	52735520	52736086	567	466	3	66.23	114.83	0.18
chr10	56388212	56388842	631	172	7	147.07	229.65	0.14
chr10	56389305	56390293	989	816	4	69.34	90.85	0.18
chr10	57516252	57516469	218	109	2	75.23	136.56	0.24
chr10	57787967	57788328	362	181	2	53.87	136.56	0.15
chr10	58281322	58281555	234	117	3	110.4	137.79	0.14
chr10	58290302	58290581	280	140	2	51.63	114.83	0.15
chr10	58330812	58331203	392	196	2	46.41	76.55	0.13
chr10	58480027	58480593	567	186	3	68.4	130.21	0.18
chr10	58494558	58495103	546	390	5	66.71	45.6	0.18
chr10	59702510	59703068	559	359	2	38.45	28.71	0.2
chr10	59863688	59864058	371	185	2	53.87	136.56	0.15
chr10	59949771	59950682	912	186	6	97.54	98.42	0.17
chr10	60301592	60302130	539	339	2	50.02	68.28	0.15
chr10	60592137	60592508	372	186	2	51.63	114.83	0.15
chr10	60764985	60765473	489	289	2	51.28	68.28	0.15
chr10	60827280	60827480	201	100	2	69.46	97.72	0.18
chr10	61363872	61364163	292	146	2	52.64	124.14	0.15
chr10	61428620	61429189	570	408	3	69.13	136.56	0.2
chr10	61432703	61432910	208	104	2	62.61	65.62	0.18
chr10	61673889	61674153	265	132	2	75.23	136.56	0.24
chr10	61689658	61689949	292	146	3	85.08	114.83	0.17
chr10	61691155	61691386	232	116	2	75.23	136.56	0.24
chr10	61692216	61692719	504	381	3	71.25	136.56	0.19
chr10	61739150	61739646	497	378	3	61.43	76.09	0.19
chr10	61749276	61749576	301	150	4	119.65	262.46	0.17
chr10	61757784	61758022	239	119	3	110.4	137.79	0.14
chr10	61783596	61784125	530	330	2	42.8	38.28	0.16
chr10	61905586	61905823	238	119	2	68.4	91.86	0.18
chr10	62269626	62269936	311	155	2	48.76	91.86	0.14
chr10	62580937	62581414	478	278	2	32.23	68.28	0.26
chr10	62591908	62592169	262	131	2	75.23	136.56	0.24
chr10	62593049	62593281	233	116	2	72.24	114.83	0.2
chr10	62595038	62595585	548	103	3	69.8	136.56	0.18
chr10	62598318	62598896	579	285	7	142.33	183.72	0.13
chr10	62745309	62745543	235	117	2	72.24	114.83	0.2
chr10	62747437	62747847	411	107	3	71.77	114.83	0.19
chr10	62750564	62751196	633	439	6	130.58	204.84	0.22
chr10	62756516	62756839	324	162	4	93.82	229.65	0.15
chr10	62764350	62764646	297	148	3	82.59	102.31	0.21
chr10	62785475	62785750	276	138	2	52.91	126.77	0.15
chr10	62824964	62825432	469	269	2	51.68	67.55	0.15
chr10	62838772	62838992	221	110	2	60.32	57.41	0.19
chr10	62851814	62852070	257	128	2	74.55	131.23	0.23
chr10	63012328	63012862	535	335	2	48.89	62.07	0.15
chr10	63015689	63016154	466	266	2	48.76	53.51	0.14
chr10	63016413	63016630	218	109	2	75.05	135.09	0.23
chr10	63018155	63018405	251	125	3	76.37	76.55	0.36
chr10	63294846	63295067	222	111	2	75.23	136.56	0.24
chr10	63338631	63338880	250	125	2	72.24	114.83	0.2
chr10	63346051	63346254	204	102	2	62.61	65.62	0.18
chr10	63350796	63351099	304	152	2	31.28	23.27	0.28
chr10	67009880	67010093	214	107	2	75.23	136.56	0.24
chr10	67011916	67012232	317	158	3	72.24	172.24	0.2
chr10	67083659	67084134	476	276	2	48.76	54.66	0.14
chr10	67096455	67096875	421	169	4	73.01	68.9	0.22
chr10	67109372	67109956	585	385	2	32.79	19.19	0.26
chr10	67220159	67220667	509	372	3	61.12	76.55	0.19
chr10	68098349	68098817	469	303	3	68.4	107.71	0.18
chr10	68128869	68129151	283	141	2	44.43	65.62	0.14
chr10	69345054	69345340	287	143	2	53	127.59	0.15
chr10	69346072	69346359	288	144	3	93.82	172.24	0.15
chr10	69609905	69610367	463	131	3	60.1	65.62	0.19
chr10	69986673	69987599	927	496	3	53.99	45.93	0.18
chr10	70001653	70002111	459	259	2	52.1	68.28	0.15
chr10	70004573	70005255	683	179	3	65.83	135.09	0.18
chr10	70023879	70024304	426	137	3	64.18	76.55	0.17
chr10	70097027	70097375	349	174	2	48.76	91.86	0.14
chr10	70544288	70544770	483	283	2	49.2	57.41	0.15
chr10	72655917	72656125	209	104	2	68.4	91.86	0.18
chr10	72656934	72657302	369	184	4	97.56	273.12	0.17
chr10	73115178	73115482	305	152	2	53.87	136.56	0.15
chr10	75061202	75061512	311	155	2	44.43	65.62	0.14
chr10	75061792	75062143	352	176	2	49.83	99.85	0.15
chr10	75246398	75246624	227	113	2	70.58	104.26	0.19
chr10	75258935	75259250	316	158	2	48.76	91.86	0.14
chr10	75307133	75307352	220	110	2	75.23	136.56	0.24
chr10	75309907	75310135	229	114	2	75.23	136.56	0.24
chr10	75535229	75535473	245	122	3	93.82	172.24	0.15
chr10	75558460	75558988	529	329	2	50.26	68.28	0.14
chr10	75859361	75859700	340	170	3	65.26	114.83	0.17
chr10	75896922	75897243	322	161	2	53.87	136.56	0.15
chr10	75935866	75936310	445	245	2	35.18	17.67	0.23
chr10	76351408	76351894	487	287	2	51.19	67.55	0.15
chr10	76392344	76393212	869	438	3	58.91	57.41	0.18
chr10	76423000	76423320	321	160	2	53.87	136.56	0.15
chr10	76433048	76433276	229	114	2	65.26	76.55	0.17
chr10	76436519	76436827	309	154	2	53.87	136.56	0.15
chr10	76440180	76440524	345	172	2	53.87	136.56	0.15
chr10	76442636	76442852	217	108	2	68.4	91.86	0.18
chr10	77052516	77053099	584	444	3	65.72	114.83	0.18
chr10	77078290	77078824	535	352	3	48.76	122.86	0.14
chr10	77080764	77081036	273	136	2	42.72	57.41	0.16
chr10	77166220	77166520	301	150	2	53.87	136.56	0.15
chr10	77616054	77616268	215	107	2	75.23	136.56	0.24
chr10	77616614	77616814	201	100	2	68.4	91.86	0.18
chr10	77987929	77988347	419	108	3	74.43	136.56	0.23
chr10	77988712	77989141	430	230	2	52.94	68.28	0.15
chr10	78214609	78214926	318	159	2	52.3	120.87	0.16
chr10	78272992	78273486	495	295	2	51.12	68.28	0.15
chr10	78314053	78314302	250	125	5	144.28	95.69	0.13
chr10	78400637	78401026	390	195	4	85.08	153.1	0.17
chr10	78403520	78403741	222	111	2	75.23	136.56	0.24
chr10	78404993	78405798	806	453	3	63.17	68.28	0.18
chr10	78589534	78589892	359	179	2	53.87	136.56	0.15
chr10	79071049	79071250	202	101	3	116.18	172.24	0.16
chr10	79549265	79549465	201	100	2	75.23	136.56	0.24
chr10	79619246	79619681	436	236	2	48.76	50.06	0.14
chr10	79681897	79682443	547	347	2	28.35	12.56	0.37
chr10	79819468	79819967	500	171	4	80.28	114.83	0.2
chr10	79854520	79854837	318	159	2	53.73	135.09	0.15
chr10	79857841	79858429	589	389	2	46.65	57.41	0.13
chr10	79858640	79860261	1622	1117	15	240.03	223.5	0
chr10	79860722	79860976	255	127	2	71.82	112.03	0.19
chr10	79862611	79862906	296	148	3	94.36	176.66	0.16
chr10	79863137	79864175	1039	100	5	92.17	117.77	0.15
chr10	79865908	79866524	617	145	4	85.02	176.66	0.17
chr10	79867021	79867430	410	210	2	52.32	62.07	0.16
chr10	79874074	79874389	316	158	2	51.63	114.83	0.15
chr10	79931718	79932025	308	154	2	45.39	70.73	0.13
chr10	79950711	79950979	269	134	2	52.58	123.55	0.16
chr10	79952409	79952610	202	101	2	75.23	136.56	0.24
chr10	79977297	79977930	634	520	6	108.44	98.42	0.14
chr10	79978237	79978753	517	317	2	43.11	38.28	0.15
chr10	79983955	79984347	393	196	2	46.41	76.55	0.13
chr10	79993193	79993432	240	120	2	65.26	76.55	0.17
chr10	80081007	80081323	317	158	2	53.87	136.56	0.15
chr10	80115788	80116305	518	318	2	50.53	68.28	0.14
chr10	80127878	80128148	271	135	2	52.68	124.47	0.15
chr10	80136869	80137354	486	286	2	48.76	55.81	0.14
chr10	80142382	80142586	205	102	2	68.4	91.86	0.18
chr10	80149848	80150223	376	188	2	47.96	86.35	0.14
chr10	80151168	80151393	226	113	2	73.13	120.87	0.22
chr10	80153685	80154187	503	198	5	102.96	173.32	0.19
chr10	80155020	80155379	360	180	5	110.92	234.34	0.15
chr10	80156432	80157603	1172	550	12	170.81	146.14	0.18
chr10	80157994	80158224	231	115	3	110.92	140.6	0.15
chr10	80159705	80160302	598	398	2	45.23	52.19	0.13
chr10	80264963	80265184	222	111	2	75.23	136.56	0.24
chr10	80266222	80266422	201	100	2	65.26	76.55	0.17
chr10	80274424	80274914	491	301	3	64.87	91.86	0.17
chr10	80279060	80279260	201	100	2	62.61	65.62	0.18
chr10	80284339	80284563	225	112	2	68.4	91.86	0.18
chr10	80285186	80285387	202	101	2	60.32	57.41	0.19
chr10	80287464	80288040	577	377	3	44.77	33.13	0.14
chr10	80292674	80292877	204	102	2	75.23	136.56	0.24
chr10	80293622	80294085	464	266	5	86.77	85.25	0.13
chr10	80311627	80311892	266	133	2	75.23	136.56	0.24
chr10	80313145	80313374	230	115	2	75.23	136.56	0.24
chr10	80314567	80314876	310	155	3	75.23	204.84	0.24
chr10	80381469	80381838	370	185	3	75.23	204.84	0.24
chr10	80392594	80393183	590	412	4	76.73	114.83	0.36
chr10	80399233	80399448	216	108	2	69.72	99.21	0.18
chr10	80409976	80410179	204	102	2	75.23	136.56	0.24
chr10	80410640	80411015	376	188	2	51.63	114.83	0.15
chr10	80411930	80412401	472	345	3	69.39	114.83	0.18
chr10	80412739	80413418	680	345	3	61.43	52.05	0.19
chr10	80415158	80415953	796	428	3	63.38	68.28	0.17
chr10	80417029	80417759	731	566	4	80.83	114.83	0.21
chr10	80431966	80433293	1328	656	5	85.86	58.89	0.13
chr10	80549467	80550375	909	512	8	142.7	167	0.13
chr10	80550583	80550907	325	162	2	51	109.36	0.14
chr10	80583805	80584288	484	284	2	49.17	57.41	0.15
chr10	80614967	80615366	400	200	2	39.87	22.97	0.2
chr10	80626064	80626359	296	148	2	53.87	136.56	0.15
chr10	80638482	80640730	2249	1216	10	119.95	76.55	0.17
chr10	80665791	80666446	656	302	3	66.71	68.28	0.18
chr10	80669633	80670011	379	189	2	51.63	114.83	0.15
chr10	80671800	80672009	210	105	2	69.24	96.45	0.18
chr10	80706961	80707235	275	137	2	53.87	136.56	0.15
chr10	80708803	80709036	234	117	3	116.18	172.24	0.16
chr10	80710419	80710635	217	108	2	75.23	136.56	0.24
chr10	80712163	80712824	662	165	7	145.41	229.65	0.14
chr10	80714017	80714242	226	113	2	75.23	136.56	0.24
chr10	80719202	80719469	268	134	2	51.63	114.83	0.15
chr10	80721115	80721337	223	111	2	70.27	102.43	0.19
chr10	80723542	80723876	335	167	2	51.63	114.83	0.15
chr10	80755335	80755747	413	213	2	48.34	45.93	0.14
chr10	80783036	80783944	909	470	3	61.1	68.28	0.19
chr10	80792018	80792597	580	380	2	43.54	44.4	0.15
chr10	80803880	80804230	351	175	2	44.43	65.62	0.14
chr10	80804519	80804828	310	155	2	48.76	91.86	0.14
chr10	80828232	80828878	647	319	3	64.84	60.44	0.17
chr10	80899923	80900355	433	233	2	52.85	68.28	0.15
chr10	80902025	80902623	599	399	2	48.66	68.28	0.14
chr10	81106001	81106256	256	128	3	70.72	58.79	0.19
chr10	81118963	81119364	402	202	2	48.76	46.16	0.14
chr10	81120165	81120590	426	226	2	53.06	68.28	0.15
chr10	81123643	81124087	445	245	2	52.5	68.28	0.16
chr10	81176579	81176780	202	101	2	53.4	38.28	0.15
chr10	81177542	81182486	4945	2059	61	814.5	313.16	0
chr10	81307357	81307593	237	118	2	72.24	114.83	0.2
chr10	81322322	81323052	731	160	5	94.82	137.79	0.16
chr10	81325393	81325947	555	355	2	48.77	63.79	0.14
chr10	81367635	81367857	223	111	2	75.23	136.56	0.24
chr10	81371098	81371595	498	298	2	30.39	57.41	0.32
chr10	81377959	81378333	375	187	2	44.43	65.62	0.14
chr10	81486946	81487527	582	113	3	65.78	114.83	0.18
chr10	81495596	81496199	604	117	3	58.19	76.55	0.18
chr10	81544981	81545300	320	160	2	53.87	136.56	0.15
chr10	81559380	81559732	353	176	3	66.24	121.6	0.18
chr10	81565557	81566153	597	452	5	71.77	60.93	0.19
chr10	81650282	81650482	201	100	2	68.48	92.32	0.2
chr10	82644831	82645376	546	346	2	49.86	68.28	0.15
chr10	82860414	82860665	252	126	2	69.83	99.85	0.18
chr10	82879060	82879383	324	162	2	53.87	136.56	0.15
chr10	82897076	82897292	217	108	2	65.26	76.55	0.17
chr10	82955117	82955616	500	220	87	1152.42	113.34	0
chr10	83384974	83385543	570	370	2	48.42	63.79	0.14
chr10	83441122	83441325	204	102	2	75.23	136.56	0.24
chr10	83600888	83601092	205	102	2	75.23	136.56	0.24
chr10	84371220	84371698	479	279	2	24.82	28.71	0.5
chr10	84528479	84528703	225	112	2	75.23	136.56	0.24
chr10	84832928	84833183	256	128	2	71	106.82	0.19
chr10	85116218	85116810	593	393	2	48.79	68.28	0.14
chr10	86347310	86347735	426	226	2	47.94	45.93	0.14
chr10	86690915	86691298	384	192	15	378.65	1024.21	0
chr10	86691625	86692659	1035	691	16	307.17	413.38	0
chr10	86693368	86694781	1414	780	22	353.48	178.62	0
chr10	86695468	86696122	655	484	16	362.93	434.48	0
chr10	86696710	86697025	316	158	9	264.57	543.92	0
chr10	86698320	86698875	556	122	8	158.38	191.38	0.15
chr10	86701749	86702219	471	344	3	69	112.03	0.2
chr10	86703471	86703790	320	160	2	50.7	106.82	0.14
chr10	86704305	86704569	265	132	3	89	137.79	0.14
chr10	87933321	87933667	347	173	2	53.87	136.56	0.15
chr10	88489604	88489826	223	111	2	73.13	120.87	0.22
chr10	89782931	89783251	321	160	2	53.87	136.56	0.15
chr10	91095905	91096212	308	154	2	48.76	91.86	0.14
chr10	91116780	91117198	419	199	8	185.14	401.89	0
chr10	91118327	91118946	620	147	5	86.97	86.12	0.14
chr10	91122015	91122237	223	111	2	72.24	114.83	0.2
chr10	91123236	91123869	634	162	3	57.36	76.55	0.18
chr10	91147814	91148071	258	129	2	65.26	76.55	0.17
chr10	91149184	91149923	740	572	5	104.74	136.56	0.13
chr10	91150672	91151237	566	366	2	49.39	68.28	0.15
chr10	91153143	91153353	211	105	3	120.68	204.84	0.18
chr10	91153943	91154323	381	190	2	53.87	136.56	0.15
chr10	91157727	91158424	698	187	3	61.43	106.87	0.19
chr10	91159094	91159692	599	399	2	48.66	68.28	0.14
chr10	91160896	91161109	214	107	2	75.23	136.56	0.24
chr10	91166933	91167161	229	114	2	65.26	76.55	0.17
chr10	91171077	91171663	587	174	6	111.56	134.81	0.15
chr10	91182082	91182297	216	108	5	111.05	27.56	0.15
chr10	91658119	91658320	202	101	2	75.23	136.56	0.24
chr10	92071072	92071532	461	261	2	52.04	68.28	0.15
chr10	92134110	92134498	389	194	2	53.87	136.56	0.15
chr10	92158656	92159031	376	188	2	51.63	114.83	0.15
chr10	93234873	93235319	447	197	3	63.35	76.55	0.17
chr10	93247812	93248342	531	331	2	45.11	45.93	0.13
chr10	93291479	93292027	549	158	4	69.34	75.65	0.18
chr10	93309069	93309487	419	219	2	53.13	67.55	0.15
chr10	93452962	93453165	204	102	4	143.49	131.23	0.13
chr10	93583431	93583679	249	124	2	72.24	114.83	0.2
chr10	93589407	93589744	338	169	2	48.76	91.86	0.14
chr10	93860973	93861229	257	128	2	75.23	136.56	0.24
chr10	93879579	93879817	239	119	6	234.39	329.32	0
chr10	93889572	93889889	318	159	5	103.68	88.33	0.13
chr10	94788589	94788801	213	106	3	120.68	204.84	0.18
chr10	95524651	95525290	640	454	3	60.32	91.86	0.19
chr10	95549002	95549387	386	193	2	53.87	136.56	0.15
chr10	95551441	95551673	233	116	2	72.24	114.83	0.2
chr10	95560430	95560797	368	184	2	47.68	84.51	0.14
chr10	95995538	95995750	213	106	2	75.05	135.09	0.23
chr10	96010653	96010930	278	139	2	46.41	76.55	0.13
chr10	96031463	96031669	207	103	2	72.68	117.77	0.21
chr10	96077514	96078042	529	190	20	294.7	136.67	0
chr10	96616954	96617580	627	480	3	61.43	96	0.19
chr10	96618207	96618522	316	158	2	53.87	136.56	0.15
chr10	98968688	98968889	202	101	2	75.23	136.56	0.24
chr10	98994555	98994812	258	129	3	97.56	204.84	0.17
chr10	98996722	98996990	269	134	2	53.87	136.56	0.15
chr10	99009887	99010304	418	218	2	51.07	57.41	0.15
chr10	99014778	99015010	233	116	2	62.61	65.62	0.18
chr10	100495729	100495961	233	116	2	75.23	136.56	0.24
chr10	105237989	105238554	566	294	80	1175.57	137.63	0
chr10	105269501	105269888	388	194	2	53.87	136.56	0.15
chr10	105502704	105503119	416	219	3	74.56	136.56	0.23
chr10	108168897	108169097	201	100	2	73.59	124.14	0.22
chr10	108214299	108214501	203	101	2	72.24	114.83	0.2
chr10	108250802	108251055	254	127	3	97.56	204.84	0.17
chr10	108252674	108252940	267	133	3	93.82	172.24	0.15
chr10	108253255	108253872	618	116	3	48.26	136.56	0.14
chr10	108261158	108261822	665	161	4	82.86	172.24	0.21
chr10	108268412	108268673	262	131	2	75.23	136.56	0.24
chr10	108277159	108277856	698	569	4	69.34	64.12	0.18
chr10	108295900	108296101	202	101	2	68.57	92.78	0.2
chr10	108332595	108332916	322	161	3	58.31	76.55	0.18
chr10	108359659	108359932	274	137	2	49.28	95.69	0.15
chr10	108478609	108478948	340	170	2	53.87	136.56	0.15
chr10	108831100	108831328	229	114	2	75.23	136.56	0.24
chr10	110784573	110785654	1082	647	4	76.13	68.28	0.36
chr10	110939314	110939689	376	188	2	44.43	65.62	0.14
chr10	110973278	110973739	462	262	2	52.01	68.28	0.15
chr10	111267284	111267802	519	319	2	50.51	68.28	0.14
chr10	111295862	111296248	387	193	2	53.87	136.56	0.15
chr10	111473089	111473408	320	160	14	331.88	257.21	0
chr10	111481150	111481380	231	115	2	68.4	91.86	0.18
chr10	111490276	111490502	227	113	3	110.4	137.79	0.14
chr10	111490955	111491185	231	115	2	65.26	76.55	0.17
chr10	111492753	111493041	289	144	3	97.56	204.84	0.17
chr10	111493294	111493622	329	164	3	75.23	204.84	0.24
chr10	111494117	111494349	233	116	4	144.46	273.12	0.13
chr10	111494671	111495417	747	198	4	84.09	204.84	0.22
chr10	111495917	111496296	380	190	12	287.62	688.96	0
chr10	111496647	111497167	521	178	4	89	179.47	0.14
chr10	111508246	111508604	359	179	2	46.41	76.55	0.13
chr10	112928381	112928681	301	150	2	51.63	114.83	0.15
chr10	115211594	115211927	334	167	2	51.63	114.83	0.15
chr10	115338882	115339226	345	172	2	53.87	136.56	0.15
chr10	115384824	115385574	751	182	5	86.77	103.48	0.13
chr10	115400574	115400926	353	176	7	163.7	412.2	0.16
chr10	115401677	115402040	364	182	2	51.32	112.03	0.15
chr10	115406722	115406924	203	101	3	116.84	176.66	0.17
chr10	115408965	115409170	206	103	2	62.61	65.62	0.18
chr10	115410482	115410734	253	126	2	65.26	76.55	0.17
chr10	117051174	117051396	223	111	2	70.27	102.43	0.19
chr10	117053019	117053257	239	119	2	72.24	114.83	0.2
chr10	117054896	117055362	467	113	4	93.98	202.64	0.16
chr10	117062848	117063443	596	396	2	43.63	45.93	0.15
chr10	117345093	117345502	410	210	2	53.56	68.28	0.15
chr10	117354799	117355813	1015	837	4	59.21	136.56	0.18
chr10	117361038	117361334	297	148	3	93.82	172.24	0.15
chr10	117690227	117690694	468	366	3	72.52	136.56	0.21
chr10	117757900	117758421	522	322	2	50.44	68.28	0.14
chr10	117781096	117781572	477	277	2	46.49	45.93	0.13
chr10	117815211	117815757	547	446	3	69.83	136.56	0.18
chr10	119202399	119202856	458	258	2	50.55	60.44	0.14
chr10	119213598	119213980	383	191	2	48.2	87.96	0.14
chr10	119224925	119225242	318	159	2	53.87	136.56	0.15
chr10	119455279	119455688	410	210	2	53.56	68.28	0.15
chr10	119464600	119465327	728	546	3	64.91	136.56	0.17
chr10	119521412	119521898	487	287	2	51.33	68.28	0.15
chr10	119596015	119596541	527	327	2	43.54	40.34	0.15
chr10	119611795	119612275	481	285	3	72.05	136.56	0.19
chr10	119644098	119644631	534	334	2	31.96	16.4	0.26
chr10	119727463	119727811	349	174	2	41.8	53.43	0.18
chr10	119759497	119759959	463	263	2	48.23	51.03	0.14
chr10	119798014	119798391	378	189	3	60.32	86.12	0.19
chr10	120361731	120362847	1117	380	6	113.44	136.56	0.15
chr10	120363174	120363714	541	418	3	68.4	124.24	0.18
chr10	120364094	120364438	345	172	4	97.56	273.12	0.17
chr10	120423966	120424189	224	112	2	75.23	136.56	0.24
chr10	120426261	120426628	368	184	2	53.87	136.56	0.15
chr10	120427832	120428294	463	362	3	72.71	136.56	0.22
chr10	120428917	120429138	222	111	2	75.23	136.56	0.24
chr10	120429694	120430199	506	306	2	30.26	57.41	0.32
chr10	120436438	120437529	1092	643	4	72.23	57.41	0.2
chr10	120458910	120459229	320	160	2	51.63	114.83	0.15
chr10	120475502	120476748	1247	714	10	144.3	76.55	0.13
chr10	121763094	121763411	318	159	5	113.31	121.72	0.15
chr10	121781192	121781540	349	174	2	47	80.15	0.13
chr10	121782618	121782945	328	164	2	53.87	136.56	0.15
chr10	121783940	121784247	308	154	2	53	127.59	0.15
chr10	121833524	121833736	213	106	2	75.23	136.56	0.24
chr10	122003522	122003974	453	253	2	52.27	68.28	0.16
chr10	122983479	122984060	582	382	2	39.87	33.41	0.2
chr10	123075951	123076362	412	212	2	28.55	38.28	0.35
chr10	123169021	123169343	323	161	2	53.87	136.56	0.15
chr10	123316952	123317219	268	134	2	53.87	136.56	0.15
chr10	123377106	123377499	394	197	2	42.72	57.41	0.16
chr10	123772896	123773097	202	101	2	75.23	136.56	0.24
chr10	125995341	125995998	658	133	4	86.82	204.84	0.14
chr10	126980757	126981014	258	129	2	75.23	136.56	0.24
chr10	126997869	126998786	918	758	5	99.17	204.84	0.19
chr10	127056371	127056781	411	211	2	51.28	57.41	0.15
chr10	127063836	127064422	587	387	2	39.52	32.81	0.2
chr10	127064720	127064999	280	140	2	50.7	106.82	0.14
chr10	127065785	127066272	488	288	2	41.88	32.81	0.17
chr10	127078948	127079359	412	212	2	20.82	15.31	0.65
chr10	127094082	127094584	503	303	2	28.4	45.93	0.37
chr10	127188506	127188857	352	176	2	42.72	57.41	0.16
chr10	127190679	127191056	378	189	3	51.74	52.09	0.15
chr10	127191283	127191553	271	135	2	46.41	76.55	0.13
chr10	127192877	127193342	466	266	2	39.87	26.75	0.2
chr10	127195242	127195660	419	219	2	49.52	51.03	0.15
chr10	127226774	127227015	242	121	2	65.26	76.55	0.17
chr10	127233850	127234236	387	193	3	71	160.22	0.19
chr10	127238764	127239440	677	538	3	61.43	103.65	0.19
chr10	127242647	127242848	202	101	2	62.61	65.62	0.18
chr10	127243393	127243892	500	300	2	49.08	58.89	0.15
chr10	127266309	127266823	515	315	2	43.54	39.42	0.15
chr10	127283415	127284290	876	424	3	56.38	49.92	0.18
chr10	127284978	127286482	1505	802	10	135.52	102.07	0.23
chr10	127295852	127296067	216	108	2	58.31	51.03	0.18
chr10	127303917	127304440	524	324	2	48.15	57.41	0.14
chr10	127330766	127331298	533	333	2	47.93	57.41	0.14
chr10	127444207	127444428	222	111	2	75.23	136.56	0.24
chr10	127458718	127458939	222	111	2	72.24	114.83	0.2
chr10	127459342	127459789	448	248	2	47.3	45.93	0.14
chr10	127485375	127485587	213	106	2	70.21	102.07	0.18
chr10	127498373	127498625	253	126	2	60.32	57.41	0.19
chr10	127517546	127517810	265	132	2	62.61	65.62	0.18
chr10	127520426	127520669	244	122	2	70.21	102.07	0.18
chr10	127555782	127556032	251	125	2	74.06	127.59	0.22
chr10	127557326	127557794	469	269	2	46.71	45.93	0.13
chr10	127558756	127559385	630	147	5	105.07	176.66	0.13
chr10	127595098	127595595	498	298	2	30.83	60.44	0.31
chr10	127620616	127620995	380	190	2	48.09	87.27	0.14
chr10	127741842	127742289	448	248	2	50.17	57.41	0.15
chr10	128021385	128021888	504	304	2	48.33	56.01	0.14
chr10	128045266	128045466	201	100	2	64.7	74.08	0.17
chr10	128048125	128048350	226	113	2	65.26	76.55	0.17
chr10	128083214	128083429	216	108	2	60.32	57.41	0.19
chr10	128083755	128084396	642	457	3	39.87	73.72	0.2
chr10	128085376	128085606	231	115	2	70.88	106.1	0.19
chr10	128085965	128086434	470	101	3	70.35	120.87	0.19
chr10	128088326	128088571	246	123	4	108.69	83.51	0.14
chr10	128088831	128089084	254	127	2	68.4	91.86	0.18
chr10	128089969	128090173	205	102	2	69.83	99.85	0.18
chr10	128116191	128116434	244	122	2	65.26	76.55	0.17
chr10	128119262	128119940	679	332	3	47.52	22.97	0.14
chr10	128176358	128176668	311	155	2	33.85	28.57	0.24
chr10	128250319	128250525	207	103	2	60.32	57.41	0.19
chr10	128362103	128362390	288	144	3	89	137.79	0.14
chr10	128390682	128391122	441	340	3	60.94	65.62	0.19
chr10	128391876	128392464	589	389	2	33.76	20.88	0.25
chr10	128401399	128401867	469	269	2	46.71	45.93	0.13
chr10	128415007	128415303	297	148	2	53.87	136.56	0.15
chr10	128459178	128459455	278	139	3	81.17	95.77	0.21
chr10	128461218	128461420	203	101	2	60.32	57.41	0.19
chr10	128463590	128463953	364	182	2	44.43	65.62	0.14
chr10	128468729	128469356	628	297	7	118.85	183.72	0.17
chr10	128469598	128469801	204	102	2	56.51	45.93	0.18
chr10	128474044	128474835	792	674	10	204.03	401.89	0
chr10	128481981	128482406	426	226	2	53.06	68.28	0.15
chr10	128482647	128482882	236	118	3	96.76	81.3	0.17
chr10	128483098	128483547	450	145	4	91.28	172.24	0.15
chr10	128484257	128484472	216	108	2	60.32	57.41	0.19
chr10	128487222	128487517	296	148	3	96.7	196.85	0.17
chr10	128488782	128489309	528	175	5	103.22	137.79	0.13
chr10	128548221	128548977	757	193	8	151.34	217.31	0.14
chr10	128553665	128553871	207	103	2	75.23	136.56	0.24
chr10	128558364	128558998	635	474	4	64.26	68.9	0.17
chr10	128560140	128560430	291	145	2	48.76	91.86	0.14
chr10	128563284	128563873	590	390	2	43.54	45.17	0.15
chr10	128624561	128624801	241	120	6	209.95	332.08	0
chr10	128625215	128625516	302	151	5	103.12	86.69	0.2
chr10	128704628	128705027	400	200	2	42.72	28.71	0.16
chr10	128806311	128806909	599	399	2	39.27	32.81	0.2
chr10	128831402	128831873	472	272	2	34.44	17.67	0.24
chr10	128883517	128883767	251	125	2	72.31	115.29	0.21
chr11	3202810	3203033	224	112	2	49.28	30.02	0.15
chr11	3244066	3244366	301	150	2	51.63	114.83	0.15
chr11	3289823	3290348	526	326	2	45.23	45.93	0.13
chr11	3293764	3294266	503	303	2	31.79	68.28	0.26
chr11	3345740	3346026	287	143	2	49.02	93.74	0.15
chr11	3350657	3350915	259	129	2	68.4	91.86	0.18
chr11	3452564	3452852	289	144	2	38.65	41.76	0.2
chr11	3516959	3517221	263	131	2	72.68	117.77	0.21
chr11	3525059	3525451	393	196	2	51.63	114.83	0.15
chr11	3640567	3641066	500	358	3	64.56	91.86	0.17
chr11	3642841	3643348	508	308	2	50.79	68.28	0.14
chr11	3645127	3645640	514	332	4	71	76.55	0.19
chr11	3647477	3647784	308	154	2	44.43	65.62	0.14
chr11	3648451	3648710	260	130	2	60.32	57.41	0.19
chr11	3675982	3676483	502	302	2	39.81	28.71	0.2
chr11	4160971	4161180	210	105	2	74.06	127.59	0.22
chr11	4167536	4167902	367	183	3	66.91	126.42	0.18
chr11	4173905	4174242	338	169	2	53.87	136.56	0.15
chr11	4174995	4175463	469	113	3	56.51	53.85	0.18
chr11	4179921	4180275	355	177	2	53.87	136.56	0.15
chr11	4481921	4482157	237	118	2	75.23	136.56	0.24
chr11	4538123	4538658	536	336	2	44.99	45.93	0.13
chr11	4558083	4558402	320	160	2	51.63	114.83	0.15
chr11	4571055	4571293	239	119	2	75.23	136.56	0.24
chr11	4766157	4766947	791	305	4	78.6	112.03	0.28
chr11	4767265	4767542	278	139	2	51	109.36	0.14
chr11	4886420	4886787	368	184	2	49.28	95.69	0.15
chr11	4904021	4904249	229	114	3	120.68	204.84	0.18
chr11	4905560	4905831	272	136	2	53.87	136.56	0.15
chr11	5069739	5070900	1162	501	8	145.53	229.65	0.14
chr11	5072866	5073128	263	131	2	75.05	135.09	0.23
chr11	5078545	5079000	456	114	3	72.97	136.56	0.22
chr11	5079497	5080067	571	104	4	89	196.7	0.14
chr11	5081790	5082115	326	163	2	51.63	114.83	0.15
chr11	5097858	5098062	205	102	2	73.59	124.14	0.22
chr11	5431513	5431828	316	158	2	51.63	114.83	0.15
chr11	5444119	5444589	471	271	2	39.87	27.04	0.2
chr11	5796910	5797210	301	150	2	48.76	91.86	0.14
chr11	5797501	5797763	263	131	2	75.23	136.56	0.24
chr11	5863913	5864340	428	228	2	33.18	68.28	0.26
chr11	5966157	5966758	602	159	4	88.74	204.84	0.14
chr11	5967220	5967472	253	126	2	75.23	136.56	0.24
chr11	6085875	6086316	442	242	2	52.58	68.28	0.16
chr11	6389372	6389607	236	118	2	75.23	136.56	0.24
chr11	6403660	6403947	288	144	2	53.46	132.28	0.15
chr11	6404958	6405524	567	134	3	52.7	52.09	0.15
chr11	6469348	6469925	578	378	2	49.12	68.28	0.15
chr11	6471986	6472527	542	100	3	67.01	114.83	0.18
chr11	6474105	6474485	381	190	2	42.92	58.33	0.16
chr11	6474799	6475687	889	165	4	61.86	57.41	0.18
chr11	6568841	6569237	397	198	2	43.45	60.78	0.15
chr11	6586289	6586585	297	148	2	53.87	136.56	0.15
chr11	7082480	7082687	208	104	2	75.23	136.56	0.24
chr11	8468451	8468672	222	111	2	65.26	76.55	0.17
chr11	8492739	8493343	605	458	4	84.9	172.24	0.17
chr11	8613385	8613831	447	247	2	52.3	67.55	0.16
chr11	11910445	11910715	271	135	2	51.63	114.83	0.15
chr11	11930736	11931957	1222	1058	11	183.07	191.38	0
chr11	11932218	11933762	1545	1204	15	193.51	137.79	0
chr11	11937878	11938089	212	106	3	116.18	172.24	0.16
chr11	11938385	11938647	263	131	4	144.46	273.12	0.13
chr11	11941620	11942240	621	316	3	61.43	47.54	0.19
chr11	11943917	11944135	219	109	2	75.23	136.56	0.24
chr11	11945526	11946174	649	183	4	87.12	204.84	0.14
chr11	11953666	11954004	339	169	2	53.87	136.56	0.15
chr11	11954807	11955090	284	142	4	110.4	183.72	0.14
chr11	11955532	11955903	372	186	2	48.76	91.86	0.14
chr11	11960197	11960857	661	155	3	51.75	57.41	0.15
chr11	11965731	11966276	546	346	2	49.86	68.28	0.15
chr11	11966992	11967725	734	553	4	84.47	204.84	0.17
chr11	11970446	11970725	280	140	3	81.33	96.45	0.21
chr11	11973528	11973957	430	230	2	43.5	32.81	0.15
chr11	11986618	11986821	204	102	2	75.23	136.56	0.24
chr11	12003979	12004665	687	386	4	85.89	136.56	0.13
chr11	12006602	12006893	292	146	2	51.63	114.83	0.15
chr11	12037005	12037924	920	354	6	114.07	229.65	0.16
chr11	12648106	12648452	347	173	2	53.87	136.56	0.15
chr11	16755196	16755526	331	165	2	53.87	136.56	0.15
chr11	17198302	17198868	567	108	3	69.22	136.56	0.18
chr11	17221105	17221491	387	193	51	683.16	94.43	0
chr11	18813690	18814196	507	307	2	50.81	68.28	0.14
chr11	18869753	18869953	201	100	2	75.23	136.56	0.24
chr11	18880997	18881376	380	190	5	120.68	341.4	0.18
chr11	18896520	18896771	252	126	2	75.23	136.56	0.24
chr11	18962155	18962555	401	201	2	53.84	68.28	0.15
chr11	18973184	18973440	257	128	2	75.23	136.56	0.24
chr11	18975723	18976137	415	215	2	53.4	68.28	0.15
chr11	19007299	19007764	466	266	2	51.9	68.28	0.15
chr11	19925187	19925389	203	101	2	72.24	114.83	0.2
chr11	20005369	20005933	565	365	2	49.41	68.28	0.15
chr11	20023013	20023556	544	344	2	43.54	41.64	0.15
chr11	20064143	20064739	597	130	4	88.92	204.84	0.14
chr11	20224540	20224753	214	107	2	72.24	114.83	0.2
chr11	20239391	20239653	263	131	2	68.4	91.86	0.18
chr11	20332086	20332600	515	315	2	41.19	32.81	0.18
chr11	20647751	20648215	465	327	3	72.64	136.56	0.21
chr11	20707779	20708098	320	160	2	53.87	136.56	0.15
chr11	21370066	21370491	426	129	3	74.15	136.56	0.23
chr11	21557250	21557630	381	190	2	53.87	136.56	0.15
chr11	21564146	21564387	242	121	2	68.4	91.86	0.18
chr11	22285240	22286042	803	497	3	53.34	38.28	0.15
chr11	22709000	22709271	272	136	13	327.95	135.34	0
chr11	22967195	22967445	251	125	2	65.26	76.55	0.17
chr11	23003090	23003618	529	329	2	48.03	57.41	0.14
chr11	23042086	23042286	201	100	2	75.23	136.56	0.24
chr11	23256031	23256709	679	155	5	54.44	25.99	0.18
chr11	23267542	23267935	394	197	2	53.87	136.56	0.15
chr11	23269495	23269852	358	179	2	48.76	91.86	0.14
chr11	23284163	23284729	567	465	3	52.36	51.03	0.16
chr11	23295852	23296996	1145	131	6	107.49	114.83	0.14
chr11	23306500	23307373	874	372	6	80.43	70.66	0.21
chr11	23320554	23320775	222	111	2	60.32	57.41	0.19
chr11	23333552	23333874	323	161	3	75.23	204.84	0.24
chr11	23362937	23363203	267	133	2	53.87	136.56	0.15
chr11	23363722	23364551	830	383	16	339.77	401.89	0
chr11	23367217	23367923	707	197	3	61.43	108.24	0.19
chr11	23377424	23377641	218	109	2	75.23	136.56	0.24
chr11	23384863	23385198	336	168	2	53.87	136.56	0.15
chr11	23425929	23426231	303	151	2	53.87	136.56	0.15
chr11	23463282	23463583	302	151	2	53.87	136.56	0.15
chr11	23464112	23464616	505	139	4	69.34	69.58	0.18
chr11	23488597	23489002	406	206	2	51.44	57.41	0.15
chr11	23489922	23490507	586	464	3	68.4	134.58	0.18
chr11	23727576	23728059	484	284	2	46.3	45.93	0.13
chr11	23873082	23873284	203	101	2	75.23	136.56	0.24
chr11	24078216	24078724	509	139	4	56.51	87.67	0.18
chr11	24093870	24094146	277	138	2	53.87	136.56	0.15
chr11	24098348	24098747	400	200	2	53.87	68.28	0.15
chr11	24101118	24101467	350	175	2	53.87	136.56	0.15
chr11	24163598	24164169	572	372	2	47.02	57.41	0.13
chr11	24165981	24166470	490	290	2	43.8	38.28	0.15
chr11	24169284	24169783	500	300	2	50.99	68.28	0.14
chr11	28913276	28913829	554	354	2	47.43	57.41	0.14
chr11	29187959	29188248	290	145	3	97.56	204.84	0.17
chr11	29211054	29211310	257	128	2	75.23	136.56	0.24
chr11	29219458	29219974	517	317	2	43.11	38.28	0.15
chr11	29222848	29223374	527	106	3	67.49	114.83	0.18
chr11	29373965	29374385	421	221	2	42.06	28.71	0.17
chr11	29395636	29395894	259	129	2	60.32	57.41	0.19
chr11	29456337	29456643	307	153	5	144.46	341.4	0.13
chr11	29485724	29486057	334	167	2	53.87	136.56	0.15
chr11	29503477	29504400	924	489	5	99	204.84	0.19
chr11	29662426	29662901	476	276	2	46.52	45.93	0.13
chr11	29692854	29693117	264	132	2	47.5	27.02	0.14
chr11	29693332	29693621	290	145	3	64.09	43.06	0.17
chr11	29706337	29706783	447	247	2	51.56	63.79	0.15
chr11	29707134	29707394	261	130	4	139.22	229.65	0.12
chr11	29707629	29708538	910	183	4	69.34	83.59	0.18
chr11	29718127	29718534	408	208	2	53.62	68.28	0.15
chr11	29840335	29840732	398	199	2	53.87	136.56	0.15
chr11	30099684	30100650	967	520	4	70.06	45.93	0.18
chr11	30104441	30104853	413	311	3	62.06	65.62	0.18
chr11	30110730	30111049	320	160	2	53.87	136.56	0.15
chr11	30117677	30118194	518	172	5	95.03	98.42	0.16
chr11	30120592	30121251	660	484	6	111.86	114.83	0.15
chr11	30137133	30137815	683	189	7	149.95	270.18	0.14
chr11	30138632	30139110	479	161	4	56.51	82.5	0.18
chr11	30142138	30142438	301	150	7	217.32	459.31	0
chr11	30192079	30192392	314	157	2	53.87	136.56	0.15
chr11	30268005	30268244	240	120	3	110.92	140.6	0.15
chr11	30772328	30772594	267	133	2	48.76	91.86	0.14
chr11	30853287	30853490	204	102	3	116.18	172.24	0.16
chr11	30944955	30945284	330	165	2	53.87	136.56	0.15
chr11	31034257	31034547	291	145	2	53.87	136.56	0.15
chr11	31671443	31671955	513	178	3	64.12	91.86	0.17
chr11	32276471	32276820	350	175	17	415.54	488.01	0
chr11	32277436	32278125	690	496	26	630.63	1092.49	0
chr11	32284144	32284355	212	106	3	120.68	204.84	0.18
chr11	32296961	32297209	249	124	3	97.56	204.84	0.17
chr11	32424836	32425343	508	368	3	71.11	136.56	0.19
chr11	32455018	32455585	568	113	3	68.4	130.44	0.18
chr11	32478818	32479377	560	458	4	90.3	204.84	0.14
chr11	32491027	32491599	573	373	2	49.23	68.28	0.15
chr11	32682587	32683028	442	242	2	47.47	45.93	0.14
chr11	33152509	33152871	363	181	5	116.18	287.07	0.16
chr11	33154933	33155403	471	271	2	46.4	45.03	0.13
chr11	33156039	33156266	228	114	4	117.28	61.24	0.17
chr11	33156660	33157237	578	136	10	171.03	146.14	0.18
chr11	33160387	33160595	209	104	2	69.1	95.69	0.2
chr11	33160875	33161140	266	133	5	157.99	249.62	0.15
chr11	33161606	33161809	204	102	2	74.06	127.59	0.22
chr11	33162779	33163184	406	247	8	186.37	401.89	0
chr11	33333011	33333233	223	111	2	75.23	136.56	0.24
chr11	33394965	33395171	207	103	2	60.32	57.41	0.19
chr11	33555209	33555536	328	164	2	53.73	135.09	0.15
chr11	33681844	33682417	574	374	2	47.3	58.89	0.14
chr11	33744994	33745466	473	273	2	51.71	68.28	0.15
chr11	33754693	33755267	575	179	59	782.05	75.81	0
chr11	34943395	34943908	514	314	2	50.63	68.28	0.14
chr11	35121038	35121630	593	393	2	41.36	38.28	0.18
chr11	35342810	35343507	698	349	3	65.64	68.28	0.18
chr11	35621754	35622135	382	191	2	48.76	91.86	0.14
chr11	35829225	35829425	201	100	2	75.23	136.56	0.24
chr11	35949275	35949858	584	384	2	48.99	68.28	0.15
chr11	40701877	40702165	289	144	2	42.72	57.41	0.16
chr11	40705913	40706230	318	159	3	64.45	109.54	0.17
chr11	40709903	40710363	461	261	2	44.58	38.28	0.14
chr11	41683470	41683772	303	151	2	51.63	114.83	0.15
chr11	43696070	43696393	324	162	3	75.23	204.84	0.24
chr11	44564058	44564558	501	130	3	64.52	91.86	0.17
chr11	44641870	44642258	389	194	2	53.87	136.56	0.15
chr11	44666526	44666919	394	197	2	48.56	90.48	0.14
chr11	44679692	44680227	536	336	2	50.09	68.28	0.15
chr11	44703999	44704222	224	112	2	65.26	76.55	0.17
chr11	44720083	44720294	212	106	2	75.23	136.56	0.24
chr11	44767364	44767691	328	164	2	48.76	91.86	0.14
chr11	44933888	44934485	598	398	2	48.68	68.28	0.14
chr11	45851911	45852185	275	137	2	46.41	76.55	0.13
chr11	45884258	45884467	210	105	2	75.23	136.56	0.24
chr11	45887323	45887589	267	133	2	53.87	136.56	0.15
chr11	45890524	45890828	305	152	3	56.79	70.04	0.18
chr11	45893831	45894138	308	154	4	103.64	141.47	0.13
chr11	45894935	45895154	220	110	2	72.24	114.83	0.2
chr11	45906103	45906440	338	169	2	51.63	114.83	0.15
chr11	45908707	45909667	961	791	5	97.99	204.84	0.18
chr11	45910152	45910432	281	140	2	48.76	91.86	0.14
chr11	48751600	48752197	598	398	2	48.68	68.28	0.14
chr11	48800297	48800629	333	166	2	37.55	38.28	0.22
chr11	48803005	48803533	529	329	2	45.16	45.93	0.13
chr11	48804037	48804337	301	150	6	113.78	82.95	0.15
chr11	48806931	48807634	704	335	3	60.49	51.03	0.19
chr11	48815851	48816291	441	100	3	53.22	41.76	0.15
chr11	48834416	48834622	207	103	2	60.32	57.41	0.19
chr11	49216076	49216614	539	339	2	50.02	68.28	0.15
chr11	49218129	49218411	283	141	2	48.76	91.86	0.14
chr11	49260650	49260852	203	101	2	62.61	65.62	0.18
chr11	49652148	49652591	444	244	2	47.41	45.93	0.14
chr11	49672043	49672478	436	236	2	52.76	68.28	0.15
chr11	49673699	49674076	378	189	2	53.87	136.56	0.15
chr11	49683125	49683467	343	171	2	53.87	136.56	0.15
chr11	49702629	49702834	206	103	3	120.68	204.84	0.18
chr11	49712432	49712669	238	119	3	116.84	176.66	0.17
chr11	49882744	49883273	530	410	3	70.38	136.56	0.19
chr11	50052636	50052940	305	152	2	53.87	136.56	0.15
chr11	50166352	50166772	421	221	2	53.21	68.28	0.15
chr11	50295091	50295396	306	153	3	68.74	140.6	0.2
chr11	50296043	50296509	467	257	11	188.97	147.63	0
chr11	50297050	50297591	542	378	8	139.59	114.83	0.12
chr11	50298127	50298418	292	146	6	176.74	264.98	0
chr11	50300914	50301139	226	113	3	105.68	114.83	0.13
chr11	50301793	50302280	488	124	5	105.25	183.72	0.13
chr11	50304316	50304686	371	185	3	67.1	127.8	0.18
chr11	50310384	50310611	228	114	2	71.4	109.36	0.19
chr11	50311707	50311970	264	132	3	74.11	68.9	0.23
chr11	50321352	50321559	208	104	2	75.23	136.56	0.24
chr11	50377627	50378569	943	656	7	139.19	273.12	0.12
chr11	50379385	50380260	876	124	6	120.77	204.84	0.2
chr11	50380925	50382024	1100	842	6	113.91	136.56	0.15
chr11	50384203	50384585	383	191	2	42.72	57.41	0.16
chr11	50385675	50386090	416	314	3	74.56	136.56	0.23
chr11	51271214	51272074	861	461	4	81.04	136.56	0.21
chr11	51273417	51273629	213	106	2	75.23	136.56	0.24
chr11	51599712	51601636	1925	1624	18	244.34	137.79	0
chr11	51601861	51602426	566	366	2	41.96	38.28	0.17
chr11	51602646	51602874	229	114	4	122.3	131.23	0.2
chr11	51604595	51605012	418	218	2	39.87	24	0.2
chr11	51605247	51605812	566	405	4	80.28	129.98	0.2
chr11	51606338	51606972	635	435	9	181.91	229.65	0
chr11	51652663	51652908	246	123	2	75.23	136.56	0.24
chr11	51997822	51998033	212	106	2	72.68	117.77	0.21
chr11	52098738	52099298	561	100	3	56.51	64.42	0.18
chr11	52121797	52122089	293	146	4	120.68	273.12	0.18
chr11	52122310	52122720	411	211	2	53.52	68.28	0.15
chr11	52282110	52282328	219	109	2	75.23	136.56	0.24
chr11	52388590	52389012	423	141	3	51.09	35.33	0.15
chr11	52407991	52408238	248	124	2	68.4	91.86	0.18
chr11	53261584	53261786	203	101	2	75.23	136.56	0.24
chr11	53265934	53266224	291	145	2	53.87	136.56	0.15
chr11	53266996	53267289	294	147	5	132.46	229.65	0.22
chr11	53272059	53272302	244	122	2	68.4	91.86	0.18
chr11	53272773	53273066	294	147	3	85.08	114.83	0.17
chr11	53275172	53275393	222	111	2	73.59	124.14	0.22
chr11	53300084	53300299	216	108	2	53.4	38.28	0.15
chr11	53350643	53351292	650	297	4	87.08	136.56	0.14
chr11	53355107	53355362	256	128	2	75.23	136.56	0.24
chr11	53372319	53372521	203	101	2	72.24	114.83	0.2
chr11	53399518	53400246	729	335	6	121.08	172.24	0.2
chr11	53404235	53404625	391	195	7	154.32	314.28	0.14
chr11	53411993	53412392	400	200	2	53.87	68.28	0.15
chr11	53417352	53418070	719	190	3	65.13	136.56	0.17
chr11	53537961	53538939	979	161	5	67.24	41.76	0.18
chr11	53593824	53594420	597	481	3	65.35	114.83	0.18
chr11	53594700	53594931	232	116	3	101.7	98.42	0.19
chr11	53654915	53655172	258	129	2	75.23	136.56	0.24
chr11	53655561	53655775	215	107	2	75.23	136.56	0.24
chr11	53678890	53679180	291	145	3	97.56	204.84	0.17
chr11	54543496	54544154	659	189	3	66.63	136.56	0.18
chr11	54599654	54600026	373	186	2	47.86	85.66	0.14
chr11	54740061	54740458	398	199	2	53.87	136.56	0.15
chr11	54866390	54866625	236	118	2	68.4	91.86	0.18
chr11	55395247	55395803	557	365	4	62.19	36.55	0.18
chr11	55398595	55398816	222	111	2	68.4	91.86	0.18
chr11	55409927	55410173	247	123	2	56.51	45.93	0.18
chr11	55469636	55469865	230	115	2	56.51	45.93	0.18
chr11	55495157	55495610	454	254	2	44.78	38.28	0.14
chr11	55499430	55499862	433	233	2	47.73	45.93	0.14
chr11	55506286	55506526	241	120	2	75.23	136.56	0.24
chr11	55574337	55574566	230	115	2	72.24	114.83	0.2
chr11	55608192	55608739	548	446	3	54.94	57.41	0.18
chr11	57531009	57531306	298	149	2	53.87	136.56	0.15
chr11	57668937	57669363	427	123	3	67.27	91.86	0.18
chr11	57764310	57764548	239	119	2	44.01	21.95	0.14
chr11	57801743	57802188	446	345	3	70.37	114.83	0.19
chr11	58049594	58049881	288	144	2	53.73	135.09	0.15
chr11	58058440	58058738	299	149	2	53.73	135.09	0.15
chr11	58058988	58059468	481	281	2	51.49	68.28	0.15
chr11	58061484	58061764	281	140	3	97.56	204.84	0.17
chr11	58302156	58302669	514	405	4	66.72	62.63	0.18
chr11	58309577	58310106	530	330	2	37.03	24.34	0.22
chr11	58316994	58317356	363	181	2	53.36	131.23	0.15
chr11	58932652	58932895	244	122	2	65.26	76.55	0.17
chr11	58934104	58934380	277	138	2	44.43	65.62	0.14
chr11	58938714	58938938	225	112	2	75.23	136.56	0.24
chr11	58949090	58949308	219	109	2	65.26	76.55	0.17
chr11	59209913	59210146	234	117	2	72.24	114.83	0.2
chr11	59212468	59212822	355	177	3	66.34	122.29	0.18
chr11	59438137	59438592	456	179	3	69.98	114.83	0.18
chr11	59462221	59462813	593	393	2	48.79	68.28	0.14
chr11	59493749	59494011	263	131	2	68.4	91.86	0.18
chr11	59752395	59753001	607	322	6	109.87	273.12	0.14
chr11	59754950	59755298	349	174	3	75.05	202.64	0.23
chr11	59758763	59759065	303	151	2	48.76	91.86	0.14
chr11	59760082	59760479	398	199	2	48.76	91.86	0.14
chr11	59764330	59764550	221	110	3	101.7	98.42	0.19
chr11	59765329	59765586	258	129	3	95.5	186.21	0.16
chr11	59766576	59767210	635	119	3	67.27	136.56	0.18
chr11	59775591	59776000	410	253	3	67.97	91.86	0.18
chr11	59791987	59792488	502	302	2	50.94	68.28	0.14
chr11	59819823	59820237	415	215	2	51.16	57.41	0.15
chr11	59823758	59824150	393	196	2	48.53	90.25	0.14
chr11	59960663	59961015	353	176	2	53.87	136.56	0.15
chr11	60130840	60131387	548	348	2	46.64	53.41	0.13
chr11	60163953	60164258	306	153	2	51.63	114.83	0.15
chr11	60175013	60175591	579	379	2	46.87	57.41	0.13
chr11	60185830	60186322	493	293	2	48.94	57.41	0.15
chr11	60187834	60188456	623	509	3	57.66	76.55	0.18
chr11	60191929	60192247	319	159	2	51.63	114.83	0.15
chr11	60226753	60227289	537	337	2	50.07	68.28	0.15
chr11	60299128	60299536	409	209	2	52.71	63.79	0.15
chr11	60461414	60461623	210	105	2	72.24	114.83	0.2
chr11	60468134	60468457	324	162	3	72.24	172.24	0.2
chr11	60708599	60708800	202	101	2	75.23	136.56	0.24
chr11	60714163	60714387	225	112	2	75.23	136.56	0.24
chr11	60778714	60779095	382	191	2	53	127.59	0.15
chr11	60904188	60904969	782	344	3	51.17	32.81	0.15
chr11	61152166	61152559	394	197	3	75.23	204.84	0.24
chr11	61155244	61155791	548	348	2	49.81	68.28	0.15
chr11	61174579	61175079	501	362	3	68.36	114.83	0.18
chr11	61486010	61486260	251	125	2	75.23	136.56	0.24
chr11	61486889	61487234	346	173	2	53.87	136.56	0.15
chr11	61487743	61488655	913	742	4	69.34	83.87	0.18
chr11	61490361	61490628	268	134	2	46.41	76.55	0.13
chr11	62117763	62118188	426	226	2	43.62	32.81	0.15
chr11	62325495	62325796	302	151	2	53.87	136.56	0.15
chr11	62369900	62370155	256	128	2	75.23	136.56	0.24
chr11	62373068	62373674	607	435	6	109.87	273.12	0.14
chr11	62381434	62381656	223	111	2	65.26	76.55	0.17
chr11	62383157	62383480	324	162	3	64.77	111.61	0.17
chr11	62392632	62392856	225	112	2	75.23	136.56	0.24
chr11	62395152	62395377	226	113	2	75.23	136.56	0.24
chr11	62398259	62398597	339	169	2	42.72	57.41	0.16
chr11	62409877	62410349	473	273	2	37.73	22.97	0.22
chr11	62410809	62411087	279	139	5	161.14	273.4	0.15
chr11	62552696	62552950	255	127	4	144.46	273.12	0.13
chr11	62602952	62603698	747	564	7	113.38	102.07	0.15
chr11	62604389	62604814	426	226	2	49.02	49.92	0.15
chr11	65737200	65737710	511	311	2	48.76	58.68	0.14
chr11	67044821	67045044	224	112	2	65.26	76.55	0.17
chr11	67093342	67093639	298	149	2	52.64	124.14	0.15
chr11	67099211	67099795	585	385	2	48.97	68.28	0.15
chr11	67969641	67969852	212	106	2	62.61	65.62	0.18
chr11	68125010	68125371	362	181	2	51.63	114.83	0.15
chr11	68211226	68211744	519	357	3	70.74	136.56	0.19
chr11	68212472	68213021	550	350	2	48.76	63.15	0.14
chr11	68386640	68387046	407	302	3	69.16	97.72	0.2
chr11	68532716	68533230	515	315	2	49.38	62.07	0.15
chr11	68699113	68699593	481	281	4	81.11	76.55	0.21
chr11	68721254	68721474	221	110	2	72.24	114.83	0.2
chr11	68762633	68762982	350	175	2	53.36	131.23	0.15
chr11	68768174	68768643	470	123	4	90.34	172.24	0.14
chr11	68770830	68771076	247	123	5	189.99	310.34	0
chr11	68771776	68772020	245	122	2	68.4	91.86	0.18
chr11	68783000	68783507	508	186	7	135.25	131.23	0.23
chr11	68785105	68785924	820	119	6	119.88	186.21	0.17
chr11	68787198	68787602	405	209	8	186.47	401.89	0
chr11	68789949	68790711	763	167	13	285.02	546.24	0
chr11	68791749	68792083	335	167	14	377.07	643.03	0
chr11	68792939	68793320	382	191	7	165.53	434.48	0.16
chr11	68797270	68797541	272	136	2	51.96	117.77	0.15
chr11	68798205	68798472	268	134	5	159.53	260.97	0.15
chr11	68800708	68800943	236	118	3	117.51	181.31	0.17
chr11	68801464	68801764	301	150	3	60.32	86.12	0.19
chr11	68801998	68802338	341	170	9	236.53	516.72	0
chr11	68802709	68803069	361	180	6	126.96	229.65	0.21
chr11	68804604	68804897	294	147	4	120.68	273.12	0.18
chr11	68807035	68807240	206	103	3	120.68	204.84	0.18
chr11	68808655	68808970	316	158	6	168.83	409.68	0.17
chr11	68811543	68812026	484	173	6	138.69	273.12	0.12
chr11	68814323	68814594	272	136	2	48.76	91.86	0.14
chr11	68815188	68816367	1180	366	8	151.65	204.84	0.14
chr11	68903105	68903362	258	129	6	201.88	275.58	0
chr11	68904304	68904542	239	119	9	363.51	493.98	0
chr11	69040868	69041468	601	498	6	106.03	114.83	0.14
chr11	69047984	69048694	711	176	4	72.73	114.83	0.22
chr11	69073310	69073566	257	128	7	172.02	103.29	0.18
chr11	69090472	69090998	527	179	3	42.8	26.89	0.16
chr11	69106730	69106930	201	100	2	62.61	65.62	0.18
chr11	69124594	69124794	201	100	2	63.62	69.59	0.17
chr11	69343445	69344118	674	193	3	66.24	136.56	0.18
chr11	69345500	69346077	578	378	2	44.02	45.93	0.14
chr11	69348413	69348700	288	144	2	41.21	51.03	0.18
chr11	69348933	69349479	547	106	3	51.18	45.93	0.15
chr11	69349823	69350643	821	424	3	52.7	37.71	0.15
chr11	69353249	69353451	203	101	2	68.4	91.86	0.18
chr11	69353659	69354669	1011	193	9	163.63	239.22	0.16
chr11	69357728	69358535	808	167	6	99.4	123.71	0.19
chr11	69359896	69362447	2552	2362	24	392.13	229.65	0
chr11	69363626	69364306	681	150	10	206.62	417.05	0
chr11	69364687	69364990	304	152	4	113.13	204.14	0.15
chr11	69369131	69369467	337	168	4	76.6	103.19	0.36
chr11	69399128	69399594	467	186	4	78.43	98.42	0.28
chr11	69401445	69401949	505	305	2	47.4	52.19	0.14
chr11	69404015	69404616	602	159	3	62.07	95.69	0.18
chr11	69404979	69405252	274	137	3	74.11	68.9	0.23
chr11	69405814	69407050	1237	761	6	93.05	76.55	0.15
chr11	69409791	69410153	363	181	2	39.87	45.93	0.2
chr11	69587140	69587658	519	143	3	55.87	57.41	0.18
chr11	69632882	69633428	547	181	6	99.31	83.51	0.19
chr11	69667166	69668031	866	120	8	141.22	153.1	0.12
chr11	69668291	69668869	579	390	3	61.04	86.66	0.19
chr11	69674205	69674452	248	124	2	65.26	76.55	0.17
chr11	69734613	69735658	1046	116	5	42.09	16.01	0.17
chr11	69737251	69737722	472	165	3	59.53	64.69	0.18
chr11	69744622	69744983	362	181	2	53.87	136.56	0.15
chr11	69747980	69748508	529	329	2	49.39	63.79	0.15
chr11	69825054	69826115	1062	878	9	151.93	153.1	0.14
chr11	69837396	69837806	411	211	2	46.06	38.28	0.13
chr11	69850471	69850895	425	225	2	29.84	45.93	0.33
chr11	69897371	69897575	205	102	2	75.23	136.56	0.24
chr11	69903205	69903709	505	128	3	49.44	38.28	0.15
chr11	69906654	69907122	469	269	2	44.15	37.65	0.14
chr11	69914254	69914469	216	108	2	62.61	65.62	0.18
chr11	69916090	69916306	217	108	2	67.72	88.33	0.18
chr11	69917013	69918145	1133	219	10	173.73	259.98	0.18
chr11	69919178	69919389	212	106	2	58.31	51.03	0.18
chr11	69980762	69981503	742	556	3	60.78	109.36	0.19
chr11	69992495	69992726	232	116	2	60.32	57.41	0.19
chr11	69995750	69995965	216	108	2	54.88	41.76	0.18
chr11	69998450	69998958	509	123	4	61.41	116.77	0.19
chr11	70031269	70031775	507	307	2	41.39	32.81	0.18
chr11	70235275	70235891	617	140	3	56.51	70.85	0.18
chr11	70361412	70361616	205	102	2	75.23	136.56	0.24
chr11	70393759	70395625	1867	1341	18	245.39	157.97	0
chr11	70541292	70541623	332	166	2	50.11	102.07	0.15
chr11	70604093	70604302	210	105	2	69.1	95.69	0.2
chr11	70605977	70606419	443	243	2	21.07	16.96	0.64
chr11	70606801	70607098	298	149	2	50.11	102.07	0.15
chr11	70647449	70648101	653	196	3	66.6	135.09	0.18
chr11	70651926	70652325	400	201	3	61.43	61.24	0.19
chr11	70654149	70654733	585	388	8	135.66	156.74	0.23
chr11	70700525	70700734	210	105	2	71.4	109.36	0.19
chr11	70725816	70726092	277	138	2	48.76	91.86	0.14
chr11	70844787	70845159	373	186	4	93.82	229.65	0.15
chr11	70884712	70885007	296	148	2	53.73	135.09	0.15
chr11	70904528	70904788	261	130	2	75.23	136.56	0.24
chr11	70908348	70908577	230	115	3	120.68	204.84	0.18
chr11	70917195	70917751	557	103	3	67.42	120.87	0.18
chr11	70943156	70943420	265	132	2	65.26	76.55	0.17
chr11	70950160	70950365	206	103	2	75.23	136.56	0.24
chr11	70970061	70970361	301	150	2	51.63	114.83	0.15
chr11	70978450	70978831	382	191	2	53.73	135.09	0.15
chr11	71011038	71011356	319	159	2	40.65	48.84	0.19
chr11	71033039	71033552	514	314	2	39.87	29.51	0.2
chr11	72044945	72045355	411	211	2	48.41	45.93	0.14
chr11	72198875	72199160	286	143	2	53.37	131.36	0.15
chr11	72447927	72448821	895	341	4	54.59	91.86	0.18
chr11	72450768	72451089	322	161	3	65.26	114.83	0.17
chr11	72665714	72665917	204	102	3	120.68	204.84	0.18
chr11	72910166	72910380	215	107	2	68.4	91.86	0.18
chr11	73137477	73138354	878	470	3	61.7	68.28	0.18
chr11	73772031	73772236	206	103	2	68.4	91.86	0.18
chr11	74319712	74319924	213	106	5	157.47	82.02	0.15
chr11	74670107	74670514	408	208	2	48.76	46.85	0.14
chr11	74679675	74680077	403	203	2	53.78	68.28	0.15
chr11	74842673	74843029	357	178	2	42.72	57.41	0.16
chr11	74929979	74930515	537	337	2	50.07	68.28	0.15
chr11	75159694	75159899	206	103	2	69.46	97.72	0.18
chr11	75413936	75414227	292	146	2	53	127.59	0.15
chr11	75489718	75490140	423	223	2	48.04	45.93	0.14
chr11	75490591	75490821	231	115	2	72.24	114.83	0.2
chr11	75493794	75494309	516	340	5	110.91	241.74	0.15
chr11	75495131	75495446	316	158	2	48.76	91.86	0.14
chr11	75500014	75500819	806	466	4	82.45	136.56	0.21
chr11	75506253	75506629	377	188	3	55.5	64.93	0.18
chr11	75508657	75508873	217	108	2	68.4	91.86	0.18
chr11	75509144	75509388	245	122	4	142.41	255.17	0.13
chr11	75603030	75603497	468	268	2	49.61	57.41	0.15
chr11	75619079	75619323	245	122	2	75.23	136.56	0.24
chr11	75626022	75626234	213	106	2	69.48	97.83	0.18
chr11	75679477	75679686	210	105	2	62.61	65.62	0.18
chr11	75705503	75705706	204	102	2	75.23	136.56	0.24
chr11	75732842	75733486	645	146	11	237.09	574.13	0
chr11	75751769	75752134	366	183	13	293.42	364.23	0
chr11	75753755	75754326	572	372	2	47.02	57.41	0.13
chr11	75755455	75755735	281	140	8	270.91	546.24	0
chr11	75756734	75756997	264	132	2	62.61	65.62	0.18
chr11	75759197	75759400	204	102	2	75.23	136.56	0.24
chr11	75764489	75765834	1346	832	18	237.31	117.76	0
chr11	76019934	76020264	331	165	2	51.63	114.83	0.15
chr11	76357042	76357312	271	135	2	52.3	120.87	0.16
chr11	76398703	76398952	250	125	2	68.4	91.86	0.18
chr11	77294282	77294673	392	196	2	48.5	90.02	0.14
chr11	77424978	77425406	429	229	2	47.85	45.93	0.14
chr11	77471185	77471923	739	546	3	64.66	136.56	0.17
chr11	77506641	77506987	347	173	2	46.41	76.55	0.13
chr11	77507332	77507734	403	203	2	41.11	25.52	0.18
chr11	77537294	77537655	362	181	2	53.87	136.56	0.15
chr11	77550928	77551161	234	117	2	75.23	136.56	0.24
chr11	77559819	77560340	522	137	3	58.05	65.62	0.18
chr11	77607640	77608273	634	460	3	57.36	76.55	0.18
chr11	77686218	77686707	490	329	4	72.02	51.03	0.19
chr11	77691415	77692176	762	331	3	64.13	68.28	0.17
chr11	77714644	77715103	460	358	3	72.82	136.56	0.22
chr11	77777318	77778043	726	186	3	64.96	136.56	0.17
chr11	77829599	77829850	252	126	3	89	137.79	0.14
chr11	77842996	77843272	277	138	3	85.08	114.83	0.17
chr11	77846767	77847039	273	136	5	151.81	208.78	0.14
chr11	77849333	77849552	220	110	2	60.32	57.41	0.19
chr11	77853609	77853863	255	127	2	71	106.82	0.19
chr11	77857463	77857925	463	112	3	68.88	109.36	0.2
chr11	77982822	77983210	389	194	2	39.87	45.93	0.2
chr11	78000374	78000870	497	297	2	48.76	57.07	0.14
chr11	78023133	78023475	343	171	3	75.23	204.84	0.24
chr11	78057656	78058119	464	324	4	94.36	204.84	0.16
chr11	78153756	78154716	961	345	5	97.99	136.56	0.18
chr11	78161357	78161737	381	190	2	52.64	124.14	0.15
chr11	78180948	78181608	661	111	9	181.05	281.21	0
chr11	78182954	78183253	300	150	2	49.55	97.72	0.15
chr11	78188779	78189040	262	131	2	68.4	91.86	0.18
chr11	78207612	78208335	724	190	4	83.91	131.23	0.22
chr11	78221113	78221341	229	114	2	72.24	114.83	0.2
chr11	78225780	78226496	717	560	5	90.63	114.83	0.15
chr11	78230953	78231330	378	189	8	193.71	546.24	0
chr11	78231766	78232297	532	138	5	113.28	204.84	0.15
chr11	78232518	78232879	362	181	4	97.56	273.12	0.17
chr11	78261807	78262202	396	198	2	53.87	136.56	0.15
chr11	78304184	78304736	553	371	3	61.43	84.67	0.19
chr11	78343497	78343798	302	151	2	44.43	65.62	0.14
chr11	78348060	78348627	568	368	2	34.72	21.74	0.24
chr11	78514073	78514280	208	104	2	72.24	114.83	0.2
chr11	78523145	78523438	294	147	2	53.87	136.56	0.15
chr11	78614300	78614677	378	189	2	51.32	112.03	0.15
chr11	79062527	79062806	280	140	2	46.41	76.55	0.13
chr11	79239526	79239831	306	153	2	53.87	136.56	0.15
chr11	79240098	79240389	292	146	4	105.68	153.1	0.13
chr11	79341330	79341530	201	100	2	75.23	136.56	0.24
chr11	79443399	79443879	481	281	2	49.25	57.41	0.15
chr11	79494892	79495314	423	223	2	53.15	68.28	0.15
chr11	79516076	79516545	470	270	2	48.76	53.97	0.14
chr11	79578111	79578328	218	109	2	75.23	136.56	0.24
chr11	79692815	79693381	567	367	2	47.14	57.41	0.13
chr11	79993193	79993426	234	117	2	40.39	17.67	0.19
chr11	80024828	80025292	465	354	4	94.31	204.84	0.16
chr11	80025670	80025966	297	148	2	51.63	114.83	0.15
chr11	80111416	80111917	502	302	2	48.7	57.41	0.14
chr11	80135260	80135588	329	164	2	53.87	136.56	0.15
chr11	80225463	80225677	215	107	2	75.23	136.56	0.24
chr11	80363169	80363538	370	185	3	75.23	204.84	0.24
chr11	80388892	80389213	322	161	7	193.71	477.96	0
chr11	80391693	80392234	542	342	2	49.95	68.28	0.15
chr11	80399340	80399705	366	183	2	53.87	136.56	0.15
chr11	80821547	80821902	356	178	2	53.87	136.56	0.15
chr11	81127845	81128143	299	149	2	48.76	91.86	0.14
chr11	82387359	82387744	386	193	2	53.87	136.56	0.15
chr11	82764580	82764990	411	211	2	48.41	45.93	0.14
chr11	82798152	82798427	276	138	2	53.87	136.56	0.15
chr11	82801424	82801995	572	372	2	41.82	38.28	0.18
chr11	83087106	83087306	201	100	2	68.4	91.86	0.18
chr11	83271467	83271697	231	115	7	275.06	321.51	0
chr11	83302548	83302852	305	152	2	53.87	136.56	0.15
chr11	83321830	83322095	266	133	3	93.82	172.24	0.15
chr11	83403091	83403730	640	492	4	87.42	204.84	0.14
chr11	83473129	83473834	706	536	3	58.64	91.86	0.18
chr11	83484900	83485117	218	109	3	95.21	76.55	0.16
chr11	83494574	83495077	504	304	2	32.79	16.54	0.26
chr11	83495679	83496361	683	167	3	59.21	91.86	0.18
chr11	83504849	83505103	255	127	3	61.6	38.28	0.18
chr11	83753769	83754077	309	154	2	53.87	136.56	0.15
chr11	84231524	84231952	429	229	2	50.73	57.41	0.14
chr11	84237843	84238382	540	340	2	50	68.28	0.15
chr11	84304864	84305450	587	387	2	48.92	68.28	0.15
chr11	84439774	84440504	731	343	3	64.84	68.28	0.17
chr11	84518409	84518918	510	310	2	48.18	56.01	0.14
chr11	84837908	84838166	259	129	2	72.85	118.96	0.22
chr11	84849363	84850037	675	187	3	59.07	90.06	0.18
chr11	84984945	84985420	476	175	3	65.4	91.86	0.18
chr11	85187344	85187665	322	161	2	44.43	65.62	0.14
chr11	85188810	85189370	561	212	4	52.54	51.03	0.16
chr11	85651378	85651834	457	257	2	44.7	38.28	0.14
chr11	86200901	86201454	554	354	2	49.67	68.28	0.15
chr11	86211283	86211650	368	184	2	47.68	84.51	0.14
chr11	86225658	86226039	382	191	3	75.23	204.84	0.24
chr11	86269696	86270458	763	325	3	43.54	58.41	0.15
chr11	86293359	86293570	212	106	2	68.4	91.86	0.18
chr11	86298758	86299232	475	275	2	49.42	57.41	0.15
chr11	86319772	86320070	299	149	3	89	137.79	0.14
chr11	86586437	86586746	310	155	3	75.23	204.84	0.24
chr11	86703677	86704176	500	300	2	43.54	38.28	0.15
chr11	86720245	86720524	280	140	2	46.41	76.55	0.13
chr11	86757265	86757632	368	184	7	100.61	65.73	0.19
chr11	86770126	86770415	290	145	2	44.62	66.6	0.14
chr11	87098748	87098948	201	100	2	75.23	136.56	0.24
chr11	87101407	87101747	341	170	2	46.7	78.31	0.13
chr11	87121905	87122390	486	122	4	89	167.42	0.14
chr11	87219170	87219616	447	247	2	52.44	68.28	0.16
chr11	87422835	87423045	211	105	8	378.65	546.24	0
chr11	87426684	87426986	303	151	7	201.88	321.51	0
chr11	87443257	87443463	207	103	5	193.99	191.38	0
chr11	87444470	87444697	228	114	2	75.23	136.56	0.24
chr11	87448646	87448853	208	104	5	203.57	238.84	0
chr11	87613658	87613890	233	116	2	65.26	76.55	0.17
chr11	87614273	87614564	292	146	2	53.87	136.56	0.15
chr11	87855357	87855562	206	103	2	70.21	102.07	0.18
chr11	87980128	87980749	622	180	4	60.84	38.28	0.19
chr11	87986952	87987558	607	464	3	34.58	45.93	0.24
chr11	88047600	88048656	1057	183	17	252.19	104.03	0
chr11	88048958	88050412	1455	573	14	241.85	321.51	0
chr11	88050660	88051440	781	185	4	74.11	89.68	0.23
[truncated: 9,910 more rows]

## Sheet: EB1 vs EB input
chr	start	end	length	summit	tags	#NAME?	fold_enrichment	FDR(%)
chr1	3652008	3652209	202	101	2	71.96	112.95	0.24
chr1	3704671	3704881	211	105	2	71.96	112.95	0.24
chr1	4476746	4477125	380	190	2	51.42	112.95	0.22
chr1	4783969	4784177	209	104	2	63.4	68.71	0.19
chr1	4845813	4846364	552	116	3	66.41	112.95	0.19
chr1	4862773	4863292	520	320	2	48.04	56.47	0.22
chr1	4888072	4888381	310	155	2	50.24	103.06	0.21
chr1	4889410	4889617	208	104	2	58.47	51.53	0.22
chr1	5124253	5124558	306	153	2	51.42	112.95	0.22
chr1	5170617	5170828	212	106	7	143.38	23.53	0.14
chr1	6248630	6249153	524	405	4	87.64	169.42	0.3
chr1	7113239	7113826	588	388	2	45.28	51.53	0.21
chr1	7148377	7148594	218	109	2	71.96	112.95	0.24
chr1	7169779	7170202	424	224	2	50.67	56.47	0.22
chr1	8815694	8816312	619	192	4	82.08	154.59	0.31
chr1	8939402	8939908	507	103	3	67.87	112.95	0.21
chr1	8941044	8941829	786	536	4	78.92	112.95	0.29
chr1	9703780	9704016	237	118	2	71.96	112.95	0.24
chr1	9942472	9942676	205	102	2	69.95	100.54	0.2
chr1	10035918	10036411	494	294	2	48.7	56.47	0.21
chr1	10037734	10037934	201	100	2	71.96	112.95	0.24
chr1	10184027	10184610	584	384	2	46.54	56.47	0.2
chr1	10213136	10213610	475	275	2	49.2	56.47	0.21
chr1	11931783	11931983	201	100	2	71.96	112.95	0.24
chr1	13113523	13114073	551	166	3	66.44	112.95	0.19
chr1	13180557	13180805	249	124	2	70.38	103.06	0.2
chr1	13625956	13626544	589	389	2	46.43	56.47	0.2
chr1	13627374	13627747	374	187	2	50.24	103.06	0.21
chr1	13629220	13629782	563	267	4	86.09	112.95	0.28
chr1	13636047	13636453	407	207	2	51.2	56.47	0.22
chr1	13639370	13640844	1475	702	6	99.41	112.95	0.41
chr1	13644113	13644489	377	188	2	51.42	112.95	0.22
chr1	13646222	13646694	473	273	2	42.87	34.35	0.23
chr1	13647437	13647685	249	124	2	70.38	103.06	0.2
chr1	13650789	13651232	444	116	3	70.16	112.95	0.2
chr1	14840138	14840388	251	125	2	71.96	112.95	0.24
chr1	15812786	15813451	666	325	3	63.18	56.47	0.18
chr1	15817980	15818329	350	175	2	51.42	112.95	0.22
chr1	15819543	15819765	223	111	3	115.75	169.42	0.18
chr1	15831364	15831639	276	138	2	51.42	112.95	0.22
chr1	15833076	15833525	450	250	2	42.16	30.92	0.25
chr1	15838073	15838319	247	123	2	71.96	112.95	0.24
chr1	15843202	15843405	204	102	2	63.4	68.71	0.19
chr1	16103240	16103835	596	117	3	56.57	68.71	0.22
chr1	16593148	16594063	916	423	8	147.15	236	0.15
chr1	19398625	19398826	202	101	2	71.96	112.95	0.24
chr1	20803381	20803831	451	257	7	158.1	338.84	0.16
chr1	20804877	20805472	596	396	2	44.79	50.27	0.21
chr1	20806750	20806981	232	116	2	69.13	95.87	0.21
chr1	20808717	20809015	299	149	6	160.98	176.67	0.17
chr1	20809708	20810299	592	392	2	33.36	20.34	0.32
chr1	20812666	20812867	202	101	2	60.76	58.89	0.19
chr1	20814438	20815031	594	460	4	79.05	128.82	0.29
chr1	20816656	20816917	262	131	2	51.56	34.35	0.27
chr1	20937765	20938173	409	209	2	49.95	51.53	0.2
chr1	21264602	21265016	415	291	3	69.74	103.06	0.2
chr1	21481058	21481483	426	226	2	50.61	56.47	0.22
chr1	22483206	22483782	577	377	2	46.7	56.47	0.21
chr1	23266231	23266731	501	301	2	30.2	56.47	0.36
chr1	24027305	24027555	251	125	2	71.96	112.95	0.24
chr1	24044137	24044411	275	137	2	39.83	45.8	0.28
chr1	24088371	24088571	201	100	2	71.96	112.95	0.24
chr1	24740180	24740421	242	121	2	71.96	112.95	0.24
chr1	30801932	30802134	203	101	2	70.38	103.06	0.2
chr1	30804035	30805993	1959	1243	9	142.37	112.95	0.14
chr1	30820164	30820402	239	119	2	71.96	112.95	0.24
chr1	30820699	30821280	582	108	3	65.5	112.95	0.2
chr1	30849595	30849963	369	184	2	45.02	68.71	0.21
chr1	30872704	30873133	430	101	3	70.71	112.95	0.22
chr1	31112704	31113217	514	314	2	48.19	56.47	0.22
chr1	33472621	33472822	202	101	2	71.72	111.41	0.23
chr1	33578661	33578902	242	121	3	93.46	169.42	0.34
chr1	33614817	33615843	1027	495	4	73.19	112.95	0.38
chr1	33616097	33617006	910	719	6	113.9	225.89	0.18
chr1	33740055	33740285	231	115	2	71.96	112.95	0.24
chr1	33747306	33747658	353	176	2	50.24	103.06	0.21
chr1	33777445	33777821	377	188	2	51.42	112.95	0.22
chr1	33802139	33802539	401	290	3	71.91	112.95	0.24
chr1	34027311	34027670	360	180	2	51.42	112.95	0.22
chr1	34031981	34032222	242	121	2	71.96	112.95	0.24
chr1	34088928	34089301	374	187	2	51.42	112.95	0.22
chr1	34116127	34116505	379	189	2	37.8	39.06	0.28
chr1	34162918	34163267	350	175	2	51.42	112.95	0.22
chr1	34164175	34164487	313	156	3	71.96	169.42	0.24
chr1	34166044	34166284	241	120	2	71.96	112.95	0.24
chr1	34167550	34168010	461	310	5	103.93	164.89	0.44
chr1	34171026	34171358	333	166	2	39.82	45.76	0.28
chr1	34172085	34172390	306	153	3	70.38	154.59	0.2
chr1	34174077	34174279	203	101	2	71.96	112.95	0.24
chr1	34174541	34174845	305	152	2	47.36	82.45	0.2
chr1	34178065	34178800	736	188	5	97.61	154.59	0.39
chr1	34179125	34179896	772	434	4	68.67	68.71	0.21
chr1	34180135	34180495	361	180	2	51.42	112.95	0.22
chr1	34180723	34181321	599	399	2	42.18	41.22	0.25
chr1	34183861	34184338	478	164	3	66.54	98.52	0.2
chr1	34187523	34189672	2150	1709	17	250.17	171.76	0.35
chr1	34189982	34190379	398	199	5	113.38	257.65	0.17
chr1	34190599	34193556	2958	549	19	245.75	147.23	0.34
chr1	34194006	34194645	640	505	4	83.33	169.42	0.27
chr1	34197161	34197361	201	100	2	71.96	112.95	0.24
chr1	34198400	34198687	288	144	3	86.67	123.67	0.29
chr1	34199203	34199621	419	311	3	57.68	51.53	0.22
chr1	34200758	34201256	499	360	4	66.54	154.28	0.19
chr1	34211040	34211426	387	193	3	71.96	169.42	0.24
chr1	34218236	34218650	415	225	3	69.74	103.06	0.2
chr1	34223705	34224052	348	174	3	63.4	103.06	0.19
chr1	34225570	34225877	308	154	3	71.96	169.42	0.24
chr1	34227653	34227941	289	144	2	51.42	112.95	0.22
chr1	34228317	34229187	871	457	4	76.71	112.95	0.28
chr1	34244291	34244546	256	128	2	63.4	68.71	0.19
chr1	34249364	34249634	271	135	2	41.33	51.53	0.26
chr1	34249950	34250173	224	112	2	56.46	45.8	0.22
chr1	34252748	34253061	314	157	3	71.96	169.42	0.24
chr1	34256115	34256653	539	128	3	65.24	103.06	0.2
chr1	34261905	34262168	264	132	2	71.32	108.83	0.23
chr1	34263180	34263540	361	180	3	71.96	169.42	0.24
chr1	34268698	34269058	361	180	2	50.24	103.06	0.21
chr1	34270848	34271440	593	393	2	46.35	56.47	0.2
chr1	34302701	34303059	359	179	2	45.97	74	0.2
chr1	34307368	34308157	790	598	8	159.84	282.36	0.17
chr1	34429064	34429610	547	347	2	46.21	51.53	0.2
chr1	34434798	34435005	208	104	3	80.34	42.87	0.3
chr1	34815440	34815684	245	122	3	93.46	169.42	0.34
chr1	34818161	34818723	563	111	3	54.92	58.89	0.22
chr1	35965007	35965279	273	136	2	51.42	112.95	0.22
chr1	36071243	36071575	333	166	2	51.42	112.95	0.22
chr1	36071893	36072808	916	177	4	68.91	82.45	0.21
chr1	36074273	36074544	272	136	2	51.42	112.95	0.22
chr1	36080284	36080766	483	381	3	60.17	68.71	0.19
chr1	36085333	36085966	634	435	3	64.03	112.95	0.19
chr1	36095378	36095935	558	358	2	47.13	56.47	0.2
chr1	36098373	36098632	260	130	2	71.96	112.95	0.24
chr1	36103638	36103880	243	121	2	71.96	112.95	0.24
chr1	36105207	36106243	1037	167	8	145.75	154.59	0.15
chr1	36178293	36178518	226	113	2	71.96	112.95	0.24
chr1	36199027	36199322	296	148	2	51.42	112.95	0.22
chr1	36335903	36336135	233	116	2	71.96	112.95	0.24
chr1	36422953	36423215	263	131	3	92.59	162.72	0.33
chr1	36615530	36615776	247	123	2	71.96	112.95	0.24
chr1	36700108	36700336	229	114	3	115.75	169.42	0.18
chr1	36808062	36808394	333	166	3	70.38	154.59	0.2
chr1	36818886	36819151	266	133	2	58.47	51.53	0.22
chr1	36916935	36917317	383	191	2	50.24	103.06	0.21
chr1	37004941	37005539	599	493	4	67.04	74.08	0.2
chr1	37248473	37249064	592	392	2	42.16	40.67	0.25
chr1	37250114	37250609	496	296	2	42.16	34.08	0.25
chr1	37417377	37417756	380	190	2	41.5	52.22	0.25
chr1	37970701	37971254	554	354	2	42.16	38.06	0.25
chr1	37998015	37998231	217	108	2	66.54	82.45	0.19
chr1	38017693	38017910	218	109	2	71.96	112.95	0.24
chr1	38018864	38019561	698	188	7	137.38	239.78	0.13
chr1	38022121	38022330	210	105	2	66.54	82.45	0.19
chr1	38033910	38034137	228	114	2	71.96	112.95	0.24
chr1	38035924	38036302	379	189	2	41.47	52.08	0.25
chr1	38037130	38037661	532	112	3	66.54	109.65	0.19
chr1	38053871	38054144	274	137	2	47.36	82.45	0.2
chr1	38062087	38062755	669	503	3	63.11	112.95	0.18
chr1	38087873	38088439	567	386	3	65.95	112.95	0.2
chr1	38120979	38121396	418	218	2	50.85	56.47	0.22
chr1	39369630	39370150	521	321	2	37.97	25.76	0.28
chr1	39370874	39371123	250	125	2	58.47	51.53	0.22
chr1	39375919	39376154	236	118	2	71.96	112.95	0.24
chr1	39542327	39542618	292	146	2	50.24	103.06	0.21
chr1	39547814	39548404	591	391	2	45.21	51.53	0.21
chr1	39624461	39624840	380	190	2	51.42	112.95	0.22
chr1	39900763	39901003	241	120	2	60.76	58.89	0.19
chr1	39907035	39907343	309	154	2	38.87	42.46	0.28
chr1	39983041	39983323	283	141	2	51.42	112.95	0.22
chr1	39983754	39983958	205	102	2	71.96	112.95	0.24
chr1	40001293	40001793	501	301	2	25.96	34.35	0.43
chr1	40004683	40004888	206	103	2	60.76	58.89	0.19
chr1	40024573	40024895	323	161	2	51.42	112.95	0.22
chr1	40025273	40025720	448	248	2	49.96	56.47	0.2
chr1	41535950	41536150	201	100	2	71.96	112.95	0.24
chr1	42695280	42695797	518	318	2	27.02	10.68	0.42
chr1	42904164	42904560	397	198	2	42.06	54.55	0.25
chr1	43048953	43049366	414	214	2	50.98	56.47	0.22
chr1	43791307	43791620	314	157	2	51.42	112.95	0.22
chr1	43962833	43963045	213	106	2	71.96	112.95	0.24
chr1	44166745	44167223	479	279	2	29.8	51.53	0.36
chr1	45806455	45806781	327	163	3	71.96	169.42	0.24
chr1	45822444	45822927	484	284	2	42.57	34.35	0.24
chr1	46075939	46076360	422	175	8	76.07	23.42	0.28
chr1	46466885	46467376	492	292	2	48.75	56.47	0.21
chr1	47336197	47336576	380	190	2	51.42	112.95	0.22
chr1	47659315	47659517	203	101	2	71.96	112.95	0.24
chr1	48429153	48429353	201	100	2	71.96	112.95	0.24
chr1	48462211	48462429	219	109	8	208.55	60.19	0.26
chr1	48730967	48731590	624	486	3	64.3	112.95	0.2
chr1	50166576	50166776	201	100	2	71.96	112.95	0.24
chr1	50687767	50688325	559	359	2	45.93	51.53	0.2
chr1	51749836	51750335	500	142	3	68.11	112.95	0.21
chr1	51779609	51779833	225	112	2	70.38	103.06	0.2
chr1	52184544	52185067	524	324	2	47.94	56.47	0.22
chr1	52201048	52201569	522	322	2	47.99	56.47	0.22
chr1	52204147	52204539	393	196	3	71.96	169.42	0.24
chr1	52421960	52422207	248	124	2	71.96	112.95	0.24
chr1	52494355	52494580	226	113	2	70.38	103.06	0.2
chr1	53147592	53147972	381	190	2	45.02	68.71	0.21
chr1	53352558	53352759	202	101	2	66.54	82.45	0.19
chr1	54434097	54434383	287	143	2	41.33	51.53	0.26
chr1	54519684	54520171	488	288	2	44.81	41.22	0.21
chr1	54748053	54748253	201	100	2	63.4	68.71	0.19
chr1	54754034	54754504	471	271	2	49.14	55.71	0.21
chr1	54788616	54789059	444	244	2	47.36	45.76	0.2
chr1	54920534	54920873	340	170	2	51.42	112.95	0.22
chr1	54986345	54987332	988	169	4	74.01	112.95	0.35
chr1	54994033	54994597	565	369	4	86.01	112.95	0.28
chr1	55000138	55000570	433	233	2	46.34	41.22	0.2
chr1	55011845	55012441	597	461	5	97.13	164.07	0.39
chr1	55014166	55014721	556	356	2	46	51.53	0.2
chr1	55016404	55016985	582	132	3	65.5	112.95	0.2
chr1	55078118	55078884	767	298	8	160.99	282.36	0.17
chr1	55079127	55079390	264	132	3	86.67	123.67	0.29
chr1	55080097	55080303	207	103	2	71.96	112.95	0.24
chr1	55081699	55081909	211	105	2	71.96	112.95	0.24
chr1	55083126	55083342	217	108	2	70.38	103.06	0.2
chr1	55084565	55084787	223	111	3	113.38	154.59	0.17
chr1	55087978	55088240	263	131	2	70.38	103.06	0.2
chr1	55295454	55295899	446	246	2	50.02	56.47	0.2
chr1	55454529	55455036	508	308	2	48.34	56.47	0.21
chr1	56056363	56056589	227	113	2	71.96	112.95	0.24
chr1	56782036	56782552	517	365	32	321.73	37.3	0.5
chr1	56816123	56816714	592	392	2	46.37	56.47	0.2
chr1	57996096	57996493	398	199	2	51.42	112.95	0.22
chr1	58001093	58001340	248	124	2	71.96	112.95	0.24
chr1	58004174	58004734	561	361	2	29.23	56.47	0.38
chr1	58015733	58016249	517	317	2	46.93	51.53	0.21
chr1	58025240	58025830	591	391	2	46.39	56.47	0.2
chr1	58397057	58397370	314	157	2	47.36	82.45	0.2
chr1	58397678	58398199	522	322	2	38.49	26.9	0.28
chr1	58401344	58401759	416	216	2	46.86	41.22	0.21
chr1	58403493	58404028	536	336	2	46.47	51.53	0.2
chr1	58416638	58416887	250	125	2	71.96	112.95	0.24
chr1	58420252	58421042	791	638	4	77.91	108.48	0.28
chr1	58483417	58483863	447	247	2	47.36	46.07	0.2
chr1	58499957	58500430	474	274	2	25.98	32.57	0.43
chr1	59170201	59170711	511	311	2	42.16	35.11	0.25
chr1	59236284	59236842	559	359	2	42.16	38.41	0.25
chr1	59483339	59483634	296	148	2	41.33	51.53	0.26
chr1	59639565	59640119	555	355	2	47.2	56.47	0.2
chr1	59645823	59646377	555	390	4	86.4	169.42	0.29
chr1	59690366	59690865	500	300	2	47.36	51.53	0.2
chr1	59692220	59692597	378	189	3	71.96	169.42	0.24
chr1	59694907	59695260	354	177	2	47.36	82.45	0.2
chr1	59698271	59698653	383	191	3	71.96	169.42	0.24
chr1	59702789	59703003	215	107	3	115.75	169.42	0.18
chr1	59703960	59704201	242	121	2	71.96	112.95	0.24
chr1	59706908	59707112	205	102	2	70.38	103.06	0.2
chr1	59711173	59711450	278	139	5	158.23	251.36	0.16
chr1	59913507	59913730	224	112	2	71.96	112.95	0.24
chr1	59982363	59982869	507	307	2	41.98	34.35	0.25
chr1	59991651	59991996	346	173	2	51.42	112.95	0.22
chr1	60075565	60076163	599	399	2	46.22	56.47	0.2
chr1	60437008	60437298	291	145	2	51.42	112.95	0.22
chr1	60485315	60485658	344	172	2	51.42	112.95	0.22
chr1	60488900	60490451	1552	917	21	305.41	164.89	0.45
chr1	60551574	60551884	311	155	2	51.42	112.95	0.22
chr1	63049347	63049809	463	263	2	49.53	56.47	0.21
chr1	63051363	63051712	350	175	2	51.42	112.95	0.22
chr1	63056520	63056728	209	104	2	71.96	112.95	0.24
chr1	63061102	63061374	273	136	2	51.42	112.95	0.22
chr1	63074414	63074621	208	104	2	66.54	82.45	0.19
chr1	63093047	63093472	426	226	2	50.61	56.47	0.22
chr1	63114021	63115438	1418	713	5	83.11	56.47	0.27
chr1	63177094	63177330	237	118	2	70.38	103.06	0.2
chr1	63178216	63179667	1452	1317	13	229.13	309.18	0.31
chr1	63212716	63213041	326	163	2	50.9	108.48	0.22
chr1	63303474	63303785	312	156	2	44.17	64.31	0.21
chr1	63304349	63304815	467	137	3	69.29	112.95	0.2
chr1	63307425	63307632	208	104	2	71.96	112.95	0.24
chr1	63308040	63308957	918	474	6	113.63	169.42	0.18
chr1	63309543	63310024	482	282	2	47.83	51.53	0.21
chr1	63312677	63313230	554	354	2	46.04	51.53	0.2
chr1	64544147	64544608	462	262	2	45.51	41.22	0.2
chr1	64556534	64557509	976	479	3	55.08	51.53	0.22
chr1	64625055	64625434	380	190	2	51.42	112.95	0.22
chr1	64737582	64737948	367	183	2	45.02	68.71	0.21
chr1	64899639	64899994	356	178	2	47.36	82.45	0.2
chr1	64942970	64943189	220	110	2	71.96	112.95	0.24
chr1	65171017	65171292	276	138	2	51.42	112.95	0.22
chr1	65205506	65205919	414	214	2	49.79	51.53	0.21
chr1	66730361	66730569	209	104	2	70.38	103.06	0.2
chr1	66736609	66736952	344	172	2	51.42	112.95	0.22
chr1	66738227	66738586	360	180	2	51.42	112.95	0.22
chr1	66748046	66748482	437	237	2	50.28	56.47	0.21
chr1	66776023	66776401	379	189	2	51.42	112.95	0.22
chr1	66800804	66801075	272	136	2	51.33	112.13	0.22
chr1	71027657	71028012	356	178	2	51.42	112.95	0.22
chr1	71037292	71037833	542	342	2	47.5	56.47	0.21
chr1	71074578	71074847	270	135	2	50.24	103.06	0.21
chr1	71571043	71571565	523	323	2	43.92	41.22	0.21
chr1	71585737	71586457	721	414	14	257.91	371.01	0.36
chr1	71586858	71587123	266	133	2	66.54	82.45	0.19
chr1	71588822	71589334	513	313	2	47.36	52.87	0.2
chr1	71590785	71591062	278	139	2	51.42	112.95	0.22
chr1	71595328	71595987	660	504	4	71.8	102.03	0.24
chr1	71597260	71597905	646	383	10	212.93	395.31	0.27
chr1	71598349	71598891	543	343	2	43.44	41.22	0.21
chr1	71600276	71601474	1199	1009	7	124.39	169.42	0.23
chr1	71601685	71602573	889	751	5	87.01	82.45	0.3
chr1	71602953	71603709	757	449	3	59.42	51.53	0.21
chr1	71605899	71606210	312	156	4	115.75	225.89	0.18
chr1	71606710	71606996	287	143	5	138.72	282.36	0.13
chr1	71607916	71608130	215	107	4	159.09	206.12	0.17
chr1	71609413	71609687	275	137	4	102.89	137.41	0.43
chr1	71612542	71612924	383	191	4	93.46	225.89	0.34
chr1	71613991	71614489	499	102	3	66.54	102.85	0.19
chr1	71618411	71618803	393	196	2	51.42	112.95	0.22
chr1	71619413	71620036	624	118	3	55.79	68.71	0.22
chr1	71620754	71620962	209	104	2	71.96	112.95	0.24
chr1	71626060	71626397	338	169	3	63.4	103.06	0.19
chr1	71627205	71627443	239	119	3	112.74	150.82	0.26
chr1	71629401	71629875	475	125	3	57.82	58.89	0.22
chr1	71637462	71637969	508	308	2	48.34	56.47	0.21
chr1	71638506	71638751	246	123	2	71.96	112.95	0.24
chr1	71641208	71641443	236	118	2	71.96	112.95	0.24
chr1	71642892	71643249	358	179	5	104.73	184.47	0.44
chr1	71645688	71646077	390	195	2	51.24	111.41	0.22
chr1	71652792	71653258	467	269	6	116.96	160.43	0.21
chr1	72162291	72162664	374	187	2	51.42	112.95	0.22
chr1	72164086	72164297	212	106	3	102.89	103.06	0.43
chr1	72181133	72181498	366	183	2	51.42	112.95	0.22
chr1	72188390	72188647	258	129	2	71.96	112.95	0.24
chr1	72192088	72192382	295	147	2	47.36	82.45	0.2
chr1	72199522	72199937	416	216	2	49.41	50.27	0.21
chr1	72207810	72208254	445	338	3	70.12	112.95	0.2
chr1	72212022	72212323	302	151	3	71.96	169.42	0.24
chr1	72226169	72226450	282	141	22	490.82	116.25	0
chr1	72236949	72237158	210	105	2	65.86	79.28	0.2
chr1	72242196	72242609	414	214	2	44.58	34.35	0.21
chr1	72244212	72244424	213	106	3	87.27	56.21	0.3
chr1	72254883	72255140	258	129	6	148.46	79.77	0.15
chr1	72274903	72275129	227	113	2	63.4	68.71	0.19
chr1	72307374	72307591	218	109	2	58.47	51.53	0.22
chr1	72310330	72310599	270	135	2	51.24	111.41	0.22
chr1	72318910	72319182	273	136	2	51.42	112.95	0.22
chr1	72324975	72325183	209	104	3	115.75	169.42	0.18
chr1	72339895	72340109	215	107	2	71.96	112.95	0.24
chr1	72354109	72354363	255	127	3	91.48	154.59	0.32
chr1	72381536	72382109	574	374	2	38.43	29.45	0.28
chr1	72383243	72383795	553	452	3	65.68	108.48	0.2
chr1	72824089	72824967	879	610	12	240.15	325.45	0.33
chr1	72828044	72828619	576	376	2	44.92	49.08	0.21
chr1	72833173	72833490	318	159	3	63.4	103.06	0.19
chr1	72836971	72837256	286	143	2	51.42	112.95	0.22
chr1	72839786	72840187	402	202	2	44.95	34.35	0.21
chr1	72849472	72849718	247	123	6	207.95	317.1	0.25
chr1	72851914	72852338	425	106	4	62.36	103.06	0.18
chr1	73015738	73015952	215	107	2	30.85	9.85	0.34
chr1	73719944	73720319	376	188	2	51.42	112.95	0.22
chr1	73838126	73838363	238	119	2	71.96	112.95	0.24
chr1	74055135	74055374	240	120	2	66.54	82.45	0.19
chr1	74236450	74236667	218	109	2	63.4	68.71	0.19
chr1	74248376	74248576	201	100	2	71.96	112.95	0.24
chr1	74267661	74267864	204	102	2	70.38	103.06	0.2
chr1	74280192	74280468	277	138	2	47.89	85.88	0.22
chr1	74283969	74284466	498	298	2	22.6	22.9	0.52
chr1	74288454	74289163	710	179	3	43.52	108.48	0.21
chr1	74437390	74437887	498	298	2	29.47	51.53	0.37
chr1	74438090	74438662	573	412	3	60.36	82.45	0.19
chr1	74461311	74461743	433	233	2	50.4	56.47	0.22
chr1	74470536	74470736	201	100	2	71.96	112.95	0.24
chr1	74529220	74530009	790	400	3	49.16	29.45	0.21
chr1	74530299	74530609	311	155	2	50.24	103.06	0.21
chr1	74580507	74580771	265	132	2	71.38	109.24	0.23
chr1	74664134	74664337	204	102	2	66.54	82.45	0.19
chr1	74681202	74681743	542	342	2	47.5	56.47	0.21
chr1	75136146	75136664	519	319	2	45.09	44.81	0.21
chr1	75211952	75212154	203	101	2	67.24	85.88	0.2
chr1	75216343	75216629	287	143	2	34.29	29.58	0.31
chr1	75362505	75362733	229	114	2	70.38	103.06	0.2
chr1	75438507	75439061	555	355	2	45.7	50.27	0.2
chr1	77261359	77261738	380	190	2	51.42	112.95	0.22
chr1	77484180	77484497	318	159	2	51.42	112.95	0.22
chr1	78454487	78454892	406	220	3	71.7	112.95	0.23
chr1	78664874	78665872	999	657	6	87.6	77.22	0.3
chr1	78666206	78666662	457	257	2	45.65	41.22	0.2
chr1	78669573	78669809	237	118	2	67.97	89.62	0.21
chr1	80266890	80267167	278	139	2	50.24	103.06	0.21
chr1	80271581	80271791	211	105	2	71.96	112.95	0.24
chr1	80277379	80277644	266	133	2	70.38	103.06	0.2
chr1	80323029	80323375	347	173	2	51.24	111.41	0.22
chr1	82841409	82841688	280	140	2	51.42	112.95	0.22
chr1	82861768	82862166	399	199	2	50.24	103.06	0.21
chr1	82871611	82872127	517	317	2	46.93	51.53	0.21
chr1	82876129	82876640	512	312	2	47.36	52.77	0.2
chr1	82882154	82882361	208	104	2	71.96	112.95	0.24
chr1	82889668	82890050	383	191	2	51.42	112.95	0.22
chr1	82893349	82893604	256	128	2	58.88	52.77	0.23
chr1	82896338	82896768	431	231	2	50.46	56.47	0.22
chr1	82913170	82913685	516	316	2	44.88	43.85	0.21
chr1	84260959	84261281	323	161	2	47.36	82.45	0.2
chr1	84723762	84724254	493	293	2	47.54	51.53	0.21
chr1	84724567	84724886	320	160	2	47.36	82.45	0.2
chr1	84727806	84728650	845	494	5	96.41	169.42	0.39
chr1	84730549	84730755	207	103	2	71.96	112.95	0.24
chr1	84731680	84732364	685	515	3	62.7	112.95	0.18
chr1	84736981	84737195	215	107	2	71.96	112.95	0.24
chr1	84739514	84739783	270	135	3	78.22	83.48	0.29
chr1	84742178	84742503	326	163	2	51.42	112.95	0.22
chr1	84743131	84743372	242	121	2	71.96	112.95	0.24
chr1	84745025	84745362	338	169	4	93.46	225.89	0.34
chr1	84746865	84747330	466	266	2	47.36	48.03	0.2
chr1	84749077	84749523	447	175	4	89.09	154.59	0.3
chr1	84751532	84752156	625	161	7	146.83	282.36	0.15
chr1	84754397	84754605	209	104	2	71.96	112.95	0.24
chr1	84757485	84758003	519	401	3	66.54	106.97	0.19
chr1	84759952	84760200	249	124	2	71.96	112.95	0.24
chr1	84760852	84761254	403	186	4	93.3	169.42	0.34
chr1	84761957	84762374	418	255	5	114.61	169.42	0.18
chr1	84763391	84763609	219	109	2	66.54	82.45	0.19
chr1	84774714	84774993	280	140	2	51.42	112.95	0.22
chr1	84776323	84776566	244	122	2	69.96	100.59	0.2
chr1	84782676	84783400	725	325	3	61.73	56.47	0.18
chr1	84790397	84790820	424	224	2	50.67	56.47	0.22
chr1	84793483	84794478	996	568	12	184.96	114.51	0.21
chr1	84811925	84812376	452	252	2	49.84	56.47	0.21
chr1	84814894	84815141	248	124	2	70.38	103.06	0.2
chr1	84831341	84831695	355	177	2	45.02	68.71	0.21
chr1	84839222	84839887	666	170	4	77.96	137.27	0.28
chr1	84840414	84840893	480	280	2	47.89	51.53	0.22
chr1	84842661	84842934	274	137	2	47.36	82.45	0.2
chr1	84868790	84869293	504	304	2	48.44	56.47	0.21
chr1	85793444	85793794	351	175	2	37.28	37.48	0.29
chr1	85850603	85851060	458	258	2	49.67	56.47	0.21
chr1	85864542	85864769	228	114	5	67.05	12.37	0.2
chr1	86084850	86085276	427	326	3	70.83	112.95	0.23
chr1	86118475	86118760	286	143	2	51.42	112.95	0.22
chr1	86138978	86139180	203	101	2	71.96	112.95	0.24
chr1	86349363	86349939	577	173	3	58	72.32	0.22
chr1	86350490	86351672	1183	513	36	591.4	237.83	0
chr1	86352010	86353399	1390	383	22	373.66	246.11	0.59
chr1	86353768	86354051	284	142	4	95.46	103.06	0.38
chr1	86354337	86354558	222	111	2	51.56	34.35	0.27
chr1	86355080	86355333	254	127	7	214.21	160.31	0.27
chr1	86355849	86357627	1779	1527	131	2724.1	638.96	0
chr1	86358119	86358396	278	139	10	273.52	206.12	0.38
chr1	86358827	86359498	672	520	15	204.94	120.04	0.25
chr1	86526665	86527402	738	191	10	194.6	394.69	0.23
chr1	86529058	86529869	812	682	27	452.65	176.67	0
chr1	86530436	86530687	252	126	5	151.37	206.12	0.16
chr1	86605684	86606095	412	212	2	31.88	56.47	0.33
chr1	87337294	87337627	334	167	2	51.42	112.95	0.22
chr1	87349337	87349611	275	137	2	51.42	112.95	0.22
chr1	87378986	87379341	356	178	2	50.24	103.06	0.21
chr1	87410566	87410789	224	112	2	56.46	45.8	0.22
chr1	87424958	87425350	393	196	2	50.24	103.06	0.21
chr1	87440255	87440658	404	147	4	93.25	169.42	0.34
chr1	87449114	87449578	465	265	2	39.41	25.76	0.28
chr1	87453364	87453915	552	352	2	47.09	55.71	0.2
chr1	87681364	87681798	435	235	2	41.97	29.45	0.25
chr1	87711949	87712216	268	134	2	51.42	112.95	0.22
chr1	87713131	87713710	580	401	3	65.56	112.95	0.2
chr1	87719709	87719952	244	122	2	71.72	111.41	0.23
chr1	87758849	87759308	460	260	2	49.62	56.47	0.21
chr1	87776953	87777154	202	101	2	58.47	51.53	0.22
chr1	88003001	88003470	470	270	2	49.34	56.47	0.21
chr1	88263256	88263638	383	191	2	35.17	31.71	0.3
chr1	88265439	88266824	1386	1230	9	89.79	45.8	0.31
chr1	88273148	88273695	548	385	4	64.26	59.46	0.2
chr1	88384520	88384726	207	103	2	70.38	103.06	0.2
chr1	88495671	88495923	253	126	2	71.96	112.95	0.24
chr1	89144572	89145002	431	231	2	48.96	50.27	0.2
chr1	89153181	89153666	486	286	2	48.91	56.47	0.2
chr1	89240866	89241138	273	136	2	45.02	68.71	0.21
chr1	89455178	89455569	392	196	2	35.17	31.71	0.3
chr1	89480978	89481187	210	105	2	63.4	68.71	0.19
chr1	89539288	89539807	520	320	2	39.69	29.45	0.28
chr1	89772578	89773110	533	333	2	47.72	56.47	0.21
chr1	89837559	89837792	234	117	2	66.54	82.45	0.19
chr1	90059390	90059598	209	104	4	152.89	172.31	0.16
chr1	91254200	91254737	538	338	2	47.42	55.71	0.21
chr1	91516099	91516565	467	267	2	49.42	56.47	0.21
chr1	92001552	92002046	495	295	2	47.36	51.01	0.2
chr1	92070954	92071154	201	100	2	71.96	112.95	0.24
chr1	92160470	92160674	205	102	2	67.97	89.62	0.21
chr1	92470943	92471158	216	108	2	70.38	103.06	0.2
chr1	92911077	92911592	516	316	2	48.14	56.47	0.22
chr1	93317141	93317486	346	173	2	47.36	82.45	0.2
chr1	93407852	93408441	590	395	6	117.47	164.89	0.21
chr1	93408681	93409158	478	278	2	25.06	29.45	0.45
chr1	93417472	93417801	330	165	2	50.24	103.06	0.21
chr1	93423762	93424011	250	125	2	66.54	82.45	0.19
chr1	93430206	93430441	236	118	2	66.54	82.45	0.19
chr1	93431073	93431608	536	148	4	87.15	112.95	0.3
chr1	93497275	93497484	210	105	2	71.96	112.95	0.24
chr1	93502005	93502457	453	253	2	49.82	56.47	0.21
chr1	93509136	93509505	370	185	2	51.42	112.95	0.22
chr1	93800611	93801086	476	276	2	48	51.53	0.22
chr1	95727535	95728021	487	287	2	48.88	56.47	0.21
chr1	100180085	100180388	304	152	24	441.45	88.46	0
chr1	102628194	102628495	302	151	56	952.86	71.14	0
chr1	104972855	104973055	201	100	2	71.96	112.95	0.24
chr1	105582549	105582825	277	138	2	50.24	103.06	0.21
chr1	105683769	105684117	349	174	2	45.61	71.93	0.2
chr1	105991200	105991644	445	245	2	50.05	56.47	0.21
chr1	106194997	106195375	379	189	2	51.42	112.95	0.22
chr1	106246203	106246403	201	100	2	71.96	112.95	0.24
chr1	106733894	106734315	422	222	2	50.73	56.47	0.22
chr1	106744655	106744935	281	140	2	51.42	112.95	0.22
chr1	109043535	109043950	416	216	2	46.86	41.22	0.21
chr1	110278099	110278304	206	103	2	70.38	103.06	0.2
chr1	111858768	111858976	209	104	2	71.96	112.95	0.24
chr1	113903950	113904394	445	272	12	106.25	24.14	0.45
chr1	113922137	113922647	511	311	2	47.36	52.66	0.2
chr1	113946247	113946507	261	130	2	70.38	103.06	0.2
chr1	113949876	113950354	479	279	2	30.58	56.47	0.34
chr1	113962557	113963140	584	482	3	65.44	112.95	0.2
chr1	114644112	114644315	204	102	2	71.96	112.95	0.24
chr1	114809417	114809635	219	109	2	71.96	112.95	0.24
chr1	114906405	114906718	314	157	2	51.42	112.95	0.22
chr1	116130242	116130474	233	116	2	70.38	103.06	0.2
chr1	116746709	116746910	202	101	2	71.96	112.95	0.24
chr1	118299701	118300585	885	460	3	58.31	56.47	0.22
chr1	118459125	118459383	259	129	4	119.04	117.78	0.21
chr1	118627948	118628161	214	107	2	70.38	103.06	0.2
chr1	118642564	118643112	549	125	3	66.5	112.95	0.19
chr1	118652781	118653040	260	130	3	93.46	169.42	0.34
chr1	118653423	118653807	385	192	2	51.42	112.95	0.22
chr1	118658868	118659156	289	144	2	38.49	41.22	0.28
chr1	118664653	118665239	587	387	2	46.48	56.47	0.2
chr1	118669283	118669553	271	135	4	113.38	206.12	0.17
chr1	118677362	118678030	669	194	5	102.44	169.42	0.42
chr1	118678307	118678967	661	492	3	54.81	68.71	0.22
chr1	118679193	118680190	998	606	7	130.7	169.42	0.25
chr1	118680516	118681230	715	441	5	92.61	123.67	0.33
chr1	118681436	118681718	283	141	2	51.42	112.95	0.22
chr1	118682439	118684865	2427	187	15	219.39	123.67	0.29
chr1	118836182	118836531	350	175	2	47.36	82.45	0.2
chr1	118837313	118838103	791	593	5	92.15	134.42	0.33
chr1	118883203	118883775	573	114	3	61.79	89.62	0.18
chr1	118885944	118886764	821	181	6	116.96	225.63	0.21
chr1	118912816	118913124	309	154	2	47.36	82.45	0.2
chr1	118923992	118924445	454	254	2	48.61	51.53	0.21
chr1	118938286	118938849	564	433	3	66.04	112.95	0.2
chr1	118945724	118946258	535	335	2	31.43	15.75	0.34
chr1	118973313	118973713	401	285	3	59.58	55.1	0.22
chr1	118974028	118974414	387	193	2	47.36	82.45	0.2
chr1	118974873	118975738	866	480	3	57.12	51.53	0.22
chr1	118984280	118984876	597	397	2	43.29	44.81	0.21
chr1	118990653	118991119	467	267	2	47.61	49.08	0.21
chr1	118994113	118994710	598	398	2	42.2	41.22	0.25
chr1	118997683	118998056	374	187	2	46.14	74.95	0.2
chr1	119000721	119001276	556	356	2	42.88	40.42	0.23
chr1	119024550	119025073	524	324	2	35.07	20.61	0.3
chr1	119039163	119039852	690	185	5	75.41	60.95	0.27
chr1	119097205	119097451	247	123	2	66.54	82.45	0.19
chr1	119102056	119102426	371	185	3	71.96	169.42	0.24
chr1	119752516	119752721	206	103	2	71.96	112.95	0.24
chr1	119824333	119824834	502	302	2	48.49	56.47	0.21
chr1	120254137	120254477	341	170	2	50.24	103.06	0.21
chr1	120260743	120261289	547	347	2	46.21	51.53	0.2
chr1	120789846	120790189	344	172	2	51.42	112.95	0.22
chr1	121477755	121478275	521	321	2	39.67	29.45	0.28
chr1	121486474	121486683	210	105	2	71.96	112.95	0.24
chr1	121501084	121501547	464	264	2	49.51	56.47	0.21
chr1	121558483	121558886	404	204	2	51.29	56.47	0.22
chr1	121566082	121566355	274	137	3	91.48	154.59	0.32
chr1	122193815	122194026	212	106	12	394.48	131.09	0
chr1	122357150	122357456	307	153	60	921.17	56.67	0
chr1	123837835	123838415	581	381	2	46.61	56.47	0.21
chr1	125393793	125394012	220	110	2	71.96	112.95	0.24
chr1	125435323	125435576	254	127	2	70.38	103.06	0.2
chr1	125438447	125438648	202	101	2	71.96	112.95	0.24
chr1	126647180	126647394	215	107	2	69.13	95.87	0.21
chr1	127484718	127485034	317	158	2	51.42	112.95	0.22
chr1	127799225	127799440	216	108	3	114.71	162.72	0.18
chr1	127801993	127802570	578	383	5	103.85	206.12	0.44
chr1	127803209	127803768	560	110	3	60.76	82.45	0.19
chr1	127804887	127805226	340	170	2	50.24	103.06	0.21
chr1	127934350	127934560	211	105	2	71.96	112.95	0.24
chr1	127938916	127939128	213	106	2	66.54	82.45	0.19
chr1	127944156	127944400	245	122	2	71.96	112.95	0.24
chr1	128042277	128042494	218	109	2	71.96	112.95	0.24
chr1	128151717	128151987	271	135	2	49.01	93.69	0.21
chr1	128184370	128184692	323	161	2	50.24	103.06	0.21
chr1	128193466	128193691	226	113	3	98.91	88.34	0.4
chr1	128269757	128270000	244	122	2	63.4	68.71	0.19
chr1	128276887	128277101	215	107	2	63.4	68.71	0.19
chr1	128331850	128332090	241	120	2	71.96	112.95	0.24
chr1	128333422	128333758	337	168	2	43.04	58.89	0.24
chr1	128339361	128339664	304	152	2	51.42	112.95	0.22
chr1	128386913	128387358	446	339	3	58.89	58.89	0.21
chr1	128520881	128521205	325	162	2	51.42	112.95	0.22
chr1	130439893	130440357	465	265	2	49.48	56.47	0.21
chr1	130691018	130691527	510	310	2	48.29	56.47	0.21
chr1	130716532	130717014	483	283	2	48.99	56.47	0.21
chr1	131128878	131129276	399	199	2	51.42	112.95	0.22
chr1	131320176	131320635	460	260	2	49.62	56.47	0.21
chr1	131360510	131360730	221	110	2	70.38	103.06	0.2
chr1	131393731	131394327	597	397	2	46.26	56.47	0.2
chr1	131490304	131490547	244	122	2	71.96	112.95	0.24
chr1	131508685	131509027	343	171	2	50.24	103.06	0.21
chr1	131573488	131574257	770	361	64	854.38	177.38	0
chr1	131817095	131817682	588	388	2	38.49	30.3	0.28
chr1	131846249	131846755	507	307	2	41.98	34.35	0.25
chr1	131910413	131910782	370	185	9	139.94	98.05	0.14
chr1	131918855	131919070	216	108	2	66.54	82.45	0.19
chr1	131921791	131922031	241	120	3	93.46	169.42	0.34
chr1	131922941	131923326	386	193	2	51.42	112.95	0.22
chr1	131924469	131924690	222	111	5	210.82	282.36	0.26
chr1	131927938	131928172	235	117	4	138.72	225.89	0.13
chr1	131929519	131930136	618	143	6	104.14	278.54	0.44
chr1	131930914	131933219	2306	134	15	232.62	190.12	0.32
chr1	131935351	131935742	392	196	3	70.81	158.55	0.22
chr1	132017327	132017714	388	194	2	51.42	112.95	0.22
chr1	132031847	132032216	370	185	2	51.42	112.95	0.22
chr1	132503671	132504130	460	146	3	67.97	103.06	0.21
chr1	132614985	132615530	546	346	2	47.41	56.47	0.21
chr1	132984152	132984371	220	110	2	66.54	82.45	0.19
chr1	132987166	132989193	2028	1092	12	195.62	225.89	0.23
chr1	132989646	132990207	562	135	3	66.1	112.95	0.2
chr1	132990716	132991249	534	334	2	46.52	51.53	0.2
chr1	132995455	132995732	278	139	2	45.02	68.71	0.21
chr1	133003246	133004027	782	670	4	75.51	95.87	0.27
chr1	133004453	133004753	301	150	2	50.24	103.06	0.21
chr1	133005099	133005562	464	102	3	67.82	103.06	0.21
chr1	133007743	133008146	404	204	2	49.48	49.08	0.21
chr1	133009111	133009325	215	107	2	66.54	82.45	0.19
chr1	133015634	133016033	400	298	3	70.38	103.06	0.2
chr1	133018649	133018921	273	136	2	51.42	112.95	0.22
chr1	133025756	133026321	566	111	3	65.98	112.95	0.2
chr1	133131548	133131748	201	100	2	70.81	105.7	0.22
chr1	133132742	133133550	809	149	4	58.71	105.7	0.23
chr1	133139335	133139704	370	185	2	51.42	112.95	0.22
chr1	133329866	133330084	219	109	2	71.96	112.95	0.24
chr1	133610183	133610400	218	109	2	63.4	68.71	0.19
chr1	133624725	133624960	236	118	2	71.96	112.95	0.24
chr1	133626795	133627301	507	164	3	67.87	112.95	0.21
chr1	133637384	133637609	226	113	2	66.54	82.45	0.19
chr1	133638504	133639316	813	484	6	107.82	123.67	0.48
chr1	133647352	133647586	235	117	2	71.96	112.95	0.24
chr1	133655083	133655290	208	104	2	71.26	108.48	0.23
chr1	133657991	133659429	1439	894	9	122.1	77.29	0.22
chr1	133660727	133661204	478	278	2	20.17	16.42	0.54
chr1	134087967	134088243	277	138	2	51.42	112.95	0.22
chr1	134298696	134299149	454	121	4	67.06	56.21	0.2
chr1	134316386	134316893	508	389	3	66.7	105.7	0.2
chr1	134317814	134318038	225	112	2	69.54	98.15	0.2
chr1	134407629	134407859	231	115	2	54.66	41.22	0.21
chr1	134410777	134410979	203	101	2	67.24	85.88	0.2
chr1	134424542	134424885	344	172	2	47.36	82.45	0.2
chr1	134563311	134563775	465	265	2	47.98	50.27	0.22
chr1	134597476	134597689	214	107	3	102.89	103.06	0.43
chr1	134624585	134625075	491	291	2	23.7	25.76	0.47
chr1	134630360	134630681	322	161	2	43.04	58.89	0.24
chr1	134630885	134632111	1227	456	6	104.92	169.42	0.45
chr1	134814094	134814372	279	139	2	51.42	112.95	0.22
chr1	134973757	134974002	246	123	2	71.96	112.95	0.24
chr1	135231901	135232247	347	173	4	93.46	225.89	0.34
chr1	135232586	135233419	834	483	5	96.75	169.42	0.39
chr1	135254156	135254504	349	174	3	71.96	169.42	0.24
chr1	135256073	135256510	438	238	2	50.25	56.47	0.21
chr1	135301583	135302134	552	352	2	45.16	47.93	0.21
chr1	135392219	135392486	268	134	2	34.23	29.45	0.31
chr1	135454521	135454849	329	164	2	47.36	82.45	0.2
chr1	135643150	135643541	392	196	2	41.33	51.53	0.26
chr1	135751279	135752087	809	493	3	59.85	56.47	0.22
chr1	136034014	136034465	452	252	2	43.45	34.35	0.21
chr1	136270726	136271195	470	270	2	48.82	54.24	0.21
chr1	136281960	136282549	590	390	2	36.39	25.76	0.3
chr1	136345288	136345968	681	171	3	59.58	93.58	0.22
chr1	136364722	136365199	478	193	47	621.35	105.91	0
chr1	136495684	136496019	336	168	2	47.36	82.45	0.2
chr1	136497073	136497522	450	250	2	48.72	51.53	0.21
chr1	136579267	136579745	479	279	2	30.58	56.47	0.34
chr1	136625385	136625592	208	104	2	63.4	68.71	0.19
chr1	136717496	136717857	362	181	2	51.42	112.95	0.22
chr1	136845325	136845779	455	255	2	49.76	56.47	0.21
chr1	136900156	136900628	473	273	2	49.26	56.47	0.21
chr1	136940558	136941070	513	313	2	48.21	56.47	0.22
chr1	136952092	136952570	479	279	2	26.34	34.35	0.43
chr1	137788163	137788601	439	239	2	50.22	56.47	0.21
chr1	138984852	138985069	218	109	2	68.02	89.87	0.21
chr1	139057271	139057535	265	132	2	71.38	109.24	0.23
chr1	139173197	139173514	318	159	2	51.42	112.95	0.22
chr1	139473512	139473961	450	333	3	69.93	112.95	0.2
chr1	139477263	139478391	1129	599	7	126.45	169.42	0.23
chr1	139479344	139479629	286	143	2	50.24	103.06	0.21
chr1	139480697	139481203	507	307	2	47.18	51.53	0.2
chr1	139489595	139490134	540	340	2	47.55	56.47	0.21
chr1	140254169	140254370	202	101	2	71.96	112.95	0.24
chr1	142916240	142916477	238	119	2	71.96	112.95	0.24
chr1	143093264	143094520	1257	485	11	201.67	338.84	0.24
chr1	143661618	143661914	297	148	2	51.42	112.95	0.22
chr1	143669967	143670213	247	123	2	71.96	112.95	0.24
chr1	143777216	143777714	499	299	2	30.23	56.47	0.35
chr1	143802018	143802474	457	257	2	49.7	56.47	0.21
chr1	146935217	146935418	202	101	2	71.96	112.95	0.24
chr1	149003463	149003663	201	100	2	66.54	82.45	0.19
chr1	150393227	150393518	292	146	2	45.02	68.71	0.21
chr1	150403554	150404043	490	341	5	110.5	225.89	0.33
chr1	150406357	150406598	242	121	4	138.72	225.89	0.13
chr1	150409877	150410124	248	124	3	93.46	169.42	0.34
chr1	150414328	150414757	430	141	3	65.29	82.45	0.2
chr1	150415921	150416221	301	150	3	71.96	169.42	0.24
chr1	150417243	150417570	328	164	3	71.96	169.42	0.24
chr1	150419765	150420052	288	144	3	93.46	169.42	0.34
chr1	150422302	150422729	428	289	5	114	225.89	0.18
chr1	150422992	150423217	226	113	2	70.38	103.06	0.2
chr1	150423768	150423974	207	103	2	71.96	112.95	0.24
chr1	150424535	150424748	214	107	2	71.96	112.95	0.24
chr1	150427992	150428291	300	150	4	115.75	225.89	0.18
chr1	150429223	150429540	318	159	3	71.96	169.42	0.24
chr1	150433549	150433846	298	149	3	93.46	169.42	0.34
chr1	150435704	150435959	256	128	2	71.72	111.41	0.23
chr1	150439018	150439218	201	100	2	54.66	41.22	0.21
chr1	150439952	150440536	585	141	3	51.99	51.53	0.27
chr1	150443228	150443487	260	130	2	66.54	82.45	0.19
chr1	150449576	150449811	236	118	3	102.89	103.06	0.43
chr1	151363756	151365025	1270	332	6	103.89	112.95	0.44
chr1	151384330	151384653	324	162	3	70.81	158.55	0.22
chr1	151410939	151411498	560	138	6	128.54	225.89	0.24
chr1	151413488	151413780	293	146	2	51.42	112.95	0.22
chr1	151414190	151414777	588	388	2	46.46	56.47	0.2
chr1	151691392	151691600	209	104	5	199.1	215.39	0.24
chr1	151755319	151755723	405	205	2	47.36	41.74	0.2
chr1	152301783	152301983	201	100	2	63.4	68.71	0.19
chr1	152837002	152837960	959	177	4	67.93	82.45	0.21
chr1	152838208	152838438	231	115	3	115.75	169.42	0.18
chr1	152838960	152839337	378	189	2	51.42	112.95	0.22
chr1	152844026	152844594	569	385	5	104.91	211.4	0.45
chr1	152844797	152845455	659	503	3	62.67	108.48	0.18
chr1	152846104	152846387	284	142	2	51.42	112.95	0.22
chr1	152848671	152849047	377	188	2	45.02	68.71	0.21
chr1	152853553	152854000	448	248	2	45.91	41.22	0.2
chr1	152861606	152861809	204	102	2	63.4	68.71	0.19
chr1	152863578	152863978	401	201	2	51.39	56.47	0.22
chr1	152880591	152880938	348	174	2	38.49	41.22	0.28
chr1	152890329	152890544	216	108	2	60.76	58.89	0.19
chr1	153077067	153077646	580	390	3	65.56	112.95	0.2
chr1	153093926	153094352	427	108	3	70.83	112.95	0.23
chr1	153094572	153094865	294	147	2	51.42	112.95	0.22
chr1	153219040	153220708	1669	1476	15	221.98	147.23	0.29
chr1	153221022	153221766	745	359	8	162.12	282.36	0.18
chr1	153223708	153223939	232	116	3	115.75	169.42	0.18
chr1	153226410	153226618	209	104	2	60.76	58.89	0.19
chr1	153227541	153227894	354	177	2	51.42	112.95	0.22
chr1	153228787	153229274	488	293	4	89.17	112.95	0.3
chr1	153230772	153230999	228	114	3	115.75	169.42	0.18
chr1	153243237	153243580	344	172	2	51.42	112.95	0.22
chr1	153292855	153293386	532	101	3	67.04	112.95	0.2
chr1	153300582	153301131	550	350	2	42.16	37.79	0.25
chr1	153332296	153332830	535	184	5	100.08	164.89	0.41
chr1	153455869	153456224	356	178	3	56.46	68.71	0.22
chr1	153458080	153458430	351	175	2	51.42	112.95	0.22
chr1	153462806	153463009	204	102	2	71.96	112.95	0.24
chr1	153469672	153469908	237	118	2	71.96	112.95	0.24
chr1	153472391	153472645	255	127	2	63.4	68.71	0.19
chr1	153476089	153476678	590	180	3	65.26	112.95	0.2
chr1	153477071	153477417	347	173	2	47.36	82.45	0.2
chr1	153478919	153479433	515	172	6	129.2	212.3	0.24
chr1	153479770	153480278	509	309	2	30.06	56.47	0.36
chr1	153482503	153482984	482	282	2	49.02	56.47	0.21
chr1	154979595	154979795	201	100	2	70.38	103.06	0.2
chr1	155173904	155174186	283	141	2	47.36	82.45	0.2
chr1	155262682	155262905	224	112	2	66.54	82.45	0.19
chr1	155280145	155280578	434	234	2	48.25	47.93	0.22
chr1	155847439	155847948	510	310	2	48.29	56.47	0.21
chr1	155918953	155919490	538	338	2	47.6	56.47	0.21
chr1	155928224	155928604	381	190	2	51.42	112.95	0.22
chr1	155954454	155954662	209	104	4	160.86	216.97	0.17
chr1	155963193	155963427	235	117	2	71.96	112.95	0.24
chr1	156044082	156044311	230	115	5	94.93	26.34	0.38
chr1	156051354	156051631	278	139	3	86.67	123.67	0.29
chr1	156064715	156064998	284	142	2	50.24	103.06	0.21
chr1	156067259	156067465	207	103	2	66.54	82.45	0.19
chr1	156568375	156568970	596	396	2	46.28	56.47	0.2
chr1	156584125	156584454	330	165	2	51.42	112.95	0.22
chr1	156876132	156876599	468	268	2	49.4	56.47	0.21
chr1	156882470	156882747	278	139	2	51.42	112.95	0.22
chr1	156937146	156937541	396	198	2	47.36	82.45	0.2
chr1	157137984	157138323	340	170	2	45.27	70.08	0.21
chr1	157338591	157338931	341	170	2	51.42	112.95	0.22
chr1	157406606	157407166	561	361	2	29.23	56.47	0.38
chr1	157412646	157412846	201	100	2	71.96	112.95	0.24
chr1	157418815	157419223	409	209	2	42.76	29.45	0.23
chr1	158078911	158079136	226	113	3	115.75	169.42	0.18
chr1	159328052	159328301	250	125	2	71.96	112.95	0.24
chr1	159345021	159345422	402	202	2	51.36	56.47	0.22
chr1	160202983	160203879	897	704	11	185.48	176.67	0.21
chr1	160204427	160205251	825	680	4	77.88	112.95	0.28
chr1	160206682	160206888	207	103	2	71.96	112.95	0.24
chr1	160208371	160208776	406	159	3	71.7	112.95	0.23
chr1	160212763	160212965	203	101	2	63.4	68.71	0.19
chr1	160604466	160604960	495	295	2	48.67	56.47	0.21
chr1	160967642	160967953	312	156	2	51.42	112.95	0.22
chr1	161035634	161036898	1265	490	22	317.58	126.84	0.48
chr1	161037161	161038636	1476	266	19	283.56	137.41	0.41
chr1	161240920	161241665	746	319	6	119.88	169.42	0.22
chr1	161243594	161243826	233	116	3	83.24	48.03	0.27
chr1	161281806	161282006	201	100	2	71.72	111.41	0.23
chr1	162673273	162673999	727	189	3	39.71	82.45	0.28
chr1	162679485	162680025	541	341	2	47.53	56.47	0.21
chr1	162683702	162684429	728	541	4	80.56	169.42	0.3
chr1	162691181	162691767	587	387	2	46.48	56.47	0.2
chr1	162692529	162693060	532	130	3	66.54	109.65	0.19
chr1	162697665	162698262	598	191	9	127.37	72.75	0.24
chr1	162702321	162702759	439	239	2	40.15	25.76	0.28
chr1	162704392	162706788	2397	172	28	456.14	190.02	0
chr1	162707756	162707963	208	104	2	70.81	105.7	0.22
chr1	162708967	162709293	327	163	4	82.34	134.8	0.31
chr1	162709537	162709782	246	123	2	69.95	100.54	0.2
chr1	162710356	162710958	603	411	5	84.91	77.29	0.28
chr1	162715446	162715806	361	180	4	91.48	206.12	0.32
chr1	162721229	162721673	445	336	6	135.49	282.36	0.13
chr1	162722580	162723465	886	461	3	49.83	34.35	0.21
chr1	162740321	162740600	280	140	3	93.46	169.42	0.34
chr1	163956848	163957259	412	212	2	31.88	56.47	0.33
chr1	163973506	163973796	291	145	2	51.42	112.95	0.22
chr1	164264164	164264648	485	108	3	59.58	66.64	0.22
chr1	164410691	164411226	536	336	2	46.47	51.53	0.2
chr1	164437215	164437778	564	419	4	77.96	116.25	0.28
chr1	164437981	164438569	589	300	4	78.35	82.45	0.29
chr1	164441454	164441685	232	116	2	71.96	112.95	0.24
chr1	164443264	164443526	263	131	2	71.25	108.42	0.23
chr1	164457853	164458171	319	159	3	71.96	169.42	0.24
chr1	165394400	165394681	282	141	2	51.42	112.95	0.22
chr1	165597110	165597954	845	486	3	59.1	56.47	0.21
chr1	165869531	165869998	468	338	3	66.54	96.46	0.19
chr1	165902227	165902492	266	133	2	66.54	82.45	0.19
chr1	165906660	165906924	265	132	2	59.47	54.62	0.21
chr1	165913223	165913485	263	131	2	71.96	112.95	0.24
chr1	166098742	166099062	321	160	2	51.24	111.41	0.22
chr1	166101041	166101533	493	293	2	44.68	41.22	0.21
chr1	166135797	166136132	336	168	2	51.42	112.95	0.22
chr1	167110852	167111372	521	321	2	48.01	56.47	0.22
chr1	167190930	167191264	335	167	3	66.54	123.67	0.19
chr1	167224323	167224959	637	493	3	44.25	103.06	0.21
chr1	167239266	167239582	317	158	2	51.42	112.95	0.22
chr1	167277012	167277561	550	446	3	65.33	105.7	0.2
chr1	167284779	167285338	560	136	4	83.7	150.82	0.27
chr1	167292263	167292592	330	165	2	36.05	34.01	0.3
chr1	167310464	167310785	322	161	2	48.44	89.62	0.21
chr1	167325360	167325663	304	152	2	50.24	103.06	0.21
chr1	167340257	167340692	436	198	47	597.31	89.87	0
chr1	168333468	168333738	271	135	2	50.24	103.06	0.21
chr1	168380179	168380466	288	144	2	49.31	95.87	0.21
chr1	168398834	168399035	202	101	2	71.96	112.95	0.24
chr1	168405389	168405741	353	176	2	43.04	58.89	0.24
chr1	169505999	169506216	218	109	3	102.89	103.06	0.43
chr1	170644811	170645148	338	169	2	51.42	112.95	0.22
chr1	170840348	170840897	550	350	2	47.32	56.47	0.2
chr1	170849122	170849382	261	130	2	59.21	53.8	0.21
chr1	171037014	171037218	205	102	5	159.45	85.88	0.17
chr1	171037984	171038189	206	103	3	102.89	103.06	0.43
chr1	171102246	171102840	595	106	9	132.55	95.39	0.25
chr1	171321264	171321735	472	272	2	47.48	49.08	0.21
chr1	171328007	171328245	239	119	2	58.47	51.53	0.22
chr1	171333371	171333764	394	197	2	51.42	112.95	0.22
chr1	171416007	171416251	245	122	2	71.96	112.95	0.24
chr1	171440151	171440362	212	106	2	69.13	95.87	0.21
chr1	171444326	171444852	527	119	3	67.21	112.95	0.2
chr1	171503033	171503235	203	101	2	58.47	51.53	0.22
chr1	172002841	172004726	1886	1041	14	227.89	239.67	0.3
chr1	172009763	172010123	361	180	2	48.72	91.61	0.21
chr1	172111132	172111691	560	360	2	43.04	41.22	0.24
chr1	172119774	172119983	210	105	2	67.97	89.62	0.21
chr1	172134375	172134629	255	127	2	66.54	82.45	0.19
chr1	172194954	172195341	388	194	3	70.38	154.59	0.2
chr1	172376608	172377089	482	282	2	42.63	34.35	0.23
chr1	173461777	173462302	526	133	3	59.58	72.28	0.22
chr1	173464967	173465480	514	345	3	67.64	112.95	0.21
chr1	173668168	173668708	541	341	2	42.16	37.17	0.25
chr1	174608295	174608695	401	201	2	51.39	56.47	0.22
chr1	175606053	175606423	371	185	2	51.42	112.95	0.22
chr1	175687100	175687327	228	114	2	71.96	112.95	0.24
chr1	175882771	175883015	245	122	2	66.54	82.45	0.19
chr1	175895967	175896321	355	177	3	60.76	88.34	0.19
chr1	175908316	175908640	325	162	2	51.42	112.95	0.22
chr1	176735559	176735796	238	119	2	70.38	103.06	0.2
chr1	176793863	176794070	208	104	2	71.96	112.95	0.24
chr1	176875031	176875240	210	105	2	66.54	82.45	0.19
chr1	177022590	177022800	211	105	2	71.96	112.95	0.24
chr1	177767680	177767976	297	148	4	115.75	225.89	0.18
chr1	177786886	177787157	272	136	3	93.46	169.42	0.34
chr1	178321354	178322661	1308	728	8	115.27	58.89	0.18
chr1	178323048	178323305	258	129	2	71.96	112.95	0.24
chr1	178324971	178326493	1523	663	5	81.28	56.47	0.3
chr1	178327736	178329579	1844	857	15	214.42	228.05	0.28
chr1	178330208	178332493	2286	617	27	436.5	398.69	0
chr1	178332737	178334890	2154	420	10	90.08	53.77	0.31
chr1	178335544	178336330	787	530	10	140.11	103.06	0.14
chr1	178336986	178337911	926	746	24	233.96	37.42	0.32
chr1	178636782	178636986	205	102	3	112.74	150.82	0.26
chr1	178993948	178994430	483	283	2	47.81	51.53	0.21
chr1	179093888	179094195	308	154	2	48.72	91.61	0.21
chr1	179162912	179163243	332	166	3	63.33	102.65	0.19
chr1	179233388	179233675	288	144	2	47.36	82.45	0.2
chr1	179258188	179258768	581	453	3	57.01	68.71	0.22
chr1	179265856	179266135	280	140	2	51.42	112.95	0.22
chr1	179290608	179291009	402	202	2	51.36	56.47	0.22
chr1	179321524	179321818	295	147	2	45.02	68.71	0.21
chr1	179330456	179330862	407	159	3	70.96	108.48	0.23
chr1	179358826	179359621	796	388	3	54.66	41.02	0.21
chr1	179360089	179360462	374	187	2	49.92	100.54	0.2
chr1	179360966	179361180	215	107	2	69.13	95.87	0.21
chr1	179380731	179381072	342	171	2	40.16	46.99	0.28
chr1	179386854	179387068	215	107	2	71.96	112.95	0.24
chr1	179397003	179397338	336	168	3	71.96	169.42	0.24
chr1	179400276	179400688	413	213	2	46.95	41.22	0.21
chr1	179401183	179401671	489	108	3	63.08	82.45	0.18
chr1	179403218	179403594	377	188	2	51.42	112.95	0.22
chr1	179411430	179411734	305	152	2	51.42	112.95	0.22
chr1	179449421	179449721	301	150	2	43.04	58.89	0.24
chr1	179513437	179513953	517	317	2	47.26	52.85	0.2
chr1	179745075	179745308	234	117	2	63.4	68.71	0.19
chr1	179746336	179746672	337	168	2	51.42	112.95	0.22
chr1	179752283	179752569	287	143	3	93.46	169.42	0.34
chr1	179753723	179754068	346	173	2	51.42	112.95	0.22
chr1	179762619	179763002	384	192	3	71.96	169.42	0.24
chr1	179770086	179770470	385	192	2	46.87	79.36	0.21
chr1	179960391	179960812	422	222	2	50.73	56.47	0.22
chr1	180327669	180327903	235	117	2	71.96	112.95	0.24
chr1	180568875	180569089	215	107	3	115.75	169.42	0.18
chr1	180573534	180573830	297	148	2	43.04	58.89	0.24
chr1	180580464	180580676	213	106	2	71.96	112.95	0.24
chr1	180582654	180582859	206	103	2	71.96	112.95	0.24
chr1	180585800	180586002	203	101	2	71.96	112.95	0.24
chr1	180587203	180587409	207	103	2	69.13	95.87	0.21
chr1	180587939	180588733	795	101	4	71.8	81.93	0.24
chr1	180598093	180598422	330	165	2	51.42	112.95	0.22
chr1	180600005	180601158	1154	795	7	122.56	206.12	0.22
chr1	180689157	180689443	287	143	2	45.02	68.71	0.21
chr1	180843953	180844154	202	101	2	66.54	82.45	0.19
chr1	180866817	180867263	447	247	2	49.99	56.47	0.2
chr1	180906704	180906933	230	115	2	71.96	112.95	0.24
chr1	181093132	181093541	410	210	2	51.1	56.47	0.22
chr1	181126741	181127021	281	140	2	51.42	112.95	0.22
chr1	181134977	181135228	252	126	2	71.96	112.95	0.24
chr1	181173430	181174020	591	100	3	46.39	112.95	0.2
chr1	181177136	181177424	289	144	2	51.42	112.95	0.22
chr1	181211250	181211544	295	147	3	76.57	77.29	0.28
chr1	181816248	181817192	945	746	8	118.1	114.51	0.21
chr1	181831371	181831847	477	342	3	67.35	103.06	0.2
chr1	181903719	181904419	701	180	3	62.3	112.95	0.18
chr1	181904799	181905991	1193	324	8	131.72	123.67	0.25
chr1	181909882	181910251	370	185	2	51.42	112.95	0.22
chr1	181913340	181913715	376	188	2	51.42	112.95	0.22
chr1	181918248	181918719	472	292	4	86.86	98.15	0.3
chr1	181919392	181919771	380	190	11	206.11	215.39	0.25
chr1	181921699	181922653	955	195	10	161.39	168.72	0.17
chr1	181931672	181932291	620	259	27	648.01	1072.99	0
chr1	181933066	181933285	220	110	2	71.96	112.95	0.24
chr1	181933953	181934228	276	138	2	51.42	112.95	0.22
chr1	181936085	181936671	587	387	2	45.3	51.53	0.21
chr1	181939390	181939710	321	160	3	55.82	66.16	0.22
chr1	181940005	181940263	259	129	2	70.38	103.06	0.2
chr1	181955283	181956127	845	656	5	96.41	169.42	0.39
chr1	181983531	181984443	913	493	3	57.09	54.24	0.22
chr1	181986615	181986957	343	171	2	49.61	98.15	0.21
chr1	181998552	181998938	387	193	2	48.72	91.61	0.21
chr1	182001350	182001742	393	196	2	49.61	98.15	0.21
chr1	182002265	182003242	978	480	3	56.6	56.47	0.22
chr1	182005078	182005304	227	113	2	66.54	82.45	0.19
chr1	182005627	182006239	613	424	3	44.74	103.06	0.21
chr1	182010521	182010826	306	153	2	51.42	112.95	0.22
chr1	182019579	182020348	770	332	3	35.82	12.88	0.3
chr1	182027413	182027991	579	379	2	45.48	51.53	0.2
chr1	182276401	182277071	671	307	3	54.55	34.35	0.21
chr1	182337633	182338207	575	375	2	46.74	56.47	0.21
chr1	182452575	182452845	271	135	2	51.42	112.95	0.22
chr1	183184944	183185148	205	102	2	66.54	82.45	0.19
chr1	183277564	183278150	587	387	2	46.48	56.47	0.2
chr1	183299190	183299509	320	160	3	21.05	7.83	0.54
chr1	183300105	183300309	205	102	2	53.67	38.89	0.23
chr1	183335045	183335295	251	125	3	92.59	162.72	0.33
chr1	183358807	183359081	275	137	2	47.36	82.45	0.2
chr1	184814223	184815129	907	761	10	196.81	282.36	0.23
chr1	184815426	184815891	466	360	3	69.32	112.95	0.2
chr1	184874012	184874377	366	183	2	46.22	75.44	0.2
chr1	185087824	185088203	380	190	2	51.42	112.95	0.22
chr1	185379433	185379732	300	150	2	51.42	112.95	0.22
chr1	185384694	185384959	266	133	2	71.96	112.95	0.24
chr1	185398266	185398573	308	154	3	71.96	169.42	0.24
chr1	185401217	185401691	475	185	5	108.93	206.12	0.49
chr1	185407464	185407690	227	113	2	56.82	46.79	0.22
chr1	185411058	185411428	371	185	4	93.46	225.89	0.34
chr1	185427712	185428353	642	445	4	76.51	82.45	0.28
chr1	187587691	187587892	202	101	2	66.54	82.45	0.19
chr1	189421891	189422091	201	100	2	71.96	112.95	0.24
chr1	189642345	189642705	361	180	2	51.42	112.95	0.22
chr1	189648657	189649234	578	165	4	78.76	123.67	0.29
chr1	189650680	189650884	205	102	2	66.54	82.45	0.19
chr1	189652345	189652968	624	124	3	61.49	95.87	0.18
chr1	189654365	189655326	962	174	7	105.09	77.29	0.45
chr1	189657960	189660124	2165	1119	20	348.53	282.36	0.55
chr1	189668345	189668828	484	284	2	47.78	51.53	0.21
chr1	189672505	189672712	208	104	2	70.38	103.06	0.2
chr1	189680263	189680581	319	159	4	107.6	164.89	0.46
chr1	189684954	189685323	370	185	2	51.42	112.95	0.22
chr1	189728236	189728599	364	182	2	51.42	112.95	0.22
chr1	189735969	189736313	345	172	8	159.45	137.41	0.17
chr1	189746159	189746745	587	402	8	171.38	282.36	0.19
chr1	189787344	189787672	329	164	2	51.42	112.95	0.22
chr1	189826110	189826439	330	165	2	50.24	103.06	0.21
chr1	189833204	189833426	223	111	2	71.96	112.95	0.24
chr1	189869740	189870138	399	199	2	48.44	89.62	0.21
chr1	190483027	190483263	237	118	3	95.46	77.29	0.38
chr1	190929915	190930367	453	253	2	48.63	51.53	0.21
chr1	190941053	190941472	420	220	2	49.61	51.53	0.21
chr1	190956682	190957472	791	143	4	71.8	81.52	0.24
chr1	191120758	191121182	425	232	16	149.96	38.65	0.15
chr1	191538395	191538817	423	223	2	50.7	56.47	0.22
chr1	191558115	191558537	423	223	2	50.7	56.47	0.22
chr1	191560901	191561127	227	113	2	71.96	112.95	0.24
chr1	191571295	191571515	221	110	2	71.96	112.95	0.24
chr1	192127968	192128174	207	103	2	70.38	103.06	0.2
chr1	192745499	192745700	202	101	2	58.47	51.53	0.22
chr1	192889689	192890042	354	177	2	51.42	112.95	0.22
chr1	193632574	193632958	385	192	29	427.04	109.59	0
chr1	194598210	194598410	201	100	2	71.96	112.95	0.24
chr1	194983232	194983791	560	360	2	47.08	56.47	0.2
chr1	195011052	195011618	567	367	2	46.92	56.47	0.21
chr1	195012149	195012413	265	132	2	71.96	112.95	0.24
chr1	195176885	195177138	254	127	2	71.96	112.95	0.24
chr1	195219361	195219736	376	188	2	51.42	112.95	0.22
chr1	195235047	195235354	308	154	2	51.42	112.95	0.22
chr1	195238598	195238799	202	101	2	55.72	43.85	0.22
chr10	4064976	4065499	524	104	3	64.89	98.15	0.2
chr10	4266198	4266997	800	199	16	341.26	677.68	0.53
chr10	4293246	4293636	391	195	2	51.42	112.95	0.22
chr10	4299985	4300468	484	284	2	42.16	33.25	0.25
chr10	4313660	4313880	221	110	2	71.96	112.95	0.24
chr10	4315770	4316150	381	190	3	66.54	123.67	0.19
chr10	4333183	4333444	262	131	2	66.54	82.45	0.19
chr10	4335268	4335557	290	145	2	39.83	45.8	0.28
chr10	4353054	4359459	6406	723	187	2752.06	285.39	0
chr10	4391862	4392181	320	160	2	47.36	82.45	0.2
chr10	4393301	4393530	230	115	2	71.96	112.95	0.24
chr10	4401614	4402163	550	350	2	47.32	56.47	0.2
chr10	4414057	4414574	518	318	2	47.36	53.38	0.2
chr10	5799415	5799783	369	184	2	51.42	112.95	0.22
chr10	5913990	5914199	210	105	2	71.96	112.95	0.24
chr10	6267420	6267932	513	313	2	48.21	56.47	0.22
chr10	7741396	7741805	410	210	2	51.1	56.47	0.22
chr10	7752020	7752400	381	190	2	50.24	103.06	0.21
chr10	7919774	7920377	604	140	4	59.91	53.35	0.22
chr10	10100861	10101067	207	103	3	115.75	169.42	0.18
chr10	10842353	10842941	589	389	2	46.43	56.47	0.2
chr10	11092142	11092363	222	111	2	44.7	22.88	0.21
chr10	11491988	11492377	390	195	32	269.38	29.91	0.38
chr10	12363265	12363514	250	125	3	91.48	154.59	0.32
chr10	12382642	12383177	536	113	3	66.92	112.95	0.2
chr10	12384029	12384269	241	120	2	71.96	112.95	0.24
chr10	12439768	12440140	373	186	2	51.42	112.95	0.22
chr10	12710080	12710296	217	108	2	71.96	112.95	0.24
chr10	12738187	12738389	203	101	2	71.96	112.95	0.24
chr10	13008595	13008855	261	130	3	86.67	123.67	0.29
chr10	13124922	13125169	248	124	2	63.4	68.71	0.19
chr10	13128630	13129134	505	308	3	59.41	68.71	0.21
chr10	13130211	13130514	304	152	2	51.42	112.95	0.22
chr10	13179121	13179354	234	117	2	63.4	68.71	0.19
chr10	14703809	14704376	568	368	2	46.9	56.47	0.21
chr10	14745689	14745889	201	100	2	71.96	112.95	0.24
chr10	14746562	14747077	516	316	2	48.14	56.47	0.22
chr10	15414601	15415052	452	252	2	47.36	46.58	0.2
chr10	15808650	15808856	207	103	2	71.96	112.95	0.24
chr10	17251934	17252526	593	393	2	46.35	56.47	0.2
chr10	18011283	18011691	409	227	4	92.98	169.42	0.33
chr10	18344481	18344859	379	189	2	41.33	51.53	0.26
chr10	18601371	18601581	211	105	2	71.96	112.95	0.24
chr10	20148559	20149228	670	517	4	75.59	123.67	0.27
chr10	20170161	20170435	275	137	2	51.42	112.95	0.22
chr10	20202528	20203061	534	334	2	47.7	56.47	0.21
chr10	20208354	20208899	546	443	3	66.6	112.95	0.2
chr10	20219998	20220953	956	495	3	56.99	56.47	0.22
chr10	20245218	20245488	271	135	2	51.42	112.95	0.22
chr10	20246521	20246737	217	108	2	71.96	112.95	0.24
chr10	20269156	20269463	308	154	4	102.89	137.41	0.43
chr10	20273261	20273937	677	484	4	80.15	103.06	0.3
chr10	20274491	20274722	232	116	2	71.96	112.95	0.24
chr10	20281307	20281512	206	103	2	70.38	103.06	0.2
chr10	20322900	20323874	975	783	4	72.34	103.06	0.38
chr10	20324552	20325835	1284	1137	7	118.9	154.59	0.21
chr10	20332028	20332596	569	164	4	64.31	154.59	0.2
chr10	20334409	20334641	233	116	2	69.16	96.05	0.2
chr10	20339632	20340803	1172	121	7	122.03	154.59	0.22
chr10	20341770	20342101	332	166	2	43.04	58.89	0.24
chr10	20346211	20346555	345	172	2	51.24	111.41	0.22
chr10	21331039	21331266	228	114	2	68.79	93.99	0.21
chr10	21978520	21978923	404	204	2	51.29	56.47	0.22
chr10	21998728	21999186	459	259	2	49.65	56.47	0.21
chr10	22452965	22453166	202	101	2	71.96	112.95	0.24
chr10	23784608	23786177	1570	1147	16	218.34	144.28	0.28
chr10	23786461	23787049	589	161	3	63.3	100.54	0.19
chr10	23936911	23937111	201	100	2	70.38	103.06	0.2
chr10	24163580	24164028	449	249	2	42.16	30.85	0.25
chr10	24446381	24446600	220	110	2	71.96	112.95	0.24
chr10	24588445	24588646	202	101	2	71.96	112.95	0.24
chr10	24597594	24598051	458	258	2	46.15	42.94	0.2
chr10	24889124	24889351	228	114	2	71.96	112.95	0.24
chr10	25292854	25293156	303	151	2	47.36	82.45	0.2
chr10	25478919	25479223	305	152	2	45.02	68.71	0.21
chr10	25501810	25502243	434	171	3	65.13	82.45	0.2
chr10	25522642	25523354	713	310	3	60.44	51.53	0.19
chr10	28080925	28081125	201	100	2	71.96	112.95	0.24
chr10	28082658	28082971	314	157	2	51.42	112.95	0.22
chr10	28084371	28084599	229	114	2	70.38	103.06	0.2
chr10	28124201	28124452	252	126	2	71.96	112.95	0.24
chr10	28134502	28134791	290	145	2	50.24	103.06	0.21
chr10	28218495	28219043	549	143	3	66.5	112.95	0.19
chr10	28523660	28523862	203	101	2	71.96	112.95	0.24
chr10	28559958	28560201	244	122	2	71.96	112.95	0.24
chr10	28586798	28587045	248	124	2	71.96	112.95	0.24
chr10	30811019	30811223	205	102	3	72.64	31.69	0.38
chr10	32654166	32654447	282	141	2	51.42	112.95	0.22
chr10	33971893	33972340	448	248	2	42.16	30.78	0.25
chr10	34151822	34152358	537	337	2	47.62	56.47	0.21
chr10	34184035	34184376	342	171	4	93.46	225.89	0.34
chr10	34282510	34282791	282	141	2	43.04	58.89	0.24
chr10	34283914	34284232	319	159	2	51.42	112.95	0.22
chr10	34354060	34354265	206	103	2	71.96	112.95	0.24
chr10	35094942	35095162	221	110	2	71.96	112.95	0.24
chr10	36974433	36974820	388	194	3	58.47	77.29	0.22
chr10	37001478	37001888	411	211	2	49.26	49.08	0.21
chr10	37135505	37136057	553	166	4	53.71	36.37	0.23
chr10	39198425	39199469	1045	492	5	90.94	112.95	0.31
chr10	39395801	39396152	352	176	2	45.02	68.71	0.21
chr10	39637904	39638337	434	234	2	47.36	44.73	0.2
chr10	39645730	39646154	425	225	2	26.05	29.45	0.43
chr10	39650972	39651389	418	292	3	57.72	51.53	0.22
chr10	39653197	39653728	532	332	2	42.16	36.55	0.25
chr10	39766881	39767156	276	138	2	42.6	56.89	0.23
chr10	39821408	39821737	330	165	3	68.35	137.41	0.21
chr10	39822048	39822409	362	181	3	64.82	111.92	0.2
chr10	39822831	39823381	551	351	2	45.18	47.93	0.21
chr10	39824225	39824678	454	140	3	66.17	91.61	0.2
chr10	40227580	40227788	209	104	2	71.96	112.95	0.24
chr10	40258339	40258698	360	180	28	442.35	103.88	0
chr10	40289167	40289607	441	241	2	50.16	56.47	0.21
chr10	40296092	40296377	286	143	2	51.42	112.95	0.22
chr10	40300957	40301191	235	117	2	71.96	112.95	0.24
chr10	40301420	40301798	379	189	3	71.96	169.42	0.24
chr10	40419197	40419521	325	162	2	51.42	112.95	0.22
chr10	40421440	40421966	527	327	2	47.87	56.47	0.21
chr10	40462041	40462561	521	321	2	38.49	26.85	0.28
chr10	40475655	40476235	581	381	2	45.43	51.53	0.21
chr10	40831759	40833314	1556	878	49	1075.85	2033.03	0
chr10	40915376	40915934	559	359	2	40.73	34.35	0.28
chr10	41192206	41192757	552	183	4	77.96	75.85	0.28
chr10	41193398	41193662	265	132	2	71.96	112.95	0.24
chr10	41194987	41195279	293	146	2	50.24	103.06	0.21
chr10	41205591	41205938	348	174	2	51.42	112.95	0.22
chr10	41228043	41228454	412	212	2	31.88	56.47	0.33
chr10	41277358	41277672	315	157	2	51.42	112.95	0.22
chr10	41302988	41303228	241	120	2	66.54	82.45	0.19
chr10	41519438	41519666	229	114	2	71.96	112.95	0.24
chr10	41521778	41521982	205	102	2	71.96	112.95	0.24
chr10	41528893	41529793	901	394	5	94.76	112.95	0.38
chr10	41719822	41720436	615	123	3	64.55	112.95	0.2
chr10	41740473	41741066	594	394	2	42.29	41.22	0.25
chr10	41743684	41743942	259	129	2	71.96	112.95	0.24
chr10	41817030	41817319	290	145	2	51.42	112.95	0.22
chr10	41861865	41862386	522	396	3	67.37	112.95	0.2
chr10	42244646	42245158	513	313	2	48.21	56.47	0.22
chr10	42301524	42301846	323	161	2	47.36	82.45	0.2
chr10	42435816	42436038	223	111	2	63.4	68.71	0.19
chr10	42448363	42448597	235	117	2	70.38	103.06	0.2
chr10	42502198	42502523	326	163	4	93.46	225.89	0.34
chr10	42534644	42535094	451	163	3	69.89	112.95	0.2
chr10	42856727	42856995	269	134	5	94.85	39.6	0.38
chr10	43244412	43244612	201	100	2	71.96	112.95	0.24
chr10	43439260	43439461	202	101	2	71.96	112.95	0.24
chr10	43510525	43511070	546	197	3	61.19	82.45	0.18
chr10	44347444	44347663	220	110	2	70.38	103.06	0.2
chr10	44439219	44439727	509	309	2	29.95	55.71	0.36
chr10	45158144	45158732	589	454	3	63.72	103.06	0.19
chr10	45486027	45486505	479	279	2	29.43	49.36	0.37
chr10	48329748	48330152	405	205	2	51.26	56.47	0.22
chr10	48357999	48358209	211	105	2	66.54	82.45	0.19
chr10	50431223	50431768	546	346	2	47.41	56.47	0.21
chr10	50866160	50866362	203	101	2	69.95	100.54	0.2
chr10	51521610	51522087	478	285	5	107.6	197.05	0.46
chr10	55248714	55249223	510	310	2	48.29	56.47	0.21
chr10	57499272	57499507	236	118	2	45.73	24.32	0.2
chr10	57512036	57512245	210	105	2	71.96	112.95	0.24
chr10	57516547	57516747	201	100	2	66.54	82.45	0.19
chr10	58257743	58258011	269	134	2	51.42	112.95	0.22
chr10	58330024	58330556	533	333	2	43.68	41.22	0.21
chr10	58400176	58400592	417	217	2	31.77	56.47	0.33
chr10	58467096	58467438	343	171	2	45.39	70.7	0.21
chr10	58476198	58476570	373	186	3	71.96	169.42	0.24
chr10	58478408	58479645	1238	284	9	162.05	169.42	0.18
chr10	58479917	58480878	962	777	9	172.9	169.42	0.2
chr10	58482922	58483232	311	155	2	51.42	112.95	0.22
chr10	58493573	58494021	449	249	2	49.93	56.47	0.2
chr10	58494824	58495075	252	126	2	46.7	25.76	0.21
chr10	58756835	58757157	323	161	2	51.42	112.95	0.22
chr10	58757416	58757865	450	250	2	49.9	56.47	0.2
chr10	58818938	58819306	369	184	2	51.42	112.95	0.22
chr10	59192227	59192472	246	123	2	71.96	112.95	0.24
chr10	59221531	59221827	297	148	2	51.42	112.95	0.22
chr10	59447019	59447461	443	243	2	31.25	56.47	0.34
chr10	59950015	59950446	432	232	2	46.37	41.22	0.2
chr10	59950832	59951098	267	133	2	50.24	103.06	0.21
chr10	59951329	59951723	395	197	3	60.76	88.34	0.19
chr10	60099418	60099770	353	176	2	43.04	58.89	0.24
chr10	60133872	60134246	375	187	2	51.42	112.95	0.22
chr10	60293012	60293468	457	257	2	42.16	31.4	0.25
chr10	60294537	60295003	467	107	3	69.29	112.95	0.2
chr10	60299390	60300225	836	487	3	59.29	56.47	0.21
chr10	60301528	60302139	612	417	4	84.29	169.42	0.28
chr10	60762704	60763294	591	391	2	45.21	51.53	0.21
chr10	61099463	61099792	330	165	3	66.54	123.67	0.19
chr10	61100605	61101149	545	404	3	58.1	68.71	0.22
chr10	61113999	61114200	202	101	2	71.96	112.95	0.24
chr10	61320885	61321275	391	195	2	51.42	112.95	0.22
chr10	61348606	61348809	204	102	2	67.97	89.62	0.21
chr10	61369710	61370058	349	174	2	51.42	112.95	0.22
chr10	61418169	61418454	286	143	2	50.24	103.06	0.21
chr10	61428559	61429270	712	169	5	100.83	225.89	0.41
chr10	61429800	61430262	463	293	3	67.43	100.54	0.2
chr10	61432686	61433464	779	469	3	39.04	15.86	0.28
chr10	61435048	61435485	438	238	2	41.88	29.45	0.25
chr10	61438709	61439226	518	318	2	44.04	41.22	0.21
chr10	61446521	61447019	499	299	2	30.23	56.47	0.35
chr10	61450342	61450779	438	238	2	49.07	51.53	0.21
chr10	61451132	61451409	278	139	2	47.36	82.45	0.2
chr10	62269525	62269769	245	122	2	56.46	45.8	0.22
chr10	62315500	62315710	211	105	2	70.38	103.06	0.2
chr10	62430571	62431023	453	253	2	38.49	23.34	0.28
chr10	62455812	62457015	1204	1054	5	84.96	103.06	0.28
chr10	62468292	62468810	519	319	2	48.06	56.47	0.22
chr10	62581997	62582699	703	198	3	62.25	112.95	0.18
chr10	62584655	62584897	243	121	3	93.46	169.42	0.34
chr10	62589776	62590111	336	168	4	93.46	225.89	0.34
chr10	62591946	62592272	327	163	3	63.4	103.06	0.19
chr10	62593082	62593298	217	108	2	71.96	112.95	0.24
chr10	62594074	62594306	233	116	2	70.38	103.06	0.2
chr10	62595036	62595295	260	130	3	93.46	169.42	0.34
chr10	62598194	62599005	812	350	15	280.29	267.79	0.4
chr10	62616035	62616662	628	325	3	59.58	43.15	0.22
chr10	62756584	62756796	213	106	2	60.76	58.89	0.19
chr10	62766643	62767216	574	374	2	42.73	41.22	0.23
chr10	62768388	62769092	705	337	4	81.25	112.95	0.3
chr10	62770857	62771186	330	165	2	51.42	112.95	0.22
chr10	62804609	62805082	474	104	3	69.03	112.95	0.21
chr10	62805385	62805902	518	318	2	48.09	56.47	0.22
chr10	62810863	62811416	554	354	2	45.11	47.93	0.21
chr10	62811772	62812391	620	473	3	55.9	68.71	0.22
chr10	62812876	62813317	442	182	4	88.8	150.82	0.3
chr10	62814404	62814683	280	140	2	39.83	45.8	0.28
chr10	62816264	62816994	731	192	3	59.58	100.45	0.22
chr10	62828940	62829167	228	114	2	71.72	111.41	0.23
chr10	62836673	62836953	281	140	2	47.36	82.45	0.2
chr10	62838307	62840876	2570	967	22	372.95	282.36	0.58
chr10	62853524	62854092	569	163	3	65.89	112.95	0.2
chr10	62858758	62858989	232	116	2	71.96	112.95	0.24
chr10	62877680	62878782	1103	946	7	116.46	123.67	0.21
chr10	62879106	62880299	1194	1011	11	199.6	257.65	0.24
chr10	62885805	62886156	352	176	2	43.04	58.89	0.24
chr10	62894906	62895141	236	118	2	66.54	82.45	0.19
chr10	62971156	62971459	304	152	2	47.36	82.45	0.2
chr10	63012711	63013084	374	187	3	70.38	154.59	0.2
chr10	63021123	63021433	311	155	2	49.01	93.69	0.21
chr10	63067635	63067836	202	101	2	69.95	100.54	0.2
chr10	63252931	63253131	201	100	2	63.4	68.71	0.19
chr10	63258050	63258640	591	391	2	36.37	25.76	0.3
chr10	63298990	63299476	487	287	2	47.7	51.53	0.21
chr10	63319309	63319712	404	204	2	51.29	56.47	0.22
chr10	64231011	64231222	212	106	3	115.75	169.42	0.18
chr10	66836385	66836694	310	155	2	51.42	112.95	0.22
chr10	66881406	66881991	586	386	2	46.5	56.47	0.2
chr10	66887827	66888081	255	127	2	66.19	80.83	0.2
chr10	66890604	66891039	436	236	2	45.51	38.89	0.2
chr10	66909192	66909731	540	340	2	46.37	51.53	0.2
chr10	66910559	66910845	287	143	2	47.36	82.45	0.2
chr10	66913497	66914123	627	501	3	64.22	112.95	0.19
chr10	67023927	67024497	571	371	2	45.98	52.85	0.2
chr10	67218842	67219414	573	469	3	65.77	112.95	0.2
chr10	67224620	67226019	1400	1282	7	113.58	96.19	0.18
chr10	67226240	67226632	393	196	2	47.36	82.45	0.2
chr10	68004315	68004774	460	260	2	41.25	29.45	0.27
chr10	68041374	68041793	420	189	4	71.8	64.93	0.24
chr10	68093052	68093639	588	388	2	46.46	56.47	0.2
chr10	68098253	68099015	763	345	3	33.36	26.21	0.32
chr10	68110201	68110530	330	165	2	44.89	68.02	0.21
chr10	68128724	68129504	781	354	3	60.45	56.47	0.19
chr10	68236553	68237029	477	277	2	47.97	51.53	0.22
chr10	68252840	68253046	207	103	2	71.96	112.95	0.24
chr10	69346072	69346294	223	111	2	71.96	112.95	0.24
chr10	69848607	69848808	202	101	2	71.96	112.95	0.24
chr10	69991902	69992139	238	119	2	60.76	58.89	0.19
chr10	70450907	70451226	320	160	2	51.42	112.95	0.22
chr10	71227992	71228844	853	187	4	56.95	100.54	0.22
chr10	72656992	72657474	483	283	2	38.93	25.76	0.28
chr10	72659372	72659872	501	301	2	29	49.08	0.38
chr10	72662033	72662683	651	485	3	52.44	58.89	0.25
chr10	72673929	72674341	413	213	2	46.95	41.22	0.21
chr10	74650933	74651346	414	214	2	50.98	56.47	0.22
chr10	75245883	75246338	456	256	2	42.16	31.33	0.25
chr10	75535137	75535342	206	103	2	71.26	108.48	0.23
chr10	75708158	75708604	447	247	2	47.36	46.07	0.2
chr10	75710308	75710748	441	241	2	50.16	56.47	0.21
chr10	75755362	75755570	209	104	2	71.96	112.95	0.24
chr10	75859347	75859698	352	176	4	82.75	137.41	0.31
chr10	75911507	75911757	251	125	2	71.96	112.95	0.24
chr10	75935840	75936488	649	476	4	80.53	150.82	0.3
chr10	75937185	75937728	544	148	11	219.29	240.47	0.29
chr10	76040167	76040393	227	113	2	70.38	103.06	0.2
chr10	76042761	76043237	477	277	2	49.15	56.47	0.21
chr10	76374793	76375300	508	367	3	67.14	108.48	0.2
chr10	76380226	76380492	267	133	2	43.04	58.89	0.24
chr10	76382067	76382465	399	199	2	50.24	103.06	0.21
chr10	76389492	76389815	324	162	2	51.42	112.95	0.22
chr10	76392632	76392957	326	163	2	47.36	82.45	0.2
chr10	76409467	76409811	345	172	3	69.54	147.23	0.2
chr10	76426691	76427082	392	196	2	51.42	112.95	0.22
chr10	76433027	76433806	780	147	4	79.08	112.95	0.29
chr10	76470749	76470997	249	124	2	70.38	103.06	0.2
chr10	76783115	76783612	498	370	3	66.6	103.06	0.2
chr10	76800402	76800677	276	138	2	51.42	112.95	0.22
chr10	77053037	77053265	229	114	2	71.96	112.95	0.24
chr10	77054154	77054359	206	103	2	71.96	112.95	0.24
chr10	77070958	77071165	208	104	2	71.96	112.95	0.24
chr10	77085317	77085808	492	292	2	48.23	54.24	0.22
chr10	77096455	77096661	207	103	2	71.96	112.95	0.24
chr10	77140498	77140960	463	263	2	48.35	51.53	0.21
chr10	78057156	78057417	262	131	2	71.96	112.95	0.24
chr10	78272391	78272628	238	119	3	98.91	88.34	0.4
chr10	78314066	78314297	232	116	3	83.13	47.82	0.27
chr10	78400674	78401081	408	258	3	63.06	68.71	0.18
chr10	78405066	78405446	381	190	4	86.67	164.89	0.29
chr10	78436938	78437420	483	306	3	68.71	112.95	0.21
chr10	78439219	78439419	201	100	2	58.47	51.53	0.22
chr10	79043085	79043522	438	238	2	50.25	56.47	0.21
chr10	79064897	79065166	270	135	2	51.42	112.95	0.22
chr10	79540777	79541122	346	173	2	51.42	112.95	0.22
chr10	79543309	79543998	690	178	6	91.57	101.59	0.33
chr10	79548403	79548957	555	355	2	47.2	56.47	0.2
chr10	79675264	79675996	733	309	4	80.41	112.95	0.3
chr10	79682236	79682512	277	138	4	70	38.06	0.2
chr10	79709640	79710739	1100	624	6	88.74	88.34	0.3
chr10	79711100	79711766	667	504	4	75.69	123.67	0.28
chr10	79733192	79733720	529	329	2	46.64	51.53	0.21
chr10	79759106	79759309	204	102	2	66.54	82.45	0.19
chr10	79858639	79859073	435	235	2	48.53	49.08	0.21
chr10	79859490	79860028	539	189	4	83	140.53	0.31
chr10	79860714	79860944	231	115	4	123.69	137.41	0.22
chr10	79862374	79863327	954	537	5	83.99	78.65	0.27
chr10	79863565	79863784	220	110	2	67.97	89.62	0.21
chr10	79910598	79911051	454	345	3	69.77	112.95	0.2
chr10	79977467	79978392	926	193	6	73.39	44.17	0.34
chr10	80036172	80036480	309	154	3	71.96	169.42	0.24
chr10	80038456	80038765	310	155	2	51.42	112.95	0.22
chr10	80054453	80054654	202	101	2	71.96	112.95	0.24
chr10	80055613	80056120	508	114	3	59.58	69.8	0.22
chr10	80116533	80116971	439	188	4	72.06	68.71	0.38
chr10	80138255	80138538	284	142	2	50.24	103.06	0.21
chr10	80142248	80142601	354	177	2	40.6	48.64	0.28
chr10	80143732	80144276	545	345	2	39.09	29.45	0.28
chr10	80155157	80155377	221	110	2	59.81	55.71	0.22
chr10	80232318	80232706	389	194	2	51.42	112.95	0.22
chr10	80270869	80271394	526	326	2	47.36	54.21	0.2
chr10	80278280	80278972	693	103	4	79.65	103.06	0.3
chr10	80282900	80283172	273	136	2	51.42	112.95	0.22
chr10	80285184	80285395	212	106	4	159.09	206.12	0.17
chr10	80288105	80288321	217	108	2	63.4	68.71	0.19
chr10	80292487	80292891	405	284	5	115.43	225.89	0.18
chr10	80293522	80293815	294	147	4	102.89	137.41	0.43
chr10	80334998	80336418	1421	773	21	389.21	320.63	0.63
chr10	80392758	80393337	580	458	4	67.04	71.73	0.2
chr10	80409652	80410040	389	194	2	41.33	51.53	0.26
chr10	80410387	80411238	852	321	6	110.26	140.53	0.41
chr10	80412011	80412684	674	475	13	209.22	154.59	0.26
chr10	80415156	80415614	459	259	2	42.16	31.54	0.25
chr10	80432025	80432225	201	100	2	71.96	112.95	0.24
chr10	80516893	80517098	206	103	2	70.81	105.7	0.22
chr10	80549108	80549660	553	353	2	27.08	11.45	0.42
chr10	80567148	80567374	227	113	2	66.54	82.45	0.19
chr10	80647030	80647494	465	265	2	49.48	56.47	0.21
chr10	80655457	80655990	534	334	2	46.2	50.27	0.2
chr10	80656361	80656605	245	122	2	63.4	68.71	0.19
chr10	80668984	80669348	365	182	2	46.18	75.23	0.2
chr10	80707536	80708100	565	286	5	98.68	123.67	0.4
chr10	80709717	80710160	444	244	2	47.66	46.84	0.21
chr10	80710413	80710628	216	108	2	63.4	68.71	0.19
chr10	80717438	80717725	288	144	2	51.42	112.95	0.22
chr10	80722709	80723127	419	313	3	69.58	103.06	0.2
chr10	80772999	80773223	225	112	2	66.54	82.45	0.19
chr10	80773902	80774353	452	252	2	49.84	56.47	0.21
chr10	80775973	80776642	670	313	3	63.08	56.47	0.18
chr10	80783513	80783999	487	287	2	48.88	56.47	0.21
chr10	80784387	80785142	756	356	3	59.44	51.53	0.21
chr10	80790908	80791487	580	450	3	65.56	112.95	0.2
chr10	80793460	80793989	530	330	2	47.27	54.24	0.2
chr10	80796452	80796835	384	192	2	41.33	51.53	0.26
chr10	80798530	80798767	238	119	2	69.95	100.54	0.2
chr10	80804047	80804333	287	143	2	38.49	41.22	0.28
chr10	80897417	80897706	290	145	2	51.42	112.95	0.22
chr10	80904236	80904766	531	331	2	46.59	51.53	0.21
chr10	80911192	80911609	418	218	2	50.85	56.47	0.22
chr10	80930141	80930720	580	380	2	40.26	34.35	0.28
chr10	81044260	81044946	687	507	3	62.65	112.95	0.18
chr10	81073069	81073333	265	132	2	71.96	112.95	0.24
chr10	81077815	81078045	231	115	3	111.33	142.84	0.25
chr10	81080056	81080511	456	256	2	49.73	56.47	0.21
chr10	81105862	81106304	443	243	2	24.57	25.76	0.45
chr10	81122425	81123020	596	423	3	59.58	81.9	0.22
chr10	81143714	81144272	559	359	2	38.49	28.8	0.28
chr10	81147959	81148365	407	207	2	50.34	52.85	0.21
chr10	81176571	81176791	221	110	3	102.89	103.06	0.43
chr10	81177528	81178261	734	225	10	183.28	206.12	0.21
chr10	81178690	81180221	1532	410	26	410.19	160.31	0
chr10	81180462	81181639	1178	512	12	195.47	130.87	0.23
chr10	81181885	81182486	602	226	10	164.01	93.69	0.18
chr10	81307359	81307589	231	115	2	66.54	82.45	0.19
chr10	81313235	81313465	231	115	3	87.27	56.21	0.3
chr10	81316530	81317114	585	385	2	41.26	37.48	0.27
chr10	81348493	81349078	586	386	2	42.46	41.22	0.24
chr10	81364287	81364663	377	188	2	37.74	38.85	0.28
chr10	81370268	81370737	470	247	4	86.67	96.87	0.29
chr10	81387893	81388312	420	114	3	59.92	58.89	0.22
chr10	81460733	81461505	773	132	4	65.36	58.89	0.2
chr10	81559468	81560483	1016	172	6	91.1	88.34	0.32
chr10	81560825	81561377	553	174	4	75.8	103.06	0.28
chr10	81565588	81566156	569	153	4	50.87	70.37	0.22
chr10	81650293	81650828	536	336	2	47.65	56.47	0.21
chr10	82060543	82061034	492	292	2	47.57	51.53	0.21
chr10	82153672	82153909	238	119	2	66.54	82.45	0.19
chr10	82641361	82641602	242	121	2	71.96	112.95	0.24
chr10	82650823	82651024	202	101	2	71.96	112.95	0.24
chr10	82716678	82716878	201	100	2	71.96	112.95	0.24
chr10	82728218	82728442	225	112	2	71.96	112.95	0.24
chr10	82760959	82761194	236	118	2	69.13	95.87	0.21
chr10	82862705	82863065	361	180	2	39.83	45.8	0.28
chr10	82871836	82872082	247	123	2	70.81	105.7	0.22
chr10	82873648	82874078	431	231	2	48.65	49.08	0.21
chr10	82879075	82879370	296	148	2	45.02	68.71	0.21
chr10	82879648	82879864	217	108	2	66.54	82.45	0.19
chr10	82884412	82884929	518	318	2	48.09	56.47	0.22
chr10	82893632	82894363	732	188	3	58.36	93.69	0.22
chr10	82896339	82897134	796	381	3	60.12	56.47	0.19
chr10	82897351	82897665	315	157	2	43.04	58.89	0.24
chr10	82910866	82911162	297	148	2	43.54	61.22	0.21
chr10	82954721	82955607	887	621	47	468.86	88.19	0
chr10	83195192	83195533	342	171	5	115.75	282.36	0.18
chr10	83351117	83351701	585	385	2	46.52	56.47	0.2
chr10	83371834	83372040	207	103	2	70.38	103.06	0.2
chr10	83372844	83373099	256	128	3	82.75	103.06	0.31
chr10	83376993	83377368	376	188	2	51.42	112.95	0.22
chr10	83380235	83380932	698	269	4	81.47	112.95	0.3
chr10	83398522	83398965	444	161	3	70.16	112.95	0.2
chr10	83407742	83408219	478	278	2	29.82	51.53	0.36
chr10	83413047	83413318	272	136	2	51.42	112.95	0.22
chr10	83585729	83586313	585	148	3	65.41	112.95	0.2
chr10	83744478	83745003	526	326	2	47.89	56.47	0.22
chr10	83761884	83762219	336	168	2	50.24	103.06	0.21
chr10	83778388	83778965	578	378	2	46.68	56.47	0.21
chr10	84646687	84646890	204	102	2	70.38	103.06	0.2
chr10	84672976	84673542	567	367	2	45.75	51.53	0.2
chr10	85208304	85208503	200	100	2	93.46	112.95	0.34
chr10	85636191	85636507	317	158	3	63.4	103.06	0.19
chr10	85874306	85874614	309	154	2	45.02	68.71	0.21
chr10	85893126	85893506	381	190	2	51.42	112.95	0.22
chr10	86690897	86691886	990	221	15	295.7	408.11	0.43
chr10	86692180	86692694	515	217	4	74.02	58.89	0.35
chr10	86693450	86693682	233	116	4	129.2	164.89	0.24
chr10	86693908	86694747	840	297	10	185.53	247.34	0.21
chr10	86695467	86696129	663	531	10	211.69	451.78	0.27
chr10	86696420	86696994	575	438	6	127.74	282.36	0.24
chr10	86698321	86698874	554	149	7	119.37	206.12	0.21
chr10	86701788	86702162	375	187	3	65.43	115.94	0.2
chr10	86703461	86703774	314	157	3	71.96	169.42	0.24
chr10	86705177	86705574	398	199	6	115.02	154.59	0.18
chr10	86787859	86788059	201	100	2	71.96	112.95	0.24
chr10	86796151	86796645	495	101	3	68.28	112.95	0.21
chr10	87364034	87364235	202	101	2	71.96	112.95	0.24
chr10	87559707	87559971	265	132	2	70.38	103.06	0.2
chr10	88143938	88144443	506	319	3	66.33	103.06	0.19
chr10	88203664	88203988	325	162	2	51.42	112.95	0.22
chr10	88469426	88469872	447	247	2	47.36	46.07	0.2
chr10	88474471	88474703	233	116	2	71.96	112.95	0.24
chr10	88684218	88684436	219	109	2	71.96	112.95	0.24
chr10	88707718	88708097	380	190	2	51.42	112.95	0.22
chr10	88754559	88754838	280	140	2	51.42	112.95	0.22
chr10	88762618	88763088	471	271	2	49.31	56.47	0.21
chr10	89413295	89413548	254	127	3	93.46	169.42	0.34
chr10	89782485	89782760	276	138	2	51.42	112.95	0.22
chr10	89789495	89789699	205	102	2	48.2	28.17	0.22
chr10	91009142	91009344	203	101	2	71.96	112.95	0.24
chr10	91028600	91028998	399	199	2	50.24	103.06	0.21
chr10	91067636	91067842	207	103	2	63.4	68.71	0.19
chr10	91116779	91117251	473	199	9	189.96	288.56	0.22
chr10	91118038	91118998	961	810	9	151.58	137.41	0.16
chr10	91119540	91119886	347	173	4	91.48	206.12	0.32
chr10	91123567	91123831	265	132	2	71.96	112.95	0.24
chr10	91147646	91148092	447	247	2	48.81	51.53	0.21
chr10	91148438	91149372	935	453	4	75.19	56.47	0.27
chr10	91153100	91153541	442	131	4	91.31	169.42	0.32
chr10	91156480	91156712	233	116	2	71.72	111.41	0.23
chr10	91158188	91158635	448	248	2	41.59	29.45	0.25
chr10	91160679	91161148	470	276	3	67.6	103.06	0.21
chr10	91181969	91182297	329	164	5	78.35	37.67	0.29
chr10	91658116	91658336	221	110	2	68.25	91.1	0.21
chr10	93228543	93228761	219	109	2	70.38	103.06	0.2
chr10	93232046	93232592	547	347	2	47.36	56.37	0.2
chr10	93234262	93234535	274	137	3	93.46	169.42	0.34
chr10	93234804	93235179	376	188	3	58.47	77.29	0.22
chr10	93452961	93453170	210	105	5	197.2	206.12	0.23
chr10	93583394	93583695	302	151	2	51.42	112.95	0.22
chr10	93588085	93588303	219	109	2	63.4	68.71	0.19
chr10	93759861	93760304	444	244	2	46.02	41.22	0.2
chr10	93870259	93870460	202	101	2	71.96	112.95	0.24
chr10	93871586	93871804	219	109	2	63.4	68.71	0.19
chr10	93879410	93879785	376	188	4	93.46	225.89	0.34
chr10	93887038	93887247	210	105	3	115.75	169.42	0.18
chr10	94211343	94211828	486	286	2	44.86	41.22	0.21
chr10	94722119	94722678	560	360	2	47.08	56.47	0.2
chr10	94737779	94738040	262	131	2	71.19	108.01	0.23
chr10	94750267	94750587	321	160	2	51.42	112.95	0.22
chr10	95399083	95399376	294	147	2	41.33	51.53	0.26
chr10	95534378	95534877	500	300	2	38.49	25.76	0.28
chr10	95563706	95564227	522	235	7	127.48	134.49	0.24
chr10	95887193	95887781	589	389	2	46.43	56.47	0.2
chr10	96077513	96077970	458	199	34	670.38	445.04	0
chr10	98927474	98927967	494	294	2	48.7	56.47	0.21
chr10	98970718	98971198	481	281	2	48.87	55.71	0.21
chr10	98975046	98975310	265	132	2	71.26	108.48	0.23
chr10	98993547	98993947	401	201	2	47.33	41.22	0.2
chr10	99013969	99014441	473	273	2	48.08	51.53	0.22
chr10	99022786	99023279	494	294	2	48.7	56.47	0.21
chr10	102268942	102269517	576	376	2	46.72	56.47	0.21
chr10	105237972	105238553	582	310	61	818.97	109.96	0
chr10	105415812	105416015	204	102	2	71.96	112.95	0.24
chr10	105820633	105820872	240	120	2	71.96	112.95	0.24
chr10	105841381	105841656	276	138	2	43.04	58.89	0.24
chr10	105846977	105847624	648	480	3	63.65	112.95	0.19
chr10	106304846	106305047	202	101	2	71.96	112.95	0.24
chr10	108215521	108215966	446	246	2	50.02	56.47	0.2
chr10	108240925	108241284	360	180	2	39.83	45.8	0.28
chr10	108244632	108245224	593	393	2	42.16	40.74	0.25
chr10	108251714	108251942	229	114	2	71.96	112.95	0.24
chr10	108252455	108252880	426	197	3	66.54	87.81	0.19
chr10	108261170	108261380	211	105	2	71.96	112.95	0.24
chr10	108278106	108278461	356	178	2	51.42	112.95	0.22
chr10	108339918	108340395	478	278	2	29.43	49.26	0.37
chr10	108376217	108376528	312	156	2	43.04	58.89	0.24
chr10	108413872	108414358	487	287	2	48.88	56.47	0.21
chr10	109526274	109526479	206	103	2	70.38	103.06	0.2
chr10	110423385	110423918	534	334	2	47.7	56.47	0.21
chr10	110772086	110772592	507	307	2	48.36	56.47	0.21
chr10	110949379	110949579	201	100	2	71.96	112.95	0.24
chr10	111473100	111473926	827	174	11	182.79	231.88	0.21
chr10	111475384	111476008	625	184	3	41.64	82.45	0.25
chr10	111484408	111484780	373	186	2	51.24	111.41	0.22
chr10	111485387	111485859	473	273	2	45.21	41.22	0.21
chr10	111486349	111486748	400	200	2	43.04	29.45	0.24
chr10	111489972	111491188	1217	452	8	143.1	112.95	0.14
chr10	111492011	111492211	201	100	2	71.96	112.95	0.24
chr10	111492596	111493027	432	270	6	136.39	282.36	0.13
chr10	111493280	111493622	343	171	3	71.96	169.42	0.24
chr10	111493855	111494361	507	376	3	67.87	112.95	0.21
chr10	111495916	111497135	1220	181	11	197.23	251.46	0.23
chr10	111497538	111498130	593	393	2	34.84	22.9	0.3
chr10	111600875	111601241	367	183	3	63.4	103.06	0.19
chr10	111973112	111973582	471	271	2	37.75	22.9	0.28
chr10	115233171	115233423	253	126	2	71.72	111.41	0.23
chr10	115236538	115236888	351	175	2	51.42	112.95	0.22
chr10	115291179	115291556	378	189	2	50.9	108.48	0.22
chr10	115400680	115400896	217	108	2	71.96	112.95	0.24
chr10	115410509	115410744	236	118	2	63.4	68.71	0.19
chr10	115411613	115412150	538	395	3	61.44	82.45	0.18
chr10	115430642	115431235	594	394	2	45.15	51.53	0.21
chr10	115805044	115805470	427	227	2	50.58	56.47	0.22
chr10	116500974	116501726	753	574	7	123.29	206.12	0.22
chr10	116545979	116546558	580	380	2	46.63	56.47	0.21
chr10	116579060	116579611	552	352	2	42.16	37.93	0.25
chr10	116938127	116938494	368	184	2	50.24	103.06	0.21
chr10	117051096	117051463	368	184	4	93.46	225.89	0.34
chr10	117057826	117058069	244	122	2	66.54	82.45	0.19
chr10	117073800	117074138	339	169	2	51.42	112.95	0.22
chr10	117101579	117102127	549	349	2	47.16	55.71	0.2
chr10	117347612	117348037	426	180	3	54.66	43.9	0.21
chr10	117350347	117350560	214	107	2	67.7	88.22	0.21
chr10	117360977	117361396	420	195	4	63.17	43.28	0.18
chr10	117367852	117368168	317	158	2	51.42	112.95	0.22
chr10	117689312	117689892	581	183	4	85.41	169.42	0.28
chr10	117718613	117718813	201	100	2	70.38	103.06	0.2
chr10	117776961	117777292	332	166	2	51.42	112.95	0.22
chr10	117815311	117815621	311	155	2	50.24	103.06	0.21
chr10	117818471	117818714	244	122	2	60.76	58.89	0.19
chr10	119202872	119203311	440	240	2	50.19	56.47	0.21
chr10	119211041	119211312	272	136	3	93.46	169.42	0.34
chr10	119211877	119212165	289	144	3	93.46	169.42	0.34
chr10	119229547	119229940	394	197	2	50.24	103.06	0.21
chr10	119453741	119454521	781	331	3	55.07	41.22	0.22
chr10	119491233	119491849	617	151	3	64.5	112.95	0.2
chr10	119657398	119657765	368	184	3	70.81	158.55	0.22
chr10	119784574	119785408	835	196	11	222.84	395.31	0.29
chr10	120930123	120930528	406	206	2	50.05	51.53	0.21
chr10	120958626	120958943	318	159	2	51.24	111.41	0.22
chr10	121556557	121557139	583	383	2	46.57	56.47	0.2
chr10	121855325	121855561	237	118	2	71.96	112.95	0.24
chr10	122081103	122081527	425	173	3	69.33	103.06	0.2
chr10	123076172	123076440	269	134	2	41.33	51.53	0.26
chr10	123153055	123153476	422	222	2	50.73	56.47	0.22
chr10	123154389	123154905	517	384	3	59	68.71	0.21
chr10	123180290	123180581	292	146	2	51.42	112.95	0.22
chr10	125985615	125986207	593	393	2	46.35	56.47	0.2
chr10	126981283	126981802	520	320	2	48.04	56.47	0.22
chr10	126998322	126999341	1020	316	6	107.71	154.59	0.48
chr10	127065724	127065927	204	102	2	71.96	112.95	0.24
chr10	127066801	127067033	233	116	2	71.96	112.95	0.24
chr10	127227903	127228528	626	506	3	53.11	58.89	0.23
chr10	127234301	127234604	304	152	2	39.83	45.8	0.28
chr10	127275712	127276594	883	402	3	58.35	56.47	0.22
chr10	127277366	127277902	537	337	2	47.62	56.47	0.21
chr10	127281357	127281791	435	101	3	68.93	103.06	0.21
chr10	127283876	127284411	536	336	2	42.86	38.89	0.23
chr10	127286004	127286316	313	156	2	38.49	41.22	0.28
chr10	127296022	127296966	945	395	4	74.97	112.95	0.27
chr10	127299947	127300168	222	111	2	70.38	103.06	0.2
chr10	127311532	127311980	449	249	2	43.54	34.35	0.21
chr10	127454653	127454853	201	100	2	69.95	100.54	0.2
chr10	127470656	127470971	316	158	2	47.62	84.13	0.21
chr10	127498727	127499181	455	255	2	38.19	22.9	0.28
chr10	127518901	127519136	236	118	2	70.81	105.7	0.22
chr10	127620931	127621198	268	134	2	50.57	105.7	0.22
chr10	127683246	127683694	449	249	2	38.49	23.14	0.28
chr10	128018068	128018477	410	305	3	62.98	68.71	0.18
chr10	128029666	128029947	282	141	2	51.42	112.95	0.22
chr10	128041437	128041861	425	225	2	24.92	25.76	0.45
chr10	128042371	128042975	605	198	4	81.02	95.87	0.3
chr10	128043602	128043807	206	103	2	67.6	87.71	0.21
chr10	128046078	128046291	214	107	3	112.74	150.82	0.26
chr10	128047972	128048356	385	192	3	54.01	59.52	0.23
chr10	128062194	128062566	373	186	2	51.42	112.95	0.22
chr10	128068599	128068842	244	122	2	63.4	68.71	0.19
chr10	128076214	128077162	949	194	7	132.43	225.89	0.25
chr10	128085900	128086474	575	154	10	218.47	338.84	0.28
chr10	128088224	128088593	370	185	6	123.69	206.12	0.22
chr10	128089896	128090253	358	179	5	114.04	264.25	0.18
chr10	128110858	128111308	451	256	4	88.9	154.59	0.3
chr10	128112494	128112698	205	102	2	70.81	105.7	0.22
chr10	128114259	128114735	477	153	4	63.17	49.16	0.18
chr10	128115993	128116708	716	429	7	138.98	206.12	0.14
chr10	128117115	128117384	270	135	2	51.23	111.3	0.22
chr10	128118407	128119927	1521	156	8	129.08	147.23	0.24
chr10	128121134	128121377	244	122	2	63.4	68.71	0.19
chr10	128122640	128124054	1415	637	10	145.09	88.34	0.15
chr10	128124643	128125175	533	173	3	62.3	85.88	0.18
chr10	128125663	128127565	1903	1554	9	100.99	61.84	0.41
chr10	128127844	128128276	433	170	3	65.17	82.45	0.2
chr10	128128608	128129171	564	364	2	45.81	51.53	0.2
chr10	128155755	128156079	325	162	2	51.42	112.95	0.22
chr10	128243992	128244301	310	155	2	50.57	105.7	0.22
chr10	128246013	128246528	516	316	2	46.64	50.27	0.21
chr10	128250302	128250826	525	325	2	41.53	34.35	0.25
chr10	128252036	128252609	574	374	2	42.73	41.22	0.23
chr10	128291490	128292074	585	385	2	45.34	51.53	0.21
chr10	128359089	128359303	215	107	2	60.76	58.89	0.19
chr10	128359883	128360101	219	109	2	69.54	98.15	0.2
chr10	128360902	128361380	479	120	3	59.58	65.82	0.22
chr10	128361636	128361851	216	108	2	66.54	82.45	0.19
chr10	128385982	128386571	590	390	2	40.04	34.35	0.28
chr10	128411209	128411761	553	353	2	44.27	44.81	0.21
chr10	128440587	128441046	460	260	2	45.57	41.22	0.2
chr10	128468963	128469357	395	197	2	50.24	103.06	0.21
chr10	128487318	128487537	220	110	2	66.54	82.45	0.19
chr10	128490245	128490625	381	190	2	49.61	98.15	0.21
chr10	128492681	128493112	432	232	2	48.31	47.93	0.21
chr10	128525670	128525925	256	128	2	66.88	84.13	0.2
chr10	128545163	128545674	512	312	2	43.94	40.42	0.21
chr10	128548245	128548599	355	177	8	210.82	451.78	0.26
chr10	128548900	128549331	432	232	2	35.66	17.81	0.29
chr10	128553664	128553899	236	118	8	312.66	451.78	0.47
chr10	128558659	128559119	461	175	6	129.2	237.55	0.24
chr10	128560014	128560451	438	199	3	68.81	103.06	0.21
chr10	128560693	128561113	421	221	2	49.58	51.53	0.21
chr10	128563526	128563865	340	170	3	66.54	123.67	0.19
chr10	128565764	128566063	300	150	4	115.75	225.89	0.18
chr10	128624544	128625421	878	126	5	93.07	154.59	0.34
chr10	128698533	128699068	536	182	3	66.92	112.95	0.2
chr10	128699548	128699839	292	146	2	45.02	68.71	0.21
chr10	128704164	128704406	243	121	2	63.4	68.71	0.19
chr10	128720132	128720542	411	211	2	42.69	29.45	0.23
chr10	128765732	128766029	298	149	2	33.36	27.48	0.32
chr10	128801191	128801571	381	190	2	48.72	91.61	0.21
chr10	128808300	128808732	433	233	2	49.88	54.24	0.21
chr10	128846401	128846627	227	113	2	71.96	112.95	0.24
chr10	130553317	130553525	209	104	2	71.96	112.95	0.24
chr10	130576151	130576651	501	136	3	59.58	68.84	0.22
chr11	3242252	3242472	221	110	2	63.4	68.71	0.19
chr11	3293267	3293749	483	283	2	48.99	56.47	0.21
chr11	3294308	3294510	203	101	2	71.96	112.95	0.24
chr11	3308406	3308670	265	132	2	66.54	82.45	0.19
chr11	3337543	3337848	306	153	2	51.42	112.95	0.22
chr11	3516866	3517436	571	371	2	44.14	45.8	0.21
chr11	3640833	3641101	269	134	2	51.42	112.95	0.22
chr11	3641385	3641715	331	165	2	51.42	112.95	0.22
chr11	3642913	3643295	383	191	3	70.38	154.59	0.2
chr11	3644826	3645434	609	454	4	73.73	103.06	0.35
chr11	3649358	3649762	405	205	2	42.88	29.45	0.23
chr11	3665336	3665806	471	271	2	49.31	56.47	0.21
chr11	3685367	3685933	567	140	3	54.66	58.43	0.21
chr11	3975488	3976141	654	189	3	58.8	85.88	0.23
chr11	3976688	3977166	479	279	2	28.61	44.81	0.39
chr11	3978777	3979041	265	132	2	60.76	58.89	0.19
chr11	4166423	4166732	310	155	4	113.38	206.12	0.17
chr11	4172820	4173173	354	177	2	45.79	72.97	0.2
chr11	4175283	4175575	293	146	2	45.02	68.71	0.21
chr11	4180010	4180380	371	185	2	51.42	112.95	0.22
chr11	4181715	4181952	238	119	2	71.96	112.95	0.24
chr11	4417397	4417732	336	168	2	50.24	103.06	0.21
chr11	4418589	4419081	493	293	2	48.72	56.47	0.21
chr11	4423656	4423970	315	157	2	38.49	41.22	0.28
chr11	4502323	4502914	592	392	2	46.37	56.47	0.2
chr11	4670200	4670521	322	161	2	51.42	112.95	0.22
chr11	4683070	4683578	509	347	3	67.8	112.95	0.21
chr11	4704164	4704390	227	113	2	71.96	112.95	0.24
chr11	4765891	4766584	694	500	6	120.06	158.55	0.22
chr11	4778987	4779191	205	102	2	71.96	112.95	0.24
chr11	4819738	4820229	492	292	2	44.7	41.22	0.21
chr11	4848964	4849436	473	133	3	69.07	112.95	0.21
chr11	4871112	4871314	203	101	2	63.4	68.71	0.19
chr11	4893219	4893463	245	122	2	63.4	68.71	0.19
chr11	5042330	5042569	240	120	2	63.4	68.71	0.19
chr11	5060820	5061046	227	113	2	68.71	93.58	0.21
chr11	5070035	5070661	627	165	5	95.99	123.67	0.38
chr11	5078546	5078766	221	110	2	71.96	112.95	0.24
chr11	5078974	5080509	1536	534	11	191.33	338.84	0.22
chr11	5093711	5094089	379	189	2	51.42	112.95	0.22
chr11	5524778	5525094	317	158	2	51.42	112.95	0.22
chr11	5788206	5788666	461	261	2	35.48	18.74	0.3
chr11	5966811	5967227	417	217	2	29.08	41.22	0.38
chr11	6015027	6015335	309	154	2	51.42	112.95	0.22
chr11	6150120	6150621	502	399	3	59.51	68.71	0.21
chr11	6335550	6335864	315	157	2	51.42	112.95	0.22
chr11	6347777	6348322	546	346	2	46.23	51.53	0.2
chr11	6355746	6356121	376	188	2	50.24	103.06	0.21
chr11	6403070	6403345	276	138	2	47.36	82.45	0.2
chr11	6405224	6405427	204	102	2	66.54	82.45	0.19
chr11	6415785	6416027	243	121	2	71.96	112.95	0.24
chr11	6417780	6418373	594	481	3	65.15	112.95	0.2
chr11	6469349	6469760	412	212	2	31.88	56.47	0.33
chr11	6474667	6475113	447	247	2	39.92	25.76	0.28
chr11	6527923	6528223	301	150	3	48.95	44.17	0.2
chr11	6623193	6623397	205	102	2	71.96	112.95	0.24
chr11	8450850	8451139	290	145	2	51.42	112.95	0.22
chr11	8505409	8505980	572	372	2	45.63	51.53	0.2
chr11	8519958	8520371	414	214	2	50.98	56.47	0.22
chr11	8527112	8527348	237	118	2	71.96	112.95	0.24
chr11	8530534	8531016	483	283	2	48.99	56.47	0.21
chr11	8582149	8582625	477	277	2	49.15	56.47	0.21
chr11	8605294	8605660	367	183	2	50.24	103.06	0.21
chr11	8643785	8644293	509	309	2	25.98	34.97	0.43
chr11	8997806	8998144	339	169	2	47.36	82.45	0.2
chr11	9118517	9118958	442	242	2	48.95	51.53	0.2
chr11	9132187	9132432	246	123	2	70.38	103.06	0.2
chr11	9449479	9449679	201	100	2	71.96	112.95	0.24
chr11	10310756	10311141	386	193	2	51.42	112.95	0.22
chr11	11800726	11801615	890	705	7	123.81	164.89	0.23
chr11	11801918	11803121	1204	642	7	123.78	167.12	0.22
chr11	11922112	11922640	529	329	2	43.77	41.22	0.21
chr11	11922888	11923141	254	127	3	86.67	123.67	0.29
chr11	11930630	11931055	426	323	3	67.65	93.69	0.21
chr11	12253398	12254014	617	446	3	64.5	112.95	0.2
chr11	12254420	12254845	426	256	4	92.1	169.42	0.33
chr11	12278318	12278717	400	200	2	50.24	51.53	0.21
chr11	12299182	12299584	403	203	2	47.36	41.53	0.2
chr11	12307612	12307991	380	190	2	50.24	103.06	0.21
chr11	12362033	12362602	570	370	2	42.16	39.16	0.25
chr11	12375845	12376106	262	131	2	71.19	108.01	0.23
chr11	12386637	12386890	254	127	2	71.96	112.95	0.24
chr11	12415738	12416162	425	225	2	25.98	29.2	0.43
chr11	12439688	12439902	215	107	2	71.96	112.95	0.24
chr11	12442629	12442884	256	128	2	60.76	58.89	0.19
chr11	17211013	17211247	235	117	2	70.38	103.06	0.2
chr11	17221109	17221511	403	171	36	405.5	58.15	0
chr11	17926202	17926407	206	103	3	102.89	103.06	0.43
chr11	17946548	17946857	310	155	2	50.24	103.06	0.21
chr11	19837214	19837682	469	269	2	49.37	56.47	0.21
chr11	19924557	19924941	385	192	2	34.23	29.45	0.31
chr11	19934610	19935117	508	308	2	45.64	45.8	0.2
chr11	19959914	19960269	356	178	3	71.96	169.42	0.24
chr11	20020865	20021431	567	367	2	45.75	51.53	0.2
chr11	20062603	20062981	379	189	3	71.96	169.42	0.24
chr11	20063902	20064771	870	467	7	113.07	117.78	0.17
chr11	20218446	20218947	502	302	2	47.31	51.53	0.2
chr11	20225498	20226016	519	319	2	42.16	35.66	0.25
chr11	20558686	20558893	208	104	2	71.96	112.95	0.24
chr11	20600902	20601387	486	286	2	44.86	41.22	0.21
chr11	21095220	21095480	261	130	2	71.96	112.95	0.24
chr11	21128345	21128615	271	135	2	51.42	112.95	0.22
chr11	21149217	21149601	385	192	3	67.97	134.42	0.21
chr11	21239120	21239493	374	187	2	37.28	37.48	0.29
chr11	21245271	21245558	288	144	2	49.31	95.87	0.21
chr11	21276497	21276698	202	101	2	71.96	112.95	0.24
chr11	21308574	21308774	201	100	2	71.96	112.95	0.24
chr11	21319679	21320507	829	482	4	59.43	112.95	0.21
chr11	21559287	21559487	201	100	2	71.96	112.95	0.24
chr11	22095515	22096279	765	401	3	60.81	56.47	0.19
chr11	22165467	22165907	441	241	2	50.16	56.47	0.21
chr11	22172854	22173060	207	103	2	70.38	103.06	0.2
chr11	22709050	22709271	222	111	3	60.57	19.61	0.19
chr11	22973174	22973539	366	183	2	47.36	82.45	0.2
chr11	22973826	22974565	740	544	3	55.99	82.45	0.22
chr11	22990536	22990876	341	170	2	45.31	70.29	0.21
chr11	22996075	22996510	436	261	4	77.96	89.87	0.28
chr11	22997462	22997694	233	116	2	69.16	96.05	0.2
chr11	23255879	23256739	861	667	13	181.24	123.67	0.2
chr11	23272734	23273160	427	227	2	50.58	56.47	0.22
chr11	23274870	23275422	553	353	2	42.16	37.99	0.25
chr11	23276285	23276547	263	131	2	71.96	112.95	0.24
chr11	23277818	23278366	549	389	4	84.66	154.59	0.28
chr11	23278675	23278932	258	129	4	138.72	225.89	0.13
chr11	23279681	23279888	208	104	2	71.96	112.95	0.24
chr11	23281216	23281416	201	100	2	71.96	112.95	0.24
chr11	23282413	23282731	319	159	2	51.42	112.95	0.22
chr11	23284755	23285273	519	404	3	62.06	82.45	0.18
chr11	23285691	23285915	225	112	2	68.56	92.75	0.21
chr11	23289731	23291619	1889	1754	9	143.27	222.49	0.14
chr11	23293738	23294154	417	217	2	31.77	56.47	0.33
chr11	23333446	23333885	440	197	6	135.83	282.36	0.13
chr11	23343393	23343635	243	121	2	71.96	112.95	0.24
chr11	23361168	23361760	593	187	4	84.97	112.95	0.28
chr11	23363692	23364301	610	199	5	89.72	94.3	0.31
chr11	23377710	23377925	216	108	2	71.96	112.95	0.24
chr11	23382920	23383341	422	222	2	50.73	56.47	0.22
chr11	23384931	23385212	282	141	2	51.42	112.95	0.22
chr11	23425951	23426244	294	147	2	47.36	82.45	0.2
chr11	23427106	23427512	407	207	2	41.11	25.76	0.27
chr11	23441904	23442383	480	280	2	49.07	56.47	0.21
chr11	23464138	23464469	332	166	2	51.42	112.95	0.22
chr11	23477719	23478229	511	311	2	47.08	51.53	0.2
chr11	23646894	23647358	465	265	2	49.48	56.47	0.21
chr11	23664191	23664724	534	334	2	46.52	51.53	0.2
chr11	23862948	23863506	559	359	2	47.11	56.47	0.2
chr11	23863919	23864162	244	122	2	71.96	112.95	0.24
chr11	23890254	23890477	224	112	2	66.88	84.13	0.2
chr11	23895051	23895265	215	107	2	66.54	82.45	0.19
chr11	24194292	24194791	500	300	2	47.36	51.53	0.2
chr11	25317669	25318166	498	298	2	29.43	51.32	0.37
chr11	26013587	26014169	583	383	2	46.57	56.47	0.2
chr11	26418786	26419383	598	398	2	46.24	56.47	0.2
chr11	27674667	27675145	479	279	2	29.43	49.36	0.37
chr11	29152212	29152697	486	286	2	48.91	56.47	0.2
chr11	29154690	29154909	220	110	2	71.96	112.95	0.24
chr11	29155615	29156134	520	320	2	48.04	56.47	0.22
chr11	29187839	29188105	267	133	2	51.42	112.95	0.22
chr11	29211495	29211793	299	149	3	91.48	154.59	0.32
chr11	29463117	29463571	455	122	3	54.66	46.89	0.21
chr11	29477204	29477520	317	158	2	51.42	112.95	0.22
chr11	29526247	29526898	652	486	3	54.66	67.19	0.21
chr11	29529049	29529282	234	117	2	66.54	82.45	0.19
chr11	29544580	29545062	483	283	2	48.99	56.47	0.21
chr11	29546287	29547432	1146	1017	7	125.94	169.42	0.23
chr11	29692951	29693738	788	206	9	128.07	81.21	0.24
chr11	29695272	29695575	304	152	2	51.42	112.95	0.22
chr11	29699551	29699756	206	103	2	71.96	112.95	0.24
chr11	29701859	29702427	569	369	2	28.33	51.53	0.4
chr11	29706841	29708637	1797	344	17	295.32	257.65	0.42
chr11	29736338	29736664	327	163	2	51.42	112.95	0.22
chr11	29739315	29739672	358	179	2	51.42	112.95	0.22
chr11	29741846	29742928	1083	797	6	108.67	169.42	0.49
chr11	30100533	30100880	348	174	4	74.97	95.64	0.27
chr11	30104455	30104677	223	111	2	60.76	58.89	0.19
chr11	30109051	30109255	205	102	2	66.54	82.45	0.19
chr11	30113870	30114137	268	134	2	51.42	112.95	0.22
chr11	30121490	30121726	237	118	2	60.76	58.89	0.19
chr11	30135983	30136334	352	176	4	93.46	225.89	0.34
chr11	30137042	30137807	766	179	5	97.13	157.89	0.39
chr11	30138417	30139232	816	422	4	76.15	103.06	0.28
chr11	30142232	30142597	366	183	4	86.67	164.89	0.29
chr11	30143023	30143251	229	114	2	66.54	82.45	0.19
chr11	30144111	30144394	284	142	3	88.94	137.41	0.3
chr11	30145827	30146178	352	176	4	83.92	145.11	0.27
chr11	30805955	30806303	349	174	2	45.02	68.71	0.21
chr11	30807651	30807988	338	169	2	47.36	82.45	0.2
chr11	30823837	30824260	424	224	2	50.67	56.47	0.22
chr11	30825109	30825422	314	157	2	51.42	112.95	0.22
chr11	30827373	30827596	224	112	2	71.96	112.95	0.24
chr11	30838780	30839008	229	114	2	71.96	112.95	0.24
chr11	30855986	30856470	485	285	2	48.94	56.47	0.2
chr11	30861257	30861590	334	167	3	63.44	103.26	0.19
chr11	30867246	30867699	454	290	3	69.77	112.95	0.2
chr11	30876613	30876880	268	134	2	51.14	110.48	0.22
chr11	30879786	30880369	584	384	2	42.16	40.12	0.25
chr11	31005432	31005916	485	285	2	48.94	56.47	0.2
chr11	31291025	31291546	522	322	2	47.99	56.47	0.22
chr11	32642621	32643070	450	250	2	49.9	56.47	0.2
chr11	32746167	32746656	490	290	2	48.8	56.47	0.21
chr11	33152479	33152984	506	225	15	314.76	412.23	0.48
chr11	33154956	33155574	619	184	4	78.16	85.88	0.29
chr11	33155935	33156331	397	198	11	208.37	225.03	0.26
chr11	33156656	33157187	532	137	11	197.23	219.31	0.23
chr11	33158166	33158962	797	418	3	54.73	41.22	0.22
chr11	33159928	33160157	230	115	3	107.6	123.67	0.46
chr11	33160377	33161370	994	567	25	510.03	772.94	0
chr11	33161604	33161811	208	104	3	112.12	147.23	0.25
chr11	33162714	33163158	445	329	6	132.72	257.65	0.25
chr11	33223648	33224075	428	228	2	27.3	34.35	0.42
chr11	33356919	33357382	464	264	2	49.51	56.47	0.21
chr11	33360679	33360972	294	147	2	51.42	112.95	0.22
chr11	33363040	33363632	593	393	2	42.16	40.74	0.25
chr11	33384074	33384591	518	318	2	48.09	56.47	0.22
chr11	33391163	33391541	379	189	2	51.42	112.95	0.22
chr11	33392385	33392803	419	219	2	50.82	56.47	0.22
chr11	33434674	33434937	264	132	2	71.96	112.95	0.24
chr11	33466556	33467086	531	421	3	67.08	112.95	0.2
chr11	33504674	33504938	265	132	2	71.96	112.95	0.24
chr11	33522404	33523198	795	673	4	61.93	51.53	0.18
chr11	33547328	33547631	304	152	2	43.84	62.66	0.21
chr11	33548215	33548582	368	184	2	49.31	95.87	0.21
chr11	33555283	33555626	344	172	2	49.92	100.54	0.2
chr11	33561917	33562118	202	101	2	69.95	100.54	0.2
chr11	33623021	33623320	300	150	2	45.02	68.71	0.21
chr11	33658444	33658756	313	156	2	39.03	43.01	0.28
chr11	33671492	33672088	597	397	2	42.22	41.22	0.25
chr11	33714594	33715143	550	350	2	45.51	49.08	0.2
chr11	33754692	33755265	574	235	38	400.33	49.61	0
chr11	34809076	34810074	999	807	4	73.78	112.95	0.35
chr11	34813378	34813595	218	109	2	71.96	112.95	0.24
chr11	34822191	34822748	558	358	2	43.09	41.22	0.23
chr11	35809154	35809509	356	178	3	71.96	169.42	0.24
chr11	35936149	35936415	267	133	2	50.24	103.06	0.21
chr11	35963617	35964143	527	327	2	47.87	56.47	0.21
chr11	38800456	38800835	380	190	2	51.42	112.95	0.22
chr11	39365805	39366375	571	371	2	46.83	56.47	0.21
chr11	40701397	40701942	546	278	5	107.6	168.81	0.46
chr11	40707561	40707878	318	159	3	71.96	169.42	0.24
chr11	40710115	40710448	334	167	2	50.24	103.06	0.21
chr11	40714098	40714310	213	106	2	71.96	112.95	0.24
chr11	40748587	40749300	714	369	6	121.21	169.42	0.22
chr11	40749869	40751068	1200	1047	5	85.04	103.06	0.28
chr11	42083520	42083720	201	100	2	63.4	68.71	0.19
chr11	43421177	43421775	599	101	3	62.19	95.87	0.18
chr11	43444312	43444833	522	322	2	41.61	34.35	0.25
chr11	43694204	43694582	379	189	2	51.42	112.95	0.22
chr11	43730457	43730689	233	116	2	71.96	112.95	0.24
chr11	45089529	45089738	210	105	2	60.76	58.89	0.19
chr11	45829005	45830001	997	312	5	92.15	112.95	0.33
chr11	45851728	45851930	203	101	2	51.56	34.35	0.27
chr11	45887256	45887535	280	140	2	51.42	112.95	0.22
chr11	46131526	46131837	312	156	2	43.04	58.89	0.24
chr11	46242769	46242970	202	101	2	71.96	112.95	0.24
chr11	46440696	46441219	524	173	3	59.58	72	0.22
chr11	48552787	48553034	248	124	2	71.96	112.95	0.24
chr11	48800232	48800945	714	196	13	230.14	257.65	0.31
chr11	48801659	48802387	729	350	7	130.67	164.89	0.25
chr11	48803252	48804298	1047	914	10	159.23	117.78	0.17
chr11	48805469	48805715	247	123	4	130.43	171.76	0.25
chr11	48828570	48828841	272	136	2	45.02	68.71	0.21
chr11	48834400	48834618	219	109	3	107.6	123.67	0.46
chr11	49205536	49205809	274	137	2	37.34	37.65	0.29
chr11	49707971	49708440	470	270	2	45.29	41.22	0.21
chr11	49712494	49712739	246	123	2	54.66	41.22	0.21
chr11	49816568	49817094	527	327	2	43.82	41.22	0.21
chr11	50183086	50183540	455	255	2	49.76	56.47	0.21
chr11	50202501	50203085	585	468	3	59.58	80.39	0.22
chr11	50258469	50258874	406	206	2	51.23	56.47	0.22
chr11	50266101	50266474	374	187	2	51.42	112.95	0.22
chr11	50271412	50271998	587	387	2	36.45	25.76	0.3
chr11	50294838	50296516	1679	1473	28	535.59	904.9	0
chr11	50297103	50297570	468	111	4	77.96	96.46	0.28
chr11	50299178	50299521	344	172	3	63.4	103.06	0.19
chr11	50300911	50301241	331	165	6	151.37	247.34	0.16
chr11	50301742	50301990	249	124	3	93.46	169.42	0.34
chr11	50304359	50304998	640	165	6	124.51	282.36	0.23
chr11	50307485	50307835	351	175	5	115.75	282.36	0.18
chr11	50308367	50309088	722	589	6	116.96	198.42	0.21
chr11	50310828	50311051	224	112	3	113.38	154.59	0.17
chr11	50311752	50311967	216	108	3	107.6	123.67	0.46
chr11	50312858	50313334	477	194	3	57.74	58.89	0.22
chr11	50378234	50378436	203	101	2	71.96	112.95	0.24
chr11	50382864	50383262	399	199	3	71.96	169.42	0.24
chr11	50900763	50901171	409	209	2	51.13	56.47	0.22
chr11	50909273	50909742	470	270	2	49.34	56.47	0.21
chr11	51214517	51214717	201	100	2	70.38	103.06	0.2
chr11	51595548	51595776	229	114	3	113.38	154.59	0.17
chr11	51600195	51602254	2060	543	9	106.99	51.53	0.46
chr11	51602642	51602858	217	108	3	105.14	112.43	0.45
chr11	51604400	51604893	494	318	4	77.96	67.88	0.28
chr11	51605499	51605813	315	157	2	44.29	64.93	0.21
chr11	51622443	51622643	201	100	2	70.38	103.06	0.2
chr11	51622962	51623319	358	179	5	115.75	282.36	0.18
chr11	51685684	51686108	425	225	2	31.61	56.47	0.34
chr11	51737724	51737966	243	121	2	70.38	103.06	0.2
chr11	51772643	51773095	453	253	2	49.64	55.71	0.21
chr11	51819521	51820030	510	310	2	48.29	56.47	0.21
chr11	51975193	51975650	458	258	2	49.5	55.71	0.21
chr11	51986257	51986915	659	153	4	77.96	135.83	0.28
chr11	51989170	51989555	386	193	2	50.24	103.06	0.21
chr11	52098686	52099236	551	196	5	79.33	75.71	0.29
chr11	52100668	52100952	285	142	2	43.04	58.89	0.24
chr11	52119022	52119351	330	165	2	51.42	112.95	0.22
chr11	52121827	52122512	686	499	4	77.96	141.4	0.28
chr11	52238705	52239070	366	183	2	45.02	68.71	0.21
chr11	52243489	52243937	449	249	2	49.93	56.47	0.2
chr11	52245894	52246734	841	659	6	116.27	169.42	0.21
chr11	52253423	52253799	377	188	2	50.24	103.06	0.21
chr11	52275594	52275818	225	112	2	70.38	103.06	0.2
chr11	52363841	52364346	506	306	2	30.11	56.47	0.36
chr11	52383023	52383225	203	101	2	66.54	82.45	0.19
chr11	52385474	52385796	323	161	4	93.46	225.89	0.34
chr11	52388346	52389085	740	588	4	66.29	58.89	0.19
[truncated: 11,953 more rows]

## Sheet: EB2vs EB input
chr	start	end	length	summit	tags	#NAME?	fold_enrichment	FDR(%)
chr1	3413740	3413816	77	38	2	83.12	215.44	0.16
chr1	4478385	4478505	121	60	2	59.78	215.44	0.2
chr1	4807930	4808010	81	40	2	83.12	215.44	0.16
chr1	4828607	4828749	143	71	3	83.12	323.16	0.16
chr1	4832296	4832457	162	86	2	58.95	107.72	0.19
chr1	4845264	4845562	299	138	3	71.43	107.72	0.17
chr1	4845930	4846199	270	127	3	73.19	107.72	0.15
chr1	4897689	4897805	117	58	5	132.51	230	0.23
chr1	5090344	5090426	83	41	2	83.12	215.44	0.16
chr1	5170620	5170703	84	42	3	46.41	11.01	0.24
chr1	7120244	7120350	107	53	2	53.34	131.05	0.2
chr1	8815930	8816120	191	149	3	72.93	150.19	0.15
chr1	8932066	8932142	77	38	2	81.53	196.58	0.13
chr1	8936515	8936674	160	84	2	43.23	31.45	0.26
chr1	8941597	8941705	109	54	4	132.52	430.87	0.23
chr1	8945162	8945326	165	89	2	57.53	98.29	0.18
chr1	9220926	9221012	87	43	2	83.12	215.44	0.16
chr1	9396698	9396774	77	38	2	83.12	215.44	0.16
chr1	9545713	9545901	189	113	2	52.15	74.31	0.2
chr1	9941021	9941213	193	117	2	56.68	107.72	0.18
chr1	9942448	9942548	101	50	4	107.18	79.42	0.44
chr1	9942668	9942857	190	114	2	55.7	98.29	0.18
chr1	9943545	9943703	159	83	2	57.69	95.89	0.18
chr1	9976638	9976714	77	38	2	83.12	215.44	0.16
chr1	10024904	10025064	161	85	2	36.4	98.29	0.41
chr1	10032360	10032457	98	49	2	81.53	196.58	0.13
chr1	10035068	10035231	164	98	3	81.8	215.44	0.15
chr1	10066303	10066523	221	145	2	48.51	65.53	0.22
chr1	10104098	10104277	180	104	2	56.4	98.29	0.18
chr1	10232471	10232560	90	45	2	65.72	78.63	0.18
chr1	10868884	10868969	86	43	2	77.67	157.26	0.13
chr1	11299559	11299666	108	54	2	59.78	215.44	0.2
chr1	13142007	13142191	185	109	2	53.16	78.63	0.2
chr1	13174519	13174630	112	56	2	48.21	88.07	0.22
chr1	13255449	13255662	214	138	2	32.61	84.14	0.5
chr1	13623121	13623323	203	127	2	54.84	98.29	0.19
chr1	13625140	13625249	110	55	2	59.78	215.44	0.2
chr1	13633695	13633882	188	112	2	52.15	73.91	0.2
chr1	14299559	14299635	77	38	2	83.12	215.44	0.16
chr1	15805658	15805823	166	90	2	58.64	107.72	0.19
chr1	15818961	15819038	78	39	2	83.12	215.44	0.16
chr1	15828463	15828540	78	39	2	83.12	215.44	0.16
chr1	15838195	15838341	147	73	2	59.78	215.44	0.2
chr1	16207656	16207782	127	63	2	59.78	215.44	0.2
chr1	16252616	16252747	132	66	2	50.33	103.79	0.21
chr1	16348390	16348506	117	58	2	57.65	182.86	0.18
chr1	16593153	16593341	189	113	2	55.77	98.29	0.18
chr1	16593445	16593605	161	85	2	36.4	98.29	0.41
chr1	16646049	16646257	209	133	2	55.65	107.72	0.18
chr1	16655575	16655652	78	39	2	81.97	201.62	0.15
chr1	17533725	17533801	77	38	2	83.12	215.44	0.16
chr1	19104041	19104172	132	66	3	77.67	235.89	0.13
chr1	19703038	19703164	127	63	2	51.35	112.33	0.2
chr1	20803268	20803467	200	124	2	52.15	78.63	0.2
chr1	20805234	20805340	107	53	3	104.38	280.82	0.41
chr1	20806753	20806886	134	67	2	57.65	182.86	0.18
chr1	20808718	20808921	204	65	6	119.48	160.41	0.28
chr1	20910081	20910242	162	86	2	58.78	106.26	0.19
chr1	22419723	22419887	165	89	2	58.72	107.72	0.19
chr1	22505414	22505490	77	38	2	83.12	215.44	0.16
chr1	23081499	23081711	213	137	2	55.41	107.72	0.19
chr1	23922119	23922227	109	54	2	58.59	196.58	0.18
chr1	24088370	24088519	150	75	2	59.78	215.44	0.2
chr1	27538910	27538986	77	38	2	83.12	215.44	0.16
chr1	28380700	28380776	77	38	2	83.12	215.44	0.16
chr1	28816785	28816916	132	66	2	58.59	196.58	0.18
chr1	29104103	29104179	77	38	2	83.12	215.44	0.16
chr1	30803684	30803876	193	117	2	55.5	98.29	0.18
chr1	30804911	30805072	162	121	3	82.01	215.44	0.15
chr1	30805634	30805906	273	224	4	92.78	196.58	0.33
chr1	30806240	30806388	149	74	2	59.78	215.44	0.2
chr1	30811814	30811906	93	46	2	83.12	215.44	0.16
chr1	30812037	30812155	119	59	2	59.78	215.44	0.2
chr1	30816459	30816600	142	71	2	55.7	157.26	0.18
chr1	30820700	30820779	80	40	2	83.12	215.44	0.16
chr1	30821125	30821398	274	69	3	72.93	215.44	0.15
chr1	30823971	30824120	150	75	2	59.78	215.44	0.2
chr1	30829987	30830262	276	119	3	72.81	107.72	0.15
chr1	30835091	30835207	117	58	2	55.7	157.26	0.18
chr1	31766526	31766703	178	102	2	52.15	69.98	0.2
chr1	33480331	33480525	195	119	2	52.15	76.67	0.2
chr1	33616654	33616887	234	114	7	169.68	538.59	0.19
chr1	33617471	33617581	111	55	3	107.42	323.16	0.44
chr1	33803779	33803883	105	52	2	51.35	112.33	0.2
chr1	34019085	34019309	225	149	2	54.7	107.72	0.19
chr1	34020538	34020654	117	58	2	48.77	92	0.22
chr1	34034698	34034796	99	49	2	81.53	196.58	0.13
chr1	34050432	34050657	226	150	2	50.57	78.63	0.21
chr1	34073692	34073908	217	141	2	52.15	85.31	0.2
chr1	34106989	34107071	83	41	2	81.97	201.62	0.15
chr1	34112680	34112756	77	38	2	82.88	212.52	0.16
chr1	34117433	34117518	86	43	2	80.69	187.22	0.13
chr1	34135170	34135297	128	64	3	83.12	323.16	0.16
chr1	34147583	34147677	95	47	2	83.12	215.44	0.16
chr1	34152430	34152530	101	50	2	83.12	215.44	0.16
chr1	34164387	34164481	95	47	3	107.42	323.16	0.44
chr1	34166187	34166281	95	47	2	83.12	215.44	0.16
chr1	34166948	34167101	154	62	3	49.2	30.27	0.22
chr1	34167987	34168065	79	39	2	81.53	196.58	0.13
chr1	34172189	34172317	129	64	2	58.59	196.58	0.18
chr1	34173026	34173102	77	38	2	83.12	215.44	0.16
chr1	34178412	34178563	152	76	2	58.59	98.29	0.18
chr1	34179294	34179394	101	50	2	74.52	131.05	0.14
chr1	34179745	34179845	101	50	2	77.67	157.26	0.13
chr1	34188138	34188666	529	236	12	235.18	314.52	0.33
chr1	34188876	34188960	85	42	2	62.93	66.84	0.2
chr1	34189087	34189490	404	356	6	128.68	323.16	0.21
chr1	34189749	34190284	536	283	9	170.68	235.89	0.19
chr1	34191121	34191318	198	122	2	46.22	49.14	0.24
chr1	34191978	34192360	383	47	6	108.54	323.16	0.48
chr1	34192479	34193158	680	630	10	195.21	323.16	0.25
chr1	34196115	34196314	200	124	2	56.22	107.72	0.18
chr1	34199410	34199509	100	50	2	69.56	98.29	0.17
chr1	34200872	34200979	108	54	4	132.52	430.87	0.23
chr1	34201071	34201294	224	148	2	54.76	107.72	0.19
chr1	34211921	34212096	176	100	2	57.88	107.72	0.18
chr1	34214635	34214711	77	38	2	83.12	215.44	0.16
chr1	34218475	34218632	158	82	2	58.09	98.29	0.18
chr1	34222832	34222929	98	49	2	65.37	77.06	0.19
chr1	34223842	34223994	153	77	2	51.27	56.16	0.2
chr1	34225539	34225835	297	227	6	137.99	430.87	0.27
chr1	34225933	34226032	100	50	2	83.12	215.44	0.16
chr1	34227771	34227914	144	72	2	59.78	215.44	0.2
chr1	34228092	34228352	261	135	6	141.9	323.16	0.29
chr1	34228551	34228819	269	206	5	117.7	215.44	0.36
chr1	34229060	34229220	161	42	3	82.12	215.44	0.15
chr1	34244417	34244514	98	49	2	74.52	131.05	0.14
chr1	34249499	34249640	142	71	2	49.63	98.29	0.21
chr1	34251818	34251947	130	65	2	59.78	215.44	0.2
chr1	34252873	34252975	103	51	2	59.78	215.44	0.2
chr1	34257813	34257946	134	67	2	41.62	52.68	0.3
chr1	34260321	34260402	82	41	2	77.67	157.26	0.13
chr1	34270373	34270449	77	38	2	83.12	215.44	0.16
chr1	34270963	34271045	83	41	3	132.52	323.16	0.23
chr1	34275210	34275404	195	63	6	150.73	538.59	0.16
chr1	34303498	34303594	97	48	2	77.67	157.26	0.13
chr1	34434798	34434877	80	40	4	143.44	131.05	0.3
chr1	34445649	34445726	78	39	2	82.88	212.52	0.16
chr1	34815597	34815759	163	87	2	58.87	107.72	0.19
chr1	34835431	34835562	132	66	2	59.78	215.44	0.2
chr1	35031170	35031267	98	49	2	74.52	131.05	0.14
chr1	35574595	35574671	77	38	2	83.12	215.44	0.16
chr1	35684435	35684530	96	48	2	79.88	178.71	0.13
chr1	36068584	36068727	144	72	4	105.44	393.15	0.41
chr1	36068828	36069186	359	62	4	82.07	157.26	0.15
chr1	36076381	36076556	176	100	2	43.23	34.6	0.26
chr1	36077798	36077949	152	76	2	59.6	106.26	0.2
chr1	36083502	36083656	155	79	2	58.02	95.89	0.18
chr1	36089794	36089995	202	130	3	78.2	215.44	0.12
chr1	36103673	36103888	216	140	2	55.23	107.72	0.19
chr1	36105751	36105835	85	42	2	83.12	215.44	0.16
chr1	36106035	36106206	172	47	5	117.22	202.87	0.35
chr1	36146021	36146135	115	57	3	81.53	294.87	0.13
chr1	36146552	36146772	221	170	3	75.06	196.58	0.13
chr1	36150039	36150201	163	87	2	57.37	95.89	0.18
chr1	36168303	36168506	204	128	2	52.15	80.2	0.2
chr1	36174125	36174201	77	38	2	83.12	215.44	0.16
chr1	36343731	36343892	162	47	3	70.76	112.33	0.17
chr1	36367907	36368085	179	103	2	51.23	65.53	0.2
chr1	36792995	36793255	261	74	3	73.77	215.44	0.15
chr1	36804709	36804811	103	51	2	59.78	215.44	0.2
chr1	36815860	36816028	169	128	3	75.84	157.26	0.13
chr1	36817738	36817831	94	47	2	77.67	157.26	0.13
chr1	36939264	36939454	191	115	2	52.75	78.63	0.2
chr1	37005443	37005547	105	52	9	251.71	185.77	0.36
chr1	37145031	37145145	115	57	2	58.27	191.78	0.18
chr1	37998154	37998388	235	114	3	54.08	30.8	0.19
chr1	38018962	38019271	310	58	8	180.14	393.15	0.21
chr1	38019420	38019523	104	52	4	115.61	224.66	0.34
chr1	38036185	38036264	80	40	2	83.12	215.44	0.16
chr1	38046662	38046752	91	45	2	81.53	196.58	0.13
chr1	38048366	38048523	158	82	2	59.28	107.72	0.19
chr1	38049219	38049407	189	134	3	79.35	215.44	0.12
chr1	38909317	38909394	78	39	2	83.12	215.44	0.16
chr1	39370096	39370182	87	43	2	67.53	87.37	0.18
chr1	39371013	39371227	215	54	3	65.89	112.33	0.18
chr1	39381311	39381635	325	145	3	69.99	107.72	0.17
chr1	39519531	39519748	218	39	3	45.44	34.28	0.25
chr1	39546329	39546434	106	53	2	59.78	215.44	0.2
chr1	39577132	39577221	90	45	2	74.52	131.05	0.14
chr1	39624585	39624716	132	66	2	59.78	215.44	0.2
chr1	39901273	39901461	189	147	3	60.34	71.48	0.22
chr1	39973973	39974077	105	52	3	105.44	294.87	0.41
chr1	39980591	39980675	85	42	2	83.12	215.44	0.16
chr1	42889320	42889414	95	47	2	83.12	215.44	0.16
chr1	43187051	43187127	77	38	2	74.52	131.05	0.14
chr1	43568166	43568271	106	53	2	59.78	215.44	0.2
chr1	43966385	43966515	131	65	2	53.34	131.05	0.2
chr1	44198695	44198888	194	118	2	38.06	25.42	0.33
chr1	45552288	45552364	77	38	2	81.53	196.58	0.13
chr1	45813013	45813124	112	56	2	59.78	215.44	0.2
chr1	45981702	45981782	81	40	2	83.12	215.44	0.16
chr1	46063784	46063860	77	38	2	83.12	215.44	0.16
chr1	46075935	46076139	205	104	11	118.47	37.93	0.36
chr1	46374195	46374322	128	64	10	131.68	45.75	0.22
chr1	46415429	46415619	191	69	3	79.17	215.44	0.12
chr1	48462211	48462298	88	44	6	179.54	103.79	0.21
chr1	51625743	51625931	189	113	2	52.15	74.31	0.2
chr1	51768663	51768781	119	59	2	59.78	215.44	0.2
chr1	52185322	52185421	100	50	2	83.12	215.44	0.16
chr1	52205932	52206159	228	54	3	72.93	179.28	0.15
chr1	52494472	52494579	108	54	3	107.42	323.16	0.44
chr1	53350909	53350988	80	40	2	83.12	215.44	0.16
chr1	54430538	54430621	84	42	2	83.12	215.44	0.16
chr1	54521761	54521851	91	45	2	83.12	215.44	0.16
chr1	54662650	54662797	148	74	2	59.78	215.44	0.2
chr1	54987061	54987176	116	58	2	55.7	157.26	0.18
chr1	54987284	54987409	126	63	2	49.73	99.07	0.21
chr1	54987908	54988072	165	89	2	58.72	107.72	0.19
chr1	54994341	54994452	112	56	2	59.78	215.44	0.2
chr1	54999661	54999810	150	75	2	59.78	215.44	0.2
chr1	55003297	55003551	255	180	4	94.68	200.51	0.33
chr1	55006280	55006356	77	38	2	83.12	215.44	0.16
chr1	55007506	55007598	93	46	2	81.53	196.58	0.13
chr1	55012036	55012252	217	141	2	43.23	42.66	0.26
chr1	55078086	55078361	276	210	7	163.96	646.31	0.18
chr1	55080104	55080363	260	60	3	72.93	204.44	0.15
chr1	55081144	55081292	149	74	2	42.97	58.58	0.27
chr1	55081719	55081887	169	47	4	94.68	199.33	0.33
chr1	55083721	55083836	116	58	2	48.66	91.21	0.22
chr1	55086738	55086992	255	200	3	74.17	215.44	0.14
chr1	55146374	55146450	77	38	2	83.12	215.44	0.16
chr1	55152904	55153083	180	46	3	78.61	196.58	0.12
chr1	55240394	55240475	82	41	2	83.12	215.44	0.16
chr1	56677394	56677485	92	46	2	74.52	131.05	0.14
chr1	56782035	56782425	391	278	48	498.51	62.03	0
chr1	56986712	56986843	132	66	2	50.33	103.79	0.21
chr1	57997659	57997735	77	38	2	83.12	215.44	0.16
chr1	58013614	58013757	144	72	2	53.34	131.05	0.2
chr1	58016134	58016661	528	219	8	150.78	235.89	0.16
chr1	58017296	58017504	209	133	2	51.58	78.63	0.2
chr1	58019608	58019693	86	43	2	83.12	215.44	0.16
chr1	58398981	58399116	136	68	2	59.78	215.44	0.2
chr1	58401177	58401253	77	38	2	81.53	196.58	0.13
chr1	58406477	58406569	93	46	2	83.12	215.44	0.16
chr1	58416053	58416193	141	70	3	83.12	323.16	0.16
chr1	58480245	58480325	81	40	2	83.12	215.44	0.16
chr1	58497296	58497506	211	135	2	52.26	83.65	0.21
chr1	58500235	58500394	160	84	2	57.93	98.29	0.18
chr1	58504774	58504882	109	54	2	59.78	215.44	0.2
chr1	58721369	58721445	77	38	2	83.12	215.44	0.16
chr1	59162045	59162208	164	88	2	58.79	107.72	0.19
chr1	59485822	59486045	224	148	2	52.64	91.43	0.21
chr1	59685117	59685219	103	51	2	55.7	157.26	0.18
chr1	59691162	59691337	176	122	3	72.93	138.39	0.15
chr1	59691447	59691604	158	82	2	52.15	62.12	0.2
chr1	59692997	59693073	77	38	2	83.12	215.44	0.16
chr1	59694029	59694194	166	90	2	54.56	78.63	0.19
chr1	59704577	59704755	179	103	2	57.66	107.72	0.18
chr1	59705632	59705754	123	61	2	59.6	212.52	0.2
chr1	59708984	59709104	121	60	2	55.7	157.26	0.18
chr1	59709587	59709700	114	57	2	53.34	131.05	0.2
chr1	59711315	59711500	186	58	6	148.64	383.57	0.31
chr1	59719671	59719794	124	62	2	59.78	215.44	0.2
chr1	59815278	59815436	159	64	3	72.93	125.02	0.15
chr1	59875453	59875531	79	39	2	83.12	215.44	0.16
chr1	60087063	60087219	157	81	2	59.36	107.72	0.2
chr1	60187803	60187884	82	41	2	83.12	215.44	0.16
chr1	60235312	60235503	192	116	2	38.06	25.16	0.33
chr1	60373123	60373295	173	97	2	56.92	98.29	0.18
chr1	60479361	60479551	191	115	2	52.15	75.09	0.2
chr1	60488969	60489354	386	252	7	106.42	147.43	0.43
chr1	60489472	60489970	499	277	11	180.64	117.71	0.21
chr1	60490143	60490219	77	38	2	65.72	78.63	0.18
chr1	60493604	60493744	141	70	2	57.36	178.71	0.18
chr1	60524094	60524228	135	67	2	55.7	157.26	0.18
chr1	61314678	61314842	165	89	2	58.72	107.72	0.19
chr1	61888932	61889020	89	44	2	83.12	215.44	0.16
chr1	63062068	63062159	92	46	2	77.67	157.26	0.13
chr1	63118148	63118308	161	85	2	32.61	63.3	0.5
chr1	63151603	63151752	150	75	2	59.78	215.44	0.2
chr1	63177166	63177286	121	60	4	130.14	393.15	0.21
chr1	63177752	63177906	155	79	2	59.53	107.72	0.2
chr1	63178685	63178968	284	230	6	135.82	383.57	0.27
chr1	63179061	63179147	87	43	2	63.33	68.41	0.2
chr1	63179508	63179635	128	64	3	81.53	294.87	0.13
chr1	63219260	63219399	140	70	2	57.96	187.22	0.18
chr1	63227693	63227770	78	39	2	71.86	112.33	0.16
chr1	63254614	63254752	139	69	2	59.78	215.44	0.2
chr1	63303705	63303800	96	48	3	100.61	235.89	0.37
chr1	63304559	63304650	92	46	2	83.12	215.44	0.16
chr1	63306747	63306884	138	69	2	59.78	215.44	0.2
chr1	63311500	63311725	226	166	3	76.26	215.44	0.13
chr1	63555188	63555267	80	40	2	83.12	215.44	0.16
chr1	64568437	64568584	148	74	2	59.78	215.44	0.2
chr1	64702853	64702986	134	67	2	59.78	215.44	0.2
chr1	64734658	64734785	128	64	2	57.65	182.86	0.18
chr1	65031435	65031566	132	66	2	58.59	196.58	0.18
chr1	65161151	65161269	119	59	2	59.78	215.44	0.2
chr1	65246641	65246748	108	54	2	47.74	84.92	0.22
chr1	65275863	65276075	213	55	3	77.28	215.44	0.13
chr1	65552790	65552970	181	105	2	57.52	107.72	0.18
chr1	65848780	65848857	78	39	2	83.12	215.44	0.16
chr1	66700919	66701043	125	62	2	59.78	215.44	0.2
chr1	66719058	66719193	136	68	2	59.78	215.44	0.2
chr1	66719817	66719924	108	54	2	59.78	215.44	0.2
chr1	66724249	66724343	95	47	2	77.67	157.26	0.13
chr1	66724432	66724629	198	122	2	43.23	38.92	0.26
chr1	66732331	66732544	214	138	2	32.03	78.63	0.54
chr1	66734051	66734208	158	82	2	59.28	107.72	0.19
chr1	66750996	66751116	121	60	2	59.78	215.44	0.2
chr1	66869219	66869417	199	123	2	52.15	78.24	0.2
chr1	68898902	68899096	195	119	2	56.55	107.72	0.18
chr1	69482723	69482806	84	42	2	83.12	215.44	0.16
chr1	71026152	71026267	116	58	2	58.59	196.58	0.18
chr1	71066803	71066937	135	67	2	55.7	157.26	0.18
chr1	71508700	71508831	132	66	2	49.63	98.29	0.21
chr1	71576047	71576199	153	77	2	59.69	107.72	0.2
chr1	71577809	71577983	175	99	2	52.15	68.8	0.2
chr1	71585600	71586325	726	492	17	309.2	327.63	0.48
chr1	71586820	71586943	124	62	3	74.52	196.58	0.14
chr1	71590853	71590942	90	45	3	132.52	323.16	0.23
chr1	71592287	71592375	89	44	2	83.12	215.44	0.16
chr1	71595644	71595845	202	75	3	72.76	157.26	0.15
chr1	71597390	71597791	402	111	9	183.3	316.1	0.21
chr1	71598407	71598513	107	53	3	100.61	235.89	0.37
chr1	71599207	71599408	202	147	3	78.2	215.44	0.12
chr1	71599529	71599720	192	148	3	79.08	215.44	0.12
chr1	71600243	71600442	200	132	5	117.22	314.52	0.35
chr1	71601209	71601352	144	72	3	83.12	323.16	0.16
chr1	71602302	71602429	128	64	2	49.93	100.65	0.21
chr1	71602526	71602605	80	40	2	83.12	215.44	0.16
chr1	71603697	71603960	264	220	4	95.48	215.44	0.35
chr1	71605009	71605137	129	64	2	59.78	215.44	0.2
chr1	71605915	71606070	156	49	5	131.84	430.87	0.22
chr1	71606705	71606923	219	53	3	76.8	215.44	0.13
chr1	71607917	71608055	139	69	2	42.09	54.65	0.29
chr1	71609424	71609708	285	115	4	71.07	74.7	0.17
chr1	71612502	71612666	165	102	3	81.7	215.44	0.15
chr1	71615529	71615607	79	39	2	81.53	196.58	0.13
chr1	71625127	71625227	101	50	2	81.53	196.58	0.13
chr1	71627177	71627253	77	38	2	81.1	191.78	0.13
chr1	71628446	71628527	82	41	2	77.67	157.26	0.13
chr1	71629379	71629495	117	58	2	58.59	196.58	0.18
chr1	71632030	71632204	175	58	4	94.68	206.41	0.33
chr1	71637355	71637451	97	48	2	83.12	215.44	0.16
chr1	71638460	71638635	176	100	2	57.88	107.72	0.18
chr1	71641261	71641369	109	54	2	59.78	215.44	0.2
chr1	71641971	71642171	201	132	4	94.68	158.05	0.33
chr1	71643003	71643109	107	53	6	199.21	471.79	0.25
chr1	71647955	71648180	226	150	2	38.06	29.62	0.33
chr1	71652939	71653182	244	56	3	72.93	191.86	0.15
chr1	72068681	72068758	78	39	2	81.53	196.58	0.13
chr1	72160094	72160170	77	38	2	83.12	215.44	0.16
chr1	72160700	72160846	147	73	2	55.7	157.26	0.18
chr1	72186614	72186757	144	72	2	53.34	131.05	0.2
chr1	72226287	72226441	155	81	23	343.62	121.88	0.57
chr1	72237074	72237158	85	42	3	122.34	218.42	0.29
chr1	72244333	72244424	92	46	5	168.51	178.71	0.19
chr1	72255006	72255141	136	68	5	78.63	66.84	0.12
chr1	72261799	72262010	212	136	2	54.28	98.29	0.19
chr1	72315777	72315978	202	151	3	78.2	215.44	0.12
chr1	72343060	72343207	148	74	3	81.53	294.87	0.13
chr1	72346207	72346378	172	49	3	77.36	174.74	0.13
chr1	72349623	72349763	141	70	2	46.75	78.63	0.24
chr1	72824471	72824701	231	74	4	91.57	157.26	0.32
chr1	72852199	72852342	144	72	4	78.59	113.23	0.12
chr1	73720119	73720195	77	38	2	83.12	215.44	0.16
chr1	73879047	73879131	85	42	2	83.12	215.44	0.16
chr1	74236568	74236668	101	50	3	96.67	196.58	0.35
chr1	74283936	74284037	102	51	2	47.01	80.2	0.24
chr1	74289436	74289519	84	42	2	80.28	182.86	0.13
chr1	74299853	74299970	118	59	2	51.35	112.33	0.2
chr1	74437255	74437461	207	131	2	55.78	107.72	0.18
chr1	74530451	74530578	128	64	2	58.59	196.58	0.18
chr1	74585484	74585675	192	116	2	45.1	43.68	0.26
chr1	74697460	74697651	192	116	2	50.32	65.53	0.21
chr1	74701658	74701758	101	50	2	81.53	196.58	0.13
chr1	74979370	74979457	88	44	2	83.12	215.44	0.16
chr1	75216188	75216287	100	50	2	69.56	98.29	0.17
chr1	75309408	75309605	198	122	2	54.54	93.61	0.19
chr1	75771031	75771114	84	42	2	82.88	212.52	0.16
chr1	77221428	77221504	77	38	2	77.67	157.26	0.13
chr1	78664902	78664984	83	41	2	69.56	98.29	0.17
chr1	78666424	78666547	124	62	2	55.7	157.26	0.18
chr1	78667683	78667896	214	138	2	32.03	78.63	0.54
chr1	78669558	78669671	114	57	3	102.42	256.41	0.39
chr1	78670815	78670912	98	49	2	81.53	196.58	0.13
chr1	78705297	78705488	192	135	3	79.08	215.44	0.12
chr1	80194014	80194160	147	73	2	55.7	157.26	0.18
chr1	80226076	80226219	144	72	2	59.78	215.44	0.2
chr1	80267005	80267202	198	122	2	43.23	38.92	0.26
chr1	80336630	80336843	214	138	2	32.61	84.14	0.5
chr1	82372926	82373075	150	75	2	49.63	98.29	0.21
chr1	82561541	82561674	134	67	2	50.52	105.37	0.21
chr1	82881276	82881388	113	56	3	105.44	294.87	0.41
chr1	82893440	82893591	152	76	2	52.15	59.76	0.2
chr1	82894997	82895093	97	48	2	65.2	76.27	0.2
chr1	84136911	84136994	84	42	2	81.53	196.58	0.13
chr1	84724559	84724771	213	137	2	52.15	83.74	0.2
chr1	84726112	84726273	162	113	3	82.01	215.44	0.15
chr1	84728132	84728340	209	145	4	100.53	215.44	0.37
chr1	84736599	84736786	188	112	2	57.02	107.72	0.18
chr1	84738692	84739018	327	143	6	135.07	323.16	0.26
chr1	84739510	84739655	146	73	3	60.32	86.1	0.22
chr1	84742179	84742305	127	63	3	83.12	323.16	0.16
chr1	84743845	84744035	191	138	3	79.17	215.44	0.12
chr1	84744686	84744810	125	62	2	59.78	215.44	0.2
chr1	84745098	84745230	133	66	3	77.67	235.89	0.13
chr1	84750228	84750488	261	192	4	79.75	153.92	0.13
chr1	84751529	84751747	219	154	4	94.68	258.3	0.33
chr1	84754273	84754415	143	71	2	59.78	215.44	0.2
chr1	84756620	84756699	80	40	2	83.12	215.44	0.16
chr1	84757725	84757893	169	68	3	72.93	132.89	0.15
chr1	84760836	84760977	142	71	2	59.78	215.44	0.2
chr1	84768575	84768818	244	110	4	97.19	215.44	0.35
chr1	84776303	84776443	141	70	3	71.64	166.3	0.16
chr1	84777491	84777567	77	38	2	81.53	196.58	0.13
chr1	84782719	84782976	258	73	3	73.97	215.44	0.14
chr1	84789512	84789591	80	40	2	83.12	215.44	0.16
chr1	84791341	84791484	144	72	2	59.78	215.44	0.2
chr1	84793682	84793960	279	205	7	126.3	109.69	0.3
chr1	84794251	84794476	226	41	3	60.72	87.37	0.22
chr1	84804224	84804381	158	82	2	59.28	107.72	0.19
chr1	84814893	84814969	77	38	2	81.53	196.58	0.13
chr1	84836347	84836531	185	143	3	72.93	145.47	0.15
chr1	85848332	85848418	87	43	2	74.52	131.05	0.14
chr1	85864533	85864645	113	56	9	100.14	17.38	0.37
chr1	86097456	86097586	131	65	2	59.78	215.44	0.2
chr1	86138949	86139169	221	145	2	52.15	86.89	0.2
chr1	86347967	86348167	201	125	2	47.75	56.16	0.22
chr1	86350412	86350750	339	239	21	364.73	222.13	0.6
chr1	86350830	86351090	261	57	10	180.39	181.46	0.21
chr1	86351242	86351539	298	197	8	161.55	351.48	0.17
chr1	86352246	86352375	130	65	6	163.58	352.08	0.18
chr1	86352516	86352694	179	71	11	252.26	449.32	0.36
chr1	86353130	86353338	209	154	5	107	221.5	0.43
chr1	86353754	86353909	156	92	9	183.3	245.33	0.21
chr1	86355065	86355206	142	71	13	284.93	464.64	0.43
chr1	86356070	86356820	751	109	52	1028.54	878.82	0
chr1	86356952	86357481	530	395	54	1018.95	393.59	0
chr1	86358106	86358262	157	100	5	111.31	196.58	0.41
chr1	86359197	86359400	204	75	8	145.07	183.47	0.3
chr1	86526789	86526917	129	64	11	241.66	278.94	0.35
chr1	86528047	86528255	209	170	3	73.61	170.94	0.15
chr1	86529505	86529618	114	57	5	83.47	44.82	0.29
chr1	86529718	86529836	119	59	6	131.83	140.36	0.22
chr1	86530564	86530708	145	72	4	93.66	228.03	0.33
chr1	87227950	87228054	105	52	3	107.42	323.16	0.44
chr1	87239936	87240120	185	109	2	57.23	107.72	0.18
chr1	87365184	87365284	101	50	2	83.12	215.44	0.16
chr1	87366766	87366854	89	44	2	63.72	69.98	0.2
chr1	87383985	87384155	171	95	2	58.25	107.72	0.18
chr1	87410739	87410880	142	71	3	67.53	131.05	0.18
chr1	87416290	87416415	126	63	2	59.78	215.44	0.2
chr1	87440734	87440815	82	41	2	81.53	196.58	0.13
chr1	87442079	87442186	108	54	3	107.42	323.16	0.44
chr1	87676354	87676474	121	60	2	59.78	215.44	0.2
chr1	87679211	87679324	114	57	2	59.78	215.44	0.2
chr1	87713222	87713344	123	61	2	59.78	215.44	0.2
chr1	87717974	87718164	191	61	3	72.93	150.19	0.15
chr1	87720001	87720215	215	139	2	51.22	78.63	0.2
chr1	87777073	87777160	88	44	2	69.56	98.29	0.17
chr1	87880405	87880548	144	72	2	59.78	215.44	0.2
chr1	88261542	88261672	131	65	2	41.33	51.5	0.29
chr1	88263195	88263304	110	55	4	99.4	120.05	0.37
chr1	88263732	88263808	77	38	2	60.57	58.25	0.22
chr1	88265846	88266190	345	162	3	47.01	29.78	0.24
chr1	88266566	88266679	114	57	3	74.26	69.38	0.14
chr1	88272605	88272701	97	48	2	64.08	71.48	0.2
chr1	88384523	88384616	94	47	2	81.53	196.58	0.13
chr1	88701651	88701783	133	66	2	51.35	112.33	0.2
chr1	88995353	88995549	197	121	2	32.61	77.45	0.5
chr1	89001822	89001990	169	93	2	58.41	107.72	0.18
chr1	89099951	89100027	77	38	2	83.12	215.44	0.16
chr1	89124120	89124220	101	50	2	83.12	215.44	0.16
chr1	89143596	89143715	120	60	2	58.27	191.78	0.18
chr1	89888887	89889070	184	108	2	57.3	107.72	0.18
chr1	90059394	90059475	82	41	4	142.88	128.95	0.29
chr1	90610133	90610271	139	69	2	42.09	54.65	0.29
chr1	90612930	90613098	169	107	3	81.05	212.52	0.13
chr1	91116517	91116710	194	118	2	38.06	25.42	0.33
chr1	91119959	91120185	227	151	2	54.58	107.72	0.19
chr1	92471030	92471198	169	93	2	54.33	78.63	0.19
chr1	93365037	93365215	179	103	2	56.47	98.29	0.18
chr1	93414831	93414960	130	65	2	53.34	131.05	0.2
chr1	93420112	93420308	197	121	2	34.24	93.61	0.45
chr1	93423808	93423935	128	64	2	55.7	157.26	0.18
chr1	93430227	93430312	86	43	2	77.67	157.26	0.13
chr1	93438233	93438386	154	42	3	81.31	196.58	0.13
chr1	93440678	93440818	141	70	2	51.18	110.87	0.2
chr1	93508010	93508148	139	69	2	59.78	215.44	0.2
chr1	93508647	93508762	116	58	2	59.78	215.44	0.2
chr1	93509345	93509522	178	102	2	57.73	107.72	0.18
chr1	93566064	93566220	157	81	2	52.92	65.53	0.2
chr1	93625567	93625739	173	97	2	58.1	107.72	0.18
chr1	93792709	93792800	92	46	2	83.12	215.44	0.16
chr1	93801688	93801868	181	105	2	52.15	71.16	0.2
chr1	93820083	93820290	208	132	2	52.15	81.78	0.2
chr1	96860889	96861034	146	73	2	59.78	215.44	0.2
chr1	96882234	96882347	114	57	2	59.78	215.44	0.2
chr1	97755175	97755265	91	45	2	83.12	215.44	0.16
chr1	100180083	100180304	222	126	20	245.8	77.58	0.35
chr1	102314728	102314886	159	83	2	59.2	107.72	0.19
chr1	102628164	102628360	197	104	62	744.65	88.52	0
chr1	102702448	102702630	183	107	2	57.37	107.72	0.18
chr1	103495771	103495953	183	107	2	57.37	107.72	0.18
chr1	103844637	103844713	77	38	2	83.12	215.44	0.16
chr1	105519647	105519723	77	38	2	81.53	196.58	0.13
chr1	105664233	105664331	99	49	2	83.12	215.44	0.16
chr1	105724096	105724292	197	121	2	35.45	107.72	0.42
chr1	105969680	105969810	131	65	2	58.59	196.58	0.18
chr1	106021772	106021868	97	48	2	81.53	196.58	0.13
chr1	106228612	106228728	117	58	2	39.88	46	0.3
chr1	106887796	106887872	77	38	2	74.52	131.05	0.14
chr1	107339077	107339153	77	38	2	83.12	215.44	0.16
chr1	110450373	110450459	87	43	2	83.12	215.44	0.16
chr1	111697649	111697725	77	38	2	83.12	215.44	0.16
chr1	113903965	113904323	359	232	21	166.5	27.67	0.19
chr1	114644217	114644319	103	51	2	59.78	215.44	0.2
chr1	118459125	118459260	136	68	5	114.34	267.35	0.34
chr1	118634108	118634327	220	144	2	52.15	86.49	0.2
chr1	118645392	118645483	92	46	2	83.12	215.44	0.16
chr1	118652849	118653028	180	104	2	57.59	107.72	0.17
chr1	118656443	118656562	120	60	2	59.78	215.44	0.2
chr1	118661961	118662089	129	64	2	58.59	196.58	0.18
chr1	118665572	118665737	166	90	2	43.23	32.63	0.26
chr1	118666082	118666242	161	85	2	37.19	107.72	0.38
chr1	118669390	118669549	160	115	3	80.64	196.58	0.13
chr1	118677448	118677733	286	116	3	72.19	107.72	0.16
chr1	118677843	118677933	91	45	2	83.12	215.44	0.16
chr1	118678243	118678377	135	67	2	55.7	157.26	0.18
chr1	118678625	118678762	138	69	3	69.56	147.43	0.17
chr1	118679451	118679681	231	74	4	87.64	196.58	0.3
chr1	118680356	118680545	190	41	3	70.67	131.05	0.17
chr1	118681970	118682228	259	171	5	116.3	294.87	0.35
chr1	118682824	118683262	439	230	4	83.65	103.46	0.29
chr1	118683519	118683748	230	169	4	87.73	196.58	0.3
chr1	118684028	118684157	130	65	4	91.31	204.44	0.32
chr1	118834745	118834910	166	90	2	52.15	65.26	0.2
chr1	118880568	118880774	207	131	2	45.65	49.14	0.25
chr1	118885261	118885395	135	67	2	58.59	196.58	0.18
chr1	118912410	118912500	91	45	2	81.53	196.58	0.13
chr1	118919875	118919994	120	60	2	40.21	47.18	0.29
chr1	118932799	118932993	195	119	2	56.55	107.72	0.18
chr1	118945184	118945260	77	38	2	80.28	182.86	0.13
chr1	118947871	118947990	120	60	2	55.7	157.26	0.18
chr1	118950799	118950991	193	117	2	45.04	43.68	0.26
chr1	118953030	118953138	109	54	2	58.27	191.78	0.18
chr1	118978433	118978518	86	43	2	82.42	206.92	0.15
chr1	118985976	118986100	125	62	2	49.63	98.29	0.21
chr1	118988886	118989023	138	69	3	77.67	235.89	0.13
chr1	118992356	118992530	175	99	2	51.52	65.53	0.2
chr1	118997539	118997826	288	71	3	54.08	75.49	0.19
chr1	119036756	119036838	83	41	2	74.52	131.05	0.14
chr1	119039058	119039392	335	180	3	42.39	21.95	0.28
chr1	119101513	119101670	158	82	2	59.28	107.72	0.19
chr1	119102227	119102427	201	158	3	78.28	215.44	0.12
chr1	119118641	119118768	128	64	2	59.78	215.44	0.2
chr1	119470779	119470946	168	92	2	56.66	93.61	0.18
chr1	119597395	119597525	131	65	2	59.78	215.44	0.2
chr1	119626716	119626900	185	109	2	43.23	36.37	0.26
chr1	119705438	119705569	132	66	2	59.78	215.44	0.2
chr1	120113470	120113562	93	46	2	81.53	196.58	0.13
chr1	120119993	120120072	80	40	2	82.88	212.52	0.16
chr1	120278282	120278366	85	42	2	83.12	215.44	0.16
chr1	121487168	121487366	199	123	2	52.22	78.63	0.21
chr1	121554611	121554834	224	148	2	54.76	107.72	0.19
chr1	122160490	122160586	97	48	2	74.52	131.05	0.14
chr1	122193812	122193917	106	53	15	316.13	89.3	0.5
chr1	122260737	122260932	196	120	2	35.5	107.72	0.42
chr1	122357125	122357351	227	98	64	686.76	81.37	0
chr1	122477333	122477434	102	51	2	58.59	196.58	0.18
chr1	122729824	122729987	164	88	2	58.79	107.72	0.19
chr1	122834943	122835074	132	66	2	59.78	215.44	0.2
chr1	122983722	122983831	110	55	2	59.78	215.44	0.2
chr1	123169536	123169737	202	126	2	56.09	107.72	0.18
chr1	123205136	123205269	134	67	2	59.78	215.44	0.2
chr1	124426308	124426422	115	57	2	53.34	131.05	0.2
chr1	124992999	124993102	104	52	2	55.7	157.26	0.18
chr1	125262784	125262863	80	40	3	132.52	323.16	0.23
chr1	125393464	125393560	97	48	2	83.12	215.44	0.16
chr1	125403421	125403557	137	68	2	59.78	215.44	0.2
chr1	125416980	125417185	206	130	2	34.28	98.29	0.45
chr1	125435357	125435498	142	71	3	81.53	294.87	0.13
chr1	125929331	125929462	132	66	2	55.7	157.26	0.18
chr1	126146044	126146130	87	43	2	83.12	215.44	0.16
chr1	127511743	127511819	77	38	2	81.97	201.62	0.15
chr1	127802280	127802583	304	146	3	69.56	98.29	0.17
chr1	127803593	127803706	114	57	2	51.35	112.33	0.2
chr1	127874098	127874212	115	57	2	48.55	90.43	0.22
chr1	127915665	127915758	94	47	2	83.12	215.44	0.16
chr1	128012931	128013083	153	77	2	58.51	98.29	0.18
chr1	128069075	128069290	216	140	2	52.15	84.92	0.2
chr1	128076087	128076237	151	75	2	59.78	215.44	0.2
chr1	128151746	128151970	225	149	2	38.06	29.49	0.33
chr1	128184456	128184643	188	118	3	55.84	196.58	0.18
chr1	128186873	128187061	189	113	2	56.96	107.72	0.18
chr1	128193617	128193707	91	45	2	64.1	71.55	0.2
chr1	128225486	128225562	77	38	2	83.12	215.44	0.16
chr1	128331742	128331863	122	61	2	59.78	215.44	0.2
chr1	128335795	128336009	215	139	2	55.29	107.72	0.19
chr1	128341321	128341482	162	86	2	58.95	107.72	0.19
chr1	128349351	128349445	95	47	2	81.53	196.58	0.13
chr1	128351817	128351917	101	50	2	83.12	215.44	0.16
chr1	128378824	128378943	120	60	2	49.1	94.36	0.22
chr1	128381043	128381129	87	43	2	83.12	215.44	0.16
chr1	128424806	128424882	77	38	2	61.22	60.49	0.23
chr1	128519988	128520177	190	114	2	55.7	98.29	0.18
chr1	128520873	128520957	85	42	2	83.12	215.44	0.16
chr1	128989500	128989586	87	43	2	77.67	157.26	0.13
chr1	130046978	130047054	77	38	2	83.12	215.44	0.16
chr1	130439393	130439490	98	49	2	83.12	215.44	0.16
chr1	131153238	131153423	186	134	3	79.62	215.44	0.13
chr1	131160474	131160638	165	44	3	70.45	112.33	0.17
chr1	131165136	131165278	143	71	2	58.59	196.58	0.18
chr1	131309329	131309544	216	140	2	55.23	107.72	0.19
chr1	131411846	131411942	97	48	2	81.53	196.58	0.13
chr1	131510890	131511216	327	142	3	69.88	107.72	0.17
chr1	131518156	131518309	154	78	2	59.61	107.72	0.2
chr1	131573761	131574048	288	213	86	1143.39	101.67	0
chr1	131910546	131910796	251	161	12	199.55	197.36	0.26
chr1	131918750	131918900	151	75	2	37.97	39.58	0.33
chr1	131921914	131922021	108	54	5	184.63	538.59	0.22
chr1	131924591	131924686	96	48	3	107.42	323.16	0.44
chr1	131925459	131925633	175	99	2	56.77	98.29	0.18
chr1	131927312	131927417	106	53	2	59.78	215.44	0.2
chr1	131928062	131928261	200	74	4	79.75	78.63	0.13
chr1	131929662	131929793	132	66	3	82.88	318.77	0.16
chr1	131930996	131931329	334	75	8	179.23	620.77	0.21
chr1	131931492	131931727	236	54	3	54.08	61.86	0.19
chr1	131932320	131932844	525	143	8	134.72	103.2	0.26
chr1	131933540	131933656	117	58	2	49.63	98.29	0.21
chr1	131933987	131934467	481	435	8	136.21	147.43	0.27
chr1	131934548	131934717	170	94	2	48.18	49.14	0.22
chr1	131934868	131935123	256	153	5	102.12	168.49	0.39
chr1	132500891	132501056	166	90	2	58.64	107.72	0.19
chr1	132747989	132748076	88	44	2	81.53	196.58	0.13
chr1	132941183	132941283	101	50	2	83.12	215.44	0.16
chr1	132986759	132986963	205	129	2	55.9	107.72	0.17
chr1	132987163	132987418	256	123	3	72.93	100.65	0.15
chr1	132988996	132989092	97	48	2	83.12	215.44	0.16
chr1	132990669	132990839	171	95	2	58.25	107.72	0.18
chr1	132991091	132991253	163	87	2	57.69	98.29	0.18
chr1	132991808	132992120	313	41	4	89.83	196.58	0.31
chr1	132994497	132994666	170	94	2	51.9	65.53	0.21
chr1	132996739	132996881	143	71	2	48.11	87.37	0.21
chr1	133001309	133001476	168	46	4	99.33	245.72	0.37
chr1	133006237	133006719	483	291	6	108.32	131.05	0.48
chr1	133006822	133006984	163	49	3	72.93	128.17	0.15
chr1	133007510	133007645	136	68	2	50.72	106.94	0.21
chr1	133009073	133009164	92	46	2	74.52	131.05	0.14
chr1	133019152	133019319	168	92	2	58.48	107.72	0.18
chr1	133361342	133361560	219	143	2	55.05	107.72	0.19
chr1	133397433	133397512	80	40	2	81.97	201.62	0.15
chr1	133409910	133409986	77	38	2	83.12	215.44	0.16
chr1	133620511	133620587	77	38	2	83.12	215.44	0.16
chr1	133621284	133621376	93	46	2	83.12	215.44	0.16
chr1	133624478	133624598	121	60	2	59.78	215.44	0.2
chr1	133626888	133627120	233	52	3	75.73	215.44	0.13
chr1	133638873	133638968	96	48	2	77.67	157.26	0.13
chr1	133646942	133647026	85	42	2	83.12	215.44	0.16
chr1	133657735	133658269	535	462	7	133.87	262.1	0.26
chr1	133670388	133670547	160	84	2	52.15	62.9	0.2
chr1	134075701	134075797	97	48	2	83.12	215.44	0.16
chr1	134185893	134185971	79	39	2	83.12	215.44	0.16
chr1	134407888	134408146	259	194	3	53.48	65.53	0.2
chr1	134408458	134408645	188	112	2	43.23	36.96	0.26
chr1	134411297	134411475	179	103	2	53.59	78.63	0.2
chr1	134411562	134411678	117	58	5	132.51	230	0.23
chr1	134432194	134432274	81	40	2	83.12	215.44	0.16
chr1	134507192	134507269	78	39	2	74.52	131.05	0.14
chr1	134519649	134519760	112	56	2	58.59	196.58	0.18
chr1	134572074	134572199	126	63	2	58.59	196.58	0.18
chr1	134597625	134597731	107	53	3	105.44	294.87	0.41
chr1	134599068	134599176	109	54	2	59.78	215.44	0.2
chr1	134967794	134967907	114	57	2	58.59	196.58	0.18
chr1	135232044	135232253	210	134	2	55.59	107.72	0.18
chr1	135232626	135232774	149	74	2	59.78	215.44	0.2
chr1	135253607	135253685	79	39	2	81.53	196.58	0.13
chr1	135254220	135254381	162	86	2	58.95	107.72	0.19
chr1	135255048	135255124	77	38	2	83.12	215.44	0.16
chr1	135262813	135262935	123	61	2	59.78	215.44	0.2
chr1	135301758	135301856	99	49	2	80.28	182.86	0.13
chr1	135382510	135382757	248	174	3	61.01	97.5	0.22
chr1	135411581	135411716	136	68	2	59.78	215.44	0.2
chr1	135419984	135420134	151	75	3	81.53	294.87	0.13
chr1	135766353	135766577	225	149	2	40.5	35.74	0.29
chr1	135770250	135770465	216	140	2	51.68	81.91	0.21
chr1	136364869	136365199	331	72	49	571.46	97.6	0
chr1	136420424	136420612	189	113	2	52.15	74.31	0.2
chr1	136624900	136625096	197	121	2	26.69	38.73	0.79
chr1	136626451	136626635	185	109	2	56.71	103.46	0.18
chr1	136627192	136627315	124	62	2	58.92	201.62	0.19
chr1	136628907	136629027	121	60	2	58.59	196.58	0.18
chr1	136940793	136940942	150	75	2	59.78	215.44	0.2
chr1	136945055	136945142	88	44	2	83.12	215.44	0.16
chr1	137104613	137104714	102	51	2	53.34	131.05	0.2
chr1	137719126	137719349	224	148	2	54.76	107.72	0.19
chr1	138538300	138538389	90	45	2	83.12	215.44	0.16
chr1	139046456	139046634	179	103	2	57.66	107.72	0.18
chr1	139266098	139266236	139	69	2	55.7	157.26	0.18
chr1	139476712	139476939	228	38	3	67.53	131.05	0.18
chr1	139477803	139477964	162	86	2	52.15	63.69	0.2
chr1	139481152	139481378	227	151	2	52.15	89.25	0.2
chr1	141943175	141943306	132	66	2	59.78	215.44	0.2
chr1	143093254	143093338	85	42	3	102.17	100.25	0.39
chr1	143093562	143093651	90	45	3	132.52	323.16	0.23
chr1	143608145	143608240	96	48	2	83.12	215.44	0.16
chr1	143659397	143659580	184	108	2	52.15	72.34	0.2
chr1	143671981	143672067	87	43	2	83.12	215.44	0.16
chr1	143745067	143745215	149	74	2	59.78	215.44	0.2
chr1	143806675	143806784	110	55	2	47.98	86.49	0.21
chr1	144976965	144977068	104	52	2	59.78	215.44	0.2
chr1	148810894	148810975	82	41	4	184.63	430.87	0.22
chr1	148925514	148925664	151	75	2	52.07	118.73	0.2
chr1	149788310	149788427	118	59	2	56.78	170.94	0.18
chr1	150361459	150361621	163	87	2	57.69	98.29	0.18
chr1	150403889	150404067	179	103	2	52.15	70.37	0.2
chr1	150407375	150407591	217	170	3	76.96	215.44	0.13
chr1	150409188	150409275	88	44	2	83.12	215.44	0.16
chr1	150412903	150413123	221	145	2	34.42	21.72	0.45
chr1	150414744	150414858	115	57	2	53.34	131.05	0.2
chr1	150419848	150419962	115	57	2	58.59	196.58	0.18
chr1	150421717	150421838	122	61	2	59.78	215.44	0.2
chr1	150423040	150423237	198	128	3	72.93	155.69	0.15
chr1	150423479	150423636	158	82	2	52.15	62.12	0.2
chr1	150424656	150424787	132	66	2	59.78	215.44	0.2
chr1	150425721	150425802	82	41	2	83.12	215.44	0.16
chr1	150428094	150428295	202	68	4	101.27	323.16	0.38
chr1	150430547	150430669	123	61	2	59.78	215.44	0.2
chr1	150431173	150431251	79	39	2	83.12	215.44	0.16
chr1	150432443	150432621	179	103	2	52.15	70.37	0.2
chr1	150433676	150433925	250	53	4	96.66	323.16	0.35
chr1	150439137	150439288	152	76	2	46.75	39.32	0.24
chr1	150440076	150440240	165	89	2	38.06	21.62	0.33
chr1	150442169	150442308	140	70	4	107.42	430.87	0.44
chr1	150443340	150443464	125	62	2	55.7	157.26	0.18
chr1	150449213	150449297	85	42	2	77.67	157.26	0.13
chr1	150872906	150873059	154	78	2	59.61	107.72	0.2
chr1	151351822	151351908	87	43	2	83.12	215.44	0.16
chr1	151361174	151361303	130	65	2	51.35	112.33	0.2
chr1	151413475	151413648	174	98	2	52.15	68.41	0.2
chr1	151440871	151440990	120	60	2	55.7	157.26	0.18
chr1	151691393	151691513	121	60	6	156.32	285.43	0.17
chr1	152838284	152838476	193	117	2	43.23	37.94	0.26
chr1	152839895	152840123	229	182	3	76.03	215.44	0.13
chr1	152846116	152846196	81	40	2	81.53	196.58	0.13
chr1	152848869	152849071	203	127	2	49.61	65.53	0.21
chr1	152859379	152859506	128	64	2	59.78	215.44	0.2
chr1	153077391	153077522	132	66	2	59.78	215.44	0.2
chr1	153094047	153094137	91	45	2	83.12	215.44	0.16
chr1	153118130	153118260	131	65	2	59.78	215.44	0.2
chr1	153219312	153219515	204	128	2	55.97	107.72	0.17
chr1	153219791	153219975	185	131	3	72.93	145.47	0.15
chr1	153220096	153220324	229	59	3	54.08	60.02	0.19
chr1	153221094	153221175	82	41	2	83.12	215.44	0.16
chr1	153221306	153221552	247	175	5	117.22	388.44	0.35
chr1	153223722	153223821	100	50	2	83.12	215.44	0.16
chr1	153227624	153227708	85	42	2	83.12	215.44	0.16
chr1	153229167	153229248	82	41	2	77.67	157.26	0.13
chr1	153230751	153230895	145	72	3	83.12	323.16	0.16
chr1	153242683	153242821	139	69	2	59.78	215.44	0.2
chr1	153249575	153249682	108	54	2	53.34	131.05	0.2
chr1	153262568	153262704	137	68	4	107.42	430.87	0.44
chr1	153301715	153301891	177	101	2	43.23	34.79	0.26
chr1	153332373	153332505	133	66	3	70.63	156.87	0.17
chr1	153406455	153406579	125	62	2	58.59	196.58	0.18
chr1	153454747	153454823	77	38	2	81.1	191.78	0.13
chr1	153456190	153456680	491	174	5	75.78	77.22	0.13
chr1	153459371	153459471	101	50	3	96.67	196.58	0.35
chr1	153468602	153468727	126	63	2	58.59	196.58	0.18
chr1	153470942	153471082	141	70	2	59.78	215.44	0.2
chr1	153471724	153471899	176	58	3	72.93	138.39	0.15
chr1	153472235	153472565	331	64	6	119.48	260.27	0.28
chr1	153477336	153477541	206	130	2	32.61	80.99	0.5
chr1	153482822	153482911	90	45	3	132.52	323.16	0.23
chr1	153484959	153485176	218	142	2	55.11	107.72	0.19
chr1	153928658	153928734	77	38	2	77.67	157.26	0.13
chr1	154979594	154979670	77	38	2	81.53	196.58	0.13
chr1	155558556	155558739	184	108	2	50.87	65.53	0.2
chr1	155954584	155954662	79	39	3	130.8	302.43	0.22
chr1	155972703	155972865	163	87	2	54.8	78.63	0.19
chr1	156044204	156044311	108	54	12	203.02	50.95	0.26
chr1	156044790	156044925	136	68	2	44.41	65.53	0.26
chr1	156366337	156366487	151	75	2	59.78	215.44	0.2
chr1	156648080	156648202	123	61	2	49.42	96.72	0.22
chr1	156803989	156804093	105	52	2	59.78	215.44	0.2
chr1	156809080	156809237	158	82	2	59.28	107.72	0.19
chr1	156840411	156840579	169	93	2	57.22	98.29	0.18
chr1	156884545	156884631	87	43	2	77.67	157.26	0.13
chr1	156887134	156887243	110	55	2	59.78	215.44	0.2
chr1	156894790	156894872	83	41	3	132.52	323.16	0.23
chr1	157284659	157284883	225	149	2	34.42	22.11	0.45
chr1	158197860	158198037	178	102	2	55.91	93.61	0.17
chr1	158356858	158356940	83	41	4	162.07	224.66	0.18
chr1	159333404	159333538	135	67	2	59.78	215.44	0.2
chr1	159338494	159338625	132	66	2	59.78	215.44	0.2
chr1	160203064	160203163	100	50	2	77.67	157.26	0.13
chr1	160203417	160203772	356	42	6	92.01	83.98	0.32
chr1	160205041	160205118	78	39	2	83.12	215.44	0.16
chr1	160206602	160206756	155	60	5	132.01	430.87	0.22
chr1	160208371	160208536	166	115	3	61.01	65.26	0.22
chr1	160930068	160930192	125	62	3	69.56	147.43	0.17
chr1	160938156	160938344	189	113	2	52.15	74.31	0.2
chr1	161035186	161035305	120	60	2	51.35	112.33	0.2
chr1	161035732	161036802	1071	526	26	391.15	142.97	0.67
chr1	161036975	161037089	115	57	3	77.67	235.89	0.13
chr1	161037214	161037735	522	326	11	156.55	102.61	0.17
chr1	161037950	161038517	568	168	14	207.83	186.09	0.27
chr1	161053154	161053290	137	68	2	50.81	107.72	0.21
chr1	161241376	161241887	512	249	8	161.55	301.94	0.17
chr1	161247352	161247456	105	52	3	107.42	323.16	0.44
chr1	162045210	162045286	77	38	2	77.67	157.26	0.13
chr1	162673070	162673252	183	107	2	43.23	35.97	0.26
chr1	162673420	162673581	162	86	2	54.88	78.63	0.19
chr1	162675092	162675207	116	58	2	55.7	157.26	0.18
chr1	162679486	162679630	145	72	4	107.42	430.87	0.44
chr1	162695925	162696094	170	94	2	56.2	91.43	0.18
chr1	162697874	162697971	98	49	2	56.63	46.25	0.18
chr1	162698089	162698185	97	48	3	80.01	90.73	0.13
chr1	162704698	162704894	197	121	2	29.86	56.16	0.64
chr1	162705008	162705273	266	59	3	62.23	112.33	0.21
chr1	162705768	162705961	194	149	4	94.68	228.82	0.33
chr1	162706125	162706681	557	499	10	193.7	256.41	0.24
chr1	162707776	162707915	140	70	3	81.53	294.87	0.13
chr1	162708908	162709060	153	60	5	128.7	374.43	0.21
chr1	162710586	162710828	243	172	6	120.34	196.58	0.28
chr1	162715385	162715535	151	75	2	52.07	118.73	0.2
chr1	162716269	162716388	120	60	3	81.53	294.87	0.13
chr1	162717081	162717270	190	114	2	56.89	107.72	0.18
chr1	162718715	162718932	218	46	3	72.93	171.42	0.15
chr1	162720522	162720650	129	64	3	70.1	152.15	0.17
chr1	162721421	162721549	129	64	5	132.52	538.59	0.23
chr1	162731220	162731299	80	40	2	81.53	196.58	0.13
chr1	163380611	163380687	77	38	2	83.12	215.44	0.16
chr1	163817789	163817921	133	66	2	59.78	215.44	0.2
chr1	163988712	163988789	78	39	2	83.12	215.44	0.16
chr1	164437333	164437604	272	68	3	54.08	71.29	0.19
chr1	164438071	164438422	352	293	5	102.58	157.26	0.39
chr1	164443183	164443364	182	106	2	49.03	56.16	0.22
chr1	164458001	164458207	207	155	4	100.74	323.16	0.38
chr1	165249860	165249939	80	40	2	74.52	131.05	0.14
chr1	165483207	165483291	85	42	2	83.12	215.44	0.16
chr1	165869409	165869513	105	52	2	51.35	112.33	0.2
chr1	165960247	165960404	158	82	2	59.28	107.72	0.19
chr1	166098187	166098313	127	63	2	58.59	196.58	0.18
chr1	166121664	166121743	80	40	3	130.14	294.87	0.21
chr1	166857555	166857632	78	39	2	83.12	215.44	0.16
chr1	167029637	167029758	122	61	2	53.34	131.05	0.2
chr1	167125641	167125718	78	39	2	83.12	215.44	0.16
chr1	167225552	167225637	86	43	2	83.12	215.44	0.16
chr1	167226292	167226377	86	43	2	83.12	215.44	0.16
chr1	167234687	167234894	208	132	2	54.53	98.29	0.19
chr1	167236600	167236710	111	55	3	106.55	310.39	0.43
chr1	167255522	167255615	94	47	2	83.12	215.44	0.16
chr1	167258955	167259085	131	65	2	55.7	157.26	0.18
chr1	167277369	167277512	144	72	2	58.92	201.62	0.19
chr1	167284850	167285056	207	55	3	76.63	201.62	0.13
chr1	167310464	167310661	198	122	2	53.64	87.37	0.2
chr1	167330452	167330629	178	102	2	52.15	69.98	0.2
chr1	167340208	167340594	387	187	57	671.17	114.11	0
chr1	167801368	167801546	179	103	2	52.15	70.37	0.2
chr1	168314978	168315060	83	41	2	83.12	215.44	0.16
chr1	170215007	170215145	139	69	2	59.6	212.52	0.2
chr1	170731012	170731129	118	59	2	58.59	196.58	0.18
chr1	170803291	170803439	149	74	2	59.78	215.44	0.2
chr1	171037014	171037097	84	42	7	194.97	77.06	0.25
chr1	171037983	171038069	87	43	4	138.55	224.66	0.27
chr1	171101825	171101911	87	43	2	71.86	112.33	0.16
chr1	171102377	171102458	82	41	7	260.95	250.19	0.37
chr1	171102762	171102839	78	39	3	94.24	73.72	0.33
chr1	171129595	171129695	101	50	2	78.38	163.81	0.12
chr1	171129785	171129960	176	100	2	54.88	85.47	0.19
chr1	171324171	171324344	174	98	2	51.6	65.53	0.2
chr1	171356754	171356920	167	91	2	58.56	107.72	0.18
chr1	171414365	171414481	117	58	2	58.59	196.58	0.18
chr1	171503033	171503156	124	62	5	113.35	121.88	0.34
chr1	172002028	172002132	105	52	2	53.34	131.05	0.2
chr1	172002680	172003011	332	165	3	68.04	98.29	0.18
chr1	172003559	172003792	234	175	6	140.95	468.04	0.29
chr1	172009781	172009972	192	116	2	54.04	87.37	0.2
chr1	172074226	172074376	151	75	2	58.59	196.58	0.18
chr1	172172605	172172776	172	46	3	61.96	71.48	0.23
chr1	172176167	172176245	79	39	2	77.67	157.26	0.13
chr1	172505794	172505980	187	111	2	34.69	93.61	0.43
chr1	172506634	172506720	87	43	2	71.86	112.33	0.16
chr1	172867630	172867790	161	85	2	32.61	63.3	0.5
chr1	172981168	172981282	115	57	2	53.34	131.05	0.2
chr1	173427843	173427920	78	39	2	83.12	215.44	0.16
chr1	173477830	173477972	143	71	2	59.78	215.44	0.2
chr1	174757965	174758041	77	38	2	83.12	215.44	0.16
chr1	174874703	174874784	82	41	2	83.12	215.44	0.16
chr1	175685815	175686036	222	146	2	54.87	107.72	0.19
chr1	175687474	175687598	125	62	2	59.78	215.44	0.2
chr1	175886642	175886810	169	93	2	54.33	78.63	0.19
chr1	176793986	176794070	85	42	2	83.12	215.44	0.16
chr1	177022529	177022675	147	73	2	59.78	215.44	0.2
chr1	177112303	177112432	130	65	4	96.67	262.1	0.35
chr1	177763549	177763642	94	47	3	100.61	235.89	0.37
chr1	177772014	177772204	191	115	2	56.82	107.72	0.18
chr1	177787083	177787250	168	40	3	81.39	215.44	0.13
chr1	177796241	177796416	176	38	3	80.58	215.44	0.13
chr1	178321359	178321506	148	74	4	105.44	393.15	0.41
chr1	178321604	178321870	267	80	5	105.02	131.05	0.41
chr1	178322418	178322824	407	177	8	173.11	323.16	0.2
chr1	178322952	178323094	143	71	4	107.42	430.87	0.44
chr1	178323724	178324105	382	313	5	108.61	215.44	0.48
chr1	178324788	178324972	185	109	2	57.23	107.72	0.18
chr1	178329110	178329437	328	65	5	75.78	51.58	0.13
chr1	178329908	178329999	92	46	2	78.02	160.47	0.12
chr1	178330159	178330271	113	56	4	109.54	177.71	0.49
chr1	178330623	178330893	271	196	9	200.99	481.41	0.26
chr1	178330998	178331266	269	212	7	148.24	333.18	0.3
chr1	178331364	178331520	157	71	6	137.57	280.82	0.27
chr1	178332093	178332408	316	66	11	204.31	196.58	0.27
chr1	178332989	178333141	153	114	3	63.21	68.37	0.2
chr1	178335867	178335999	133	66	8	183.82	241.94	0.22
chr1	178336077	178336216	140	70	3	38.46	23.59	0.32
chr1	178336950	178337267	318	152	7	63.89	47.95	0.2
chr1	178337402	178337823	422	210	10	95.44	47.18	0.35
chr1	178636900	178637004	105	52	6	174.11	247.69	0.2
chr1	179130615	179130795	181	105	2	57.52	107.72	0.18
chr1	179152749	179152836	88	44	2	77.67	157.26	0.13
chr1	179229742	179229918	177	101	2	57.81	107.72	0.18
chr1	179276564	179276737	174	98	2	52.15	68.41	0.2
chr1	179288791	179288990	200	124	2	52.15	78.63	0.2
chr1	179298280	179298596	317	253	4	91.53	215.44	0.32
chr1	179313365	179313517	153	77	2	52.15	60.15	0.2
chr1	179317128	179317351	224	148	2	54.23	103.46	0.19
chr1	179335875	179335960	86	43	2	69.56	98.29	0.17
chr1	179341651	179341761	111	55	2	59.78	215.44	0.2
chr1	179348794	179348972	179	118	3	74.85	157.26	0.14
chr1	179349098	179349273	176	100	2	51.45	65.53	0.2
chr1	179360081	179360157	77	38	2	81.53	196.58	0.13
chr1	179363112	179363312	201	125	2	54.34	93.61	0.19
chr1	179403136	179403216	81	40	2	83.12	215.44	0.16
chr1	179487190	179487304	115	57	2	59.78	215.44	0.2
chr1	179511533	179511610	78	39	2	83.12	215.44	0.16
chr1	179672268	179672349	82	41	2	80.69	187.22	0.13
chr1	179753326	179753569	244	177	3	74.93	215.44	0.14
chr1	179769323	179769435	113	56	2	59.78	215.44	0.2
chr1	179960032	179960152	121	60	2	59.78	215.44	0.2
chr1	180192466	180192543	78	39	2	71.86	112.33	0.16
chr1	180568955	180569148	194	118	2	52.15	76.27	0.2
chr1	180585916	180586015	100	50	6	238.8	646.31	0.34
chr1	180589071	180589251	181	105	2	55.7	93.61	0.18
chr1	180598258	180598422	165	106	4	105.65	323.16	0.42
chr1	180600589	180600749	161	85	2	36.4	98.29	0.41
chr1	180810102	180810187	86	43	2	83.12	215.44	0.16
chr1	180898672	180898773	102	51	2	53.34	131.05	0.2
chr1	180904415	180904560	146	73	2	51.63	114.8	0.2
chr1	181012752	181012829	78	39	2	71.86	112.33	0.16
chr1	181093670	181093880	211	135	2	54.34	98.29	0.19
chr1	181097156	181097252	97	48	2	83.12	215.44	0.16
chr1	181098180	181098278	99	49	2	81.53	196.58	0.13
chr1	181129507	181129648	142	71	2	49.63	98.29	0.21
chr1	181180460	181180665	206	69	3	72.93	161.98	0.15
chr1	181646656	181646733	78	39	2	83.12	215.44	0.16
chr1	181816797	181816988	192	143	4	82.89	131.05	0.16
chr1	181821429	181821554	126	63	2	59.26	206.92	0.19
chr1	181821848	181821971	124	62	2	59.78	215.44	0.2
chr1	181903486	181903666	181	138	3	80.1	215.44	0.13
chr1	181904317	181904410	94	47	2	83.12	215.44	0.16
chr1	181904568	181904654	87	43	2	83.12	215.44	0.16
chr1	181905327	181905540	214	173	3	71.77	157.26	0.16
chr1	181905698	181905845	148	74	3	77.67	235.89	0.13
chr1	181906399	181906500	102	51	2	59.78	215.44	0.2
chr1	181908191	181908431	241	193	3	75.15	215.44	0.13
chr1	181919474	181919689	216	66	3	49.2	42.46	0.22
chr1	181921725	181921856	132	66	4	91.64	207.59	0.32
chr1	181921968	181922100	133	66	3	69.56	147.43	0.17
chr1	181922232	181922372	141	70	3	74.52	196.58	0.14
chr1	181923616	181923740	125	62	2	40.73	49.14	0.29
chr1	181930710	181930799	90	45	2	83.12	215.44	0.16
chr1	181931644	181932283	640	287	31	708.75	1184.9	0
chr1	181932558	181932716	159	83	2	59.2	107.72	0.19
chr1	181935945	181936135	191	115	2	56.82	107.72	0.18
chr1	181937514	181937666	153	77	2	52.15	60.15	0.2
chr1	181938398	181938614	217	141	2	54.31	100.81	0.19
chr1	181943648	181943802	155	79	2	59.35	106.26	0.2
chr1	181945357	181945440	84	42	2	77.67	157.26	0.13
chr1	181955845	181956022	178	102	2	57.73	107.72	0.18
chr1	181976709	181976847	139	69	2	51	109.3	0.2
chr1	181987198	181987318	121	60	2	57.65	182.86	0.18
chr1	182000449	182000573	125	62	2	49.63	98.29	0.21
chr1	182015664	182015778	115	57	2	56.23	163.81	0.18
chr1	182129640	182129717	78	39	2	74.52	131.05	0.14
chr1	182278479	182278555	77	38	2	83.12	215.44	0.16
chr1	183353738	183353833	96	48	2	83.12	215.44	0.16
chr1	183357009	183357214	206	130	2	35.07	107.72	0.43
chr1	183357451	183357621	171	95	2	58.25	107.72	0.18
chr1	183800973	183801049	77	38	2	83.12	215.44	0.16
chr1	184133589	184133726	138	69	2	49.63	98.29	0.21
chr1	184219306	184219435	130	65	2	48.11	87.37	0.21
chr1	184814165	184814271	107	53	4	130.14	393.15	0.21
chr1	184814465	184814554	90	45	3	132.52	323.16	0.23
chr1	184814666	184814973	308	239	8	183.95	430.87	0.22
chr1	184815084	184815248	165	104	6	155.79	538.59	0.16
chr1	185252050	185252135	86	43	2	63.13	67.62	0.2
chr1	185322763	185323068	306	154	3	61.01	60.15	0.22
chr1	185372917	185373037	121	60	2	58.59	196.58	0.18
chr1	185379555	185379716	162	88	3	82.01	215.44	0.15
chr1	185384953	185385078	126	63	2	59.78	215.44	0.2
chr1	185394319	185394519	201	152	3	78.28	215.44	0.12
chr1	185397054	185397241	188	112	2	57.02	107.72	0.18
chr1	185406988	185407205	218	130	4	92.82	157.26	0.33
chr1	185411200	185411281	82	41	2	83.12	215.44	0.16
chr1	185413172	185413276	105	52	2	59.78	215.44	0.2
chr1	185414435	185414514	80	40	2	74.52	131.05	0.14
chr1	186556644	186556809	166	90	2	52.2	65.53	0.21
chr1	186791447	186791534	88	44	2	83.12	215.44	0.16
chr1	187108988	187109070	83	41	2	77.67	157.26	0.13
chr1	187472430	187472513	84	42	2	77.67	157.26	0.13
chr1	188635972	188636103	132	66	2	59.78	215.44	0.2
chr1	189642062	189642170	109	54	3	107.42	323.16	0.44
chr1	189642538	189642659	122	61	3	83.12	323.16	0.16
chr1	189650594	189650689	96	48	2	65.02	75.49	0.2
chr1	189652386	189652617	232	67	5	117.28	274.29	0.36
chr1	189652964	189653099	136	68	3	80.69	280.82	0.13
chr1	189654079	189654403	325	140	5	88.84	85.18	0.31
chr1	189656800	189656901	102	51	3	86.08	120.31	0.3
chr1	189657626	189657732	107	53	2	47.62	84.14	0.22
chr1	189657819	189657950	132	66	2	50.33	103.79	0.21
chr1	189658033	189658263	231	73	3	72.93	181.64	0.15
chr1	189658518	189658660	143	71	3	82.42	310.39	0.15
chr1	189659564	189660006	443	382	8	147.6	323.16	0.3
chr1	189683791	189683946	156	80	2	59.44	107.72	0.2
chr1	189684948	189685209	262	211	4	94.68	206.01	0.33
chr1	189728382	189728549	168	92	2	58.48	107.72	0.18
chr1	189730714	189730807	94	47	2	83.12	215.44	0.16
chr1	189735914	189736306	393	93	9	136.87	104.84	0.27
chr1	189746187	189746374	188	141	5	127	430.87	0.31
chr1	189746514	189746748	235	115	12	298.52	1077.18	0.45
chr1	189784052	189784191	140	70	2	55.7	157.26	0.18
chr1	189786802	189786953	152	76	2	58.92	100.81	0.19
chr1	189839702	189839854	153	77	2	52.15	60.15	0.2
chr1	189850196	189850409	214	138	2	32.61	84.14	0.5
chr1	189850543	189850881	339	149	3	66.84	93.61	0.18
chr1	189906358	189906524	167	91	2	52.15	65.66	0.2
chr1	189910155	189910293	139	69	2	59.78	215.44	0.2
chr1	190795748	190795911	164	88	2	56.37	89.35	0.18
chr1	191083588	191083747	160	84	2	59.11	107.72	0.19
chr1	191120932	191121161	230	160	20	195.27	39.56	0.25
chr1	191530698	191530835	138	69	2	50.9	108.51	0.2
chr1	191539226	191539400	175	99	2	57.95	107.72	0.18
chr1	191570661	191570791	131	65	2	58.59	196.58	0.18
chr1	191761177	191761297	121	60	2	49.21	95.14	0.22
chr1	191829155	191829259	105	52	2	53.34	131.05	0.2
chr1	192235989	192236065	77	38	2	77.67	157.26	0.13
chr1	192315729	192315856	128	64	2	49.93	100.65	0.21
chr1	192745576	192745700	125	62	5	134.51	245.72	0.26
chr1	193632668	193632952	285	94	38	496.84	89.64	0
chr1	193875498	193875630	133	66	2	59.78	215.44	0.2
chr1	194277600	194277761	162	86	2	58.43	103.46	0.18
chr1	194407342	194407558	217	141	2	55.17	107.72	0.19
chr1	195044209	195044285	77	38	2	83.12	215.44	0.16
chr1	195079049	195079261	213	137	2	55.41	107.72	0.19
chr1	195220393	195220469	77	38	2	83.12	215.44	0.16
chr1	195223647	195223766	120	60	2	58.59	196.58	0.18
chr1	195235047	195235230	184	108	2	57.3	107.72	0.18
chr1	195240718	195240840	123	61	34	511.94	60.9	0
chr10	3740573	3740649	77	38	2	77.67	157.26	0.13
chr10	3964686	3964827	142	71	2	55.7	157.26	0.18
chr10	4044536	4044682	147	73	2	51.72	115.59	0.21
chr10	4266414	4266714	301	234	12	284.58	646.31	0.43
chr10	4268531	4268637	107	53	2	51.35	112.33	0.2
chr10	4274593	4274769	177	101	2	56.62	98.29	0.18
chr10	4279386	4279526	141	70	2	51.18	110.87	0.2
chr10	4290498	4290713	216	140	2	55.23	107.72	0.19
chr10	4313757	4313844	88	44	2	83.12	215.44	0.16
chr10	4317687	4317827	141	70	2	59.78	215.44	0.2
chr10	4353037	4356409	3373	738	117	1756.46	362.91	0
chr10	4356524	4356678	155	50	5	117.22	243.76	0.35
chr10	4356786	4356987	202	86	11	264.52	561.65	0.39
chr10	4357080	4357965	886	814	22	415.41	314.52	0.72
chr10	4358569	4358780	212	78	8	192.12	457.16	0.24
chr10	4358884	4359480	597	178	14	287.73	403.24	0.44
chr10	4360504	4360621	118	59	2	55.7	157.26	0.18
chr10	4543510	4543653	144	72	2	58.59	196.58	0.18
chr10	5802067	5802285	219	143	2	43.23	43.05	0.26
chr10	6370633	6370709	77	38	2	81.53	196.58	0.13
chr10	7271265	7271412	148	74	2	51.81	116.37	0.21
chr10	7644347	7644445	99	49	2	83.12	215.44	0.16
chr10	7702658	7702839	182	47	3	80	215.44	0.13
chr10	7759545	7759733	189	113	2	52.15	74.31	0.2
chr10	7906681	7906783	103	51	2	55.7	157.26	0.18
chr10	7911154	7911249	96	48	3	107.42	323.16	0.44
chr10	7919835	7919933	99	49	2	65.55	77.84	0.19
chr10	10100984	10101066	83	41	3	130.14	294.87	0.21
chr10	11092268	11092495	228	47	5	81.47	89.64	0.13
chr10	11181515	11181635	121	60	2	59.78	215.44	0.2
chr10	11491980	11492216	237	165	38	317.84	45.97	0.51
chr10	12382314	12382473	160	84	2	57.93	98.29	0.18
chr10	12541414	12541490	77	38	2	83.12	215.44	0.16
chr10	12682388	12682490	103	51	2	55.7	157.26	0.18
chr10	12830282	12830501	220	144	2	54.99	107.72	0.19
chr10	12861600	12861730	131	65	2	59.78	215.44	0.2
chr10	12960736	12960817	82	41	2	59.95	56.16	0.24
chr10	13008580	13008669	90	45	2	77.67	157.26	0.13
chr10	13008773	13008942	170	94	2	51.9	65.53	0.21
chr10	13090742	13090962	221	145	2	52.15	86.89	0.2
chr10	13128424	13128509	86	43	2	74.52	131.05	0.14
chr10	13128597	13128810	214	138	2	29.15	56.16	0.66
chr10	13131155	13131381	227	151	2	43.23	44.62	0.26
chr10	13185436	13185547	112	56	2	48.21	88.07	0.22
chr10	14081570	14081659	90	45	2	74.52	131.05	0.14
chr10	14133226	14133357	132	66	2	59.78	215.44	0.2
chr10	14668141	14668272	132	66	2	59.78	215.44	0.2
chr10	14689390	14689521	132	66	2	45.53	71.48	0.25
chr10	15866074	15866192	119	59	2	59.78	215.44	0.2
chr10	17407620	17407696	77	38	2	83.12	215.44	0.16
chr10	18220515	18220681	167	91	2	58.56	107.72	0.18
chr10	18249122	18249198	77	38	2	77.67	157.26	0.13
chr10	18328770	18328922	153	77	2	52.15	60.15	0.2
chr10	19013531	19013737	207	131	2	55.78	107.72	0.18
chr10	19879763	19879968	206	130	2	34.28	98.29	0.45
chr10	20060028	20060110	83	41	2	83.12	215.44	0.16
chr10	20148987	20149091	105	52	2	55.7	157.26	0.18
chr10	20155621	20155846	226	150	2	54.64	107.72	0.19
chr10	20169421	20169605	185	109	2	56.05	98.29	0.18
chr10	20269365	20269579	215	46	3	68.54	131.05	0.18
chr10	20279969	20280142	174	98	2	58.03	107.72	0.18
chr10	20280495	20280593	99	49	2	83.12	215.44	0.16
chr10	20280744	20280821	78	39	2	82.88	212.52	0.16
chr10	20323599	20323812	214	68	4	72.93	252.41	0.15
chr10	20325606	20325807	202	128	4	101.27	323.16	0.38
chr10	20339911	20340164	254	195	3	72.93	199.72	0.15
chr10	20343819	20343902	84	42	3	131.47	310.39	0.22
chr10	21345164	21345270	107	53	2	55.7	157.26	0.18
chr10	21997948	21998093	146	73	2	58.59	196.58	0.18
chr10	21998184	21998286	103	51	3	105.44	294.87	0.41
chr10	21998676	21998828	153	77	2	59.69	107.72	0.2
chr10	22680020	22680096	77	38	2	83.12	215.44	0.16
chr10	23785541	23785817	277	210	4	72.77	78.63	0.15
chr10	23785946	23786051	106	53	6	192.1	393.15	0.24
chr10	23786757	23786928	172	96	2	56.99	98.29	0.18
chr10	23882860	23883001	142	71	2	55.7	157.26	0.18
chr10	24155295	24155431	137	68	2	50.81	107.72	0.21
chr10	24555812	24556037	226	62	3	76.26	215.44	0.13
chr10	25421655	25421731	77	38	2	83.12	215.44	0.16
chr10	25441699	25441814	116	58	2	58.59	196.58	0.18
chr10	25462087	25462211	125	62	2	53.34	131.05	0.2
chr10	25471484	25471615	132	66	2	51.35	112.33	0.2
chr10	25502034	25502341	308	159	4	90.18	196.58	0.31
chr10	25522291	25522382	92	46	2	64.29	72.34	0.2
chr10	26078731	26078810	80	40	2	74.52	131.05	0.14
chr10	26372663	26372825	163	87	2	54.29	75.61	0.19
chr10	27952382	27952473	92	46	2	52.44	36.17	0.21
chr10	28074904	28075000	97	48	2	83.12	215.44	0.16
chr10	28127009	28127216	208	132	2	55.72	107.72	0.18
chr10	28264858	28264935	78	39	2	83.12	215.44	0.16
chr10	28266560	28266646	87	43	2	77.67	157.26	0.13
chr10	28437965	28438067	103	51	2	59.78	215.44	0.2
chr10	28580463	28580583	121	60	2	59.78	215.44	0.2
chr10	29468374	29468505	132	66	2	58.59	196.58	0.18
chr10	30070018	30070094	77	38	2	83.12	215.44	0.16
chr10	30198502	30198590	89	44	2	81.53	196.58	0.13
chr10	30811107	30811222	116	58	4	57.17	22.8	0.18
chr10	30972902	30973033	132	66	2	41.42	51.9	0.29
chr10	31694182	31694258	77	38	2	83.12	215.44	0.16
chr10	31872764	31872940	177	101	2	57.81	107.72	0.18
chr10	32654248	32654421	174	98	2	58.03	107.72	0.18
chr10	33949133	33949227	95	47	2	83.12	215.44	0.16
chr10	34152169	34152500	332	42	4	90.54	215.44	0.32
chr10	34153034	34153143	110	55	2	58.59	196.58	0.18
chr10	34282573	34282938	366	181	3	49.2	35.97	0.22
chr10	34284054	34284218	165	89	2	58.72	107.72	0.19
chr10	34354066	34354408	343	73	6	133.63	323.16	0.26
chr10	34354561	34354649	89	44	2	83.12	215.44	0.16
chr10	34416832	34417015	184	108	2	57.3	107.72	0.18
chr10	35922922	35922999	78	39	2	83.12	215.44	0.16
chr10	36167069	36167242	174	98	2	53.95	78.63	0.2
chr10	36997980	36998122	143	71	2	58.59	196.58	0.18
chr10	37135199	37135298	100	50	2	62.45	64.98	0.21
chr10	37917953	37918036	84	42	3	101.87	99.07	0.39
chr10	38780881	38780957	77	38	2	83.12	215.44	0.16
chr10	39396249	39396326	78	39	2	81.53	196.58	0.13
chr10	39453301	39453514	214	138	2	34.74	107.72	0.43
chr10	39657974	39658190	217	141	2	55.17	107.72	0.19
chr10	39728855	39728983	129	64	2	56.23	163.81	0.18
chr10	39783240	39783358	119	59	2	59.78	215.44	0.2
chr10	39850493	39850570	78	39	2	69.56	98.29	0.17
chr10	40225285	40225445	161	85	2	37.19	107.72	0.38
chr10	40227576	40227655	80	40	2	83.12	215.44	0.16
chr10	40258457	40258691	235	83	34	456.71	87.99	0
chr10	40831690	40831801	112	56	3	107.42	323.16	0.44
chr10	40832050	40832276	227	171	5	122.1	323.16	0.29
chr10	40832422	40832822	401	213	40	1032.54	1831.21	0
chr10	40930657	40930794	138	69	2	50.9	108.51	0.2
chr10	41232174	41232261	88	44	2	81.53	196.58	0.13
chr10	41245664	41245868	205	129	2	49.48	65.53	0.21
chr10	41529544	41529718	175	99	2	57.95	107.72	0.18
chr10	41529835	41530057	223	39	3	76.49	215.44	0.13
chr10	41530299	41530494	196	120	2	35.5	107.72	0.42
chr10	41530640	41530747	108	54	2	59.78	215.44	0.2
chr10	41794775	41794943	169	93	2	58.41	107.72	0.18
chr10	41797442	41797611	170	94	2	52.15	66.84	0.2
chr10	42182203	42182437	235	44	3	62.07	98.29	0.21
chr10	42274845	42274922	78	39	2	77.67	157.26	0.13
chr10	42502432	42502516	85	42	3	132.52	323.16	0.23
chr10	42525936	42526094	159	117	3	61.01	62.51	0.22
chr10	42535195	42535305	111	55	2	58.59	196.58	0.18
chr10	42856727	42856874	148	74	6	81.25	49.87	0.13
chr10	43846834	43846910	77	38	2	83.12	215.44	0.16
chr10	45013781	45013857	77	38	2	83.12	215.44	0.16
chr10	45115101	45115270	170	38	3	75.74	157.26	0.13
chr10	45158355	45158466	112	56	4	124.34	314.52	0.29
chr10	46022995	46023083	89	44	2	71.86	112.33	0.16
chr10	46513396	46513605	210	134	2	55.59	107.72	0.18
chr10	46584406	46584482	77	38	2	83.12	215.44	0.16
chr10	50843652	50843805	154	78	2	59.61	107.72	0.2
chr10	51095088	51095169	82	41	2	83.12	215.44	0.16
chr10	51521610	51521693	84	42	2	74.52	131.05	0.14
chr10	52312673	52312886	214	138	2	26.69	42.07	0.79
chr10	53537928	53538149	222	146	2	54.87	107.72	0.19
chr10	53597115	53597472	358	163	4	88.91	215.44	0.31
chr10	53610984	53611119	136	68	2	59.78	215.44	0.2
chr10	54429641	54429722	82	41	3	101.24	96.72	0.38
chr10	54500362	54500534	173	97	2	58.1	107.72	0.18
chr10	55124423	55124544	122	61	2	51.35	112.33	0.2
chr10	56196647	56196759	113	56	2	58.59	196.58	0.18
chr10	56497500	56497696	197	121	2	35.45	107.72	0.42
chr10	56661462	56661565	104	52	2	59.78	215.44	0.2
chr10	56932181	56932406	226	150	2	54.64	107.72	0.19
chr10	58422311	58422388	78	39	2	83.12	215.44	0.16
chr10	58457625	58457808	184	108	2	57.3	107.72	0.18
chr10	58475284	58475367	84	42	3	119.61	196.58	0.28
chr10	58477032	58477220	189	113	2	52.15	74.31	0.2
chr10	58477515	58477593	79	39	2	83.12	215.44	0.16
chr10	58478247	58478459	213	137	2	55.41	107.72	0.19
chr10	58479399	58479480	82	41	3	119.61	196.58	0.28
chr10	58479593	58479788	196	136	5	88.84	102.74	0.31
chr10	58480058	58480172	115	57	2	53.34	131.05	0.2
chr10	58480254	58480388	135	67	2	41.71	53.08	0.3
chr10	58480694	58480794	101	50	2	81.53	196.58	0.13
chr10	58483044	58483235	192	51	3	79.08	215.44	0.12
chr10	58492406	58492645	240	48	3	61.01	94.36	0.22
chr10	58492792	58493009	218	142	2	55.11	107.72	0.19
chr10	58493714	58493809	96	48	2	83.12	215.44	0.16
chr10	58493889	58494019	131	65	2	58.59	196.58	0.18
chr10	58494706	58494805	100	50	2	56.63	46.25	0.18
chr10	58759188	58759342	155	79	2	55.45	78.63	0.19
chr10	59763192	59763268	77	38	2	83.12	215.44	0.16
chr10	59894272	59894374	103	51	2	59.26	206.92	0.19
chr10	59895083	59895177	95	47	2	83.12	215.44	0.16
chr10	59898020	59898229	210	134	2	47.18	56.16	0.24
chr10	59949724	59949844	121	60	2	59.78	215.44	0.2
chr10	59988147	59988322	176	100	2	49.46	56.16	0.22
chr10	60185674	60185762	89	44	2	83.12	215.44	0.16
chr10	60206789	60206925	137	68	2	59.78	215.44	0.2
chr10	60294835	60295057	223	147	2	53.63	98.29	0.2
chr10	60302007	60302090	84	42	2	83.12	215.44	0.16
chr10	60302177	60302313	137	68	2	59.78	215.44	0.2
chr10	60345823	60345900	78	39	2	81.97	201.62	0.15
chr10	60772516	60772620	105	52	2	55.44	154.18	0.19
chr10	61114101	61114177	77	38	2	83.12	215.44	0.16
chr10	61178249	61178380	132	66	2	41.42	51.9	0.29
chr10	61224141	61224331	191	115	2	52.75	78.63	0.2
chr10	61319779	61320003	225	149	2	52.15	88.46	0.2
chr10	61424952	61425041	90	45	2	83.12	215.44	0.16
chr10	61428585	61428767	183	56	4	94.68	215.84	0.33
chr10	61691225	61691403	179	103	2	57.66	107.72	0.18
chr10	61921425	61921591	167	91	2	56.74	93.61	0.18
chr10	62269740	62270077	338	39	4	60.22	53.15	0.22
chr10	62299148	62299290	143	71	2	42.45	56.22	0.28
chr10	62580544	62580642	99	49	2	83.12	215.44	0.16
chr10	62583073	62583154	82	41	2	83.12	215.44	0.16
chr10	62584629	62584828	200	139	4	101.48	215.44	0.38
chr10	62585544	62585720	177	40	3	80.48	215.44	0.13
chr10	62590698	62590810	113	56	4	132.52	430.87	0.23
chr10	62593050	62593145	96	48	2	83.12	215.44	0.16
chr10	62593952	62594060	109	54	2	59.78	215.44	0.2
chr10	62598130	62598947	818	149	12	199.55	192.96	0.26
chr10	62744050	62744149	100	50	2	83.12	215.44	0.16
chr10	62753205	62753473	269	146	5	114.68	191.78	0.34
chr10	62756531	62756657	127	63	4	90.8	199.72	0.32
chr10	62785479	62785563	85	42	2	83.12	215.44	0.16
chr10	62804878	62805150	273	209	3	72.93	214.66	0.15
chr10	62806448	62806524	77	38	2	77.67	157.26	0.13
chr10	62810596	62810728	133	66	2	50.43	104.58	0.21
chr10	62811685	62811979	295	239	5	99.28	173.97	0.36
chr10	62812546	62812770	225	41	3	72.93	176.92	0.15
chr10	62822541	62822721	181	105	2	57.52	107.72	0.18
chr10	62838231	62838383	153	68	3	82.77	212.52	0.15
chr10	62838505	62838887	383	314	8	175.47	430.87	0.2
chr10	62839033	62839570	538	73	7	140.89	215.44	0.29
chr10	62840078	62840271	194	118	2	52.15	76.27	0.2
chr10	62840516	62840728	213	137	2	51.34	78.63	0.2
chr10	62859240	62859317	78	39	3	132.52	323.16	0.23
chr10	62878364	62878589	226	50	3	70.83	157.26	0.17
chr10	62879179	62879521	343	118	5	109.03	196.58	0.48
chr10	62879610	62880296	687	383	10	179.81	235.89	0.21
chr10	62886935	62887028	94	47	2	81.53	196.58	0.13
chr10	62890171	62890315	145	72	2	59.78	215.44	0.2
chr10	62893118	62893202	85	42	2	83.12	215.44	0.16
chr10	62897494	62897593	100	50	2	83.12	215.44	0.16
chr10	63255600	63255700	101	50	2	82.42	206.92	0.15
chr10	63289092	63289305	214	49	3	61.01	84.14	0.22
chr10	63294354	63294462	109	54	2	59.78	215.44	0.2
chr10	63300728	63300855	128	64	2	59.78	215.44	0.2
chr10	63320175	63320256	82	41	2	83.12	215.44	0.16
chr10	63323963	63324123	161	85	2	37.19	107.72	0.38
chr10	63326111	63326215	105	52	2	59.78	215.44	0.2
chr10	66220093	66220169	77	38	2	83.12	215.44	0.16
chr10	66839505	66839587	83	41	2	83.12	215.44	0.16
chr10	66862315	66862539	225	149	2	54.7	107.72	0.19
chr10	66912101	66912312	212	136	2	55.47	107.72	0.18
chr10	66913888	66914090	203	127	2	52.15	79.81	0.2
chr10	67041315	67041392	78	39	2	81.53	196.58	0.13
chr10	67096482	67096649	168	92	2	34.42	16.51	0.45
chr10	67113791	67113867	77	38	2	80.69	187.22	0.13
chr10	67117669	67117750	82	41	2	81.53	196.58	0.13
chr10	67154154	67154356	203	127	2	56.03	107.72	0.18
chr10	67220184	67220345	162	86	2	52.15	63.69	0.2
chr10	67224836	67225052	217	141	2	48.75	65.53	0.22
chr10	67226068	67226159	92	46	2	81.97	201.62	0.15
chr10	67235496	67235837	342	189	3	69.11	107.72	0.18
chr10	67249635	67249741	107	53	3	107.42	323.16	0.44
chr10	67255618	67255714	97	48	2	82.88	212.52	0.16
chr10	67255811	67255954	144	72	3	82.88	318.77	0.16
chr10	67545170	67545305	136	68	2	59.78	215.44	0.2
chr10	68093102	68093251	150	75	2	58.59	196.58	0.18
chr10	68093698	68093861	164	88	2	58.27	103.46	0.18
chr10	68097005	68097100	96	48	2	83.12	215.44	0.16
chr10	68097867	68098090	224	66	3	76.41	215.44	0.13
chr10	68110557	68110718	162	86	2	57.77	98.29	0.18
chr10	68128848	68129002	155	47	3	82.78	215.44	0.15
chr10	68470824	68471004	181	105	2	43.23	35.58	0.26
chr10	70096831	70096963	133	66	2	59.78	215.44	0.2
chr10	70097296	70097490	195	119	2	52.15	76.67	0.2
chr10	70115940	70116016	77	38	2	81.1	191.78	0.13
chr10	70189566	70189684	119	59	3	77.67	235.89	0.13
chr10	70190354	70190482	129	64	2	53.34	131.05	0.2
chr10	70191467	70191667	201	125	2	47.75	56.16	0.22
chr10	70543390	70543467	78	39	2	81.53	196.58	0.13
chr10	70815564	70815644	81	40	2	82.88	212.52	0.16
chr10	71262096	71262283	188	112	2	57.02	107.72	0.18
chr10	71330499	71330575	77	38	2	83.12	215.44	0.16
chr10	71336293	71336420	128	64	2	55.7	157.26	0.18
chr10	71664843	71665041	199	123	2	47.88	56.16	0.21
chr10	72660242	72660318	77	38	2	81.1	191.78	0.13
chr10	72887032	72887110	79	39	2	83.12	215.44	0.16
chr10	73203120	73203278	159	119	3	68.79	98.29	0.18
chr10	73204104	73204191	88	44	2	83.12	215.44	0.16
chr10	74314146	74314314	169	93	2	52.15	66.44	0.2
chr10	75245117	75245290	174	98	2	56.84	98.29	0.18
chr10	75667825	75667946	122	61	2	49.31	95.93	0.22
chr10	75709588	75709668	81	40	2	83.12	215.44	0.16
chr10	75859826	75859920	95	47	4	155.5	393.15	0.16
chr10	75935909	75936069	161	99	6	141.48	327.63	0.29
chr10	75936308	75936487	180	104	2	53.51	78.63	0.2
chr10	75937365	75937635	271	66	5	104.63	262.1	0.41
chr10	76039266	76039399	134	67	2	59.78	215.44	0.2
chr10	76039544	76039765	222	146	2	54.87	107.72	0.19
chr10	76299227	76299420	194	118	2	52.15	76.27	0.2
chr10	76351483	76351641	159	83	2	58.67	103.46	0.19
chr10	76392372	76392466	95	47	2	77.67	157.26	0.13
chr10	76392757	76393047	291	129	5	107.51	235.89	0.47
chr10	76399851	76400043	193	117	2	56.68	107.72	0.18
chr10	76404437	76404570	134	67	3	77.67	235.89	0.13
chr10	76412509	76412727	219	143	2	52.15	86.1	0.21
chr10	76470819	76471030	212	136	2	54.28	98.29	0.19
chr10	76555622	76555713	92	46	2	83.12	215.44	0.16
chr10	76776807	76776883	77	38	2	78.02	160.47	0.12
chr10	77061586	77061788	203	127	2	56.03	107.72	0.18
chr10	77062348	77062426	79	39	2	83.12	215.44	0.16
chr10	77071327	77071404	78	39	2	83.12	215.44	0.16
chr10	77080834	77080921	88	44	2	74.52	131.05	0.14
chr10	77085302	77085414	113	56	3	104.9	287.67	0.41
chr10	77096159	77096241	83	41	2	83.12	215.44	0.16
chr10	77158117	77158265	149	74	2	42.97	58.58	0.27
chr10	77163761	77163911	151	75	2	56.5	167.3	0.18
chr10	77589726	77589852	127	63	2	59.78	215.44	0.2
chr10	77616236	77616360	125	62	3	81.53	294.87	0.13
chr10	78232817	78232962	146	73	2	59.26	206.92	0.19
chr10	78271844	78272009	166	90	2	58.64	107.72	0.19
chr10	78314178	78314297	120	60	6	100.77	56.61	0.38
chr10	78400843	78400999	157	118	3	72.93	123.45	0.15
chr10	78405143	78405289	147	73	2	42.8	57.79	0.28
chr10	79543405	79543621	217	41	5	81.47	63.99	0.13
chr10	79544173	79544291	119	59	2	58.27	191.78	0.18
chr10	79687750	79687927	178	102	2	43.5	35.74	0.26
chr10	79710069	79710174	106	53	2	51.35	112.33	0.2
chr10	79711534	79711670	137	68	2	55.7	157.26	0.18
chr10	79758535	79758738	204	58	3	78.03	215.44	0.12
chr10	79858998	79859152	155	79	2	58.02	95.89	0.18
chr10	79859398	79859769	372	315	5	105.05	274.29	0.41
chr10	79859885	79860038	154	74	3	77.45	157.26	0.13
chr10	79860822	79860984	163	87	4	71.07	64.08	0.17
chr10	79862755	79862892	138	69	3	59.35	81.38	0.2
chr10	79862978	79863089	112	56	2	55.7	157.26	0.18
chr10	79863208	79863316	109	54	3	100.61	235.89	0.37
chr10	79863699	79863882	184	119	3	75.81	170.94	0.13
chr10	79965282	79965365	84	42	2	83.12	215.44	0.16
chr10	79977631	79977973	343	170	3	45.44	26.97	0.25
chr10	79978217	79978301	85	42	2	59.95	56.16	0.24
chr10	79978388	79978592	205	129	2	44.26	43.68	0.26
chr10	80035971	80036252	282	216	5	116.47	323.16	0.35
chr10	80038486	80038640	155	43	3	82.78	215.44	0.15
chr10	80142443	80142604	162	54	5	88.84	63.69	0.31
chr10	80143841	80143978	138	69	3	71.86	168.49	0.16
chr10	80265065	80265142	78	39	2	69.56	98.29	0.17
chr10	80278744	80278897	154	40	3	67.31	87.37	0.18
chr10	80279208	80279302	95	47	2	65.72	78.63	0.18
chr10	80279859	80279997	139	69	2	48.11	87.37	0.21
chr10	80292769	80292892	124	62	4	107.42	430.87	0.44
chr10	80293853	80294086	234	189	3	61.01	92	0.22
chr10	80335281	80335484	204	137	4	90.32	196.58	0.31
chr10	80335746	80335902	157	56	4	102.19	262.1	0.39
chr10	80336227	80336389	163	73	4	102.87	187.22	0.39
chr10	80392554	80392670	117	58	2	55.7	157.26	0.18
chr10	80399168	80399347	180	38	3	61.01	70.77	0.22
chr10	80410253	80410463	211	135	2	51.46	78.63	0.2
chr10	80410640	80410758	119	59	2	57.36	178.71	0.18
chr10	80412135	80412552	418	165	8	119.13	82.17	0.28
chr10	80549848	80549990	143	71	2	39.96	46.25	0.3
chr10	80586548	80586764	217	141	2	55.17	107.72	0.19
chr10	80639464	80639660	197	121	2	26.69	38.73	0.79
chr10	80655795	80655993	199	72	3	76.45	191.78	0.13
chr10	80712141	80712266	126	63	3	69.56	147.43	0.17
chr10	80717847	80717943	97	48	2	83.12	215.44	0.16
chr10	80785767	80785935	169	93	2	52.15	66.44	0.2
chr10	80787094	80787276	183	107	2	52.15	71.95	0.2
chr10	80790598	80790743	146	73	2	59.78	215.44	0.2
chr10	80790858	80790951	94	47	3	107.42	323.16	0.44
chr10	80792637	80792743	107	53	2	58.92	201.62	0.19
chr10	80804008	80804229	222	167	3	54.08	58.19	0.19
chr10	80804601	80804704	104	52	2	49.63	98.29	0.21
chr10	80900427	80900554	128	64	2	59.78	215.44	0.2
chr10	80907492	80907568	77	38	2	81.53	196.58	0.13
chr10	80912104	80912180	77	38	2	82.88	212.52	0.16
chr10	80931841	80932014	174	98	2	56.84	98.29	0.18
chr10	81055516	81055647	132	66	2	59.78	215.44	0.2
chr10	81108758	81108853	96	48	2	81.1	191.78	0.13
chr10	81148864	81149013	150	75	2	55.7	157.26	0.18
chr10	81149906	81150058	153	77	2	55.62	78.63	0.18
chr10	81163950	81164120	171	95	2	58.25	107.72	0.18
chr10	81176633	81176780	148	74	5	115.61	280.82	0.34
chr10	81177549	81177938	390	316	7	106.11	147.43	0.43
chr10	81178119	81178250	132	66	2	50.33	103.79	0.21
chr10	81178713	81178901	189	118	10	225.11	393.15	0.3
chr10	81179081	81179231	151	75	3	69.56	147.43	0.17
chr10	81179332	81180058	727	392	16	243.9	250.1	0.35
chr10	81180226	81180498	273	73	5	104.01	193.35	0.4
chr10	81180807	81180897	91	45	2	73.96	126.82	0.15
chr10	81181035	81181180	146	73	4	93.81	229.6	0.33
chr10	81181299	81181406	108	54	2	52.71	124.81	0.2
chr10	81181584	81181691	108	54	2	49.63	98.29	0.21
chr10	81181897	81182486	590	529	14	226.57	154.64	0.31
chr10	81313389	81313466	78	39	2	65.72	78.63	0.18
chr10	81324972	81325194	223	147	2	54.81	107.72	0.19
chr10	81348896	81349002	107	53	2	55.7	157.26	0.18
chr10	81365780	81365856	77	38	2	77.67	157.26	0.13
chr10	81440791	81440990	200	124	2	52.15	78.63	0.2
chr10	81460159	81460240	82	41	2	62.31	64.48	0.21
chr10	81490088	81490252	165	89	2	58.72	107.72	0.19
chr10	81559578	81560102	525	340	10	164.75	131.05	0.19
chr10	81560206	81560383	178	102	2	47.59	49.14	0.22
chr10	81561213	81561328	116	58	2	59.78	215.44	0.2
chr10	81563749	81563879	131	65	2	58.59	196.58	0.18
chr10	81565820	81566095	276	214	7	126.3	144.68	0.3
chr10	81642732	81642857	126	63	2	59.78	215.44	0.2
chr10	82012724	82012837	114	57	2	59.78	215.44	0.2
chr10	82126958	82127052	95	47	2	83.12	215.44	0.16
chr10	82138271	82138348	78	39	2	71.86	112.33	0.16
chr10	82170333	82170409	77	38	2	83.12	215.44	0.16
chr10	82223912	82224003	92	46	2	81.53	196.58	0.13
chr10	82225382	82225583	202	126	2	56.09	107.72	0.18
chr10	82728966	82729058	93	46	2	83.12	215.44	0.16
chr10	82751401	82751523	123	61	2	58.59	196.58	0.18
chr10	82852765	82852841	77	38	2	74.52	131.05	0.14
chr10	82864718	82864833	116	58	2	58.27	191.78	0.18
chr10	82868197	82868289	93	46	2	81.97	201.62	0.15
chr10	82874682	82874788	107	53	2	58.27	191.78	0.18
chr10	82877279	82877371	93	46	2	81.97	201.62	0.15
chr10	82879278	82879362	85	42	2	74.52	131.05	0.14
chr10	82879778	82879873	96	48	4	155.5	393.15	0.16
chr10	82892723	82892818	96	48	2	74.52	131.05	0.14
chr10	82896379	82896502	124	62	2	59.78	215.44	0.2
chr10	82897445	82897576	132	66	4	96.67	262.1	0.35
chr10	82955050	82955492	443	260	62	605.31	90.23	0
chr10	83195264	83195475	212	151	5	123.88	430.87	0.29
chr10	83277312	83277451	140	70	2	59.78	215.44	0.2
chr10	83365709	83365902	194	145	3	72.93	152.54	0.15
chr10	83373343	83373443	101	50	2	74.52	131.05	0.14
chr10	83408747	83408885	139	69	2	59.78	215.44	0.2
chr10	83475551	83475711	161	85	2	37.19	107.72	0.38
chr10	84526916	84526992	77	38	2	77.67	157.26	0.13
chr10	84533545	84533767	223	147	2	34.42	21.92	0.45
chr10	85014478	85014554	77	38	2	83.12	215.44	0.16
chr10	85039550	85039626	77	38	2	83.12	215.44	0.16
chr10	85387549	85387736	188	138	4	100.84	294.87	0.38
chr10	85871951	85872028	78	39	2	83.12	215.44	0.16
chr10	86125908	86125984	77	38	2	74.52	131.05	0.14
chr10	86690869	86691167	299	119	15	363.34	861.75	0.6
chr10	86691621	86691802	182	45	3	54.08	47.7	0.19
chr10	86692150	86692514	365	296	11	223.29	393.15	0.3
chr10	86694014	86694199	186	144	3	72.93	146.25	0.15
chr10	86694385	86694641	257	129	6	139.59	294.87	0.28
chr10	86695827	86695994	168	73	12	316.67	956.32	0.51
chr10	86696709	86696831	123	61	4	107.42	430.87	0.44
chr10	86698312	86698749	438	375	9	179.38	314.52	0.21
chr10	86701767	86701896	130	65	3	77.67	235.89	0.13
chr10	86702909	86703070	162	69	4	105.75	318.77	0.42
chr10	86703547	86703637	91	45	3	132.52	323.16	0.23
chr10	86704293	86704451	159	38	3	61.01	62.51	0.22
chr10	86705306	86705460	155	116	3	67.2	87.37	0.18
chr10	86796142	86796218	77	38	2	83.12	215.44	0.16
chr10	87364029	87364109	81	40	2	83.12	215.44	0.16
chr10	88083291	88083420	130	65	2	59.78	215.44	0.2
chr10	88331886	88332019	134	67	2	59.78	215.44	0.2
chr10	88420746	88420846	101	50	2	77.67	157.26	0.13
chr10	88684020	88684288	269	70	3	73.25	215.44	0.15
chr10	88731459	88731604	146	73	2	42.71	57.4	0.28
chr10	88739859	88740058	200	124	2	43.23	39.32	0.26
chr10	88747382	88747459	78	39	2	83.12	215.44	0.16
chr10	88782694	88782777	84	42	2	83.12	215.44	0.16
chr10	88785963	88786067	105	52	2	58.59	196.58	0.18
chr10	88821753	88821907	155	79	2	59.53	107.72	0.2
chr10	89432095	89432174	80	40	2	83.12	215.44	0.16
chr10	90688794	90689001	208	132	2	55.72	107.72	0.18
chr10	90862701	90862811	111	55	2	59.78	215.44	0.2
chr10	91067631	91067707	77	38	2	77.67	157.26	0.13
chr10	91082353	91082540	188	112	2	55.84	98.29	0.18
chr10	91116783	91117004	222	75	7	144.02	589.73	0.3
chr10	91118190	91118497	308	126	3	54.08	40.36	0.19
chr10	91118776	91118913	138	69	3	77.67	235.89	0.13
chr10	91122028	91122173	146	73	3	83.12	323.16	0.16
chr10	91148694	91148849	156	80	2	59.44	107.72	0.2
chr10	91149423	91149521	99	49	2	81.53	196.58	0.13
chr10	91161280	91161502	223	159	3	76.49	215.44	0.13
chr10	91182083	91182161	79	39	2	49.85	31.06	0.21
chr10	91580115	91580246	132	66	2	59.78	215.44	0.2
chr10	92658066	92658213	148	74	2	58.92	201.62	0.19
chr10	93160785	93160888	104	52	3	86.5	122.66	0.3
chr10	93189651	93189728	78	39	2	81.53	196.58	0.13
chr10	93233646	93233772	127	63	2	59.78	215.44	0.2
chr10	93234308	93234593	286	218	7	162.73	430.87	0.18
chr10	93234945	93235126	182	137	3	64.43	87.37	0.2
chr10	93236022	93236165	144	72	4	93.51	226.46	0.33
chr10	93452963	93453051	89	44	6	212.96	209.94	0.29
chr10	93453499	93453651	153	77	2	52.15	60.15	0.2
chr10	93465995	93466105	111	55	2	39.21	43.64	0.3
chr10	93861084	93861247	164	88	2	58.79	107.72	0.19
chr10	93861390	93861600	211	135	2	55.53	107.72	0.18
chr10	93870185	93870277	93	46	2	83.12	215.44	0.16
chr10	93871604	93871691	88	44	2	74.52	131.05	0.14
chr10	93879536	93879675	140	70	4	107.42	430.87	0.44
chr10	93880063	93880189	127	63	2	58.59	196.58	0.18
chr10	93889565	93889710	146	73	3	81.53	294.87	0.13
chr10	95266479	95266578	100	50	2	83.12	215.44	0.16
chr10	95280386	95280468	83	41	2	80.69	187.22	0.13
chr10	95311928	95312136	209	133	2	47.24	56.16	0.24
chr10	95547169	95547467	299	227	4	92.8	215.44	0.33
chr10	95549284	95549560	277	158	3	71.16	98.29	0.17
chr10	95552483	95552565	83	41	2	74.52	131.05	0.14
chr10	95563831	95563917	87	43	2	77.67	157.26	0.13
chr10	95611630	95611844	215	139	2	51.22	78.63	0.2
chr10	95622594	95622671	78	39	2	83.12	215.44	0.16
chr10	96077514	96077858	345	225	44	845.4	445.67	0
chr10	96617070	96617162	93	46	2	71.86	112.33	0.16
chr10	96975758	96975956	199	123	2	56.29	107.72	0.18
chr10	99024647	99024825	179	103	2	52.15	70.37	0.2
chr10	99533970	99534060	91	45	2	83.12	215.44	0.16
chr10	99897899	99897987	89	44	2	81.53	196.58	0.13
chr10	100016028	100016110	83	41	2	50.69	32.63	0.21
chr10	100585388	100585464	77	38	2	83.12	215.44	0.16
chr10	100982310	100982434	125	62	2	55.7	157.26	0.18
chr10	101922871	101923062	192	116	2	56.75	107.72	0.18
chr10	103854463	103854594	132	66	2	59.78	215.44	0.2
chr10	105238104	105238553	450	147	77	996.85	103.2	0
chr10	105624442	105624520	79	39	2	83.12	215.44	0.16
chr10	105796211	105796299	89	44	2	83.12	215.44	0.16
chr10	105842600	105842679	80	40	2	81.53	196.58	0.13
chr10	105845355	105845434	80	40	2	83.12	215.44	0.16
chr10	108162493	108162611	119	59	2	51.35	112.33	0.2
chr10	108251897	108252081	185	109	2	57.23	107.72	0.18
chr10	108252862	108253030	169	93	2	57.22	98.29	0.18
chr10	108277275	108277577	303	124	3	71.2	107.72	0.17
chr10	108278339	108278474	136	68	2	59.78	215.44	0.2
chr10	108346708	108346785	78	39	2	83.12	215.44	0.16
chr10	108348649	108348780	132	66	2	59.78	215.44	0.2
chr10	108413945	108414036	92	46	2	83.12	215.44	0.16
chr10	109244399	109244578	180	104	2	56.4	98.29	0.18
chr10	110770412	110770622	211	135	2	55.53	107.72	0.18
chr10	110931988	110932085	98	49	2	77.67	157.26	0.13
chr10	111473225	111473358	134	67	6	136.61	316.1	0.27
chr10	111481496	111481648	153	77	2	34.42	15.04	0.45
chr10	111483386	111483553	168	92	2	50.06	56.16	0.21
chr10	111485999	111486260	262	58	3	62.49	112.33	0.21
chr10	111487518	111487713	196	146	3	78.72	215.44	0.12
chr10	111490097	111490206	110	55	2	59.78	215.44	0.2
chr10	111490918	111491179	262	198	4	95.65	215.44	0.35
chr10	111492133	111492212	80	40	3	132.52	323.16	0.23
chr10	111492852	111493014	163	95	6	156.16	538.59	0.16
chr10	111495322	111495405	84	42	2	62.72	66.05	0.2
chr10	111496005	111496519	515	74	11	226.46	491.44	0.3
chr10	111496717	111496864	148	74	4	96.67	262.1	0.35
chr10	111985515	111985658	144	72	3	83.12	323.16	0.16
chr10	113689817	113689893	77	38	2	74.52	131.05	0.14
chr10	114518962	114519168	207	131	2	55.78	107.72	0.18
chr10	115294820	115294951	132	66	2	55.7	157.26	0.18
chr10	115406682	115406969	288	217	3	60.87	112.33	0.22
chr10	115412053	115412170	118	59	2	55.7	157.26	0.18
chr10	115417042	115417140	99	49	2	83.12	215.44	0.16
chr10	115431370	115431550	181	105	2	57.52	107.72	0.18
chr10	115646632	115646713	82	41	2	83.12	215.44	0.16
chr10	116229213	116229291	79	39	2	77.67	157.26	0.13
chr10	116480610	116480694	85	42	3	132.52	323.16	0.23
chr10	116485590	116486048	459	398	5	103.86	215.44	0.4
chr10	116492335	116492499	165	89	2	52.15	64.87	0.2
chr10	116501387	116501753	367	56	14	303.18	707.68	0.46
chr10	116525961	116526179	219	143	2	53.86	98.29	0.2
chr10	116566352	116566434	83	41	2	77.67	157.26	0.13
chr10	117051066	117051342	277	146	4	87.66	157.26	0.3
chr10	117054760	117054986	227	180	3	76.18	215.44	0.13
chr10	117057806	117058025	220	150	4	92.62	235.89	0.33
chr10	117124175	117124343	169	93	2	58.41	107.72	0.18
chr10	117144531	117144697	167	91	2	43.23	32.83	0.26
chr10	117220553	117220653	101	50	2	83.12	215.44	0.16
chr10	117336109	117336187	79	39	2	81.53	196.58	0.13
chr10	117348852	117349098	247	171	3	72.93	194.22	0.15
chr10	117354180	117354359	180	104	2	57.59	107.72	0.17
chr10	117355823	117356181	359	211	4	71.07	94.09	0.17
chr10	117361270	117361357	88	44	2	74.52	131.05	0.14
chr10	117361719	117361803	85	42	2	83.12	215.44	0.16
chr10	117362002	117362093	92	46	2	83.12	215.44	0.16
chr10	117362832	117363184	353	169	3	66.99	98.29	0.18
chr10	117372715	117372863	149	74	2	59.78	215.44	0.2
chr10	117499045	117499127	83	41	2	83.12	215.44	0.16
chr10	117688964	117689059	96	48	2	83.12	215.44	0.16
chr10	117689240	117689554	315	247	6	136.21	430.87	0.27
chr10	117702258	117702389	132	66	3	83.12	323.16	0.16
chr10	119211952	119212054	103	51	3	107.42	323.16	0.44
chr10	119215238	119215435	198	43	3	78.54	215.44	0.12
chr10	119217998	119218112	115	57	2	57.07	174.74	0.18
chr10	119495974	119496160	187	111	2	32.61	73.52	0.5
chr10	119606417	119606631	215	139	2	55.29	107.72	0.19
chr10	119784718	119785420	703	164	18	373.77	430.87	0.62
chr10	119850256	119850335	80	40	3	132.52	323.16	0.23
chr10	119955571	119955717	147	73	2	51.72	115.59	0.21
chr10	120111070	120111260	191	115	2	56.82	107.72	0.18
chr10	120137660	120137791	132	66	2	59.6	212.52	0.2
chr10	120395739	120395913	175	99	2	54.68	83.65	0.19
chr10	120484351	120484572	222	146	2	52.15	87.28	0.2
chr10	120538452	120538565	114	57	2	48.44	89.64	0.22
chr10	120856519	120856595	77	38	2	83.12	215.44	0.16
chr10	120924968	120925195	228	175	3	76.11	215.44	0.13
chr10	120973602	120973938	337	150	3	60.82	65.53	0.22
chr10	120978004	120978111	108	54	2	53.34	131.05	0.2
chr10	121590020	121590128	109	54	2	58.59	196.58	0.18
chr10	121591228	121591304	77	38	2	83.12	215.44	0.16
chr10	121657405	121657481	77	38	2	83.12	215.44	0.16
chr10	121763217	121763305	89	44	3	103.36	104.97	0.4
chr10	122019164	122019384	221	145	2	53.75	98.29	0.2
chr10	123002742	123002929	188	112	2	57.02	107.72	0.18
chr10	123113325	123113423	99	49	2	74.52	131.05	0.14
chr10	123113544	123113770	227	72	4	91.95	235.89	0.32
chr10	123138399	123138514	116	58	2	48.66	91.21	0.22
chr10	123152942	123153131	190	114	2	56.89	107.72	0.18
chr10	123315587	123315672	86	43	2	83.12	215.44	0.16
chr10	123762298	123762490	193	117	2	56.68	107.72	0.18
chr10	125522784	125522860	77	38	2	83.12	215.44	0.16
chr10	125535885	125535962	78	39	2	83.12	215.44	0.16
chr10	126979170	126979335	166	90	2	57.45	98.29	0.18
chr10	127045408	127045484	77	38	2	74.52	131.05	0.14
chr10	127063563	127063733	171	95	2	52.15	67.23	0.2
chr10	127067103	127067292	190	114	2	52.15	74.7	0.2
chr10	127096172	127096260	89	44	2	77	151.21	0.13
chr10	127198044	127198194	151	75	2	58.59	196.58	0.18
chr10	127227987	127228094	108	54	2	53.34	131.05	0.2
chr10	127282098	127282299	202	126	2	47.68	56.16	0.22
chr10	127282863	127283001	139	69	3	78.02	240.71	0.12
chr10	127285976	127286052	77	38	2	74.52	131.05	0.14
chr10	127495663	127495739	77	38	2	81.53	196.58	0.13
chr10	127574259	127574479	221	44	3	68.07	131.05	0.18
chr10	127743128	127743316	189	113	2	52.15	74.31	0.2
chr10	127923547	127923623	77	38	2	83.12	215.44	0.16
chr10	128035652	128035732	81	40	3	101.66	98.29	0.39
chr10	128042525	128042750	226	150	2	52.52	91.43	0.21
chr10	128046203	128046301	99	49	4	154.03	374.43	0.16
chr10	128046765	128046844	80	40	2	81.53	196.58	0.13
chr10	128048237	128048390	154	98	3	69.34	98.29	0.18
chr10	128083306	128083499	194	105	6	148.11	393.15	0.3
chr10	128083914	128084049	136	68	2	55.7	157.26	0.18
chr10	128086050	128086509	460	321	11	237.07	646.31	0.33
chr10	128088315	128088476	162	103	5	99.28	127.38	0.36
chr10	128088956	128089160	205	50	5	124.75	323.16	0.3
chr10	128090094	128090249	156	73	6	155.48	504.04	0.16
chr10	128096902	128096998	97	48	3	107.42	323.16	0.44
chr10	128108876	128109004	129	64	3	83.12	323.16	0.16
chr10	128114370	128114718	349	203	7	108.81	109.77	0.48
chr10	128116564	128116727	164	125	3	80.22	196.58	0.13
chr10	128118597	128118715	119	59	2	57.96	187.22	0.18
chr10	128119278	128119458	181	105	2	54.8	87.37	0.19
chr10	128122298	128122464	167	126	3	72.93	131.31	0.15
chr10	128123487	128123659	173	99	3	51.67	131.05	0.21
chr10	128123949	128124028	80	40	2	77.67	157.26	0.13
chr10	128124977	128125199	223	147	2	51.27	81.91	0.2
chr10	128127312	128127418	107	53	2	45.53	71.48	0.25
chr10	128127552	128127652	101	50	3	85.65	117.95	0.3
chr10	128127871	128127951	81	40	2	74.52	131.05	0.14
chr10	128128059	128128299	241	67	6	141.54	393.15	0.29
chr10	128176482	128176591	110	55	2	39.1	43.25	0.3
chr10	128234364	128234519	156	80	2	59.44	107.72	0.2
chr10	128304266	128304358	93	46	2	81.53	196.58	0.13
chr10	128326580	128326658	79	39	2	78.38	163.81	0.12
chr10	128393395	128393597	203	127	2	52.15	79.81	0.2
chr10	128502819	128503015	197	121	2	35.45	107.72	0.42
chr10	128548220	128548454	235	162	4	91.2	235.89	0.32
chr10	128553657	128553750	94	47	10	439.9	1077.18	0
chr10	128558655	128558994	340	55	11	227.99	401.02	0.31
chr10	128560152	128560275	124	62	2	58.59	196.58	0.18
chr10	128562835	128563053	219	143	2	50.98	78.63	0.2
chr10	128563289	128563365	77	38	2	77.67	157.26	0.13
chr10	128624561	128624672	112	56	3	105.44	294.87	0.41
chr10	128625220	128625379	160	92	4	79.75	94.36	0.13
chr10	128704195	128704327	133	66	2	53.34	131.05	0.2
chr10	128762965	128763144	180	104	2	49.17	56.16	0.22
chr10	128808545	128808738	194	132	4	100.16	294.87	0.37
chr10	128809003	128809191	189	113	2	56.78	106.26	0.18
chr10	128816730	128816856	127	63	3	69.83	149.79	0.17
[truncated: 12,329 more rows]

## Sheet: Merged peaks
Type_PeakIDs	Start	End	chr	RefSeq_assignment	Gene_assignment	Start_Refseq	End_Refseq	Start_location	End_location	NumOfExons	Direction
[truncated: 9,686 more rows]
