# Supplementary material for: STRAP regulates alternative splicing fidelity during lineage commitment of mouse embryonic stem cells
Source: Nat Commun. 2020 Nov 23;11:5941. doi: 10.1038/s41467-020-19698-6 (PMC7684319; doi:10.1038/s41467-020-19698-6)
Supplement: Supplementary file 13 — Supplementary Data 9 [file 41467_2020_19698_MOESM13_ESM.xlsx]

## Sheet: peaks-close-to-cons
Type_PeakIDs	chr	Start	End	Gene_assignment
EB1_MACS_peak_10033	5	111386592	111386919	Pitpnb
EB1_MACS_peak_10059_EY1_MACS_peak_12075	5	115011047	115011747	Sppl3
EB1_MACS_peak_10065_EY1_MACS_peak_12090	5	115248603	115249345	Rnf10
EB1_MACS_peak_10071	5	115435280	115435549	Msi1
EB1_MACS_peak_10091	5	117282668	117282885	Pebp1
EB1_MACS_peak_10122_EY1_MACS_peak_12165_EY2_MACS_peak_8504	5	121451994	121452613	Erp29
EB1_MACS_peak_10127_EY2_MACS_peak_8510	5	121810718	121810981	Atxn2
EB1_MACS_peak_1014_EY2_MACS_peak_788	1	192127968	192128194	Rcor3
EB1_MACS_peak_10151_EY1_MACS_peak_12189	5	122802816	122803302	Anapc5
EB1_MACS_peak_10157_EY1_MACS_peak_12201	5	123344460	123345079	Bcl7a
EB1_MACS_peak_10200_EY1_MACS_peak_12286	5	129554112	129554719	Sfswap
EB1_MACS_peak_10240_EY1_MACS_peak_12385	5	135210699	135211417	Baz1b
EB1_MACS_peak_10283_EY2_MACS_peak_8734	5	137520133	137520715	Gigyf1
EB1_MACS_peak_10287_EY2_MACS_peak_8738	5	137628688	137629369	Lrch4
EB1_MACS_peak_10293_EY2_MACS_peak_8743	5	138125031	138125595	Zscan21
EB1_MACS_peak_10303_EY1_MACS_peak_12477	5	138976663	138977261	Pdgfa
EB1_MACS_peak_10318_EY1_MACS_peak_12489	5	140432818	140433091	Eif3b
EB1_MACS_peak_10323_EY1_MACS_peak_12495	5	140629143	140629962	Ttyh3
EB1_MACS_peak_10337_EY1_MACS_peak_12547	5	143089750	143090630	Rnf216
EB1_MACS_peak_10406_EY1_MACS_peak_12602	5	150792496	150792841	Pds5b
EB1_MACS_peak_10470_EY2_MACS_peak_8909	6	29356416	29356753	Calu
EB1_MACS_peak_10484_EY1_MACS_peak_12698_EY2_MACS_peak_8926	6	30737960	30738673	Mest
EB1_MACS_peak_10526_EY2_MACS_peak_8950	6	35510346	35510944	Mtpn
EB1_MACS_peak_10534_EY1_MACS_peak_12746	6	37957390	37957878	Trim24
EB1_MACS_peak_10539_EY1_MACS_peak_12757_EY2_MACS_peak_8971	6	38551362	38552220	Luc7l2
EB1_MACS_peak_10542	6	38570236	38570916	Luc7l2
EB1_MACS_peak_1056_EY1_MACS_peak_1158_EY2_MACS_peak_838	10	13124772	13125354	Plagl1
EB1_MACS_peak_1059_EY1_MACS_peak_1163_EY2_MACS_peak_841	10	13178819	13179354	Ltv1
EB1_MACS_peak_10667_EY1_MACS_peak_12948_EY2_MACS_peak_9107	6	71856770	71857068	Immt
EB1_MACS_peak_10668_EY2_MACS_peak_9108	6	71863052	71863754	Immt
EB1_MACS_peak_10727_EY1_MACS_peak_13008_EY2_MACS_peak_9147	6	83942723	83943128	Zfp638
EB1_MACS_peak_10754_EY1_MACS_peak_13031	6	86430719	86431235	Tia1
EB1_MACS_peak_10762_EY1_MACS_peak_13048_EY2_MACS_peak_9174	6	87845116	87846222	Cnbp
EB1_MACS_peak_10783_EY1_MACS_peak_13086	6	92091313	92092197	Nr2c2
EB1_MACS_peak_10862	6	115804545	115805062	Cand2
EB1_MACS_peak_10866_EY1_MACS_peak_13232	6	116224316	116225046	Washc2
EB1_MACS_peak_10901	6	119967921	119968841	Wnk1
EB1_MACS_peak_10947_EY1_MACS_peak_13283	6	124705386	124706021	Lpcat3
EB1_MACS_peak_10955_EY2_MACS_peak_9342	6	124810783	124811739	Usp5
EB1_MACS_peak_10956_EY2_MACS_peak_9344	6	124815162	124815825	Usp5
EB1_MACS_peak_10960_EY1_MACS_peak_13296	6	124931294	124931619	Mlf2
EB1_MACS_peak_10965_EY2_MACS_peak_9351	6	125008921	125009438	Zfp384
EB1_MACS_peak_10972_EY1_MACS_peak_13304_EY2_MACS_peak_9357	6	125106293	125106790	Chd4
EB1_MACS_peak_10974_EY1_MACS_peak_13306_EY2_MACS_peak_9359	6	125108990	125109501	Chd4
EB1_MACS_peak_10975_EY1_MACS_peak_13307_EY2_MACS_peak_9360	6	125109734	125110403	Chd4
EB1_MACS_peak_10990_EY1_MACS_peak_13321_EY2_MACS_peak_9373	6	125185668	125186703	Ncapd2
EB1_MACS_peak_10997	6	127962537	127963133	Tspan9
EB1_MACS_peak_11002_EY1_MACS_peak_13338_EY2_MACS_peak_9388	6	128373267	128374711	Foxm1
EB1_MACS_peak_11006_EY1_MACS_peak_13343	6	128434758	128435055	Fkbp4
EB1_MACS_peak_11128	7	3707074	3707308	Rps9
EB1_MACS_peak_11130_EY1_MACS_peak_13454_EY2_MACS_peak_9461	7	4141925	4142276	Leng8
EB1_MACS_peak_11144	7	4752504	4752919	Fam71e2
EB1_MACS_peak_11155_EY2_MACS_peak_9480	7	5069028	5069555	U2af2
EB1_MACS_peak_11189_EY1_MACS_peak_13520	7	15979342	15980114	Bicra
EB1_MACS_peak_11197_EY1_MACS_peak_13534_EY1_MACS_peak_13535	7	16428893	16429850	Zc3h4
EB1_MACS_peak_11203_EY1_MACS_peak_13544	7	16563277	16563994	Arhgap35
EB1_MACS_peak_11218_EY1_MACS_peak_13576	7	19264393	19264913	Vasp
EB1_MACS_peak_11219_EY1_MACS_peak_13579_EY2_MACS_peak_9564	7	19393975	19395501	Ercc2
EB1_MACS_peak_11250_EY1_MACS_peak_13596	7	24570096	24570902	Xrcc1
EB1_MACS_peak_11281_EY1_MACS_peak_13646_EY2_MACS_peak_9609	7	28315822	28316316	Supt5
EB1_MACS_peak_11284_EY1_MACS_peak_13649_EY2_MACS_peak_9614	7	28328729	28330230	Supt5
EB1_MACS_peak_11286_EY1_MACS_peak_13650_EY2_MACS_peak_9615	7	28338369	28338826	Supt5
EB1_MACS_peak_11287_EY1_MACS_peak_13657_EY2_MACS_peak_9619	7	28395346	28396039	Samd4b
EB1_MACS_peak_1131_EY1_MACS_peak_1254	10	39821251	39821737	Rev3l
EB1_MACS_peak_1132_EY2_MACS_peak_899/EB1_MACS_peak_1133_EY2_MACS_peak_899	10	39822048	39823381	Rev3l
EB1_MACS_peak_11332_EY2_MACS_peak_9644	7	30104019	30105380	Zfp260
EB1_MACS_peak_11334_EY1_MACS_peak_13697	7	30162297	30162990	Zfp146
EB1_MACS_peak_11363_EY2_MACS_peak_9664	7	34207347	34207843	Gpi1
EB1_MACS_peak_11449_EY1_MACS_peak_13772_EY2_MACS_peak_9697	7	44863074	44864142	Pnkp
EB1_MACS_peak_11450_EY1_MACS_peak_13773	7	44864379	44864818	Pnkp
EB1_MACS_peak_11453	7	44885681	44886014	Med25
EB1_MACS_peak_11454_EY1_MACS_peak_13784_EY2_MACS_peak_9707	7	44915856	44916654	Ap2a1
EB1_MACS_peak_11457_EY2_MACS_peak_9709	7	44983240	44983741	Prmt1
EB1_MACS_peak_11475_EY2_MACS_peak_9728	7	45380698	45381451	Snrnp70
EB1_MACS_peak_11477_EY1_MACS_peak_13817_EY2_MACS_peak_9729/EB1_MACS_peak_11478_EY1_MACS_peak_13817_EY2_MACS_peak_9729	7	45382482	45383887	Snrnp70
EB1_MACS_peak_11502_EY1_MACS_peak_13838_EY2_MACS_peak_9745	7	46845714	46845964	Ldha
EB1_MACS_peak_11516_EY1_MACS_peak_13870_EY2_MACS_peak_9765	7	59228745	59229323	Ube3a
EB1_MACS_peak_11538_EY1_MACS_peak_13897	7	65314688	65315045	Tjp1
EB1_MACS_peak_11567_EY1_MACS_peak_13955	7	73541224	73541774	Chd2
EB1_MACS_peak_11599_EY1_MACS_peak_13990	7	80090287	80091072	Zfp710
EB1_MACS_peak_11600	7	80091309	80091915	Zfp710
EB1_MACS_peak_11644_EY1_MACS_peak_14032	7	84634205	84634525	Zfand6
EB1_MACS_peak_1167_EY2_MACS_peak_916/EB2_MACS_peak_1199_EY2_MACS_peak_916	10	42534644	42535305	Snx3
EB1_MACS_peak_11676_EY1_MACS_peak_14066_EY2_MACS_peak_9885_EY2_MACS_peak_9886_EY2_MACS_peak_9887/EB2_MACS_peak_11831_EB1_MACS_peak_11677_EY1_MACS_peak_14066_EY2_MACS_peak_9885_EY2_MACS_peak_9886_EY2_MACS_peak_9887/EB2_MACS_peak_11832_EB1_MACS_peak_11677_EY1_MACS_peak_14066_EY2_MACS_peak_9885_EY2_MACS_peak_9886_EY2_MACS_peak_9887	7	97660576	97662647	Rsf1
EB1_MACS_peak_11692_EY1_MACS_peak_14089	7	99858760	99858992	Xrra1
EB1_MACS_peak_11706_EY2_MACS_peak_9922	7	101824158	101824621	Inppl1
EB1_MACS_peak_11710_EY1_MACS_peak_14113_EY2_MACS_peak_9925_EY2_MACS_peak_9926_EY1_MACS_peak_14114_EY2_MACS_peak_9926/EB2_MACS_peak_11877_EY1_MACS_peak_14113_EY2_MACS_peak_9925_EY2_MACS_peak_9926_EY1_MACS_peak_14114_EY2_MACS_peak_9926	7	101999245	102001698	Numa1
EB1_MACS_peak_11758_EY1_MACS_peak_14153_EY2_MACS_peak_9954	7	110122022	110122932	Wee1
EB1_MACS_peak_11824_EY1_MACS_peak_14228_EY2_MACS_peak_10004	7	116417687	116418482	Pik3c2a
EB1_MACS_peak_11826_EY1_MACS_peak_14231_EY2_MACS_peak_10005	7	118109067	118109359	Rps15a
EB1_MACS_peak_11842_EY2_MACS_peak_10008	7	118243270	118243674	Smg1
EB1_MACS_peak_11852_EY1_MACS_peak_14250	7	120940003	120940482	Polr3e
EB1_MACS_peak_11871_EY1_MACS_peak_14267_EY2_MACS_peak_10035	7	123162300	123163162	Tnrc6a
EB1_MACS_peak_11892_EY2_MACS_peak_10053	7	126472491	126473128	Sh2b1
EB1_MACS_peak_11898_EY2_MACS_peak_10057	7	126501288	126501629	Atxn2l
EB1_MACS_peak_11942_EY1_MACS_peak_14349	7	127783877	127784247	Setd1a
EB1_MACS_peak_12004_EY1_MACS_peak_14421_EY2_MACS_peak_10164	7	135707258	135708471	Mki67
EB1_MACS_peak_12005_EY1_MACS_peak_14422_EY2_MACS_peak_10167	7	135715967	135716521	Mki67
EB1_MACS_peak_1211_EY1_MACS_peak_1330	10	61099380	61099792	Sgpl1
EB1_MACS_peak_12134_EY2_MACS_peak_10293	8	18631540	18632357	Mcph1
EB1_MACS_peak_12195_EY1_MACS_peak_14648	8	33806427	33807132	Rbpms
EB1_MACS_peak_12221_EY1_MACS_peak_14674_EY2_MACS_peak_10355	8	41275529	41276208	Pcm1
EB1_MACS_peak_12223_EY1_MACS_peak_14677_EY2_MACS_peak_10362	8	41293393	41293821	Pcm1
EB1_MACS_peak_12247_EY2_MACS_peak_10376	8	45043822	45044444	Fat1
EB1_MACS_peak_12328_EY1_MACS_peak_14792	8	70597486	70597996	Ssbp4
EB1_MACS_peak_12335_EY2_MACS_peak_10446	8	71367179	71368068	Use1
EB1_MACS_peak_1234_EY2_MACS_peak_963	10	62591908	62592272	Ddx21
EB1_MACS_peak_12346	8	71967789	71968113	Zfp961
EB1_MACS_peak_12347_EY1_MACS_peak_14812	8	71968443	71969682	Zfp961
EB1_MACS_peak_12349_EY2_MACS_peak_10456	8	72146712	72147274	Tpm4
EB1_MACS_peak_12380_EY1_MACS_peak_14860_EY2_MACS_peak_10490	8	79689164	79689550	Abce1
EB1_MACS_peak_12393_EY2_MACS_peak_10496	8	80791381	80791762	Gab1
EB1_MACS_peak_12409_EY1_MACS_peak_14887_EY2_MACS_peak_10514	8	83928492	83929544	Adgrl1
EB1_MACS_peak_12412_EY1_MACS_peak_14893	8	83939392	83939821	Adgrl1
EB1_MACS_peak_12445_EY2_MACS_peak_10532	8	84838287	84838774	Calr
EB1_MACS_peak_12507_EY1_MACS_peak_15016	8	95744208	95744799	Cnot1
EB1_MACS_peak_12530_EY1_MACS_peak_15054	8	105215750	105216533	Cbfb
EB1_MACS_peak_12538_EY2_MACS_peak_10618	8	105849222	105849816	Cenpt
EB1_MACS_peak_12544_EY1_MACS_peak_15071	8	106128358	106129260	Nfatc3
EB1_MACS_peak_12651_EY1_MACS_peak_15212_EY2_MACS_peak_10730	8	120657855	120658745	Emc8
EB1_MACS_peak_12660_EY1_MACS_peak_15233_EY2_MACS_peak_10735	8	122386515	122386997	Zc3h18
EB1_MACS_peak_12661_EY1_MACS_peak_15235_EY2_MACS_peak_10737	8	122403089	122403484	Zc3h18
EB1_MACS_peak_12662_EY1_MACS_peak_15237_EY2_MACS_peak_10738	8	122407904	122408429	Zc3h18
EB1_MACS_peak_12706_EY1_MACS_peak_15278	8	124343721	124344538	Galnt2
EB1_MACS_peak_12760_EY2_MACS_peak_10817	9	13810378	13810933	Mtmr2
EB1_MACS_peak_12768_EY2_MACS_peak_10824	9	14593113	14593805	Amotl1
EB1_MACS_peak_12777_EY1_MACS_peak_15365	9	15326134	15326671	Cep295
EB1_MACS_peak_12797_EY2_MACS_peak_10852/EB2_MACS_peak_12922_EY2_MACS_peak_10852	9	20890515	20891245	Ppan
EB1_MACS_peak_12798_EY2_MACS_peak_10853	9	20891605	20892141	Ppan
EB1_MACS_peak_12812_EY1_MACS_peak_15422_EY2_MACS_peak_10877_EY2_MACS_peak_10878	9	21387588	21388730	Ilf3
EB1_MACS_peak_12820_EY1_MACS_peak_15431_EY2_MACS_peak_10888_EY2_MACS_peak_10887/EB1_MACS_peak_12821_EY1_MACS_peak_15431_EY2_MACS_peak_10888	9	21588034	21589411	Carm1
EB1_MACS_peak_12822_EY1_MACS_peak_15432_EY2_MACS_peak_10889	9	21589751	21590568	Carm1
EB1_MACS_peak_12852_EY2_MACS_peak_10920	9	22008219	22008500	Prkcsh
EB1_MACS_peak_1288_EY2_MACS_peak_993	10	69346072	69346359	Cdk1
EB1_MACS_peak_12917	9	37653436	37653927	Tbrg1
EB1_MACS_peak_1293_EY2_MACS_peak_1002	10	72656934	72657474	Zwint
EB1_MACS_peak_13006_EY1_MACS_peak_15664	9	54885545	54886109	Ireb2
EB1_MACS_peak_13042_EY1_MACS_peak_15719_EY2_MACS_peak_11098	9	59485876	59486788	Arih1
EB1_MACS_peak_13056_EY1_MACS_peak_15733_EY2_MACS_peak_11113	9	60869442	60870822	Uaca
EB1_MACS_peak_13058_EY1_MACS_peak_15736_EY2_MACS_peak_11115	9	61372556	61373713	Tle3
EB1_MACS_peak_13066	9	61924453	61925262	Kif23
EB1_MACS_peak_13107_EY1_MACS_peak_15788	9	65704182	65704428	Zfp609
EB1_MACS_peak_13151_EY2_MACS_peak_11208/EB2_MACS_peak_13274_EY2_MACS_peak_11208	9	70572420	70572924	Sltm
EB1_MACS_peak_13194_EY1_MACS_peak_15909	9	75056524	75057223	Arpp19
EB1_MACS_peak_13197_EY2_MACS_peak_11273	9	75454512	75454847	Leo1
EB1_MACS_peak_13224_EY1_MACS_peak_15957	9	82926081	82927125	Phip
EB1_MACS_peak_13225_EY2_MACS_peak_11306	9	82959556	82959934	Phip
EB1_MACS_peak_13230_EY1_MACS_peak_15963	9	85720673	85721449	Ibtk
EB1_MACS_peak_13276_EY1_MACS_peak_16014/EB2_MACS_peak_13406_EB1_MACS_peak_13277_EY1_MACS_peak_16014	9	97091737	97093002	Slc25a36
EB1_MACS_peak_13287_EY1_MACS_peak_16029	9	100737891	100738179	Stag1
EB1_MACS_peak_13298	9	101100461	101100981	Ppp2r3a
EB1_MACS_peak_13351_EY1_MACS_peak_16104	9	107759388	107760045	Rbm5
EB1_MACS_peak_13377_EY1_MACS_peak_16131_EY2_MACS_peak_11425/EB1_MACS_peak_13378_EY1_MACS_peak_16131_EY2_MACS_peak_11425_EY1_MACS_peak_16132_EY2_MACS_peak_11426	9	108572263	108573973	Wdr6
EB1_MACS_peak_13395_EY1_MACS_peak_16144	9	108944682	108944965	Uqcrc1
EB1_MACS_peak_13398_EY1_MACS_peak_16149	9	109875457	109876233	Cdc25a
EB1_MACS_peak_13468_EY2_MACS_peak_11485	9	114597701	114598134	Cnot10
EB1_MACS_peak_13498_EY1_MACS_peak_16267_EY2_MACS_peak_11523_EY1_MACS_peak_16266	9	120950490	120951837	Ctnnb1
EB1_MACS_peak_13512_EY1_MACS_peak_16279_EY2_MACS_peak_11530	9	121750387	121750999	Nktr
EB1_MACS_peak_13537_EY1_MACS_peak_16317_EY2_MACS_peak_11561/EB2_MACS_peak_13625_EY1_MACS_peak_16317_EY2_MACS_peak_11561	X	7867539	7868084	Otud5
EB1_MACS_peak_13668_EY1_MACS_peak_16494/EB1_MACS_peak_13669_EY1_MACS_peak_16494	X	73943093	73944212	Hcfc1
EB1_MACS_peak_13681_EY1_MACS_peak_16507	X	74230593	74231023	Flna
EB1_MACS_peak_1370_EY1_MACS_peak_1511_EY2_MACS_peak_1085/EB2_MACS_peak_1410_EB1_MACS_peak_1371_EY1_MACS_peak_1511_EY2_MACS_peak_1085_EY2_MACS_peak_1086/EB2_MACS_peak_1411_EB1_MACS_peak_1371_EY1_MACS_peak_1511_EY2_MACS_peak_1085_EY2_MACS_peak_1086	10	80409652	80411238	Tcf3
EB1_MACS_peak_13707	X	85204757	85205004	Dmd
EB1_MACS_peak_13720_EY1_MACS_peak_16570	X	95946862	95947198	Las1l
EB1_MACS_peak_13792_EY1_MACS_peak_16653	X	105867647	105868367	Atrx
EB1_MACS_peak_13796_EY1_MACS_peak_16657	X	105890923	105891483	Atrx
EB1_MACS_peak_13831_EY1_MACS_peak_16691_EY2_MACS_peak_11813	X	136733123	136733586	Morf4l2
EB1_MACS_peak_13833_EY1_MACS_peak_16693_EY2_MACS_peak_11816	X	136739755	136740125	Morf4l2
EB1_MACS_peak_13882_EY1_MACS_peak_16728_EY2_MACS_peak_11846	X	151882925	151883372	Huwe1
EB1_MACS_peak_1390_EY1_MACS_peak_1533_EY2_MACS_peak_1110	10	80783036	80784036	Dot1l
EB1_MACS_peak_1497_EY1_MACS_peak_1630_EY2_MACS_peak_1168	10	91153100	91153562	Tmpo
EB1_MACS_peak_1499_EY1_MACS_peak_1632_EY2_MACS_peak_1170	10	91157727	91158993	Tmpo
EB1_MACS_peak_1534_EY1_MACS_peak_1694	10	105841250	105841656	Mettl25
EB1_MACS_peak_1568_EY1_MACS_peak_1742_EY2_MACS_peak_1243	10	115400574	115400930	Zfc3h1
EB1_MACS_peak_1611_EY1_MACS_peak_1841/EB2_MACS_peak_1665_EY1_MACS_peak_1841	10	127066801	127067292	Cdk4
EB1_MACS_peak_1617_EY1_MACS_peak_1851_EY2_MACS_peak_1314	10	127283415	127284411	Mbd6
EB1_MACS_peak_1619_EY2_MACS_peak_1316	10	127295852	127296966	Mars
EB1_MACS_peak_1656_EY1_MACS_peak_1890_EY2_MACS_peak_1345	10	128250268	128250826	Timeless
EB1_MACS_peak_1669_EY1_MACS_peak_1912	10	128492385	128493112	Smarcc2
EB1_MACS_peak_1696_EY2_MACS_peak_1381	11	3516866	3517436	Smtn
EB1_MACS_peak_1704	11	3975488	3976141	Pes1
EB1_MACS_peak_1706_EY1_MACS_peak_1944/EB2_MACS_peak_1737_EY1_MACS_peak_1944	11	3978594	3979160	Pes1
EB1_MACS_peak_1728_EY1_MACS_peak_1962_EY2_MACS_peak_1405/EB2_MACS_peak_1752_EB1_MACS_peak_1729_EY1_MACS_peak_1962_EY2_MACS_peak_1405_EY2_MACS_peak_1406	11	5078545	5080509	Ewsr1
EB1_MACS_peak_173_EY2_MACS_peak_118	1	39983041	39983323	Map4k4
EB1_MACS_peak_1735_EY1_MACS_peak_1983	11	6150120	6150728	Nudcd3
EB1_MACS_peak_175_EY1_MACS_peak_163	1	40001138	40001793	Map4k4
EB1_MACS_peak_176_EY1_MACS_peak_165_EY2_MACS_peak_125	1	40004683	40004944	Map4k4
EB1_MACS_peak_1760	11	11800726	11801615	Fignl1
EB1_MACS_peak_1761_EY1_MACS_peak_2002	11	11801918	11803121	Fignl1
EB1_MACS_peak_1816_EY1_MACS_peak_2075	11	23281116	23281510	Xpo1
EB1_MACS_peak_1824_EY1_MACS_peak_2084	11	23361168	23361760	Usp34
EB1_MACS_peak_1850_EY1_MACS_peak_2110	11	29462998	29463571	Ccdc88a
EB1_MACS_peak_1889_EY1_MACS_peak_2166	11	32642621	32643222	Fbxw11
EB1_MACS_peak_1970	11	50310828	50311051	Canx
EB1_MACS_peak_2104_EY1_MACS_peak_2395	11	62358865	62359111	Ncor1
EB1_MACS_peak_2140	11	69034520	69034966	Ctc1
EB1_MACS_peak_2166	11	69671277	69671565	Senp3
EB1_MACS_peak_2167_EY1_MACS_peak_2502	11	69671806	69672423	Senp3
EB1_MACS_peak_217_EY1_MACS_peak_232	1	55016404	55017021	Sf3b1
EB1_MACS_peak_2185_EY1_MACS_peak_2518	11	69994422	69994850	Phf23
EB1_MACS_peak_2209_EY1_MACS_peak_2549_EY2_MACS_peak_1844	11	70978207	70979047	C1qbp
EB1_MACS_peak_2216_EY1_MACS_peak_2557	11	72442696	72443927	Mybbp1a
EB1_MACS_peak_2222	11	72450127	72450702	Mybbp1a
EB1_MACS_peak_2224	11	72451897	72452234	Mybbp1a
EB1_MACS_peak_223_EY1_MACS_peak_236	1	55084565	55084849	Hspd1
EB1_MACS_peak_224_EY2_MACS_peak_164	1	55087769	55088240	Hspd1
EB1_MACS_peak_2242_EY1_MACS_peak_2579_EY1_MACS_peak_2580	11	74723251	74724266	Pafah1b1
EB1_MACS_peak_2243	11	74816729	74817016	Mettl16
EB1_MACS_peak_2244_EY1_MACS_peak_2581	11	74817058	74817969	Mettl16
EB1_MACS_peak_2253_EY1_MACS_peak_2597	11	75491391	75492234	Prpf8
EB1_MACS_peak_2262_EY1_MACS_peak_2611_EY2_MACS_peak_1878	11	75755455	75755735	Ywhae
EB1_MACS_peak_2285_EY1_MACS_peak_2639_EY2_MACS_peak_1892	11	77559740	77560340	Taok1
EB1_MACS_peak_2301_EY1_MACS_peak_2653	11	78160304	78161096	Fam222b
EB1_MACS_peak_2315_EY1_MACS_peak_2673	11	78288063	78288286	2610507B11Rik
EB1_MACS_peak_2323_EY1_MACS_peak_2679_EY2_MACS_peak_1927	11	79239195	79240060	Wsb1
EB1_MACS_peak_2346_EY1_MACS_peak_2699_EY2_MACS_peak_1942	11	80388813	80389356	Zfp207
EB1_MACS_peak_2361_EY1_MACS_peak_2716_EY2_MACS_peak_1955	11	83402553	83403730	Ap2b1
EB1_MACS_peak_2382_EY1_MACS_peak_2736	11	85234670	85235161	Appbp2
EB1_MACS_peak_240_EY2_MACS_peak_176	1	58419719	58421042	Clk1
EB1_MACS_peak_2424	11	88053142	88053656	Srsf1
EB1_MACS_peak_2425_EY2_MACS_peak_2008	11	88341312	88342013	Msi2
EB1_MACS_peak_2471_EY1_MACS_peak_2847_EY2_MACS_peak_2046	11	94305811	94306399	Luc7l3
EB1_MACS_peak_249_EY2_MACS_peak_183	1	59692220	59692597	Nop58
EB1_MACS_peak_2557_EY2_MACS_peak_2107	11	97778125	97778833	1700001P01Rik
EB1_MACS_peak_2576_EY1_MACS_peak_2971	11	98799875	98800423	Msl1
EB1_MACS_peak_2599	11	99021511	99021910	Top2a
EB1_MACS_peak_2612_EY1_MACS_peak_3017	11	100519674	100520271	Acly
EB1_MACS_peak_2615_EY1_MACS_peak_3018_EY2_MACS_peak_2153	11	100584228	100585284	Dnajc7
EB1_MACS_peak_2616_EY1_MACS_peak_3019	11	100589524	100590168	Dnajc7
EB1_MACS_peak_2657_EY1_MACS_peak_3043_EY2_MACS_peak_2176/EB1_MACS_peak_2658_EY1_MACS_peak_3043_EY2_MACS_peak_2176	11	102310949	102311978	Ubtf
EB1_MACS_peak_2669_EY1_MACS_peak_3058	11	102685896	102686667	Meioc
EB1_MACS_peak_2712_EY1_MACS_peak_3124	11	106252982	106253708	Ddx42
EB1_MACS_peak_2728_EY1_MACS_peak_3140_EY2_MACS_peak_2240	11	107047002	107047467	Bptf
EB1_MACS_peak_2793_EY1_MACS_peak_3231_EY2_MACS_peak_2312/EB2_MACS_peak_2831_EB1_MACS_peak_2794_EY1_MACS_peak_3231_EY2_MACS_peak_2312	11	116078695	116079936	Unc13d
EB1_MACS_peak_2795_EY2_MACS_peak_2313	11	116080033	116080733	Unc13d
EB1_MACS_peak_2797	11	116477860	116478444	Prpsap1
EB1_MACS_peak_2808_EY2_MACS_peak_2341	11	117714043	117714477	Tnrc6c
EB1_MACS_peak_2809_EY2_MACS_peak_2342	11	117721323	117722000	Tnrc6c
EB1_MACS_peak_2811_EY2_MACS_peak_2346	11	117849149	117849835	Birc5
EB1_MACS_peak_2812_EY1_MACS_peak_3266_EY2_MACS_peak_2347	11	117855097	117855674	Birc5
EB1_MACS_peak_2832_EY1_MACS_peak_3296	11	120346757	120347102	Actg1
EB1_MACS_peak_2871_EY1_MACS_peak_3333_EY2_MACS_peak_2416	12	3474392	3474970	Asxl2
EB1_MACS_peak_2879_EY1_MACS_peak_3340_EY2_MACS_peak_2423	12	3896459	3897551	Dnmt3a
EB1_MACS_peak_3050_EY2_MACS_peak_2547	12	64966725	64967182	Togaram1
EB1_MACS_peak_3168_EY2_MACS_peak_2645/EB2_MACS_peak_3209_EB1_MACS_peak_3169_EY2_MACS_peak_2645	12	83638469	83639775	Rbm25
EB1_MACS_peak_3177_EY1_MACS_peak_3657_EY2_MACS_peak_2651	12	83668008	83668578	Rbm25
EB1_MACS_peak_3197_EY1_MACS_peak_3675_EY2_MACS_peak_2666	12	85057130	85057781	Ylpm1
EB1_MACS_peak_3199_EY1_MACS_peak_3678	12	85110690	85111269	Prox2
EB1_MACS_peak_3249_EY1_MACS_peak_3727	12	98763748	98764029	Zc3h14
EB1_MACS_peak_3270_EY1_MACS_peak_3760_EY2_MACS_peak_2716	12	101058338	101059094	Ppp4r3a
EB1_MACS_peak_3290_EY1_MACS_peak_3794	12	106070396	106070670	Vrk1
EB1_MACS_peak_3291_EY1_MACS_peak_3807_EY2_MACS_peak_2741	12	108202016	108202596	Ccnk
EB1_MACS_peak_3292	12	108202638	108203222	Ccnk
EB1_MACS_peak_3295_EY1_MACS_peak_3825_EY2_MACS_peak_2753	12	108685964	108686934	Evl
EB1_MACS_peak_3302_EY1_MACS_peak_3837_EY2_MACS_peak_2766_EY1_MACS_peak_3838_EY2_MACS_peak_2766_EY2_MACS_peak_2767	12	109545895	109548664	Meg3
EB1_MACS_peak_3316_EY2_MACS_peak_2805	12	110646092	110646724	Dync1h1
EB1_MACS_peak_3338_EY1_MACS_peak_3904_EY2_MACS_peak_2824	12	111647380	111647748	Mark3
EB1_MACS_peak_3365_EY1_MACS_peak_3950	13	3561789	3562080	Fam208b
EB1_MACS_peak_3369_EY1_MACS_peak_3954	13	3574478	3575083	Fam208b
EB1_MACS_peak_3382_EY2_MACS_peak_2865	13	9093914	9094758	Larp4b
EB1_MACS_peak_3407	13	14164770	14164981	Arid4b
EB1_MACS_peak_3498_EY2_MACS_peak_2993	13	37930271	37930588	Rreb1
EB1_MACS_peak_3554_EY2_MACS_peak_3034	13	46677194	46677789	Nup153
EB1_MACS_peak_3611	13	55239055	55239402	Nsd1
EB1_MACS_peak_3628_EY1_MACS_peak_4293_EY2_MACS_peak_3105	13	55570086	55570708	Fam193b
EB1_MACS_peak_3638_EY1_MACS_peak_4311	13	56103981	56104964	H2afy
EB1_MACS_peak_3652_EY1_MACS_peak_4326_EY2_MACS_peak_3131_EY2_MACS_peak_3132	13	58396180	58398497	Hnrnpk
EB1_MACS_peak_3659_EY1_MACS_peak_4334	13	59772424	59772969	Tut7
EB1_MACS_peak_367_EY2_MACS_peak_244	1	74461311	74461846	Usp37
EB1_MACS_peak_3778_EY1_MACS_peak_4414_EY2_MACS_peak_3203	13	89702861	89704693	Vcan
EB1_MACS_peak_3797_EY1_MACS_peak_4438	13	94565495	94566033	Ap3b1
EB1_MACS_peak_3827_EY1_MACS_peak_4461	13	98789410	98790033	Fcho2
EB1_MACS_peak_3845_EY1_MACS_peak_4485	13	100665776	100666361	Ccdc125
EB1_MACS_peak_3859_EY1_MACS_peak_4501	13	103833576	103834047	Erbin
EB1_MACS_peak_3872_EY1_MACS_peak_4525	13	107022028	107022268	Kif2a
EB1_MACS_peak_393_EY1_MACS_peak_413	1	82882154	82882795	Agfg1
EB1_MACS_peak_3969_EY2_MACS_peak_3355	14	20501063	20501615	Ppp3cb
EB1_MACS_peak_4030	14	25662910	25663399	Zmiz1
EB1_MACS_peak_4031_EY1_MACS_peak_4683_EY2_MACS_peak_3399	14	25663873	25665417	Zmiz1
EB1_MACS_peak_4051_EY1_MACS_peak_4719_EY2_MACS_peak_3424	14	31012266	31013048	Gnl3
EB1_MACS_peak_4056_EY1_MACS_peak_4722	14	31022288	31022773	Pbrm1
EB1_MACS_peak_4059_EY1_MACS_peak_4727	14	31087366	31087705	Pbrm1
EB1_MACS_peak_407	1	84743131	84743372	Trip12
EB1_MACS_peak_4094_EY2_MACS_peak_3450	14	34333955	34334304	Glud1
EB1_MACS_peak_4144_EY1_MACS_peak_4823_EY2_MACS_peak_3508	14	52084129	52085484	Hnrnpc
EB1_MACS_peak_4156_EY1_MACS_peak_4839_EY2_MACS_peak_3524	14	52237034	52237948	Chd8
EB1_MACS_peak_4166_EY1_MACS_peak_4861	14	54653284	54653726	Acin1
EB1_MACS_peak_4207_EY1_MACS_peak_4912_EY2_MACS_peak_3574	14	56777788	56778413	Pspc1
EB1_MACS_peak_426_EY1_MACS_peak_427_EY2_MACS_peak_281	1	84839219	84839887	Trip12
EB1_MACS_peak_4283	14	75847201	75847402	Tpt1
EB1_MACS_peak_4295_EY1_MACS_peak_5046	14	79467112	79467651	Wbp4
EB1_MACS_peak_4361_EY2_MACS_peak_3757	14	120919840	120920168	Ipo5
EB1_MACS_peak_4364_EY1_MACS_peak_5187	14	120938439	120938862	Ipo5
EB1_MACS_peak_4396_EY2_MACS_peak_3798	15	9108270	9108992	Nadk2
EB1_MACS_peak_4398_EY2_MACS_peak_3801	15	10446840	10447582	Dnajc21
EB1_MACS_peak_4401_EY2_MACS_peak_3803	15	10485735	10486022	Brix1
EB1_MACS_peak_4452	15	31594204	31594533	Cct5
EB1_MACS_peak_454_EY2_MACS_peak_306/EB2_MACS_peak_452_EY2_MACS_peak_306	1	87440255	87440830	Gigyf2
EB1_MACS_peak_4675_EY1_MACS_peak_5576/EB2_MACS_peak_4780_EY1_MACS_peak_5576	15	78891572	78892104	Gga1
EB1_MACS_peak_4698_EY1_MACS_peak_5612_EY2_MACS_peak_4040/EB1_MACS_peak_4699_EY1_MACS_peak_5612_EY2_MACS_peak_4040	15	79534800	79536141	Ddx17
EB1_MACS_peak_4700_EY1_MACS_peak_5613	15	79538559	79539033	Ddx17
EB1_MACS_peak_4701	15	79539312	79539595	Ddx17
EB1_MACS_peak_4731_EY1_MACS_peak_5635_EY2_MACS_peak_4058	15	80880223	80881232	Tnrc6b
EB1_MACS_peak_4820_EY1_MACS_peak_5716_EY2_MACS_peak_4124	15	88706504	88707425	Brd1
EB1_MACS_peak_4849_EY2_MACS_peak_4167	15	96414744	96415250	Scaf11
EB1_MACS_peak_4882_EY1_MACS_peak_5811_EY2_MACS_peak_4199	15	98852723	98854029	Kmt2d
EB1_MACS_peak_4914_EY1_MACS_peak_5857_EY2_MACS_peak_4233	15	102088459	102089088	Eif4b
EB1_MACS_peak_4929_EY1_MACS_peak_5874	15	102485854	102486339	Pcbp2
EB1_MACS_peak_4930_EY1_MACS_peak_5875	15	102488351	102489429	Pcbp2
EB1_MACS_peak_4943_EY2_MACS_peak_4267	15	103240347	103240595	Hnrnpa1
EB1_MACS_peak_4944_EY1_MACS_peak_5901/EB1_MACS_peak_4945_EY1_MACS_peak_5901	15	103240935	103241659	Hnrnpa1
EB1_MACS_peak_4950_EY1_MACS_peak_5907_EY2_MACS_peak_4273	15	103314166	103315160	Gpr84
EB1_MACS_peak_5007_EY1_MACS_peak_5985	16	14141495	14142241	Marf1
EB1_MACS_peak_5033_EY2_MACS_peak_4348	16	17018062	17018470	Mapk1
EB1_MACS_peak_5039_EY1_MACS_peak_6010	16	17121253	17121743	2610318N02Rik
EB1_MACS_peak_5040_EY1_MACS_peak_6011_EY2_MACS_peak_4352	16	17152670	17154040	Ube2l3
EB1_MACS_peak_5047_EY2_MACS_peak_4355	16	17483896	17484453	Crkl
EB1_MACS_peak_5057_EY2_MACS_peak_4365	16	18245198	18245506	Trmt2a
EB1_MACS_peak_5096_EY1_MACS_peak_6073_EY2_MACS_peak_4398	16	20688404	20689373	Eif4g1
EB1_MACS_peak_5106_EY1_MACS_peak_6090	16	22255212	22255986	Tra2b
EB1_MACS_peak_5111_EY2_MACS_peak_4410	16	22265595	22266039	Tra2b
EB1_MACS_peak_5132	16	30313352	30313827	Atp13a3
EB1_MACS_peak_5237_EY1_MACS_peak_6236	16	44157751	44157991	Naa50
EB1_MACS_peak_525	1	118653423	118653807	Tfcp2l1
EB1_MACS_peak_5264_EY1_MACS_peak_6278	16	55969471	55969694	Zbtb11
EB1_MACS_peak_5325_EY1_MACS_peak_6367	16	84834849	84835728	Gabpa
EB1_MACS_peak_5357_EY1_MACS_peak_6413	16	91674209	91675624	Son
EB1_MACS_peak_5393_EY1_MACS_peak_6456	16	96046993	96047576	Brwd1
EB1_MACS_peak_5396_EY2_MACS_peak_4644	16	96068252	96068772	Brwd1
EB1_MACS_peak_5421_EY1_MACS_peak_6495_EY2_MACS_peak_4662	17	6137946	6139034	Tulp4
EB1_MACS_peak_5463_EY1_MACS_peak_6548_EY2_MACS_peak_4697	17	12917607	12918821	Tcp1
EB1_MACS_peak_5473_EY2_MACS_peak_4703	17	13849041	13849665	Afdn
EB1_MACS_peak_5497_EY1_MACS_peak_6579/EB2_MACS_peak_5614_EY1_MACS_peak_6579	17	21025755	21026371	Zfp160
EB1_MACS_peak_5498	17	21026451	21027096	Zfp160
EB1_MACS_peak_5558_EY1_MACS_peak_6611_EY2_MACS_peak_4759	17	24701272	24701990	Tbl3
EB1_MACS_peak_5581	17	26252894	26253109	Luc7l
EB1_MACS_peak_5589_EY2_MACS_peak_4791	17	26654931	26656507	Ergic1
EB1_MACS_peak_5594_EY2_MACS_peak_4796	17	27556598	27557070	Hmga1
EB1_MACS_peak_5599_EY1_MACS_peak_6661	17	27751645	27752315	D17Wsu92e
EB1_MACS_peak_5658_EY2_MACS_peak_4837	17	31651595	31652021	U2af1
EB1_MACS_peak_5703_EY1_MACS_peak_6766_EY2_MACS_peak_4881	17	33665466	33665826	Hnrnpm
EB1_MACS_peak_5729_EY1_MACS_peak_6810	17	34913261	34914019	Ehmt2
EB1_MACS_peak_573_EY2_MACS_peak_388	1	127799093	127799440	Ccnt2
EB1_MACS_peak_5738_EY1_MACS_peak_6822_EY2_MACS_peak_4915	17	35138299	35138794	Bag6
EB1_MACS_peak_5740_EY1_MACS_peak_6824_EY2_MACS_peak_4917	17	35141753	35142533	Bag6
EB1_MACS_peak_5744_EY1_MACS_peak_6831	17	35153146	35153846	Prrc2a
EB1_MACS_peak_5758	17	35509275	35509558	Pou5f1
EB1_MACS_peak_5770	17	35853559	35853826	Mdc1
EB1_MACS_peak_5771_EY2_MACS_peak_4938	17	35854397	35854988	Mdc1
EB1_MACS_peak_5778_EY1_MACS_peak_6861_EY2_MACS_peak_4944	17	35926140	35927136	Ppp1r10
EB1_MACS_peak_584_EY1_MACS_peak_586	1	128269757	128270000	Ubxn4
EB1_MACS_peak_5896	17	56098426	56098726	Plin4
EB1_MACS_peak_5897_EY1_MACS_peak_6997	17	56099065	56099423	Plin4
EB1_MACS_peak_5902_EY1_MACS_peak_7001_EY1_MACS_peak_7002	17	56312202	56313313	Uhrf1
EB1_MACS_peak_5912_EY1_MACS_peak_7023_EY2_MACS_peak_5051_EY2_MACS_peak_5052/EB1_MACS_peak_5913_EY1_MACS_peak_7023_EY2_MACS_peak_5051_EY2_MACS_peak_5052	17	56565946	56567787	Safb2
EB1_MACS_peak_5915_EY1_MACS_peak_7028_EY2_MACS_peak_5058	17	56593593	56594266	Safb
EB1_MACS_peak_5922	17	56893057	56893503	1700061G19Rik
EB1_MACS_peak_6004_EY2_MACS_peak_5126/EB2_MACS_peak_6130_EY2_MACS_peak_5126	17	74639652	74640357	Birc6
EB1_MACS_peak_6056_EY1_MACS_peak_7212	17	87133524	87134000	Socs5
EB1_MACS_peak_6058_EY2_MACS_peak_5174	17	87434836	87435338	Calm2
EB1_MACS_peak_621_EY1_MACS_peak_623	1	133003246	133004438	Mdm4
EB1_MACS_peak_6217	18	34909826	34910418	Etf1
EB1_MACS_peak_6225_EY2_MACS_peak_5303	18	34952404	34952922	Hspa9
EB1_MACS_peak_6254_EY1_MACS_peak_7427	18	35610598	35611073	Slc23a1
EB1_MACS_peak_6255_EY1_MACS_peak_7429	18	35616186	35617030	Slc23a1
EB1_MACS_peak_6294_EY1_MACS_peak_7485_EY2_MACS_peak_5371	18	42530523	42530930	Tcerg1
EB1_MACS_peak_6295_EY1_MACS_peak_7486	18	42536042	42536407	Tcerg1
EB1_MACS_peak_6298_EY2_MACS_peak_5378	18	42573144	42573389	Tcerg1
EB1_MACS_peak_6338_EY1_MACS_peak_7538_EY2_MACS_peak_5418	18	56740319	56740975	Lmnb1
EB1_MACS_peak_636_EY2_MACS_peak_439	1	133637357	133637609	Zc3h11a
EB1_MACS_peak_639_EY2_MACS_peak_440	1	133654824	133655290	Zbed6
EB1_MACS_peak_641_EY1_MACS_peak_638	1	133660591	133661204	Zbed6
EB1_MACS_peak_6436_EY1_MACS_peak_7689	18	76287546	76288166	Smad2
EB1_MACS_peak_6485_EY1_MACS_peak_7732_EY2_MACS_peak_5557	18	82986858	82988412	Zfp516
EB1_MACS_peak_6486_EY1_MACS_peak_7733	18	83001140	83001379	Zfp516
EB1_MACS_peak_6487_EY1_MACS_peak_7734	18	83001858	83003015	Zfp516
EB1_MACS_peak_651_EY1_MACS_peak_647_EY2_MACS_peak_453	1	134624585	134625230	Kdm5b
EB1_MACS_peak_6530_EY1_MACS_peak_7764_EY2_MACS_peak_5572	19	4194490	4195470	Tbc1d10c
EB1_MACS_peak_6539_EY1_MACS_peak_7776	19	4784206	4784822	Gm21992
EB1_MACS_peak_6564_EY2_MACS_peak_5604	19	5660824	5661241	Pcnx3
EB1_MACS_peak_6621_EY2_MACS_peak_5666	19	8763543	8764319	Nxf1
EB1_MACS_peak_6632_EY1_MACS_peak_7884_EY2_MACS_peak_5677	19	8908316	8908815	Ganab
EB1_MACS_peak_6634	19	8914412	8915073	Ganab
EB1_MACS_peak_6669_EY1_MACS_peak_7912_EY2_MACS_peak_5691	19	10088745	10089258	Fads2
EB1_MACS_peak_6675_EY2_MACS_peak_5699	19	10623246	10623677	Ddb1
EB1_MACS_peak_6683_EY1_MACS_peak_7936	19	12769820	12770709	Zfp91
EB1_MACS_peak_6788_EY2_MACS_peak_5780	19	37401504	37402203	Kif11
EB1_MACS_peak_683_EY2_MACS_peak_481	1	139473500	139473961	Aspm
EB1_MACS_peak_6860_EY1_MACS_peak_8121	19	46064073	46065057	Pprc1
EB1_MACS_peak_6867_EY1_MACS_peak_8128_EY2_MACS_peak_5825_EY1_MACS_peak_8129_EY2_MACS_peak_5825	19	46330657	46331787	Psd
EB1_MACS_peak_6912_EY2_MACS_peak_5868	19	55298493	55299232	Acsl5
EB1_MACS_peak_6915_EY1_MACS_peak_8201_EY2_MACS_peak_5873	19	55741985	55742937	Tcf7l2
EB1_MACS_peak_6978_EY1_MACS_peak_8292	2	5982884	5983270	Upf2
EB1_MACS_peak_6986	2	10058993	10059276	Atp5c1
EB1_MACS_peak_6987_EY2_MACS_peak_5924	2	10064128	10064470	Atp5c1
EB1_MACS_peak_7000_EY1_MACS_peak_8345_EY2_MACS_peak_5947	2	18162260	18162986	Mllt10
EB1_MACS_peak_7061_EY1_MACS_peak_8401_EY2_MACS_peak_5982	2	26386842	26387440	Pmpca
EB1_MACS_peak_7062_EY1_MACS_peak_8402_EY2_MACS_peak_5983	2	26388966	26389669	Pmpca
EB1_MACS_peak_7064_EY1_MACS_peak_8403	2	26395913	26396481	Inpp5e
EB1_MACS_peak_7065_EY1_MACS_peak_8405	2	26441193	26442087	Sec16a
EB1_MACS_peak_7079_EY2_MACS_peak_6005	2	27454309	27454729	Brd3
EB1_MACS_peak_7083_EY1_MACS_peak_8436_EY2_MACS_peak_6009	2	27463454	27464301	Brd3
EB1_MACS_peak_71	1	30820164	30820402	Phf3
EB1_MACS_peak_7118_EY1_MACS_peak_8478_EY2_MACS_peak_6040	2	30013315	30013885	Sptan1
EB1_MACS_peak_7133	2	30445687	30446188	Ptpa
EB1_MACS_peak_7166_EY1_MACS_peak_8527_EY2_MACS_peak_6088	2	32216045	32217813	Prrc2b
EB1_MACS_peak_7169	2	32223900	32224248	Prrc2b
EB1_MACS_peak_7213_EY2_MACS_peak_6139	2	37640678	37641224	Strbp
EB1_MACS_peak_728_EY2_MACS_peak_522	1	152844026	152844594	Smg7
EB1_MACS_peak_7343_EY1_MACS_peak_8763	2	70824989	70825522	Tlk1
EB1_MACS_peak_7352	2	71421580	71422171	Hat1
EB1_MACS_peak_7368_EY2_MACS_peak_6241	2	72980067	72980545	Sp3
EB1_MACS_peak_7409_EY1_MACS_peak_8860	2	84600881	84601382	Ctnnd1
EB1_MACS_peak_7410_EY1_MACS_peak_8861/EB2_MACS_peak_7532_EY1_MACS_peak_8861/EB1_MACS_peak_7411_EY1_MACS_peak_8861	2	84601892	84602850	Ctnnd1
EB1_MACS_peak_7413_EY1_MACS_peak_8864	2	84685150	84685728	Zdhhc5
EB1_MACS_peak_7414_EY1_MACS_peak_8865_EY2_MACS_peak_6303_EY1_MACS_peak_8866	2	84686738	84687740	Zdhhc5
EB1_MACS_peak_7415	2	84688229	84688480	Zdhhc5
EB1_MACS_peak_7457_EY1_MACS_peak_8911_EY2_MACS_peak_6337_EY1_MACS_peak_8912_EY2_MACS_peak_6338	2	91930524	91931631	Dgkz
EB1_MACS_peak_7484_EY1_MACS_peak_8962_EY2_MACS_peak_6361	2	103772668	103773245	Caprin1
EB1_MACS_peak_7487_EY2_MACS_peak_6363	2	103777785	103778531	Caprin1
EB1_MACS_peak_7489_EY1_MACS_peak_8966	2	103782957	103783368	Caprin1
EB1_MACS_peak_7546_EY1_MACS_peak_9060	2	118828507	118829424	Knstrn
EB1_MACS_peak_7550	2	119068105	119069013	Knl1
EB1_MACS_peak_7551_EY2_MACS_peak_6424	2	119069460	119070186	Knl1
EB1_MACS_peak_7552	2	119070395	119070759	Knl1
EB1_MACS_peak_7578_EY2_MACS_peak_6443	2	119960635	119960915	Mga
EB1_MACS_peak_758_EY2_MACS_peak_539	1	153478918	153479433	Dhx9
EB1_MACS_peak_7584_EY2_MACS_peak_6447	2	120528475	120528782	Zfp106
EB1_MACS_peak_7623_EY1_MACS_peak_9141_EY2_MACS_peak_6467	2	125247149	125247904	Dut
EB1_MACS_peak_7631_EY1_MACS_peak_9152	2	125844617	125845119	Cops2
EB1_MACS_peak_7649_EY1_MACS_peak_9174	2	127817329	127817913	Bub1
EB1_MACS_peak_7657_EY1_MACS_peak_9181/EB1_MACS_peak_7658_EY1_MACS_peak_9181	2	129284996	129286221	Ckap2l
EB1_MACS_peak_7659_EY1_MACS_peak_9182	2	129801057	129801864	Stk35
EB1_MACS_peak_771_EY1_MACS_peak_787	1	156051236	156051631	Tor1aip2
EB1_MACS_peak_7808_EY1_MACS_peak_9334	2	156179667	156180277	Rbm39
EB1_MACS_peak_7835_EY1_MACS_peak_9373_EY2_MACS_peak_6631	2	160645805	160646728	Top1
EB1_MACS_peak_7842_EY1_MACS_peak_9390	2	160948923	160949465	Chd6
EB1_MACS_peak_7846_EY1_MACS_peak_9399_EY2_MACS_peak_6658	2	161052351	161053012	Chd6
EB1_MACS_peak_7850_EY1_MACS_peak_9402_EY2_MACS_peak_6662	2	162931409	162932638	Srsf6
EB1_MACS_peak_7859	2	163072793	163073865	Mybl2
EB1_MACS_peak_786_EY2_MACS_peak_559	1	159344764	159345422	Cop1
EB1_MACS_peak_7880_EY1_MACS_peak_9431	2	165815308	165815797	Zmynd8
EB1_MACS_peak_7924_EY1_MACS_peak_9475_EY2_MACS_peak_6707	2	168205773	168207146	Adnp
EB1_MACS_peak_7964_EY1_MACS_peak_9521_EY2_MACS_peak_6739	2	174341280	174342009	Gnas
EB1_MACS_peak_7981_EY1_MACS_peak_9534	2	180031210	180031541	Lsm14b
EB1_MACS_peak_7982	2	180031686	180032269	Lsm14b
EB1_MACS_peak_8009_EY1_MACS_peak_9553	2	181380276	181380922	Zgpat
EB1_MACS_peak_8010_EY2_MACS_peak_6765	2	181550795	181551987	Dnajc5
EB1_MACS_peak_8038_EY2_MACS_peak_6790	3	10314190	10315323	Impa1
EB1_MACS_peak_8201_EY2_MACS_peak_6888	3	58415066	58415357	Tsc22d2
EB1_MACS_peak_8203	3	58591377	58591891	Selenot
EB1_MACS_peak_8204_EY2_MACS_peak_6890	3	58592319	58592981	Selenot
EB1_MACS_peak_8263_EY1_MACS_peak_9812_EY2_MACS_peak_6936	3	81036840	81037509	Pdgfc
EB1_MACS_peak_8273_EY2_MACS_peak_6945	3	84814974	84815797	Fbxw7
EB1_MACS_peak_8302	3	88167923	88168305	Mef2d
EB1_MACS_peak_8350_EY1_MACS_peak_9899_EY2_MACS_peak_7017/EB2_MACS_peak_8401_EY1_MACS_peak_9899_EY2_MACS_peak_7017/EB1_MACS_peak_8351_EY1_MACS_peak_9899_EY2_MACS_peak_7017	3	90000036	90001108	Ubap2l
EB1_MACS_peak_8363_EY1_MACS_peak_9919_EY2_MACS_peak_7035	3	90487321	90488280	Ilf2
EB1_MACS_peak_8368	3	90506155	90506360	Chtop
EB1_MACS_peak_8404_EY1_MACS_peak_9949	3	95628457	95629274	Ensa
EB1_MACS_peak_8433_EY1_MACS_peak_9981_EY2_MACS_peak_7079/EB2_MACS_peak_8479_EB1_MACS_peak_8434_EY1_MACS_peak_9981_EY2_MACS_peak_7079	3	96629809	96631061	Rbm8a
EB1_MACS_peak_8466	3	103040301	103040552	Csde1
EB1_MACS_peak_8467_EY2_MACS_peak_7108	3	103041048	103041276	Csde1
EB1_MACS_peak_8474	3	103058507	103059090	Csde1
EB1_MACS_peak_8480_EY2_MACS_peak_7118/EB2_MACS_peak_8534_EY2_MACS_peak_7118	3	103353642	103354291	Trim33
EB1_MACS_peak_8483_EY1_MACS_peak_10047_EY2_MACS_peak_7125	3	103914462	103915042	Ptpn22
EB1_MACS_peak_8512	3	108383777	108384459	Mybphl
EB1_MACS_peak_8517_EY1_MACS_peak_10083	3	108428236	108428888	Sars
EB1_MACS_peak_8628_EY2_MACS_peak_7219	3	138742336	138742655	Tspan5
EB1_MACS_peak_8647_EY1_MACS_peak_10241_EY2_MACS_peak_7231	3	144596767	144597410	Selenof
EB1_MACS_peak_865_EY2_MACS_peak_674	1	172134080	172134643	Pex19
EB1_MACS_peak_8655_EY1_MACS_peak_10270	3	152217696	152218289	Fubp1
EB1_MACS_peak_8660_EY1_MACS_peak_10276_EY2_MACS_peak_7248	3	152232138	152232912	Fubp1
EB1_MACS_peak_8662_EY2_MACS_peak_7251	3	152428208	152428533	Zzz3
EB1_MACS_peak_8676_EY2_MACS_peak_7264	3	157546539	157547096	Zranb2
EB1_MACS_peak_8683	3	158023473	158024034	Srsf11
EB1_MACS_peak_8684_EY1_MACS_peak_10305	3	158024511	158025418	Srsf11
EB1_MACS_peak_8685_EY1_MACS_peak_10306	3	158025772	158026995	Srsf11
EB1_MACS_peak_8760_EY1_MACS_peak_10440_EY2_MACS_peak_7350_EY2_MACS_peak_7351	4	40260122	40261671	Topors
EB1_MACS_peak_8766_EY1_MACS_peak_10453_EY2_MACS_peak_7358	4	41135492	41136199	Ube2r2
EB1_MACS_peak_8771_EY1_MACS_peak_10461_EY2_MACS_peak_7366	4	41378857	41379764	Ubap1
EB1_MACS_peak_8847_EY2_MACS_peak_7432	4	55385366	55385593	Rad23b
EB1_MACS_peak_8870_EY1_MACS_peak_10585_EY2_MACS_peak_7438	4	57854475	57855640	Akap2
EB1_MACS_peak_8871_EY2_MACS_peak_7439	4	57893571	57894119	Akap2
EB1_MACS_peak_8886_EY2_MACS_peak_7461	4	70317496	70317788	Cdk5rap2
EB1_MACS_peak_8997_EY1_MACS_peak_10858_EY2_MACS_peak_7619	4	116603894	116604532	Nasp
EB1_MACS_peak_9039_EY1_MACS_peak_10896_EY2_MACS_peak_7650	4	119131658	119133365	Slc2a1
EB1_MACS_peak_9045_EY2_MACS_peak_7660	4	119284777	119285316	Ybx1
EB1_MACS_peak_9069_EY1_MACS_peak_10936_EY2_MACS_peak_7680	4	123387239	123388071	Macf1
EB1_MACS_peak_9072_EY1_MACS_peak_10941/EB2_MACS_peak_9182_EY1_MACS_peak_10941/EB1_MACS_peak_9073_EY1_MACS_peak_10941	4	123431272	123433828	Macf1
EB1_MACS_peak_9146_EY1_MACS_peak_10998_EY2_MACS_peak_7732/EB2_MACS_peak_9250_EY1_MACS_peak_10998_EY2_MACS_peak_7732/EB1_MACS_peak_9147_EY1_MACS_peak_10998_EY2_MACS_peak_7732	4	127034098	127035615	Sfpq
EB1_MACS_peak_9170_EY2_MACS_peak_7748	4	129321888	129322422	Rbbp4
EB1_MACS_peak_9188_EY1_MACS_peak_11041_EY2_MACS_peak_7766	4	129720647	129721019	Khdrbs1
EB1_MACS_peak_9208_EY1_MACS_peak_11059	4	130730122	130730729	Pum1
EB1_MACS_peak_9209_EY2_MACS_peak_7784	4	130740875	130742183	Pum1
EB1_MACS_peak_9281_EY1_MACS_peak_11151_EY2_MACS_peak_7861	4	135337796	135338400	Srrm1
EB1_MACS_peak_9286_EY1_MACS_peak_11155_EY2_MACS_peak_7864/EB2_MACS_peak_9398_EY1_MACS_peak_11155_EY2_MACS_peak_7864	4	135346728	135347337	Srrm1
EB1_MACS_peak_9292	4	135866621	135866979	Srsf10
EB1_MACS_peak_9298_EY1_MACS_peak_11163_EY2_MACS_peak_7869	4	136049759	136050547	Rpl11
EB1_MACS_peak_9331_EY1_MACS_peak_11201	4	137610618	137611212	Usp48
EB1_MACS_peak_9361_EY1_MACS_peak_11237_EY2_MACS_peak_7926	4	139290889	139291667	Capzb
EB1_MACS_peak_938_EY1_MACS_peak_1020_EY2_MACS_peak_734	1	181177136	181177844	Wdr26
EB1_MACS_peak_9391_EY2_MACS_peak_7940	4	141113379	141113790	Spata21
EB1_MACS_peak_9398_EY2_MACS_peak_7943	4	141477260	141477831	Spen
EB1_MACS_peak_9399	4	141479257	141479550	Spen
EB1_MACS_peak_94_EY2_MACS_peak_48	1	34174019	34174286	Dst
EB1_MACS_peak_9406_EY1_MACS_peak_11276	4	141685200	141685761	Rsc1a1
EB1_MACS_peak_946_EY2_MACS_peak_740	1	181918248	181918719	Enah
EB1_MACS_peak_9511_EY2_MACS_peak_7978	4	150246444	150246778	Eno1
EB1_MACS_peak_9519_EY1_MACS_peak_11345	4	150477133	150477536	Rere
EB1_MACS_peak_9551_EY1_MACS_peak_11391	4	155220888	155221736	Ski
EB1_MACS_peak_9552_EY1_MACS_peak_11392_EY2_MACS_peak_8015	4	155221933	155222926	Ski
EB1_MACS_peak_9554_EY1_MACS_peak_11394_EY2_MACS_peak_8017	4	155491274	155491826	Gnb1
EB1_MACS_peak_9560_EY1_MACS_peak_11407	4	155647361	155648349	Cdk11b
EB1_MACS_peak_9574	4	156172592	156173062	Agrn
EB1_MACS_peak_9584_EY1_MACS_peak_11433	4	156243019	156243973	Noc2l
EB1_MACS_peak_9614_EY1_MACS_peak_11513	5	23492113	23492724	Kmt2e
EB1_MACS_peak_9615_EY1_MACS_peak_11514_EY2_MACS_peak_8085	5	23493058	23493662	Kmt2e
EB1_MACS_peak_9638_EY1_MACS_peak_11548_EY2_MACS_peak_8102_EY1_MACS_peak_11549/EB2_MACS_peak_9785_EY1_MACS_peak_11549	5	25298925	25300623	Kmt2c
EB1_MACS_peak_9697	5	32831100	32831568	Prr14l
EB1_MACS_peak_9715_EY1_MACS_peak_11622	5	33671305	33672199	Tacc3
EB1_MACS_peak_9758_EY2_MACS_peak_8201	5	45699710	45700009	Ncapg
EB1_MACS_peak_9765_EY1_MACS_peak_11722	5	50058589	50059208	Adgra3
EB1_MACS_peak_9862_EY2_MACS_peak_8284	5	86804225	86804509	Ythdc1
EB1_MACS_peak_9876_EY1_MACS_peak_11868_EY2_MACS_peak_8297	5	90242994	90243603	Ankrd17
EB1_MACS_peak_9900_EY1_MACS_peak_11895_EY2_MACS_peak_8319_EY1_MACS_peak_11896_EY2_MACS_peak_8319	5	92942094	92943017	Shroom3
EB1_MACS_peak_9903_EY1_MACS_peak_11899_EY2_MACS_peak_8321	5	93093331	93093651	2020-09-11
EB1_MACS_peak_9914_EY1_MACS_peak_11926_EY2_MACS_peak_8344	5	99967236	99967955	Hnrnpd
EB1_MACS_peak_9963_EY2_MACS_peak_8380	5	106635601	106636234	Zfp644
EB1_MACS_peak_9979	5	108068607	108068916	Mtf2
EB2_MACS_peak_1000_EB1_MACS_peak_980	1	185384694	185385078	Eprs
EB2_MACS_peak_10005_EB1_MACS_peak_9824	5	73312975	73313931	Ociad1
EB2_MACS_peak_10031_EB1_MACS_peak_9844_EY1_MACS_peak_11827_EY2_MACS_peak_8273_EY1_MACS_peak_11826/EB2_MACS_peak_10032_EB1_MACS_peak_9844_EY1_MACS_peak_11827_EY2_MACS_peak_8273_EY1_MACS_peak_11826	5	76966204	76967485	Paics
EB2_MACS_peak_10034	5	76997519	76997639	Srp72
EB2_MACS_peak_10035_EB1_MACS_peak_9848_EY1_MACS_peak_11828	5	76998068	76998567	Srp72
EB2_MACS_peak_1004_EB1_MACS_peak_984_EY2_MACS_peak_763	1	185411046	185411428	Eprs
EB2_MACS_peak_10072_EB1_MACS_peak_9867	5	88659634	88660600	Grsf1
EB2_MACS_peak_10076_EY1_MACS_peak_11869_EY2_MACS_peak_8298/EB2_MACS_peak_10077_EB1_MACS_peak_9877_EY1_MACS_peak_11869_EY2_MACS_peak_8298	5	90243938	90244647	Ankrd17
EB2_MACS_peak_10091_EY1_MACS_peak_11882	5	92064336	92064624	G3bp2
EB2_MACS_peak_10110_EB1_MACS_peak_9910_EY1_MACS_peak_11923_EY2_MACS_peak_8341	5	99960692	99961515	Hnrnpd
EB2_MACS_peak_10111_EB1_MACS_peak_9911_EY1_MACS_peak_11924	5	99962533	99962817	Hnrnpd
EB2_MACS_peak_10112_EB1_MACS_peak_9912_EY2_MACS_peak_8342	5	99963735	99964268	Hnrnpd
EB2_MACS_peak_10116_EB1_MACS_peak_9916_EY1_MACS_peak_11929_EY2_MACS_peak_8347	5	99978192	99979063	Hnrnpd
EB2_MACS_peak_10117_EB1_MACS_peak_9918_EY1_MACS_peak_11931_EY2_MACS_peak_8349	5	100034470	100035797	Hnrnpdl
EB2_MACS_peak_10118_EY1_MACS_peak_11932_EY2_MACS_peak_8350_EY2_MACS_peak_8351/EB2_MACS_peak_10119_EB1_MACS_peak_9920_EY1_MACS_peak_11932_EY2_MACS_peak_8350_EY2_MACS_peak_8351_EY1_MACS_peak_11933_EY2_MACS_peak_8351/EB1_MACS_peak_9919_EY1_MACS_peak_11932_EY2_MACS_peak_8350_EY2_MACS_peak_8351/EB2_MACS_peak_10120_EB1_MACS_peak_9921_EY1_MACS_peak_11932_EY2_MACS_peak_8350_EY2_MACS_peak_8351_EY1_MACS_pe…	5	100035835	100040300	Hnrnpdl
EB2_MACS_peak_1015_EB1_MACS_peak_991_EY1_MACS_peak_1063_EY2_MACS_peak_771/EB2_MACS_peak_1016_EB1_MACS_peak_991_EY1_MACS_peak_1063_EY2_MACS_peak_771	1	189652345	189653724	Cenpf
EB2_MACS_peak_10154	5	104814740	104814939	Zfp951
EB2_MACS_peak_10155_EB1_MACS_peak_9952	5	104815072	104815615	Zfp951
EB2_MACS_peak_10161_EB1_MACS_peak_9964	5	106636997	106637514	Zfp644
EB2_MACS_peak_1017_EB1_MACS_peak_992_EY1_MACS_peak_1064	1	189654036	189655326	Cenpf
EB2_MACS_peak_10175_EB1_MACS_peak_9980	5	108069154	108069661	Mtf2
EB2_MACS_peak_10177_EB1_MACS_peak_9982	5	108072509	108073224	Mtf2
EB2_MACS_peak_10183_EB1_MACS_peak_9984_EY2_MACS_peak_8388	5	108080672	108081577	Mtf2
EB2_MACS_peak_10191_EB1_MACS_peak_9989	5	108103804	108104610	Mtf2
EB2_MACS_peak_10196_EB1_MACS_peak_9992	5	108123006	108123506	Tmed5
EB2_MACS_peak_10228_EY1_MACS_peak_12011_EY2_MACS_peak_8402	5	110708769	110709408	Ep400
EB2_MACS_peak_10229_EB1_MACS_peak_10022_EY1_MACS_peak_12012	5	110718967	110719806	Ep400
EB2_MACS_peak_10230_EB1_MACS_peak_10024_EY1_MACS_peak_12014_EY2_MACS_peak_8405	5	110739311	110739780	Ep400
EB2_MACS_peak_10231_EY1_MACS_peak_12015	5	110741997	110742429	Ep400
EB2_MACS_peak_10232_EY1_MACS_peak_12016_EY2_MACS_peak_8406_EY1_MACS_peak_12017_EY2_MACS_peak_8406/EB2_MACS_peak_10233_EY1_MACS_peak_12017_EY2_MACS_peak_8406	5	110755556	110757185	Ep400
EB2_MACS_peak_10239_EB1_MACS_peak_10029_EY1_MACS_peak_12021	5	110793774	110794099	Ulk1
EB2_MACS_peak_1024_EY2_MACS_peak_775	1	189683791	189684031	Cenpf
EB2_MACS_peak_10244_EY2_MACS_peak_8417	5	111386957	111387194	Pitpnb
EB2_MACS_peak_1025_EB1_MACS_peak_997_EY1_MACS_peak_1072_EY2_MACS_peak_776	1	189684948	189685323	Cenpf
EB2_MACS_peak_1026_EB1_MACS_peak_998	1	189728236	189728599	Ptpn14
EB2_MACS_peak_10269_EY1_MACS_peak_12080	5	115097228	115097998	Sppl3
EB2_MACS_peak_10275_EY2_MACS_peak_8459	5	115327171	115327525	Srsf9
EB2_MACS_peak_10276_EY1_MACS_peak_12094	5	115332440	115333066	Srsf9
EB2_MACS_peak_10277_EB1_MACS_peak_10070_EY1_MACS_peak_12095	5	115345648	115346099	Gatc
EB2_MACS_peak_10281_EB1_MACS_peak_10074	5	115471613	115472165	Pla2g1b
EB2_MACS_peak_10293_EY1_MACS_peak_12128_EY2_MACS_peak_8480	5	117099475	117099955	Suds3
EB2_MACS_peak_10295_EB1_MACS_peak_10089	5	117125423	117126025	Taok3
EB2_MACS_peak_10296	5	117126145	117126222	Taok3
EB2_MACS_peak_10297_EY1_MACS_peak_12134	5	117283157	117283466	Pebp1
EB2_MACS_peak_10318_EB1_MACS_peak_10104	5	119673997	119674348	Tbx3
EB2_MACS_peak_10326_EB1_MACS_peak_10110_EY1_MACS_peak_12149	5	120484570	120485192	Plbd2
EB2_MACS_peak_10341_EY2_MACS_peak_8511	5	121814034	121814645	Atxn2
EB2_MACS_peak_10349_EB1_MACS_peak_10141_EY1_MACS_peak_12184	5	122458942	122459740	Atp2a2
EB2_MACS_peak_10350	5	122459958	122460188	Atp2a2
EB2_MACS_peak_10351	5	122461562	122461692	Atp2a2
EB2_MACS_peak_10382_EY2_MACS_peak_8562	5	124410189	124410635	Sbno1
EB2_MACS_peak_10383_EY2_MACS_peak_8564	5	124425447	124425679	Sbno1
EB2_MACS_peak_10402_EB1_MACS_peak_10186	5	125454477	125454812	Bri3bp
EB2_MACS_peak_10410_EB1_MACS_peak_10194/EB2_MACS_peak_10411_EB1_MACS_peak_10194	5	129019994	129021006	Ran
EB2_MACS_peak_10423_EB1_MACS_peak_10209_EY1_MACS_peak_12293_EY2_MACS_peak_8603	5	129845500	129846358	Cct6a
EB2_MACS_peak_10429_EB1_MACS_peak_10216_EY1_MACS_peak_12297_EY2_MACS_peak_8607	5	130258606	130258806	Tyw1
EB2_MACS_peak_10443_EB1_MACS_peak_10231_EY1_MACS_peak_12376_EY2_MACS_peak_8686	5	134621106	134621758	Eif4h
EB2_MACS_peak_10480_EB1_MACS_peak_10269_EY1_MACS_peak_12410_EY2_MACS_peak_8708	5	135934051	135934728	Ywhag
EB2_MACS_peak_10507_EB1_MACS_peak_10296	5	138164606	138165337	Mcm7
EB2_MACS_peak_10530_EY1_MACS_peak_12493_EY2_MACS_peak_8768_EY2_MACS_peak_8769_EY1_MACS_peak_12494_EY2_MACS_peak_8769	5	140620745	140623603	Ttyh3
EB2_MACS_peak_10536_EB1_MACS_peak_10331_EY1_MACS_peak_12538_EY2_MACS_peak_8797/EB2_MACS_peak_10537_EB1_MACS_peak_10331_EY1_MACS_peak_12538_EY2_MACS_peak_8797/EB2_MACS_peak_10538_EB1_MACS_peak_10331_EY1_MACS_peak_12538_EY2_MACS_peak_8797	5	142903107	142904978	Actb
EB2_MACS_peak_10539_EB1_MACS_peak_10332_EY1_MACS_peak_12539_EY2_MACS_peak_8798	5	142905219	142906324	Actb
EB2_MACS_peak_10555_EY1_MACS_peak_12555	5	143902104	143902591	Eif2ak1
EB2_MACS_peak_10560_EY1_MACS_peak_12563	5	144853271	144853648	Trrap
EB2_MACS_peak_10563_EY1_MACS_peak_12564	5	145123457	145123736	Arpc1b
EB2_MACS_peak_10573_EY2_MACS_peak_8824	5	145234795	145235488	Zfp655
EB2_MACS_peak_1059_EY1_MACS_peak_1106	10	3740431	3740830	Plekhg1
EB2_MACS_peak_106_EB1_MACS_peak_93	1	34172085	34172390	Dst
EB2_MACS_peak_10605_EB1_MACS_peak_10401_EY1_MACS_peak_12596_EY2_MACS_peak_8847	5	150538705	150541119	Brca2
EB2_MACS_peak_10606	5	150541137	150541268	Brca2
EB2_MACS_peak_10607_EB1_MACS_peak_10402_EY1_MACS_peak_12597/EB2_MACS_peak_10608_EB1_MACS_peak_10402_EY1_MACS_peak_12597/EB2_MACS_peak_10609_EB1_MACS_peak_10402_EY1_MACS_peak_12597/EB2_MACS_peak_10610_EB1_MACS_peak_10402_EY1_MACS_peak_12597	5	150541753	150543562	Brca2
EB2_MACS_peak_10667_EB1_MACS_peak_10471	6	29360865	29361495	Calu
EB2_MACS_peak_1067_EB1_MACS_peak_1030	10	4313660	4313880	Akap12
EB2_MACS_peak_1069_EB1_MACS_peak_1034_EY1_MACS_peak_1110_EY2_MACS_peak_799_EY2_MACS_peak_800_EY1_MACS_peak_1111_EY2_MACS_peak_800_EY1_MACS_peak_1112_EY2_MACS_peak_801_EY1_MACS_peak_1113_EY2_MACS_peak_802/EB2_MACS_peak_1070_EB1_MACS_peak_1034_EY1_MACS_peak_1110_EY2_MACS_peak_799_EY2_MACS_peak_800_EY1_MACS_peak_1111_EY2_MACS_peak_800_EY1_MACS_peak_1112_EY2_MACS_peak_801_EY1_MACS_peak_1113_EY2_MACS_…	10	4353037	4359480	Akap12
EB2_MACS_peak_10697_EY1_MACS_peak_12722_EY2_MACS_peak_8941	6	34745479	34746062	Cald1
EB2_MACS_peak_10698_EY1_MACS_peak_12724_EY2_MACS_peak_8942	6	34753158	34753731	Cald1
EB2_MACS_peak_10700_EY2_MACS_peak_8946	6	35023062	35023607	Cnot4
EB2_MACS_peak_10702_EY1_MACS_peak_12734	6	35078013	35078305	Cnot4
EB2_MACS_peak_10706_EY1_MACS_peak_12736	6	35509399	35510033	Mtpn
EB2_MACS_peak_10723	6	38557280	38557406	Luc7l2
EB2_MACS_peak_10731_EB1_MACS_peak_10545_EY1_MACS_peak_12763_EY2_MACS_peak_8978_EY2_MACS_peak_8979	6	38603130	38605092	Luc7l2
EB2_MACS_peak_10757_EY1_MACS_peak_12810_EY2_MACS_peak_9010	6	47541541	47542133	Ezh2
EB2_MACS_peak_10758_EB1_MACS_peak_10575_EY1_MACS_peak_12812_EY2_MACS_peak_9013	6	47545730	47546096	Ezh2
EB2_MACS_peak_10775_EY1_MACS_peak_12832	6	47806998	47807633	Pdia4
EB2_MACS_peak_10794_EY1_MACS_peak_12862_EY2_MACS_peak_9048/EB1_MACS_peak_10604_EY1_MACS_peak_12862_EY2_MACS_peak_9048	6	49263389	49264098	Tra2a
EB2_MACS_peak_10796_EB1_MACS_peak_10608_EY1_MACS_peak_12869_EY2_MACS_peak_9050_EY2_MACS_peak_9051/EB2_MACS_peak_10797_EB1_MACS_peak_10608_EY1_MACS_peak_12869_EY2_MACS_peak_9050_EY2_MACS_peak_9051/EB2_MACS_peak_10798_EB1_MACS_peak_10608_EY1_MACS_peak_12869_EY2_MACS_peak_9050_EY2_MACS_peak_9051/EB2_MACS_peak_10799_EB1_MACS_peak_10608_EY1_MACS_peak_12869_EY2_MACS_peak_9050_EY2_MACS_peak_9051	6	51461178	51463777	Hnrnpa2b1
EB2_MACS_peak_10800_EB1_MACS_peak_10609_EY1_MACS_peak_12870_EY2_MACS_peak_9052_EY1_MACS_peak_12871_EY2_MACS_peak_9053/EB2_MACS_peak_10801_EB1_MACS_peak_10609_EY1_MACS_peak_12870_EY2_MACS_peak_9052_EY1_MACS_peak_12871_EY2_MACS_peak_9053/EB2_MACS_peak_10802_EB1_MACS_peak_10609_EY1_MACS_peak_12870_EY2_MACS_peak_9052_EY1_MACS_peak_12871_EY2_MACS_peak_9053/EB2_MACS_peak_10803_EY1_MACS_peak_12871_EY2_M…	6	51464071	51465782	Hnrnpa2b1
EB2_MACS_peak_10804_EB1_MACS_peak_10610_EY1_MACS_peak_12872_EY2_MACS_peak_9054/EB2_MACS_peak_10805_EB1_MACS_peak_10610_EY1_MACS_peak_12872_EY2_MACS_peak_9054/EB2_MACS_peak_10806_EB1_MACS_peak_10610_EY1_MACS_peak_12872_EY2_MACS_peak_9054/EB2_MACS_peak_10807_EB1_MACS_peak_10610_EY1_MACS_peak_12872_EY2_MACS_peak_9054/EB2_MACS_peak_10808_EB1_MACS_peak_10610_EY1_MACS_peak_12872_EY2_MACS_peak_9054	6	51465889	51468237	Hnrnpa2b1
EB2_MACS_peak_10809	6	51469294	51469470	Hnrnpa2b1
EB2_MACS_peak_10810_EB1_MACS_peak_10612_EY1_MACS_peak_12874_EY2_MACS_peak_9055	6	51469562	51470033	Hnrnpa2b1
EB2_MACS_peak_10811_EY1_MACS_peak_12875_EY2_MACS_peak_9056	6	51481601	51481882	Cbx3
EB2_MACS_peak_10849_EB1_MACS_peak_10650_EY1_MACS_peak_12930_EY2_MACS_peak_9094	6	67271054	67271405	Serbp1
EB2_MACS_peak_10851_EB1_MACS_peak_10652_EY1_MACS_peak_12932_EY2_MACS_peak_9096	6	67272673	67273008	Serbp1
EB2_MACS_peak_10877_EY1_MACS_peak_12949	6	71862230	71862545	Immt
EB2_MACS_peak_10878_EB1_MACS_peak_10669_EY1_MACS_peak_12950_EY2_MACS_peak_9109	6	71868455	71869017	Immt
EB2_MACS_peak_10880_EB1_MACS_peak_10670_EY1_MACS_peak_12951_EY2_MACS_peak_9110/EB2_MACS_peak_10881_EB1_MACS_peak_10670_EY1_MACS_peak_12951_EY2_MACS_peak_9110	6	71874177	71875071	Immt
EB2_MACS_peak_10888_EB1_MACS_peak_10677_EY1_MACS_peak_12956/EB2_MACS_peak_10889_EB1_MACS_peak_10677_EY1_MACS_peak_12956/EB2_MACS_peak_10890_EB1_MACS_peak_10677_EY1_MACS_peak_12956	6	72432791	72435012	Mat2a
EB2_MACS_peak_10891_EB1_MACS_peak_10678_EY1_MACS_peak_12957	6	72435839	72436668	Mat2a
EB2_MACS_peak_10892	6	72437016	72437147	Mat2a
EB2_MACS_peak_10936_EB1_MACS_peak_10731_EY1_MACS_peak_13012_EY2_MACS_peak_9149_EY1_MACS_peak_13013	6	83976140	83977592	Zfp638
EB2_MACS_peak_10937_EB1_MACS_peak_10732_EY1_MACS_peak_13014_EY2_MACS_peak_9150/EB2_MACS_peak_10938_EB1_MACS_peak_10732_EY1_MACS_peak_13014_EY2_MACS_peak_9150	6	83978957	83979638	Zfp638
EB2_MACS_peak_10969_EY2_MACS_peak_9186	6	88089836	88090352	Rpn1
EB2_MACS_peak_1098_EY1_MACS_peak_1157_EY2_MACS_peak_837	10	13090742	13091084	Plagl1
EB2_MACS_peak_10981_EB1_MACS_peak_10777	6	90662459	90663069	Iqsec1
EB2_MACS_peak_11034_EB1_MACS_peak_10836_EY1_MACS_peak_13196	6	113077257	113077763	Setd5
EB2_MACS_peak_11037_EB1_MACS_peak_10842_EY2_MACS_peak_9256	6	113109977	113110723	Setd5
EB2_MACS_peak_11054_EB1_MACS_peak_10856	6	113704160	113704893	Tatdn2
EB2_MACS_peak_11063_EB1_MACS_peak_10863_EY2_MACS_peak_9285	6	115805523	115805961	Cand2
EB2_MACS_peak_11064_EB1_MACS_peak_10864_EY1_MACS_peak_13226_EY2_MACS_peak_9286/EB2_MACS_peak_11065_EY1_MACS_peak_13226_EY2_MACS_peak_9286	6	115807797	115808911	Cand2
EB2_MACS_peak_11071_EY2_MACS_peak_9290	6	116227278	116227703	Washc2
EB2_MACS_peak_11074_EB1_MACS_peak_10869_EY1_MACS_peak_13236	6	117907002	117907502	Hnrnpf
EB2_MACS_peak_11076_EB1_MACS_peak_10873_EY2_MACS_peak_9299/EB2_MACS_peak_11077_EB1_MACS_peak_10874_EY2_MACS_peak_9299	6	117916738	117917574	Hnrnpf
EB2_MACS_peak_11083_EB1_MACS_peak_10877_EY1_MACS_peak_13239	6	118404764	118405343	Bms1
EB2_MACS_peak_11092_EB1_MACS_peak_10895_EY2_MACS_peak_9316	6	119926227	119926806	Wnk1
EB2_MACS_peak_11105_EY2_MACS_peak_9320	6	120431847	120432208	Kdm5a
EB2_MACS_peak_11107_EY2_MACS_peak_9324	6	120865469	120865710	Bcl2l13
EB2_MACS_peak_11131_EB1_MACS_peak_10942	6	122735407	122735745	Slc2a3
EB2_MACS_peak_11132_EB1_MACS_peak_10943	6	122736359	122737332	Slc2a3
EB2_MACS_peak_11138_EB1_MACS_peak_10948	6	124712234	124712577	Phb2
EB2_MACS_peak_11139	6	124713074	124713192	Phb2
EB2_MACS_peak_11140_EB1_MACS_peak_10949_EY1_MACS_peak_13284_EY2_MACS_peak_9337/EB2_MACS_peak_11141_EB1_MACS_peak_10949_EY1_MACS_peak_13284_EY2_MACS_peak_9337/EB2_MACS_peak_11142_EB1_MACS_peak_10950_EY1_MACS_peak_13284_EY2_MACS_peak_9337	6	124713965	124715709	Phb2
EB2_MACS_peak_11143	6	124715984	124716101	Phb2
EB2_MACS_peak_11144_EB1_MACS_peak_10951	6	124716549	124716929	Phb2
EB2_MACS_peak_11150_EB1_MACS_peak_10961_EY1_MACS_peak_13298_EY2_MACS_peak_9350	6	124934860	124936063	Mlf2
EB2_MACS_peak_11156_EB1_MACS_peak_10973	6	125108240	125108450	Chd4
EB2_MACS_peak_11167_EB1_MACS_peak_10987_EY1_MACS_peak_13315_EY2_MACS_peak_9368	6	125162048	125163215	Ncapd2
EB2_MACS_peak_11168_EY1_MACS_peak_13316_EY2_MACS_peak_9370	6	125165208	125165657	Ncapd2
EB2_MACS_peak_11173_EB1_MACS_peak_10988_EY1_MACS_peak_13319_EY2_MACS_peak_9372	6	125173349	125174436	Ncapd2
EB2_MACS_peak_11185_EY1_MACS_peak_13330	6	127963193	127963636	Tspan9
EB2_MACS_peak_11196_EB1_MACS_peak_11004_EY1_MACS_peak_13342_EY2_MACS_peak_9390	6	128433046	128433732	Fkbp4
EB2_MACS_peak_11197_EB1_MACS_peak_11005	6	128434300	128434528	Fkbp4
EB2_MACS_peak_11209	6	131379777	131379975	Ybx3
EB2_MACS_peak_11217_EY1_MACS_peak_13371_EY2_MACS_peak_9416/EB2_MACS_peak_11218_EB1_MACS_peak_11037_EY1_MACS_peak_13371_EY2_MACS_peak_9416	6	136559768	136560755	Atf7ip
EB2_MACS_peak_11219_EB1_MACS_peak_11038_EY1_MACS_peak_13372_EY2_MACS_peak_9417	6	136560767	136561462	Atf7ip
EB2_MACS_peak_1123_EB1_MACS_peak_1081_EY1_MACS_peak_1189_EY2_MACS_peak_852	10	20324552	20326110	Bclaf1
EB2_MACS_peak_11233_EB1_MACS_peak_11059/EB2_MACS_peak_11234_EB1_MACS_peak_11059	6	140653540	140654453	Aebp2
EB2_MACS_peak_1124_EB1_MACS_peak_1084_EY1_MACS_peak_1192	10	20339581	20340803	Bclaf1
EB2_MACS_peak_11252_EB1_MACS_peak_11078	6	145075923	145076396	Bcat1
EB2_MACS_peak_11253_EB1_MACS_peak_11080_EY1_MACS_peak_13405_EY2_MACS_peak_9436/EB2_MACS_peak_11254_EB1_MACS_peak_11081_EY1_MACS_peak_13405_EY2_MACS_peak_9436	6	145219315	145220859	Kras
EB2_MACS_peak_11256_EY1_MACS_peak_13406	6	145232185	145232388	Kras
EB2_MACS_peak_11283_EB1_MACS_peak_11107_EY1_MACS_peak_13437_EY2_MACS_peak_9450/EB2_MACS_peak_11284_EB1_MACS_peak_11107_EY1_MACS_peak_13437_EY2_MACS_peak_9450/EB2_MACS_peak_11285_EB1_MACS_peak_11107_EY1_MACS_peak_13437_EY2_MACS_peak_9450/EB2_MACS_peak_11286_EB1_MACS_peak_11107_EY1_MACS_peak_13437_EY2_MACS_peak_9450/EB2_MACS_peak_11287_EB1_MACS_peak_11107_EY1_MACS_peak_13437_EY2_MACS_peak_9450	6	149325347	149329866	Resf1
EB2_MACS_peak_11305_EB1_MACS_peak_11127_EY1_MACS_peak_13450	7	3705755	3706829	Rps9
EB2_MACS_peak_1131_EB1_MACS_peak_1091_EY1_MACS_peak_1200_EY2_MACS_peak_861_EY2_MACS_peak_860/EB2_MACS_peak_1132_EB1_MACS_peak_1091_EY1_MACS_peak_1200_EY2_MACS_peak_861_EY2_MACS_peak_860	10	23784608	23786177	Rps12
EB2_MACS_peak_11320_EB1_MACS_peak_11139_EY1_MACS_peak_13465	7	4740044	4740715	Kmt5c
EB2_MACS_peak_11323_EB1_MACS_peak_11143	7	4751781	4752109	Fam71e2
EB2_MACS_peak_11324	7	4752136	4752221	Fam71e2
EB2_MACS_peak_11325_EY1_MACS_peak_13467_EY2_MACS_peak_9473	7	4792831	4793158	Tmem238
EB2_MACS_peak_11326_EB1_MACS_peak_11145_EY1_MACS_peak_13468	7	4793724	4794249	Tmem238
EB2_MACS_peak_11365_EB1_MACS_peak_11183_EY2_MACS_peak_9512	7	13292061	13292565	Lig1
EB2_MACS_peak_11381_EY2_MACS_peak_9532	7	16416709	16417328	Zc3h4
EB2_MACS_peak_11395_EY1_MACS_peak_13556_EY2_MACS_peak_9546_EY2_MACS_peak_9547/EB2_MACS_peak_11396_EB1_MACS_peak_11206_EY1_MACS_peak_13556_EY2_MACS_peak_9546_EY2_MACS_peak_9547/EB1_MACS_peak_11207_EY1_MACS_peak_13556_EY2_MACS_peak_9546_EY2_MACS_peak_9547	7	16915455	16917888	Calm3
EB2_MACS_peak_11405_EB1_MACS_peak_11216_EY1_MACS_peak_13575_EY2_MACS_peak_9562	7	19260670	19261173	Vasp
EB2_MACS_peak_1141_EB1_MACS_peak_1101_EY1_MACS_peak_1208_EY2_MACS_peak_868	10	25501765	25502341	Epb41l2
EB2_MACS_peak_11410_EY1_MACS_peak_13587_EY2_MACS_peak_9573	7	19594505	19595088	Clasrp
EB2_MACS_peak_11413	7	19696268	19696389	Apoe
EB2_MACS_peak_11414_EY1_MACS_peak_13589	7	19696476	19696904	Apoe
EB2_MACS_peak_11461_EB1_MACS_peak_11285	7	28330395	28330825	Supt5
EB2_MACS_peak_11469_EB1_MACS_peak_11291_EY1_MACS_peak_13668_EY2_MACS_peak_9629	7	28813602	28814312	Hnrnpl
EB2_MACS_peak_11470_EB1_MACS_peak_11292_EY1_MACS_peak_13669	7	28814955	28815365	Hnrnpl
EB2_MACS_peak_11473_EB1_MACS_peak_11294_EY1_MACS_peak_13673_EY2_MACS_peak_9630	7	28818109	28818944	Hnrnpl
EB2_MACS_peak_11519_EB1_MACS_peak_11343	7	30574393	30574898	Kmt2b
EB2_MACS_peak_11525_EY1_MACS_peak_13707	7	30617008	30617253	Upk1a
EB2_MACS_peak_11530_EB1_MACS_peak_11366	7	34215293	34215789	Gpi1
EB2_MACS_peak_11531_EB1_MACS_peak_11367	7	34219020	34219262	Gpi1
EB2_MACS_peak_11538_EY1_MACS_peak_13726_EY2_MACS_peak_9672	7	34375226	34375845	Lsm14a
EB2_MACS_peak_11585_EB1_MACS_peak_11420	7	42821283	42822072	Gm2381
EB2_MACS_peak_11593_EB1_MACS_peak_11429/EB2_MACS_peak_11594_EB1_MACS_peak_11429/EB2_MACS_peak_11595_EB1_MACS_peak_11429/EB2_MACS_peak_11596_EB1_MACS_peak_11429	7	43189338	43191674	Zfp936
EB2_MACS_peak_11607_EB1_MACS_peak_11438_EY1_MACS_peak_13765_EY2_MACS_peak_9693	7	44490356	44491121	Emc10
EB2_MACS_peak_11638_EY1_MACS_peak_13805_EY2_MACS_peak_9720_EY2_MACS_peak_9721/EB2_MACS_peak_11639_EB1_MACS_peak_11469_EY1_MACS_peak_13805_EY2_MACS_peak_9720_EY2_MACS_peak_9721/EB2_MACS_peak_11640_EB1_MACS_peak_11469_EY1_MACS_peak_13805_EY2_MACS_peak_9720_EY2_MACS_peak_9721	7	45122494	45123728	Rps11
EB2_MACS_peak_11641_EB1_MACS_peak_11470_EY1_MACS_peak_13806_EY2_MACS_peak_9722/EB2_MACS_peak_11642_EB1_MACS_peak_11470_EY1_MACS_peak_13806_EY2_MACS_peak_9722/EB2_MACS_peak_11643_EB1_MACS_peak_11470_EY1_MACS_peak_13806_EY2_MACS_peak_9722	7	45125564	45127747	Rps11
EB2_MACS_peak_11644_EB1_MACS_peak_11471_EY1_MACS_peak_13807_EY2_MACS_peak_9723	7	45128516	45128917	Rps11
EB2_MACS_peak_11649_EB1_MACS_peak_11474_EY1_MACS_peak_13816_EY2_MACS_peak_9727/EB2_MACS_peak_11650_EB1_MACS_peak_11474_EY1_MACS_peak_13816_EY2_MACS_peak_9727	7	45376478	45377593	Snrnp70
EB2_MACS_peak_11698_EB1_MACS_peak_11522_EY1_MACS_peak_13876	7	59973372	59973828	Snord64
EB2_MACS_peak_11699	7	59973971	59974118	Snord64
EB2_MACS_peak_11714_EY1_MACS_peak_13898_EY2_MACS_peak_9780	7	65340156	65340485	Tjp1
EB2_MACS_peak_11729_EB1_MACS_peak_11559_EY2_MACS_peak_9816	7	73455528	73455897	Chd2
EB2_MACS_peak_11735_EY1_MACS_peak_13954	7	73519512	73519881	Chd2
EB2_MACS_peak_11753_EB1_MACS_peak_11588	7	79443738	79444078	Fanci
EB2_MACS_peak_11765	7	80091088	80091181	Zfp710
EB2_MACS_peak_11767_EB1_MACS_peak_11603_EY1_MACS_peak_13991	7	80098788	80099331	Idh2
EB2_MACS_peak_11842_EY1_MACS_peak_14082_EY2_MACS_peak_9899/EB2_MACS_peak_11843_EY1_MACS_peak_14082_EY2_MACS_peak_9899	7	99348797	99349627	Serpinh1
EB2_MACS_peak_11845_EB1_MACS_peak_11688_EY1_MACS_peak_14084_EY2_MACS_peak_9900/EB2_MACS_peak_11846_EB1_MACS_peak_11688_EY1_MACS_peak_14084_EY2_MACS_peak_9900/EB2_MACS_peak_11847_EB1_MACS_peak_11688_EY1_MACS_peak_14084_EY2_MACS_peak_9900/EB2_MACS_peak_11848_EB1_MACS_peak_11688_EY1_MACS_peak_14084_EY2_MACS_peak_9900	7	99478528	99480255	Rps3
EB2_MACS_peak_11850_EB1_MACS_peak_11689_EY2_MACS_peak_9901/EB2_MACS_peak_11851_EB1_MACS_peak_11689_EY2_MACS_peak_9901	7	99482263	99483059	Rps3
EB2_MACS_peak_1189_EB1_MACS_peak_1156	10	41528893	41529793	Cd164
EB2_MACS_peak_11899_EB1_MACS_peak_11740_EY1_MACS_peak_14142_EY2_MACS_peak_9947	7	109519107	109520651	St5
EB2_MACS_peak_11900_EB1_MACS_peak_11741	7	109521158	109521939	St5
EB2_MACS_peak_11905_EB1_MACS_peak_11748_EY1_MACS_peak_14147_EY2_MACS_peak_9949	7	110031425	110032029	Ipo7
EB2_MACS_peak_11908_EY2_MACS_peak_9951/EB2_MACS_peak_11909_EY2_MACS_peak_9951	7	110050705	110051587	Ipo7
EB2_MACS_peak_11910_EB1_MACS_peak_11752_EY1_MACS_peak_14148_EY2_MACS_peak_9952	7	110052572	110052979	Ipo7
EB2_MACS_peak_11911_EB1_MACS_peak_11754_EY1_MACS_peak_14150	7	110054891	110055463	Ipo7
EB2_MACS_peak_11912_EY1_MACS_peak_14151/EB2_MACS_peak_11913_EB1_MACS_peak_11755_EY1_MACS_peak_14151	7	110055621	110056471	Ipo7
EB2_MACS_peak_11925_EY1_MACS_peak_14171_EY2_MACS_peak_9962_EY2_MACS_peak_9963_EY2_MACS_peak_9964/EB2_MACS_peak_11922_EB1_MACS_peak_11766_EY1_MACS_peak_14171_EY2_MACS_peak_9962_EY2_MACS_peak_9963_EY2_MACS_peak_9964/EB2_MACS_peak_11923_EB1_MACS_peak_11766_EY1_MACS_peak_14171_EY2_MACS_peak_9962_EY2_MACS_peak_9963_EY2_MACS_peak_9964/EB2_MACS_peak_11924_EB1_MACS_peak_11767_EY1_MACS_peak_14171_EY2_MACS…	7	111073887	111079580	Eif4g2
EB2_MACS_peak_11928_EB1_MACS_peak_11770_EY1_MACS_peak_14174_EY2_MACS_peak_9965	7	111079961	111080509	Eif4g2
EB2_MACS_peak_11929_EB1_MACS_peak_11771_EY1_MACS_peak_14175_EY2_MACS_peak_9967	7	111081497	111082047	Eif4g2
EB2_MACS_peak_11955_EB1_MACS_peak_11803	7	113566178	113566565	Far1
EB2_MACS_peak_1196_EY2_MACS_peak_915	10	42274845	42275355	Foxo3
EB2_MACS_peak_1197_EB1_MACS_peak_1166	10	42502198	42502523	Snx3
EB2_MACS_peak_11986_EY1_MACS_peak_14239	7	118735267	118735899	Ccp110
EB2_MACS_peak_11988_EB1_MACS_peak_11846_EY1_MACS_peak_14244	7	118845657	118846156	Vps35l
EB2_MACS_peak_12010_EY1_MACS_peak_14261/EB2_MACS_peak_12011_EY1_MACS_peak_14261	7	122989980	122990388	Rbbp6
EB2_MACS_peak_12012_EY1_MACS_peak_14262_EY2_MACS_peak_10030	7	122996852	122997296	Rbbp6
EB2_MACS_peak_12013_EY1_MACS_peak_14263_EY2_MACS_peak_10031_EY1_MACS_peak_14264_EY2_MACS_peak_10031/EB2_MACS_peak_12014_EB1_MACS_peak_11868_EY1_MACS_peak_14263_EY2_MACS_peak_10031_EY1_MACS_peak_14264_EY2_MACS_peak_10031/EB2_MACS_peak_12015_EB1_MACS_peak_11868_EY1_MACS_peak_14263_EY2_MACS_peak_10031_EY1_MACS_peak_14264_EY2_MACS_peak_10031	7	122998420	123000310	Rbbp6
EB2_MACS_peak_12021_EB1_MACS_peak_11873_EY1_MACS_peak_14268_EY2_MACS_peak_10037_EY1_MACS_peak_14269_EY2_MACS_peak_10037_EY1_MACS_peak_14270_EY2_MACS_peak_10037/EB1_MACS_peak_11872_EY1_MACS_peak_14268_EY2_MACS_peak_10037_EY1_MACS_peak_14269_EY2_MACS_peak_10037_EY1_MACS_peak_14270_EY2_MACS_peak_10037	7	123170368	123172170	Tnrc6a
EB2_MACS_peak_12022_EB1_MACS_peak_11877	7	123286645	123286875	Arhgap17
EB2_MACS_peak_12023_EY1_MACS_peak_14274	7	123369788	123369992	Arhgap17
EB2_MACS_peak_12030_EB1_MACS_peak_11888_EY2_MACS_peak_10045	7	126199957	126200418	Xpo6
EB2_MACS_peak_12039_EB1_MACS_peak_11894_EY1_MACS_peak_14283_EY2_MACS_peak_10054_EY2_MACS_peak_10055/EB2_MACS_peak_12040_EB1_MACS_peak_11895_EY1_MACS_peak_14283_EY2_MACS_peak_10054_EY2_MACS_peak_10055_EY1_MACS_peak_14284_EY2_MACS_peak_10056/EB2_MACS_peak_12041_EB1_MACS_peak_11895_EY1_MACS_peak_14283_EY2_MACS_peak_10054_EY2_MACS_peak_10055_EY1_MACS_peak_14284_EY2_MACS_peak_10056/EB2_MACS_peak_12042…	7	126491748	126494820	Atxn2l
EB2_MACS_peak_12043_EB1_MACS_peak_11897_EY1_MACS_peak_14285	7	126497240	126497748	Atxn2l
EB2_MACS_peak_12047_EB1_MACS_peak_11901_EY2_MACS_peak_10059	7	126547503	126548098	Eif3c
EB2_MACS_peak_12059_EB1_MACS_peak_11911_EY1_MACS_peak_14295_EY2_MACS_peak_10066	7	126795233	126796211	Aldoa
EB2_MACS_peak_12060	7	126796712	126796932	Aldoa
EB2_MACS_peak_12061_EB1_MACS_peak_11912_EY1_MACS_peak_14296_EY2_MACS_peak_10067	7	126797360	126798269	Aldoa
EB2_MACS_peak_12063_EY1_MACS_peak_14299_EY2_MACS_peak_10069	7	126863258	126864876	Taok2
EB2_MACS_peak_12067_EB1_MACS_peak_11917_EY1_MACS_peak_14308_EY2_MACS_peak_10076	7	127022133	127023695	Kif22
EB2_MACS_peak_12068_EB1_MACS_peak_11918_EY1_MACS_peak_14309_EY2_MACS_peak_10078	7	127024890	127027372	Kif22
EB2_MACS_peak_12083_EY1_MACS_peak_14320_EY2_MACS_peak_10092	7	127511520	127512487	Srcap
EB2_MACS_peak_12091_EB1_MACS_peak_11932_EY1_MACS_peak_14328_EY2_MACS_peak_10100_EY2_MACS_peak_10099/EB2_MACS_peak_12092_EB1_MACS_peak_11933_EY1_MACS_peak_14328_EY2_MACS_peak_10100	7	127540613	127542150	Srcap
EB2_MACS_peak_12108_EB1_MACS_peak_11947	7	127878614	127879162	Zfp646
EB2_MACS_peak_12112_EB1_MACS_peak_11950_EY1_MACS_peak_14364_EY2_MACS_peak_10121	7	127969576	127969924	Fus
EB2_MACS_peak_12113_EB1_MACS_peak_11951_EY1_MACS_peak_14365_EY2_MACS_peak_10122/EB2_MACS_peak_12114_EB1_MACS_peak_11951_EY1_MACS_peak_14365_EY2_MACS_peak_10122	7	127971503	127973270	Fus
EB2_MACS_peak_12119_EY1_MACS_peak_14371_EY2_MACS_peak_10128	7	128460930	128461483	Tial1
EB2_MACS_peak_12179_EB1_MACS_peak_12011_EY1_MACS_peak_14434_EY2_MACS_peak_10181	7	138836215	138836980	Mapk1ip1
EB2_MACS_peak_12192_EY1_MACS_peak_14449	7	141260017	141260767	Phrf1
EB2_MACS_peak_12196_EB1_MACS_peak_12026_EY1_MACS_peak_14453_EY2_MACS_peak_10188	7	141326667	141327563	Deaf1
EB2_MACS_peak_12197_EY1_MACS_peak_14454	7	141392114	141392588	Taldo1
EB2_MACS_peak_12219_EB1_MACS_peak_12045_EY1_MACS_peak_14470_EY2_MACS_peak_10201	7	143067005	143067880	Trpm5
EB2_MACS_peak_12234_EY1_MACS_peak_14485_EY2_MACS_peak_10218/EB2_MACS_peak_12235_EB1_MACS_peak_12068_EY1_MACS_peak_14485_EY2_MACS_peak_10218	7	143513652	143514787	Nap1l4
EB2_MACS_peak_12273_EB1_MACS_peak_12104_EY1_MACS_peak_14523/EB2_MACS_peak_12274_EB1_MACS_peak_12104_EY1_MACS_peak_14523	8	8681452	8682486	Arglu1
EB2_MACS_peak_12275_EB1_MACS_peak_12105_EY1_MACS_peak_14524_EY2_MACS_peak_10262/EB2_MACS_peak_12276_EB1_MACS_peak_12105_EY1_MACS_peak_14524_EY2_MACS_peak_10262	8	8682929	8684146	Arglu1
EB2_MACS_peak_12294_EY1_MACS_peak_14553	8	13372240	13372991	Tfdp1
EB2_MACS_peak_12306_EY1_MACS_peak_14571	8	22176770	22177114	Ckap2
EB2_MACS_peak_12327_EY1_MACS_peak_14618/EB1_MACS_peak_12167_EY1_MACS_peak_14618	8	25816820	25817695	Ash2l
EB2_MACS_peak_12332_EB1_MACS_peak_12169	8	25832637	25832920	Ash2l
EB2_MACS_peak_12353_EB1_MACS_peak_12196	8	33834317	33834825	Rbpms
EB2_MACS_peak_12367_EY1_MACS_peak_14662	8	36613641	36614035	Dlc1
EB2_MACS_peak_12377_EB1_MACS_peak_12220_EY1_MACS_peak_14673_EY2_MACS_peak_10354	8	41273997	41274475	Pcm1
EB2_MACS_peak_124_EB1_MACS_peak_110_EY1_MACS_peak_101_EY2_MACS_peak_54	1	34218223	34218650	Dst
EB2_MACS_peak_12409_EB1_MACS_peak_12259_EY2_MACS_peak_10392	8	48140317	48140900	Dctd
EB2_MACS_peak_12477_EB1_MACS_peak_12331_EY1_MACS_peak_14800	8	70895482	70896238	Slc5a5
EB2_MACS_peak_1248_EB1_MACS_peak_1207_EY1_MACS_peak_1327	10	60294537	60295057	Psap
EB2_MACS_peak_12483_EB1_MACS_peak_12334_EY1_MACS_peak_14805/EB2_MACS_peak_12484_EY1_MACS_peak_14805	8	71359383	71360059	Myo9b
EB2_MACS_peak_12511_EY1_MACS_peak_14840_EY2_MACS_peak_10473/EB2_MACS_peak_12510_EB1_MACS_peak_12362_EY1_MACS_peak_14840_EY2_MACS_peak_10473	8	75000584	75001519	Hmgxb4
EB2_MACS_peak_12512_EY2_MACS_peak_10474	8	75020134	75020613	Hmgxb4
EB2_MACS_peak_12514_EY1_MACS_peak_14841_EY2_MACS_peak_10477	8	75112422	75112736	Mcm5
EB2_MACS_peak_12548_EY1_MACS_peak_14877_EY2_MACS_peak_10506_EY2_MACS_peak_10507_EY2_MACS_peak_10508/EB1_MACS_peak_12398_EY1_MACS_peak_14877_EY2_MACS_peak_10506_EY2_MACS_peak_10507_EY2_MACS_peak_10508_EY1_MACS_peak_14878	8	83571494	83574088	Tecr
EB2_MACS_peak_12551_EB1_MACS_peak_12402	8	83721879	83722427	Adgre5
EB2_MACS_peak_12553_EY1_MACS_peak_14886	8	83926307	83926976	Adgrl1
EB2_MACS_peak_12578_EB1_MACS_peak_12447_EY1_MACS_peak_14915_EY2_MACS_peak_10534/EB2_MACS_peak_12579_EB1_MACS_peak_12447_EY1_MACS_peak_14915_EY2_MACS_peak_10534/EB2_MACS_peak_12580_EB1_MACS_peak_12447_EY1_MACS_peak_14915_EY2_MACS_peak_10534	8	84844067	84845243	Calr
EB2_MACS_peak_12581_EB1_MACS_peak_12448_EY1_MACS_peak_14916_EY2_MACS_peak_10535_EY1_MACS_peak_14917_EY2_MACS_peak_10535/EB2_MACS_peak_12582_EB1_MACS_peak_12448_EY1_MACS_peak_14916_EY2_MACS_peak_10535_EY1_MACS_peak_14917_EY2_MACS_peak_10535/EB2_MACS_peak_12583_EB1_MACS_peak_12449_EY1_MACS_peak_14916_EY2_MACS_peak_10535_EY1_MACS_peak_14917_EY2_MACS_peak_10535	8	84845492	84846996	Calr
EB2_MACS_peak_126_EB1_MACS_peak_111_EY2_MACS_peak_55	1	34223705	34224052	Dst
EB2_MACS_peak_12602	8	86844442	86844623	N4bp1
EB2_MACS_peak_12603_EB1_MACS_peak_12481	8	86844757	86845107	N4bp1
EB2_MACS_peak_12605_EB1_MACS_peak_12483/EB2_MACS_peak_12606_EB1_MACS_peak_12483	8	86860736	86861810	N4bp1
EB2_MACS_peak_12636_EB1_MACS_peak_12515	8	95761376	95761608	Cnot1
EB2_MACS_peak_12659	8	105848789	105848902	Cenpt
EB2_MACS_peak_12666_EB1_MACS_peak_12549	8	106661425	106662029	Cdh1
EB2_MACS_peak_12696_EY1_MACS_peak_15124	8	109671378	109671789	Pkd1l3
EB2_MACS_peak_12705_EY1_MACS_peak_15142_EY2_MACS_peak_10678	8	110817593	110817902	Sf3b3
EB2_MACS_peak_12727_EY1_MACS_peak_15152_EY2_MACS_peak_10685	8	111536610	111537460	Znrf1
EB2_MACS_peak_12771_EB1_MACS_peak_12644_EY1_MACS_peak_15193_EY2_MACS_peak_10708	8	119547427	119547949	Mbtps1
EB2_MACS_peak_12774_EB1_MACS_peak_12645_EY1_MACS_peak_15195_EY2_MACS_peak_10711	8	119941141	119942095	Usp10
EB2_MACS_peak_12791_EY1_MACS_peak_15234_EY2_MACS_peak_10736	8	122397690	122398347	Zc3h18
EB2_MACS_peak_1281_EB1_MACS_peak_1253_EY1_MACS_peak_1360_EY2_MACS_peak_974/EB2_MACS_peak_1282_EB1_MACS_peak_1253_EY1_MACS_peak_1360_EY2_MACS_peak_974/EB2_MACS_peak_1283_EB1_MACS_peak_1253_EY1_MACS_peak_1360_EY2_MACS_peak_974/EB2_MACS_peak_1284_EB1_MACS_peak_1253_EY1_MACS_peak_1360_EY2_MACS_peak_974/EB2_MACS_peak_1285_EB1_MACS_peak_1253_EY1_MACS_peak_1360_EY2_MACS_peak_974	10	62838231	62840876	Tet1
EB2_MACS_peak_12812_EY2_MACS_peak_10750	8	122908332	122908895	Ankrd11
EB2_MACS_peak_12818_EB1_MACS_peak_12683_EY1_MACS_peak_15258_EY2_MACS_peak_10756/EB2_MACS_peak_12819_EB1_MACS_peak_12683_EY1_MACS_peak_15258_EY2_MACS_peak_10756/EB2_MACS_peak_12820_EB1_MACS_peak_12683_EY1_MACS_peak_15258_EY2_MACS_peak_10756	8	123102300	123103423	Rpl13
EB2_MACS_peak_12826_EY1_MACS_peak_15264	8	123383244	123383463	Tcf25
EB2_MACS_peak_12860_EY2_MACS_peak_10794	8	128685668	128686019	Itgb1
EB2_MACS_peak_12921_EY1_MACS_peak_15390	9	20889446	20889987	Ppan
EB2_MACS_peak_12923_EB1_MACS_peak_12800_EY1_MACS_peak_15393	9	20897694	20898414	Eif3g
EB2_MACS_peak_12925_EY1_MACS_peak_15401_EY2_MACS_peak_10858	9	20922052	20922524	Dnmt1
EB2_MACS_peak_12933_EY1_MACS_peak_15418	9	21273962	21274272	Kri1
EB2_MACS_peak_12936_EB1_MACS_peak_12813_EY2_MACS_peak_10880	9	21394094	21394337	Ilf3
EB2_MACS_peak_12937_EB1_MACS_peak_12814_EY1_MACS_peak_15424_EY2_MACS_peak_10882	9	21395935	21396395	Ilf3
EB2_MACS_peak_12938_EB1_MACS_peak_12815_EY1_MACS_peak_15425	9	21397339	21397680	Ilf3
EB2_MACS_peak_12996_EB1_MACS_peak_12884_EY1_MACS_peak_15498	9	31030479	31030984	Zbtb44
EB2_MACS_peak_13010_EB1_MACS_peak_12895_EY1_MACS_peak_15505_EY2_MACS_peak_10946	9	31168582	31169101	Aplp2
EB2_MACS_peak_13069_EB1_MACS_peak_12959_EY1_MACS_peak_15571_EY2_MACS_peak_10996/EB2_MACS_peak_13070_EB1_MACS_peak_12959_EY1_MACS_peak_15571_EY2_MACS_peak_10996	9	44407200	44408225	Rps25
EB2_MACS_peak_13071_EB1_MACS_peak_12960_EY1_MACS_peak_15572	9	44408675	44408880	Rps25
EB2_MACS_peak_13124	9	54886505	54886601	Ireb2
EB2_MACS_peak_13125_EB1_MACS_peak_13007	9	54903971	54904272	Ireb2
EB2_MACS_peak_13141_EB1_MACS_peak_13021	9	57113271	57113735	Sin3a
EB2_MACS_peak_13179_EB1_MACS_peak_13049_EY2_MACS_peak_11103	9	59671553	59672347	Pkm
EB2_MACS_peak_13181	9	59678140	59678229	Pkm
EB2_MACS_peak_13187_EY1_MACS_peak_15734_EY2_MACS_peak_11114/EB1_MACS_peak_13057_EY1_MACS_peak_15734_EY2_MACS_peak_11114	9	60871040	60872280	Uaca
EB2_MACS_peak_13188_EY1_MACS_peak_15738	9	61401746	61402012	Tle3
EB2_MACS_peak_13191_EB1_MACS_peak_13063_EY2_MACS_peak_11120	9	61913290	61913672	Kif23
EB2_MACS_peak_13192_EB1_MACS_peak_13064_EY2_MACS_peak_11121	9	61913929	61914149	Kif23
EB2_MACS_peak_13193_EY1_MACS_peak_15744	9	61914365	61914612	Kif23
EB2_MACS_peak_13218_EB1_MACS_peak_13081	9	64146918	64147901	Zwilch
EB2_MACS_peak_13220_EB1_MACS_peak_13083_EY1_MACS_peak_15767_EY2_MACS_peak_11149	9	64172906	64173498	Zwilch
EB2_MACS_peak_13244_EB1_MACS_peak_13102	9	65630482	65630944	Rbpms2
EB2_MACS_peak_13247_EB1_MACS_peak_13106_EY2_MACS_peak_11169	9	65703413	65704112	Zfp609
EB2_MACS_peak_13254_EB1_MACS_peak_13126	9	66947504	66947737	Rps27l
EB2_MACS_peak_13256_EY1_MACS_peak_15817_EY2_MACS_peak_11188	9	67049014	67049343	Tpm1
EB2_MACS_peak_13263_EY1_MACS_peak_15838_EY2_MACS_peak_11199	9	70021907	70022733	Gtf2a2
EB2_MACS_peak_13265_EY2_MACS_peak_11200	9	70407873	70408178	Ccnb2
EB2_MACS_peak_13271_EY2_MACS_peak_11205	9	70503467	70503881	Rnf111
EB2_MACS_peak_13275_EB1_MACS_peak_13154	9	70581234	70581530	Sltm
EB2_MACS_peak_13285_EY1_MACS_peak_15872	9	72330795	72331383	Zfp280d
EB2_MACS_peak_13292_EB1_MACS_peak_13172_EY1_MACS_peak_15883_EY2_MACS_peak_11243	9	72662021	72663561	Nedd4
EB2_MACS_peak_13294_EB1_MACS_peak_13176_EY2_MACS_peak_11245	9	72677219	72677878	Nedd4
EB2_MACS_peak_13333_EB1_MACS_peak_13206	9	78208978	78209355	Gsta4
EB2_MACS_peak_13338_EB1_MACS_peak_13211_EY1_MACS_peak_15929_EY2_MACS_peak_11285_EY2_MACS_peak_11286_EY1_MACS_peak_15930_EY2_MACS_peak_11287/EB2_MACS_peak_13339_EB1_MACS_peak_13211_EY1_MACS_peak_15929_EY2_MACS_peak_11285_EY2_MACS_peak_11286_EY1_MACS_peak_15930_EY2_MACS_peak_11287/EB2_MACS_peak_13340_EB1_MACS_peak_13211_EY1_MACS_peak_15929_EY2_MACS_peak_11285_EY2_MACS_peak_11286_EY1_MACS_peak_15930…	9	78478520	78481437	Eef1a1
EB2_MACS_peak_13355_EB1_MACS_peak_13227_EY1_MACS_peak_15959_EY2_MACS_peak_11308	9	82974468	82975119	Phip
EB2_MACS_peak_13369_EB1_MACS_peak_13242	9	88520847	88521585	Snhg5
EB2_MACS_peak_13386_EB1_MACS_peak_13258_EY1_MACS_peak_16002_EY2_MACS_peak_11339/EB2_MACS_peak_13387_EB1_MACS_peak_13258_EY1_MACS_peak_16002_EY2_MACS_peak_11339	9	95489649	95490286	U2surp
EB2_MACS_peak_13390_EY2_MACS_peak_11341	9	95865090	95865536	Atr
EB2_MACS_peak_13419_EB1_MACS_peak_13293	9	100951564	100951810	Stag1
EB2_MACS_peak_13471_EY2_MACS_peak_11418	9	108218089	108218538	Dag1
EB2_MACS_peak_13478_EB1_MACS_peak_13374	9	108541414	108542058	Qrich1
EB2_MACS_peak_13479_EB1_MACS_peak_13376	9	108561533	108561924	Qrich1
EB2_MACS_peak_13493_EB1_MACS_peak_13407	9	110034478	110034785	Map4
EB2_MACS_peak_13494_EY2_MACS_peak_11434/EB1_MACS_peak_13408_EY2_MACS_peak_11434	9	110034920	110035557	Map4
EB2_MACS_peak_13525_EY1_MACS_peak_16186_EY2_MACS_peak_11474	9	110594228	110594692	Setd2
EB2_MACS_peak_13563_EY1_MACS_peak_16228	9	118526887	118527239	Golga4
EB2_MACS_peak_13564_EY2_MACS_peak_11500	9	118536719	118536967	Golga4
EB2_MACS_peak_13566_EY1_MACS_peak_16239_EY2_MACS_peak_11508	9	118581742	118582584	Golga4
EB2_MACS_peak_13582_EB1_MACS_peak_13492_EY2_MACS_peak_11519	9	120128673	120128949	Rpsa
EB2_MACS_peak_13583_EB1_MACS_peak_13493_EY1_MACS_peak_16258	9	120129221	120129566	Rpsa
EB2_MACS_peak_13584_EB1_MACS_peak_13494_EY1_MACS_peak_16259	9	120130174	120130575	Rpsa
EB2_MACS_peak_13587_EB1_MACS_peak_13496_EY1_MACS_peak_16263_EY2_MACS_peak_11520/EB2_MACS_peak_13588_EB1_MACS_peak_13496_EY1_MACS_peak_16263_EY2_MACS_peak_11520	9	120573495	120574613	Rpl14
EB2_MACS_peak_13589	9	120950161	120950247	Ctnnb1
EB2_MACS_peak_13596_EY1_MACS_peak_16278	9	121748711	121749026	Nktr
EB2_MACS_peak_13645_EB1_MACS_peak_13543_EY2_MACS_peak_11574	X	13071764	13072309	Usp9x
EB2_MACS_peak_13651_EB1_MACS_peak_13553_EY1_MACS_peak_16343	X	13122854	13123544	Usp9x
EB2_MACS_peak_137_EY1_MACS_peak_102	1	34257602	34257946	Dst
EB2_MACS_peak_1371_EY2_MACS_peak_1026	10	77616054	77616360	Sumo3
EB2_MACS_peak_13729_EB1_MACS_peak_13625	X	50580529	50580849	Firre
EB2_MACS_peak_13768_EB1_MACS_peak_13670_EY2_MACS_peak_11679/EB2_MACS_peak_13769_EB1_MACS_peak_13670_EY2_MACS_peak_11679	X	73944863	73945478	Hcfc1
EB2_MACS_peak_13783_EY1_MACS_peak_16515_EY2_MACS_peak_11692/EB2_MACS_peak_13784_EB1_MACS_peak_13684_EY1_MACS_peak_16515_EY2_MACS_peak_11692	X	74270732	74271781	Dnase1l1
EB2_MACS_peak_13785_EB1_MACS_peak_13685_EY1_MACS_peak_16516/EB2_MACS_peak_13786_EB1_MACS_peak_13685_EY1_MACS_peak_16516	X	74272433	74273023	Dnase1l1
EB2_MACS_peak_13787_EY2_MACS_peak_11693	X	74289717	74289988	Taz
EB2_MACS_peak_13792_EB1_MACS_peak_13686_EY1_MACS_peak_16525/EB2_MACS_peak_13793_EB1_MACS_peak_13686_EY1_MACS_peak_16525	X	75096742	75097415	Dkc1
EB2_MACS_peak_1380_EB1_MACS_peak_1340	10	79709640	79710739	Bsg
EB2_MACS_peak_13814_EB1_MACS_peak_13705	X	85202809	85203057	Dmd
EB2_MACS_peak_13815_EB1_MACS_peak_13706	X	85203784	85204381	Dmd
EB2_MACS_peak_1383_EB1_MACS_peak_1344_EY1_MACS_peak_1470_EY2_MACS_peak_1044_EY1_MACS_peak_1471_EY2_MACS_peak_1044/EB2_MACS_peak_1384_EB1_MACS_peak_1345_EY1_MACS_peak_1470_EY2_MACS_peak_1044_EY1_MACS_peak_1471_EY2_MACS_peak_1044/EB2_MACS_peak_1385_EB1_MACS_peak_1345_EY1_MACS_peak_1470_EY2_MACS_peak_1044_EY1_MACS_peak_1471_EY2_MACS_peak_1044	10	79858639	79860261	Ptbp1
EB2_MACS_peak_13838	X	93602794	93602927	Pola1
EB2_MACS_peak_13839_EY1_MACS_peak_16555_EY2_MACS_peak_11717/EB1_MACS_peak_13716_EY1_MACS_peak_16555_EY2_MACS_peak_11717	X	93603337	93604100	Pola1
EB2_MACS_peak_13844_EY1_MACS_peak_16562_EY2_MACS_peak_11722	X	94539846	94540910	Maged1
EB2_MACS_peak_13857_EB1_MACS_peak_13732_EY1_MACS_peak_16598_EY2_MACS_peak_11739	X	101437139	101437436	Nono
EB2_MACS_peak_1386_EB1_MACS_peak_1346_EY1_MACS_peak_1472_EY2_MACS_peak_1045	10	79860714	79861204	Ptbp1
EB2_MACS_peak_1387_EB1_MACS_peak_1347_EY1_MACS_peak_1473_EY2_MACS_peak_1046_EY2_MACS_peak_1047_EY1_MACS_peak_1474_EY2_MACS_peak_1047/EB2_MACS_peak_1388_EB1_MACS_peak_1347_EY1_MACS_peak_1473_EY2_MACS_peak_1046_EY2_MACS_peak_1047_EY1_MACS_peak_1474_EY2_MACS_peak_1047/EB2_MACS_peak_1389_EB1_MACS_peak_1347_EY1_MACS_peak_1473_EY2_MACS_peak_1046_EY2_MACS_peak_1047_EY1_MACS_peak_1474_EY2_MACS_peak_1047/…	10	79862318	79864248	Ptbp1
EB2_MACS_peak_1392_EB1_MACS_peak_1350_EY1_MACS_peak_1481_EY2_MACS_peak_1055_EY2_MACS_peak_1054/EB2_MACS_peak_1393_EB1_MACS_peak_1350_EY1_MACS_peak_1481_EY2_MACS_peak_1055_EY2_MACS_peak_1054/EB2_MACS_peak_1394_EB1_MACS_peak_1350_EY1_MACS_peak_1481_EY2_MACS_peak_1055_EY2_MACS_peak_1054	10	79977297	79978753	Grin3b
EB2_MACS_peak_13928_EY1_MACS_peak_16685_EY2_MACS_peak_11809	X	136170785	136171346	Tceal8
EB2_MACS_peak_13929_EB1_MACS_peak_13828_EY2_MACS_peak_11810	X	136214138	136214741	Bex1
EB2_MACS_peak_13931_EB1_MACS_peak_13832_EY1_MACS_peak_16692_EY2_MACS_peak_11814	X	136733778	136734739	Morf4l2
EB2_MACS_peak_13955_EB1_MACS_peak_13857	X	144350228	144350749	Alg13
EB2_MACS_peak_13968_EY2_MACS_peak_11842	X	151803139	151803500	Huwe1
EB2_MACS_peak_13971_EB1_MACS_peak_13881	X	151880438	151880726	Huwe1
EB2_MACS_peak_13975_EY1_MACS_peak_16737_EY2_MACS_peak_11849/EB1_MACS_peak_13887_EY1_MACS_peak_16737_EY2_MACS_peak_11849	X	151906757	151907609	Huwe1
EB2_MACS_peak_13976_EY1_MACS_peak_16738_EY2_MACS_peak_11850	X	151908591	151908999	Huwe1
EB2_MACS_peak_1398_EB1_MACS_peak_1358_EY1_MACS_peak_1487	10	80143732	80144276	Midn
EB2_MACS_peak_13985_EY1_MACS_peak_16755_EY2_MACS_peak_11865	X	152058726	152059542	Smc1a
EB2_MACS_peak_13990_EB1_MACS_peak_13902_EY1_MACS_peak_16760_EY2_MACS_peak_11870	X	152272566	152273772	Kdm5c
EB2_MACS_peak_13997_EB1_MACS_peak_13909	X	157591366	157591736	Mbtps2
EB2_MACS_peak_1400_EB1_MACS_peak_1362_EY1_MACS_peak_1497	10	80278280	80278972	Dazap1
EB2_MACS_peak_1408_EY1_MACS_peak_1506_EY2_MACS_peak_1083/EB1_MACS_peak_1369_EY1_MACS_peak_1506_EY2_MACS_peak_1083	10	80392554	80393337	Mbd3
EB2_MACS_peak_1415_EY1_MACS_peak_1520_EY2_MACS_peak_1097_EY1_MACS_peak_1521_EY2_MACS_peak_1097	10	80638332	80640730	Btbd2
EB2_MACS_peak_1421	10	80790598	80790743	Dot1l
EB2_MACS_peak_1422_EB1_MACS_peak_1392	10	80790858	80791487	Dot1l
EB2_MACS_peak_1436_EB1_MACS_peak_1410_EY1_MACS_peak_1555_EY2_MACS_peak_1122_EY1_MACS_peak_1556_EY2_MACS_peak_1122_EY1_MACS_peak_1557_EY2_MACS_peak_1122/EB2_MACS_peak_1437_EB1_MACS_peak_1410_EY1_MACS_peak_1555_EY2_MACS_peak_1122_EY1_MACS_peak_1556_EY2_MACS_peak_1122_EY1_MACS_peak_1557_EY2_MACS_peak_1122/EB2_MACS_peak_1438_EB1_MACS_peak_1411_EY1_MACS_peak_1555_EY2_MACS_peak_1122_EY1_MACS_peak_1556_…	10	81177528	81182486	Eef2
EB2_MACS_peak_1447_EB1_MACS_peak_1415_EY1_MACS_peak_1559	10	81312868	81313471	Pip5k1c
EB2_MACS_peak_1449_EB1_MACS_peak_1417	10	81348493	81349078	Hmg20b
EB2_MACS_peak_1497_EB1_MACS_peak_1467_EY1_MACS_peak_1609_EY2_MACS_peak_1151	10	86695467	86696142	Hsp90b1
EB2_MACS_peak_1501_EY1_MACS_peak_1613	10	86702909	86703189	Ttc41
EB2_MACS_peak_1502_EB1_MACS_peak_1471_EY1_MACS_peak_1614_EY2_MACS_peak_1155	10	86703455	86703790	Ttc41
EB2_MACS_peak_1504_EB1_MACS_peak_1472_EY1_MACS_peak_1616	10	86705177	86705586	Ttc41
EB2_MACS_peak_1574_EB1_MACS_peak_1540	10	108251714	108252081	Ppp1r12a
EB2_MACS_peak_1575_EB1_MACS_peak_1541_EY1_MACS_peak_1701_EY2_MACS_peak_1213	10	108252455	108253030	Ppp1r12a
EB2_MACS_peak_1601_EB1_MACS_peak_1570_EY1_MACS_peak_1748	10	115411613	115412170	Zfc3h1
EB2_MACS_peak_1609_EB1_MACS_peak_1573	10	116500974	116501753	Cnot2
EB2_MACS_peak_1621_EY1_MACS_peak_1767	10	117355823	117356181	Cpsf6
EB2_MACS_peak_1622_EB1_MACS_peak_1583_EY1_MACS_peak_1768_EY2_MACS_peak_1254	10	117360938	117361454	Cpsf6
EB2_MACS_peak_1623	10	117361719	117361803	Cpsf6
EB2_MACS_peak_1628	10	117688964	117689059	Mdm2
EB2_MACS_peak_1629_EB1_MACS_peak_1585	10	117689240	117689892	Mdm2
EB2_MACS_peak_1657_EB1_MACS_peak_1604	10	123152942	123153476	Usp15
EB2_MACS_peak_1664	10	127063563	127063733	2020-03-09
EB2_MACS_peak_1670	10	127282863	127283001	Mbd6
EB2_MACS_peak_1678_EB1_MACS_peak_1633_EY1_MACS_peak_1877	10	128046065	128046538	Naca
EB2_MACS_peak_1679	10	128046765	128046844	Naca
EB2_MACS_peak_1696_EB1_MACS_peak_1649	10	128124643	128125199	Baz2a
EB2_MACS_peak_1697_EB1_MACS_peak_1650/EB2_MACS_peak_1698_EB1_MACS_peak_1650	10	128125663	128127652	Baz2a
EB2_MACS_peak_1707_EB1_MACS_peak_1672_EY1_MACS_peak_1913_EY2_MACS_peak_1363/EB1_MACS_peak_1673_EY1_MACS_peak_1913_EY2_MACS_peak_1363	10	128548220	128549331	Zc3h10
EB2_MACS_peak_1713_EB1_MACS_peak_1680_EY1_MACS_peak_1918_EY2_MACS_peak_1368_EY2_MACS_peak_1369/EB2_MACS_peak_1714_EB1_MACS_peak_1680_EY1_MACS_peak_1918_EY2_MACS_peak_1368_EY2_MACS_peak_1369	10	128624532	128625516	Rps26
EB2_MACS_peak_1722_EY1_MACS_peak_1926	11	3229900	3230177	Eif4enif1
EB2_MACS_peak_1735_EB1_MACS_peak_1705_EY1_MACS_peak_1943	11	3976302	3977220	Pes1
EB2_MACS_peak_1736	11	3977626	3977745	Pes1
EB2_MACS_peak_1750_EY1_MACS_peak_1960_EY2_MACS_peak_1403/EB2_MACS_peak_1751_EB1_MACS_peak_1727_EY1_MACS_peak_1960_EY2_MACS_peak_1403	11	5069694	5070900	Ewsr1
EB2_MACS_peak_1754_EY1_MACS_peak_1963_EY2_MACS_peak_1407	11	5081397	5082115	Ewsr1
EB2_MACS_peak_1755	11	5082586	5082804	Ewsr1
EB2_MACS_peak_1761_EB1_MACS_peak_1741	11	6415785	6416032	Ppia
EB2_MACS_peak_1762_EB1_MACS_peak_1742	11	6417780	6418380	Ppia
EB2_MACS_peak_1773_EY1_MACS_peak_1998_EY2_MACS_peak_1428	11	8492739	8493367	Tns3
EB2_MACS_peak_1780	11	11801699	11801839	Fignl1
EB2_MACS_peak_179_EY1_MACS_peak_133_EY2_MACS_peak_94	1	38048645	38049407	Rev1
EB2_MACS_peak_1817_EB1_MACS_peak_1794	11	21239120	21239493	Vps54
EB2_MACS_peak_1830_EY1_MACS_peak_2070	11	23000714	23001121	Cct4
EB2_MACS_peak_1834_EY2_MACS_peak_1480	11	23267542	23268047	Xpo1
EB2_MACS_peak_1837_EB1_MACS_peak_1817	11	23282413	23282731	Xpo1
EB2_MACS_peak_1838_EY1_MACS_peak_2076_EY2_MACS_peak_1482/EB2_MACS_peak_1839_EB1_MACS_peak_1818_EY1_MACS_peak_2076_EY2_MACS_peak_1482/EB2_MACS_peak_1840_EB1_MACS_peak_1818_EY1_MACS_peak_2076_EY2_MACS_peak_1482	11	23284163	23285273	Xpo1
EB2_MACS_peak_1843_EB1_MACS_peak_1820_EY1_MACS_peak_2077_EY1_MACS_peak_2078	11	23289731	23291662	Xpo1
EB2_MACS_peak_1844_EB1_MACS_peak_1821_EY1_MACS_peak_2079	11	23293693	23294154	Xpo1
EB2_MACS_peak_1849_EB1_MACS_peak_1822_EY1_MACS_peak_2082_EY2_MACS_peak_1486	11	23333369	23333914	Usp34
EB2_MACS_peak_1850_EB1_MACS_peak_1823	11	23343393	23343663	Usp34
EB2_MACS_peak_1852_EB1_MACS_peak_1828_EY2_MACS_peak_1491	11	23384863	23385212	Usp34
EB2_MACS_peak_1866_EY1_MACS_peak_2107_EY2_MACS_peak_1511/EB2_MACS_peak_1867_EY1_MACS_peak_2107_EY2_MACS_peak_1511	11	29373761	29374426	Ccdc88a
EB2_MACS_peak_1870_EB1_MACS_peak_1856_EY1_MACS_peak_2120_EY2_MACS_peak_1517_EY2_MACS_peak_1518/EB2_MACS_peak_1871_EB1_MACS_peak_1856_EY1_MACS_peak_2120_EY2_MACS_peak_1517_EY2_MACS_peak_1518	11	29692726	29693776	Rtn4
EB2_MACS_peak_1918_EB1_MACS_peak_1893_EY1_MACS_peak_2170_EY2_MACS_peak_1550	11	33155935	33156331	Npm1
EB2_MACS_peak_1919_EB1_MACS_peak_1894_EY1_MACS_peak_2171_EY2_MACS_peak_1551/EB2_MACS_peak_1920_EB1_MACS_peak_1894_EY1_MACS_peak_2171_EY2_MACS_peak_1551	11	33156656	33157237	Npm1
EB2_MACS_peak_1958_EB1_MACS_peak_1933	11	40749869	40751068	Ccng1
EB2_MACS_peak_2015_EB1_MACS_peak_1969_EY1_MACS_peak_2257	11	50308367	50309088	Canx
EB2_MACS_peak_2017_EY1_MACS_peak_2263_EY2_MACS_peak_1620/EB2_MACS_peak_2018_EY1_MACS_peak_2263_EY2_MACS_peak_1620/EB2_MACS_peak_2019_EY1_MACS_peak_2263_EY2_MACS_peak_1620	11	50379385	50380455	Hnrnph1
EB2_MACS_peak_2021_EY1_MACS_peak_2265	11	50382128	50382761	Hnrnph1
EB2_MACS_peak_2022_EB1_MACS_peak_1974	11	50382864	50383309	Hnrnph1
EB2_MACS_peak_2024_EY2_MACS_peak_1623	11	50385675	50386108	Hnrnph1
EB2_MACS_peak_2030_EB1_MACS_peak_1979_EY1_MACS_peak_2277_EY2_MACS_peak_1626_EY1_MACS_peak_2278_EY2_MACS_peak_1626_EY2_MACS_peak_1627	11	51599712	51602426	Phykpl
EB2_MACS_peak_2031_EB1_MACS_peak_1980_EY2_MACS_peak_1628	11	51602642	51602874	Phykpl
EB2_MACS_peak_2038	11	51997395	51997602	Ube2b
EB2_MACS_peak_2039_EY2_MACS_peak_1633	11	51997769	51998033	Ube2b
EB2_MACS_peak_2048_EB1_MACS_peak_2003	11	52385474	52385796	Vdac1
EB2_MACS_peak_2057_EB1_MACS_peak_2009_EY2_MACS_peak_1641	11	53265934	53266224	Hspa4
EB2_MACS_peak_2060_EB1_MACS_peak_2012_EY1_MACS_peak_2295	11	53270937	53271555	Hspa4
EB2_MACS_peak_2062_EB1_MACS_peak_2013_EY2_MACS_peak_1644	11	53272761	53273298	Hspa4
EB2_MACS_peak_2086_EY1_MACS_peak_2331_EY2_MACS_peak_1669/EB2_MACS_peak_2087_EB1_MACS_peak_2042_EY1_MACS_peak_2331_EY2_MACS_peak_1669/EB2_MACS_peak_2088_EB1_MACS_peak_2042_EY1_MACS_peak_2331_EY2_MACS_peak_1669	11	55499409	55500528	G3bp1
EB2_MACS_peak_2106_EB1_MACS_peak_2058	11	58981295	58981869	Trim11
EB2_MACS_peak_2116_EY1_MACS_peak_2367	11	60185216	60185725	Rai1
EB2_MACS_peak_2125_EY2_MACS_peak_1721	11	61174579	61175079	Usp22
EB2_MACS_peak_2135_EB1_MACS_peak_2107_EY1_MACS_peak_2396_EY2_MACS_peak_1729	11	62373068	62373844	Ncor1
EB2_MACS_peak_2139_EY1_MACS_peak_2402_EY2_MACS_peak_1736	11	62410809	62411087	Ncor1
EB2_MACS_peak_2145_EB1_MACS_peak_2116_EY1_MACS_peak_2405_EY2_MACS_peak_1738/EB2_MACS_peak_2146_EB1_MACS_peak_2116_EY1_MACS_peak_2405_EY2_MACS_peak_1738	11	62602806	62603698	Trpv2
EB2_MACS_peak_2147_EB1_MACS_peak_2117_EY1_MACS_peak_2406_EY2_MACS_peak_1739	11	62604364	62604814	Trpv2
EB2_MACS_peak_2186_EY1_MACS_peak_2494/EB1_MACS_peak_2154_EY1_MACS_peak_2494	11	69408035	69408472	Kdm6b
EB2_MACS_peak_2195_EB1_MACS_peak_2164_EY1_MACS_peak_2501_EY2_MACS_peak_1802_EY2_MACS_peak_1803/EB2_MACS_peak_2196_EB1_MACS_peak_2164_EY1_MACS_peak_2501_EY2_MACS_peak_1802_EY2_MACS_peak_1803/EB2_MACS_peak_2197_EB1_MACS_peak_2164_EY1_MACS_peak_2501_EY2_MACS_peak_1802_EY2_MACS_peak_1803/EB2_MACS_peak_2198_EB1_MACS_peak_2164_EY1_MACS_peak_2501_EY2_MACS_peak_1802_EY2_MACS_peak_1803/EB2_MACS_peak_2199_…	11	69666845	69669143	Senp3
EB2_MACS_peak_2200_EB1_MACS_peak_2168	11	69674461	69675016	Senp3
EB2_MACS_peak_2204_EB1_MACS_peak_2171_EY1_MACS_peak_2504_EY2_MACS_peak_1805_EY1_MACS_peak_2505_EY2_MACS_peak_1805/EB2_MACS_peak_2205_EB1_MACS_peak_2171_EY1_MACS_peak_2504_EY2_MACS_peak_1805_EY1_MACS_peak_2505_EY2_MACS_peak_1805	11	69734116	69735952	Polr2a
EB2_MACS_peak_2206	11	69736154	69736377	Polr2a
EB2_MACS_peak_2207_EY2_MACS_peak_1806	11	69737199	69737722	Polr2a
EB2_MACS_peak_2217_EB1_MACS_peak_2182_EY1_MACS_peak_2516_EY2_MACS_peak_1818	11	69919148	69919446	Gps2
EB2_MACS_peak_2222_EB1_MACS_peak_2191	11	70236034	70236394	0610010K14Rik
EB2_MACS_peak_2224_EB1_MACS_peak_2193_EY1_MACS_peak_2526_EY2_MACS_peak_1826/EB2_MACS_peak_2225_EB1_MACS_peak_2193_EY1_MACS_peak_2526_EY2_MACS_peak_1826/EB2_MACS_peak_2226_EB1_MACS_peak_2193_EY1_MACS_peak_2526_EY2_MACS_peak_1826	11	70393759	70395625	Pelp1
EB2_MACS_peak_2227_EB1_MACS_peak_2194	11	70396561	70397144	Pelp1
EB2_MACS_peak_2230_EY2_MACS_peak_1829	11	70605977	70606419	Mink1
EB2_MACS_peak_2244	11	70977896	70977979	C1qbp
EB2_MACS_peak_2245	11	70978065	70978162	C1qbp
EB2_MACS_peak_2251_EB1_MACS_peak_2223_EY1_MACS_peak_2560_EY2_MACS_peak_1850/EB2_MACS_peak_2252_EB1_MACS_peak_2223_EY1_MACS_peak_2560_EY2_MACS_peak_1850	11	72450755	72451481	Mybbp1a
EB2_MACS_peak_2283_EB1_MACS_peak_2258_EY1_MACS_peak_2608_EY2_MACS_peak_1875/EB2_MACS_peak_2284_EY1_MACS_peak_2608_EY2_MACS_peak_1875	11	75732828	75733524	Ywhae
EB2_MACS_peak_2306_EB1_MACS_peak_2288_EY1_MACS_peak_2642_EY2_MACS_peak_1895/EB2_MACS_peak_2307_EB1_MACS_peak_2288_EY1_MACS_peak_2642_EY2_MACS_peak_1895/EB2_MACS_peak_2308_EB1_MACS_peak_2288_EY1_MACS_peak_2642_EY2_MACS_peak_1895	11	77691415	77693122	Nufip2
EB2_MACS_peak_2317_EY2_MACS_peak_1909	11	78161357	78161737	Nek8
EB2_MACS_peak_2324_EY2_MACS_peak_1914	11	78221071	78221341	Supt6
EB2_MACS_peak_2327_EB1_MACS_peak_2311_EY1_MACS_peak_2671_EY1_MACS_peak_2672	11	78271194	78272376	2610507B11Rik
EB2_MACS_peak_2353_EB1_MACS_peak_2335_EY1_MACS_peak_2691	11	80021982	80022260	Suz12
EB2_MACS_peak_2354_EB1_MACS_peak_2336_EY1_MACS_peak_2692_EY2_MACS_peak_1936	11	80024828	80025356	Suz12
EB2_MACS_peak_2362_EY1_MACS_peak_2700_EY2_MACS_peak_1943	11	80391693	80392234	Zfp207
EB2_MACS_peak_2363_EB1_MACS_peak_2347	11	80394200	80394572	Zfp207
EB2_MACS_peak_2364_EY1_MACS_peak_2702/EB2_MACS_peak_2365_EY1_MACS_peak_2702	11	80395418	80396088	Zfp207
EB2_MACS_peak_2397	11	84853689	84853765	Ggnbp2
EB2_MACS_peak_2398_EY1_MACS_peak_2732	11	84854109	84854468	Ggnbp2
EB2_MACS_peak_241_EY1_MACS_peak_256	1	58406434	58406645	Bzw1
EB2_MACS_peak_2431_EB1_MACS_peak_2420_EY1_MACS_peak_2776_EY2_MACS_peak_1999/EB2_MACS_peak_2432_EB1_MACS_peak_2421_EY1_MACS_peak_2776_EY2_MACS_peak_1999	11	88047567	88048669	Srsf1
EB2_MACS_peak_2433_EB1_MACS_peak_2422_EY1_MACS_peak_2777_EY2_MACS_peak_2000_EY1_MACS_peak_2778_EY2_MACS_peak_2000_EY2_MACS_peak_2001/EB2_MACS_peak_2434_EB1_MACS_peak_2422_EY1_MACS_peak_2777_EY2_MACS_peak_2000_EY1_MACS_peak_2778_EY2_MACS_peak_2000_EY2_MACS_peak_2001/EB2_MACS_peak_2435_EB1_MACS_peak_2422_EY1_MACS_peak_2777_EY2_MACS_peak_2000_EY1_MACS_peak_2778_EY2_MACS_peak_2000_EY2_MACS_peak_2001/…	11	88048958	88051473	Srsf1
EB2_MACS_peak_2437_EB1_MACS_peak_2423_EY1_MACS_peak_2779_EY2_MACS_peak_2002	11	88051771	88052903	Srsf1
EB2_MACS_peak_2446_EB1_MACS_peak_2435/EB2_MACS_peak_2447_EB1_MACS_peak_2435	11	88844361	88845795	Akap1
EB2_MACS_peak_245_EB1_MACS_peak_242	1	58499957	58500430	Orc2
EB2_MACS_peak_2462_EB1_MACS_peak_2446_EB1_MACS_peak_2447_EY1_MACS_peak_2819/EB2_MACS_peak_2463_EB1_MACS_peak_2447_EY1_MACS_peak_2819	11	88980873	88982389	Coil
EB2_MACS_peak_2486_EB1_MACS_peak_2467_EY1_MACS_peak_2841	11	94290993	94291741	Luc7l3
EB2_MACS_peak_2488_EY1_MACS_peak_2843	11	94292748	94293327	Luc7l3
EB2_MACS_peak_2493_EY2_MACS_peak_2048	11	94321710	94321961	Luc7l3
EB2_MACS_peak_250_EY2_MACS_peak_182	1	59684947	59685224	Nop58
EB2_MACS_peak_2522_EB1_MACS_peak_2495_EY1_MACS_peak_2894	11	95968802	95969158	Igf2bp1
EB2_MACS_peak_2535_EY2_MACS_peak_2086	11	96800739	96800946	Cbx1
EB2_MACS_peak_2536_EB1_MACS_peak_2506_EY1_MACS_peak_2918_EY2_MACS_peak_2087_EY2_MACS_peak_2088/EB2_MACS_peak_2537_EB1_MACS_peak_2506_EY1_MACS_peak_2918_EY2_MACS_peak_2087_EY2_MACS_peak_2088	11	96806401	96808080	Cbx1
EB2_MACS_peak_2541_EB1_MACS_peak_2509_EY1_MACS_peak_2920_EY2_MACS_peak_2089/EB2_MACS_peak_2542_EB1_MACS_peak_2510_EY1_MACS_peak_2920_EY2_MACS_peak_2089	11	96819371	96820693	Nfe2l1
EB2_MACS_peak_2559_EY1_MACS_peak_2930_EY2_MACS_peak_2097	11	97280078	97280646	Npepps
EB2_MACS_peak_256_EY1_MACS_peak_266	1	59705542	59706082	Nop58
EB2_MACS_peak_2565_EB1_MACS_peak_2539	11	97666599	97666894	Mllt6
EB2_MACS_peak_2566	11	97667083	97667160	Mllt6
EB2_MACS_peak_2567_EB1_MACS_peak_2540	11	97669811	97670416	Mllt6
EB2_MACS_peak_2578_EY1_MACS_peak_2948	11	97781327	97781930	Rpl23
EB2_MACS_peak_2579	11	97782243	97782319	Rpl23
EB2_MACS_peak_2590_EY1_MACS_peak_2961	11	98245296	98245528	Cdk12
EB2_MACS_peak_2599_EY1_MACS_peak_2984_EY2_MACS_peak_2127	11	98994221	98994580	Top2a
EB2_MACS_peak_2600	11	98994679	98994758	Top2a
EB2_MACS_peak_2601_EB1_MACS_peak_2582_EY1_MACS_peak_2985_EY2_MACS_peak_2128/EB2_MACS_peak_2602_EB1_MACS_peak_2583_EY1_MACS_peak_2985_EY2_MACS_peak_2128	11	98995235	98996148	Top2a
EB2_MACS_peak_2609_EB1_MACS_peak_2590	11	99005307	99006200	Top2a
EB2_MACS_peak_2610_EB1_MACS_peak_2591_EY1_MACS_peak_2991_EY2_MACS_peak_2133/EB2_MACS_peak_2611_EB1_MACS_peak_2591_EY1_MACS_peak_2991_EY2_MACS_peak_2133/EB2_MACS_peak_2612_EB1_MACS_peak_2591_EY1_MACS_peak_2991_EY2_MACS_peak_2133	11	99006874	99007481	Top2a
EB2_MACS_peak_2613_EB1_MACS_peak_2592_EY1_MACS_peak_2993_EY2_MACS_peak_2134_EY1_MACS_peak_2994_EY2_MACS_peak_2134/EB2_MACS_peak_2614_EB1_MACS_peak_2593_EY1_MACS_peak_2993_EY2_MACS_peak_2134_EY1_MACS_peak_2994_EY2_MACS_peak_2134/EB2_MACS_peak_2615_EB1_MACS_peak_2594_EY1_MACS_peak_2993_EY2_MACS_peak_2134_EY1_MACS_peak_2994_EY2_MACS_peak_2134	11	99009246	99010736	Top2a
EB2_MACS_peak_2618_EB1_MACS_peak_2597_EY1_MACS_peak_2996_EY2_MACS_peak_2137/EB2_MACS_peak_2619_EB1_MACS_peak_2597_EY1_MACS_peak_2996_EY2_MACS_peak_2137	11	99015988	99016668	Top2a
EB2_MACS_peak_2649_EB1_MACS_peak_2629_EY1_MACS_peak_3024	11	101316154	101316609	Psme3
EB2_MACS_peak_2657_EB1_MACS_peak_2635_EY2_MACS_peak_2165	11	101523360	101523927	Brca1
EB2_MACS_peak_2658	11	101524406	101524498	Brca1
EB2_MACS_peak_2660_EB1_MACS_peak_2636_EY2_MACS_peak_2166/EB2_MACS_peak_2661_EB1_MACS_peak_2636_EY2_MACS_peak_2166	11	101525278	101526519	Brca1
EB2_MACS_peak_2667_EY1_MACS_peak_3033_EY2_MACS_peak_2169	11	102162566	102163920	Lsm12
EB2_MACS_peak_2668_EB1_MACS_peak_2647_EY2_MACS_peak_2170	11	102204438	102205124	Hdac5
EB2_MACS_peak_2676_EB1_MACS_peak_2656_EY1_MACS_peak_3042/EB2_MACS_peak_2677_EB1_MACS_peak_2656_EY1_MACS_peak_3042	11	102310117	102310750	Ubtf
EB2_MACS_peak_2697_EB1_MACS_peak_2668	11	102684719	102685593	Meioc
EB2_MACS_peak_2730_EB1_MACS_peak_2702_EY2_MACS_peak_2209/EB2_MACS_peak_2731_EB1_MACS_peak_2702_EY2_MACS_peak_2209	11	104424432	104425335	Kansl1
EB2_MACS_peak_2747_EB1_MACS_peak_2715	11	106682838	106683697	Pecam1
EB2_MACS_peak_2750_EB1_MACS_peak_2717_EY1_MACS_peak_3130_EY2_MACS_peak_2231_EY2_MACS_peak_2232_EY2_MACS_peak_2230/EB2_MACS_peak_2751_EB1_MACS_peak_2717_EY1_MACS_peak_3130_EY2_MACS_peak_2231_EY2_MACS_peak_2232_EY2_MACS_peak_2230/EB2_MACS_peak_2752_EB1_MACS_peak_2717_EY1_MACS_peak_3130_EY2_MACS_peak_2231_EY2_MACS_peak_2232_EY2_MACS_peak_2230/EB2_MACS_peak_2753_EB1_MACS_peak_2718_EY1_MACS_peak_3130_…	11	106780464	106783272	Ddx5
EB2_MACS_peak_2755_EY1_MACS_peak_3131_EY2_MACS_peak_2233_EY1_MACS_peak_3132_EY2_MACS_peak_2233/EB2_MACS_peak_2756_EY1_MACS_peak_3131_EY2_MACS_peak_2233_EY1_MACS_peak_3132_EY2_MACS_peak_2233/EB2_MACS_peak_2754_EB1_MACS_peak_2719_EY1_MACS_peak_3131_EY2_MACS_peak_2233_EY1_MACS_peak_3132_EY2_MACS_peak_2233/EB1_MACS_peak_2720_EY1_MACS_peak_3131_EY2_MACS_peak_2233_EY1_MACS_peak_3132_EY2_MACS_peak_2233/…	11	106783726	106785833	Ddx5
EB2_MACS_peak_2757_EY1_MACS_peak_3133_EY2_MACS_peak_2234/EB2_MACS_peak_2758_EB1_MACS_peak_2722_EY1_MACS_peak_3133_EY2_MACS_peak_2234	11	106786055	106786799	Ddx5
EB2_MACS_peak_2769_EY2_MACS_peak_2248	11	107082401	107082734	Bptf
EB2_MACS_peak_2770_EY1_MACS_peak_3151_EY2_MACS_peak_2250	11	107095717	107096040	Bptf
EB2_MACS_peak_2771_EB1_MACS_peak_2739_EY1_MACS_peak_3153_EY2_MACS_peak_2251/EB2_MACS_peak_2772_EB1_MACS_peak_2739_EY1_MACS_peak_3153_EY2_MACS_peak_2251	11	107110855	107112078	Bptf
EB2_MACS_peak_278_EB1_MACS_peak_271_EY1_MACS_peak_296_EY2_MACS_peak_201	1	63177013	63177330	Ndufs1
EB2_MACS_peak_2784_EY1_MACS_peak_3161	11	107574834	107575124	Helz
EB2_MACS_peak_279_EY2_MACS_peak_202	1	63177645	63177930	Ndufs1
EB2_MACS_peak_280_EB1_MACS_peak_272_EY1_MACS_peak_297_EY2_MACS_peak_203/EB2_MACS_peak_281_EB1_MACS_peak_272_EY1_MACS_peak_297_EY2_MACS_peak_203/EB2_MACS_peak_282_EB1_MACS_peak_272_EY1_MACS_peak_297_EY2_MACS_peak_203	1	63178216	63179667	Ndufs1
EB2_MACS_peak_2817_EY1_MACS_peak_3208_EY2_MACS_peak_2293	11	115417955	115418696	Kctd2
EB2_MACS_peak_2827_EB1_MACS_peak_2790_EY1_MACS_peak_3228_EY2_MACS_peak_2305	11	116022388	116022922	H3f3b
EB2_MACS_peak_2828_EY1_MACS_peak_3229_EY2_MACS_peak_2306_EY2_MACS_peak_2307/EB1_MACS_peak_2791_EY1_MACS_peak_3229_EY2_MACS_peak_2306_EY2_MACS_peak_2307	11	116023236	116024577	H3f3b
EB2_MACS_peak_2837_EB1_MACS_peak_2801_EY1_MACS_peak_3244_EY2_MACS_peak_2326_EY1_MACS_peak_3243/EB2_MACS_peak_2838_EB1_MACS_peak_2801_EY1_MACS_peak_3244_EY2_MACS_peak_2326_EY1_MACS_peak_3243	11	116849931	116851520	Mfsd11
EB2_MACS_peak_2839_EB1_MACS_peak_2802_EY1_MACS_peak_3245_EY2_MACS_peak_2327_EY2_MACS_peak_2328/EB1_MACS_peak_2803_EY1_MACS_peak_3245_EY2_MACS_peak_2327_EY2_MACS_peak_2328	11	116852011	116853204	Mfsd11
EB2_MACS_peak_2846_EB1_MACS_peak_2810	11	117722922	117723185	Tnrc6c
EB2_MACS_peak_286_EB1_MACS_peak_274_EY1_MACS_peak_299_EY2_MACS_peak_204	1	63303474	63304243	Zdbf2
EB2_MACS_peak_287_EB1_MACS_peak_275	1	63304349	63304815	Zdbf2
EB2_MACS_peak_2873_EY1_MACS_peak_3297_EY2_MACS_peak_2378	11	120347331	120348693	Actg1
EB2_MACS_peak_289_EY1_MACS_peak_301	1	63311147	63311725	Zdbf2
EB2_MACS_peak_2900_EY2_MACS_peak_2407	11	121307281	121307690	Foxk2
EB2_MACS_peak_2921_EB1_MACS_peak_2870	12	3469259	3469582	Asxl2
EB2_MACS_peak_2924_EB1_MACS_peak_2875_EY1_MACS_peak_3335	12	3596574	3596889	Dtnb
EB2_MACS_peak_2936_EB1_MACS_peak_2886	12	4879737	4879995	Ubxn2a
EB2_MACS_peak_2937_EB1_MACS_peak_2887	12	4880307	4880529	Ubxn2a
EB2_MACS_peak_2938	12	4880579	4880813	Ubxn2a
EB2_MACS_peak_2941_EB1_MACS_peak_2888	12	4885385	4886018	Ubxn2a
EB2_MACS_peak_2955_EY1_MACS_peak_3363_EY2_MACS_peak_2441	12	8713358	8714350	Pum2
EB2_MACS_peak_2962_EB1_MACS_peak_2902_EY1_MACS_peak_3372_EY2_MACS_peak_2446	12	8938009	8938687	Laptm4a
EB2_MACS_peak_3005_EY1_MACS_peak_3414_EY2_MACS_peak_2473	12	24708155	24708508	Rrm2
EB2_MACS_peak_3006	12	24708959	24709152	Rrm2
EB2_MACS_peak_3010_EB1_MACS_peak_2973	12	28633460	28634014	Rps7
EB2_MACS_peak_3011_EB1_MACS_peak_2974_EY2_MACS_peak_2480	12	28635366	28635849	Rps7
EB2_MACS_peak_3067_EY1_MACS_peak_3470	12	51627712	51627925	Strn3
EB2_MACS_peak_3074_EB1_MACS_peak_3023_EY1_MACS_peak_3480/EB2_MACS_peak_3075_EY1_MACS_peak_3480	12	52517138	52518116	Arhgap5
EB2_MACS_peak_3076	12	52519601	52519719	Arhgap5
EB2_MACS_peak_3077_EB1_MACS_peak_3024	12	52519767	52519987	Arhgap5
EB2_MACS_peak_3115_EB1_MACS_peak_3061_EY1_MACS_peak_3537	12	65148822	65149732	Mis18bp1
EB2_MACS_peak_3116_EY1_MACS_peak_3538	12	65158410	65158963	Mis18bp1
EB2_MACS_peak_3119_EB1_MACS_peak_3068_EY1_MACS_peak_3542_EY2_MACS_peak_2556	12	69158655	69158944	Rps29
EB2_MACS_peak_3120_EB1_MACS_peak_3069_EY1_MACS_peak_3543_EY2_MACS_peak_2557	12	69159155	69159607	Rps29
EB2_MACS_peak_3148	12	75595653	75595739	Ppp2r5e
EB2_MACS_peak_3167_EY1_MACS_peak_3612	12	78876936	78877208	Eif2s1
EB2_MACS_peak_318_EB1_MACS_peak_301	1	71590785	71591062	Fn1
EB2_MACS_peak_3184_EY1_MACS_peak_3628	12	80168853	80169179	Actn1
EB2_MACS_peak_320_EB1_MACS_peak_302_EY1_MACS_peak_335	1	71595328	71595989	Fn1
EB2_MACS_peak_321_EB1_MACS_peak_303_EY1_MACS_peak_336_EY2_MACS_peak_217	1	71597260	71597905	Fn1
EB2_MACS_peak_3210_EB1_MACS_peak_3170_EY2_MACS_peak_2646	12	83642146	83642957	Rbm25
EB2_MACS_peak_3212_EB1_MACS_peak_3171_EY2_MACS_peak_2647	12	83650937	83651509	Rbm25
EB2_MACS_peak_3213_EB1_MACS_peak_3174_EY2_MACS_peak_2648	12	83659180	83659669	Rbm25
EB2_MACS_peak_3216_EB1_MACS_peak_3180_EY1_MACS_peak_3660_EY2_MACS_peak_2653_EY2_MACS_peak_2654/EB2_MACS_peak_3217_EB1_MACS_peak_3180_EY1_MACS_peak_3660_EY2_MACS_peak_2653_EY2_MACS_peak_2654	12	83674180	83675501	Rbm25
EB2_MACS_peak_322_EB1_MACS_peak_304	1	71598349	71598891	Fn1
EB2_MACS_peak_3232_EB1_MACS_peak_3193_EY1_MACS_peak_3671_EY2_MACS_peak_2660	12	85014803	85015470	Ylpm1
EB2_MACS_peak_3234_EY1_MACS_peak_3673_EY2_MACS_peak_2664	12	85040608	85040988	Ylpm1
EB2_MACS_peak_3236_EB1_MACS_peak_3196_EY1_MACS_peak_3674/EB2_MACS_peak_3237_EB1_MACS_peak_3196_EY1_MACS_peak_3674	12	85049576	85050401	Ylpm1
EB2_MACS_peak_3239	12	85111459	85111606	Dlst
EB2_MACS_peak_325_EB1_MACS_peak_305_EY2_MACS_peak_218/EB2_MACS_peak_326_EB1_MACS_peak_305_EY2_MACS_peak_218	1	71600243	71601474	Fn1
EB2_MACS_peak_327_EB1_MACS_peak_306_EY1_MACS_peak_338_EY2_MACS_peak_219/EB2_MACS_peak_328_EB1_MACS_peak_306_EY1_MACS_peak_338_EY2_MACS_peak_219	1	71601685	71602665	Fn1
EB2_MACS_peak_3321_EY1_MACS_peak_3784_EY2_MACS_peak_2728	12	105799604	105799886	Papola
EB2_MACS_peak_3323_EB1_MACS_peak_3287_EY1_MACS_peak_3789_EY2_MACS_peak_2732	12	105828958	105829665	Papola
EB2_MACS_peak_3327_EB1_MACS_peak_3296_EY1_MACS_peak_3827_EY2_MACS_peak_2755	12	108792880	108794306	Yy1
EB2_MACS_peak_3332_EY1_MACS_peak_3835_EY2_MACS_peak_2764	12	109543571	109543852	Meg3
EB2_MACS_peak_3339_EY1_MACS_peak_3861	12	110545441	110546091	Ppp2r5c
EB2_MACS_peak_3341_EB1_MACS_peak_3311_EY1_MACS_peak_3863	12	110567578	110567912	Ppp2r5c
EB2_MACS_peak_335_EB1_MACS_peak_312	1	71612502	71612924	Fn1
EB2_MACS_peak_3369_EB1_MACS_peak_3332_EY2_MACS_peak_2819	12	111539396	111540711	Eif5
EB2_MACS_peak_3370_EY1_MACS_peak_3899	12	111541552	111542222	Eif5
EB2_MACS_peak_3371	12	111542232	111542362	Eif5
EB2_MACS_peak_3383_EB1_MACS_peak_3342/EB2_MACS_peak_3384_EB1_MACS_peak_3342/EB2_MACS_peak_3385_EB1_MACS_peak_3342	12	111730053	111731184	Apopt1
EB2_MACS_peak_3409_EB1_MACS_peak_3366_EY1_MACS_peak_3952_EY2_MACS_peak_2857_EY2_MACS_peak_2858_EY1_MACS_peak_3951/EB2_MACS_peak_3410_EB1_MACS_peak_3367_EY1_MACS_peak_3952_EY2_MACS_peak_2857_EY2_MACS_peak_2858	13	3564402	3565880	Fam208b
EB2_MACS_peak_3412_EB1_MACS_peak_3368_EY1_MACS_peak_3953	13	3573439	3574230	Fam208b
EB2_MACS_peak_3413_EB1_MACS_peak_3370_EY1_MACS_peak_3955	13	3575218	3576702	Fam208b
EB2_MACS_peak_348_EB1_MACS_peak_325_EY1_MACS_peak_345	1	71652792	71653258	Fn1
EB2_MACS_peak_3530_EB1_MACS_peak_3470_EY1_MACS_peak_4092_EY2_MACS_peak_2961_EY2_MACS_peak_2962/EB2_MACS_peak_3531_EB1_MACS_peak_3471_EY1_MACS_peak_4092_EY2_MACS_peak_2961_EY2_MACS_peak_2962	13	24801087	24803677	BC005537
EB2_MACS_peak_3571_EB1_MACS_peak_3515	13	43401219	43401973	Ranbp9
EB2_MACS_peak_3578	13	44731434	44731597	Jarid2
EB2_MACS_peak_3579_EB1_MACS_peak_3528	13	44731683	44731909	Jarid2
EB2_MACS_peak_3599_EB1_MACS_peak_3549_EY2_MACS_peak_3027	13	44874158	44874620	Jarid2
EB2_MACS_peak_36_EY1_MACS_peak_31_EY2_MACS_peak_18	1	10232409	10233243	Arfgef1
EB2_MACS_peak_3610_EB1_MACS_peak_3556/EB2_MACS_peak_3611_EB1_MACS_peak_3556	13	46701185	46701776	Nup153
EB2_MACS_peak_3618_EB1_MACS_peak_3563_EY1_MACS_peak_4201_EY2_MACS_peak_3042	13	47087740	47089049	Kdm1b
EB2_MACS_peak_3620_EY1_MACS_peak_4204_EY2_MACS_peak_3046	13	47100160	47100440	Dek
EB2_MACS_peak_3621_EB1_MACS_peak_3566_EY1_MACS_peak_4205_EY2_MACS_peak_3047	13	47101631	47102229	Dek
EB2_MACS_peak_3626_EB1_MACS_peak_3572_EY1_MACS_peak_4220_EY2_MACS_peak_3052	13	48921626	48922305	Fam120a
EB2_MACS_peak_3627_EY2_MACS_peak_3054	13	48967358	48967870	Fam120a
EB2_MACS_peak_3634_EB1_MACS_peak_3583_EY1_MACS_peak_4230	13	49672431	49672804	Nol8
EB2_MACS_peak_3644_EY1_MACS_peak_4234	13	51654278	51654695	Secisbp2
EB2_MACS_peak_3663_EB1_MACS_peak_3608_EY1_MACS_peak_4261/EB2_MACS_peak_3664_EB1_MACS_peak_3608_EY1_MACS_peak_4261	13	55213148	55214210	Nsd1
EB2_MACS_peak_3667_EB1_MACS_peak_3610_EY1_MACS_peak_4265	13	55238560	55238846	Nsd1
EB2_MACS_peak_3668_EB1_MACS_peak_3613_EY1_MACS_peak_4266	13	55247090	55247943	Nsd1
EB2_MACS_peak_3688_EB1_MACS_peak_3637_EY1_MACS_peak_4310/EB2_MACS_peak_3689_EB1_MACS_peak_3637_EY1_MACS_peak_4310	13	56095737	56096349	H2afy
EB2_MACS_peak_3702_EB1_MACS_peak_3651_EY1_MACS_peak_4324_EY2_MACS_peak_3129_EY2_MACS_peak_3130/EB2_MACS_peak_3703_EB1_MACS_peak_3651_EY1_MACS_peak_4324_EY2_MACS_peak_3129_EY2_MACS_peak_3130/EB2_MACS_peak_3704_EY1_MACS_peak_4324_EY2_MACS_peak_3129_EY2_MACS_peak_3130_EY1_MACS_peak_4325_EY2_MACS_peak_3130	13	58393715	58395868	Hnrnpk
EB2_MACS_peak_3705_EY1_MACS_peak_4327_EY2_MACS_peak_3133	13	58399041	58399619	Hnrnpk
EB2_MACS_peak_3707_EY1_MACS_peak_4328_EY2_MACS_peak_3134/EB2_MACS_peak_3706_EB1_MACS_peak_3653_EY1_MACS_peak_4328_EY2_MACS_peak_3134	13	58399888	58401008	Hnrnpk
EB2_MACS_peak_3708_EY1_MACS_peak_4330_EY2_MACS_peak_3135	13	58402156	58402645	Hnrnpk
EB2_MACS_peak_380_EB1_MACS_peak_382_EY1_MACS_peak_392/EB2_MACS_peak_381_EB1_MACS_peak_383_EY1_MACS_peak_392	1	78664731	78667105	Utp14b
EB2_MACS_peak_3827_EY1_MACS_peak_4410_EY2_MACS_peak_3199_EY1_MACS_peak_4411_EY2_MACS_peak_3199	13	89690171	89691416	Vcan
EB2_MACS_peak_3856_EB1_MACS_peak_3805_EY1_MACS_peak_4455_EY2_MACS_peak_3228	13	97241201	97241548	Enc1
EB2_MACS_peak_3878_EB1_MACS_peak_3821	13	98313115	98313396	Btf3
EB2_MACS_peak_3880_EB1_MACS_peak_3823	13	98755094	98755348	Fcho2
EB2_MACS_peak_3896_EB1_MACS_peak_3846	13	100744313	100744719	Mrps36
EB2_MACS_peak_3897_EB1_MACS_peak_3847_EY1_MACS_peak_4486_EY2_MACS_peak_3251	13	100759790	100760335	Cenph
EB2_MACS_peak_3906	13	103834118	103834308	Erbin
EB2_MACS_peak_3928_EY1_MACS_peak_4546_EY2_MACS_peak_3290	13	111487449	111488346	Gpbp1
EB2_MACS_peak_393_EB1_MACS_peak_395	1	82893349	82893604	Agfg1
EB2_MACS_peak_401_EB1_MACS_peak_405	1	84739510	84739783	Trip12
EB2_MACS_peak_402_EB1_MACS_peak_406	1	84742178	84742503	Trip12
EB2_MACS_peak_4051_EB1_MACS_peak_4018_EY2_MACS_peak_3373	14	21831518	21832010	Vdac2
EB2_MACS_peak_4059_EB1_MACS_peak_4024_EY1_MACS_peak_4662_EY2_MACS_peak_3381/EB2_MACS_peak_4060_EB1_MACS_peak_4024_EY1_MACS_peak_4662_EY2_MACS_peak_3381	14	24491630	24492193	Rps24
EB2_MACS_peak_4061_EB1_MACS_peak_4026_EY1_MACS_peak_4663_EY2_MACS_peak_3382/EB2_MACS_peak_4062_EY1_MACS_peak_4663_EY2_MACS_peak_3382	14	24493268	24493947	Rps24
EB2_MACS_peak_4073_EY1_MACS_peak_4689_EY2_MACS_peak_3408	14	26637855	26638562	Dennd6a
EB2_MACS_peak_4101_EY2_MACS_peak_3417	14	30519081	30519446	Dcp1a
EB2_MACS_peak_4114_EB1_MACS_peak_4053_EY1_MACS_peak_4720/EB2_MACS_peak_4115_EB1_MACS_peak_4053_EY1_MACS_peak_4720	14	31013904	31015155	Pbrm1
EB2_MACS_peak_4117_EY1_MACS_peak_4731	14	31136161	31136532	Stab1
EB2_MACS_peak_4118_EY1_MACS_peak_4736_EY2_MACS_peak_3434	14	31174378	31175080	Nisch
EB2_MACS_peak_4119_EB1_MACS_peak_4067_EY1_MACS_peak_4737_EY2_MACS_peak_3435_EY1_MACS_peak_4738_EY2_MACS_peak_3435	14	31176385	31177834	Nisch
EB2_MACS_peak_4120_EB1_MACS_peak_4068	14	31180852	31181136	Nisch
EB2_MACS_peak_4122_EB1_MACS_peak_4070_EY1_MACS_peak_4740_EY2_MACS_peak_3436	14	31184748	31185150	Nisch
EB2_MACS_peak_413_EB1_MACS_peak_419	1	84776303	84776566	Trip12
EB2_MACS_peak_4145_EB1_MACS_peak_4093_EY1_MACS_peak_4755	14	34310589	34311435	Shld2
EB2_MACS_peak_4148_EB1_MACS_peak_4096_EY1_MACS_peak_4763/EB2_MACS_peak_4149_EB1_MACS_peak_4096_EY1_MACS_peak_4763	14	34676984	34677540	Wapl
EB2_MACS_peak_415_EB1_MACS_peak_420_EY2_MACS_peak_277	1	84782676	84783400	Trip12
EB2_MACS_peak_4150_EB1_MACS_peak_4097_EY1_MACS_peak_4764_EY2_MACS_peak_3454	14	34691602	34692760	Wapl
EB2_MACS_peak_4151_EB1_MACS_peak_4098	14	34694847	34695135	Wapl
EB2_MACS_peak_4168_EY1_MACS_peak_4775	14	45356801	45357108	Styx
EB2_MACS_peak_4174_EB1_MACS_peak_4117_EY1_MACS_peak_4792_EY2_MACS_peak_3477/EB2_MACS_peak_4175_EB1_MACS_peak_4117_EY1_MACS_peak_4792_EY2_MACS_peak_3477	14	47310388	47311136	Mapk1ip1l
EB2_MACS_peak_418_EB1_MACS_peak_422_EY1_MACS_peak_425_EY2_MACS_peak_279/EB2_MACS_peak_419_EB1_MACS_peak_422_EY1_MACS_peak_425_EY2_MACS_peak_279	1	84793483	84794478	Trip12
EB2_MACS_peak_4180_EY1_MACS_peak_4794_EY2_MACS_peak_3479	14	47663721	47664677	Ktn1
EB2_MACS_peak_4182_EY1_MACS_peak_4800_EY2_MACS_peak_3483	14	47689820	47690156	Ktn1
EB2_MACS_peak_4183_EY2_MACS_peak_3485	14	47726101	47726608	Ktn1
EB2_MACS_peak_4192_EY1_MACS_peak_4817_EY2_MACS_peak_3504/EB1_MACS_peak_4140_EY1_MACS_peak_4817_EY2_MACS_peak_3504/EB2_MACS_peak_4193_EY1_MACS_peak_4817_EY2_MACS_peak_3504	14	52008285	52009687	Arhgef40
EB2_MACS_peak_4207_EY1_MACS_peak_4828_EY2_MACS_peak_3515	14	52173491	52174328	Supt16
EB2_MACS_peak_421_EB1_MACS_peak_424	1	84814893	84815141	Trip12
EB2_MACS_peak_4218	14	52299589	52299766	Mettl3
EB2_MACS_peak_4219_EY1_MACS_peak_4841	14	52299981	52300511	Mettl3
EB2_MACS_peak_4227_EB1_MACS_peak_4163_EY1_MACS_peak_4857_EY2_MACS_peak_3534	14	54643716	54644941	Acin1
EB2_MACS_peak_4231	14	54651078	54651242	Acin1
EB2_MACS_peak_4232_EY2_MACS_peak_3538	14	54651364	54651894	Acin1
EB2_MACS_peak_4235_EY1_MACS_peak_4864	14	54679236	54679466	Acin1
EB2_MACS_peak_4238_EB1_MACS_peak_4168_EY1_MACS_peak_4866_EY2_MACS_peak_3540/EB1_MACS_peak_4169_EY1_MACS_peak_4866_EY2_MACS_peak_3540	14	54894059	54894994	Pabpn1
EB2_MACS_peak_4282_EB1_MACS_peak_4200	14	56696663	56697404	Mphosph8
EB2_MACS_peak_4301_EB1_MACS_peak_4217	14	60232031	60232284	Nupl1
EB2_MACS_peak_4333_EB1_MACS_peak_4238	14	63493597	63494077	Tdh
EB2_MACS_peak_4334_EB1_MACS_peak_4240	14	63495759	63495971	Tdh
EB2_MACS_peak_4338_EB1_MACS_peak_4246	14	65077906	65078109	Extl3
EB2_MACS_peak_4383_EB1_MACS_peak_4281_EY1_MACS_peak_5025_EY2_MACS_peak_3665/EB2_MACS_peak_4384_EB1_MACS_peak_4281_EY1_MACS_peak_5025_EY2_MACS_peak_3665	14	75845175	75845832	Tpt1
EB2_MACS_peak_4385_EB1_MACS_peak_4282_EY1_MACS_peak_5026/EB2_MACS_peak_4386_EY1_MACS_peak_5026	14	75846233	75846846	Tpt1
EB2_MACS_peak_4387_EB1_MACS_peak_4284_EY1_MACS_peak_5027	14	75847822	75848049	Tpt1
EB2_MACS_peak_440_EB1_MACS_peak_445_EY1_MACS_peak_447_EY2_MACS_peak_296_EY2_MACS_peak_297	1	86526645	86527577	Ptma
EB2_MACS_peak_4404_EY2_MACS_peak_3683	14	79472340	79472706	Wbp4
EB2_MACS_peak_4405_EB1_MACS_peak_4296_EY1_MACS_peak_5047_EY2_MACS_peak_3684	14	79481545	79481753	Elf1
EB2_MACS_peak_442_EB1_MACS_peak_446_EY1_MACS_peak_448_EY2_MACS_peak_298/EB2_MACS_peak_443_EB1_MACS_peak_446_EY1_MACS_peak_448_EY2_MACS_peak_298	1	86528789	86530081	Ptma
EB2_MACS_peak_4428_EB1_MACS_peak_4314	14	99055988	99056790	Bora
EB2_MACS_peak_4459_EY1_MACS_peak_5121	14	105131840	105132140	Rbm26
EB2_MACS_peak_4488_EY1_MACS_peak_5186_EY2_MACS_peak_3758/EB2_MACS_peak_4489_EY1_MACS_peak_5186_EY2_MACS_peak_3758	14	120932815	120933425	Ipo5
EB2_MACS_peak_4501_EY1_MACS_peak_5208	14	122107059	122107433	Tm9sf2
EB2_MACS_peak_4507_EB1_MACS_peak_4376_EY1_MACS_peak_5221_EY2_MACS_peak_3780	15	5117231	5117763	Rpl37
EB2_MACS_peak_4508_EB1_MACS_peak_4377_EY1_MACS_peak_5222	15	5118293	5119004	Rpl37
EB2_MACS_peak_4533_EY2_MACS_peak_3810	15	12140405	12140673	Zfr
EB2_MACS_peak_4534_EB1_MACS_peak_4411_EY1_MACS_peak_5261	15	12150221	12150489	Zfr
EB2_MACS_peak_4577_EY1_MACS_peak_5317_EY2_MACS_peak_3856/EB2_MACS_peak_4578_EB1_MACS_peak_4451_EY1_MACS_peak_5317_EY2_MACS_peak_3856/EB2_MACS_peak_4579_EB1_MACS_peak_4451_EY1_MACS_peak_5317_EY2_MACS_peak_3856	15	31592311	31593132	Cct5
EB2_MACS_peak_4580_EY1_MACS_peak_5318	15	31593533	31594042	Cct5
EB2_MACS_peak_4586_EB1_MACS_peak_4463_EY1_MACS_peak_5328_EY2_MACS_peak_3863	15	34136373	34136884	Mtdh
EB2_MACS_peak_4587_EB1_MACS_peak_4465_EY1_MACS_peak_5330	15	34140488	34141061	Mtdh
EB2_MACS_peak_4588	15	34141196	34141326	Mtdh
EB2_MACS_peak_4601_EY2_MACS_peak_3869	15	35931981	35932264	Vps13b
EB2_MACS_peak_4613_EY2_MACS_peak_3881/EB1_MACS_peak_4495_EY2_MACS_peak_3881	15	36793111	36794032	Ywhaz
EB2_MACS_peak_47_EY1_MACS_peak_50	1	15818825	15819048	Terf1
EB2_MACS_peak_4701_EY1_MACS_peak_5467	15	63944113	63944561	Fam49b
EB2_MACS_peak_4743_EB1_MACS_peak_4626_EY1_MACS_peak_5508_EY2_MACS_peak_3966_EY2_MACS_peak_3967/EB1_MACS_peak_4625_EY1_MACS_peak_5508_EY2_MACS_peak_3966_EY2_MACS_peak_3967	15	75895526	75896931	Eef1d
EB2_MACS_peak_4745_EY1_MACS_peak_5513	15	76062572	76063087	Scrib
EB2_MACS_peak_4747_EB1_MACS_peak_4627	15	76172027	76172282	Plec
EB2_MACS_peak_4762_EB1_MACS_peak_4647_EY1_MACS_peak_5551	15	77306161	77306747	Rbfox2
EB2_MACS_peak_477_EY1_MACS_peak_487	1	90612563	90613098	Cops8
EB2_MACS_peak_4781_EB1_MACS_peak_4676	15	78902200	78903098	Sh3bp1
EB2_MACS_peak_4784_EY2_MACS_peak_4025	15	78936353	78936648	Nol12
EB2_MACS_peak_4798_EB1_MACS_peak_4694_EY1_MACS_peak_5606/EB2_MACS_peak_4799_EB1_MACS_peak_4694_EY1_MACS_peak_5606/EB2_MACS_peak_4800_EB1_MACS_peak_4695_EY1_MACS_peak_5607_EY2_MACS_peak_4036_EY2_MACS_peak_4037_EY1_MACS_peak_5606_EY2_MACS_peak_4035/EB2_MACS_peak_4801_EB1_MACS_peak_4695_EY1_MACS_peak_5607_EY2_MACS_peak_4036_EY2_MACS_peak_4037_EY2_MACS_peak_4035/EB2_MACS_peak_4802_EB1_MACS_peak_4695_…	15	79527857	79530692	Ddx17
EB2_MACS_peak_4807_EY1_MACS_peak_5615	15	79541031	79541328	Ddx17
EB2_MACS_peak_4833_EB1_MACS_peak_4743_EY1_MACS_peak_5648_EY2_MACS_peak_4069	15	81399392	81399992	Xpnpep3
EB2_MACS_peak_4849_EB1_MACS_peak_4756_EY1_MACS_peak_5657_EY2_MACS_peak_4079	15	81776672	81777142	Zc3h7b
EB2_MACS_peak_485_EB1_MACS_peak_490_EY1_MACS_peak_513_EY2_MACS_peak_342	1	93429961	93430444	Hdlbp
EB2_MACS_peak_4869_EB1_MACS_peak_4775	15	82809597	82809835	Tcf20
EB2_MACS_peak_49_EB1_MACS_peak_47_EY1_MACS_peak_51	1	15838073	15838341	Terf1
EB2_MACS_peak_4900_EY1_MACS_peak_5701	15	85336372	85336615	Atxn10
EB2_MACS_peak_4902_EY1_MACS_peak_5702	15	85359389	85359606	Atxn10
EB2_MACS_peak_4903_EB1_MACS_peak_4807	15	85393327	85393853	Atxn10
EB2_MACS_peak_4927	15	89363669	89363799	Ncaph2
EB2_MACS_peak_4929_EY2_MACS_peak_4139	15	89370128	89370337	Ncaph2
EB2_MACS_peak_4956_EB1_MACS_peak_4861_EY1_MACS_peak_5772_EY2_MACS_peak_4176	15	96698116	96698956	Slc38a2
EB2_MACS_peak_4971	15	98854288	98854514	Kmt2d
EB2_MACS_peak_4982_EY1_MACS_peak_5824	15	99309768	99310021	Prpf40b
EB2_MACS_peak_5011_EB1_MACS_peak_4913	15	102086403	102086703	Eif4b
EB2_MACS_peak_5018_EY1_MACS_peak_5862	15	102176985	102177747	Csad
EB2_MACS_peak_5020_EB1_MACS_peak_4921_EY1_MACS_peak_5865	15	102296351	102297083	Espl1
EB2_MACS_peak_5034_EB1_MACS_peak_4931	15	102489676	102490255	Pcbp2
EB2_MACS_peak_5054_EB1_MACS_peak_4946_EY1_MACS_peak_5902_EY2_MACS_peak_4268_EY1_MACS_peak_5903_EY2_MACS_peak_4268/EB2_MACS_peak_5055_EB1_MACS_peak_4946_EY1_MACS_peak_5902_EY2_MACS_peak_4268_EY1_MACS_peak_5903_EY2_MACS_peak_4268	15	103241957	103243263	Hnrnpa1
EB2_MACS_peak_5056_EB1_MACS_peak_4947_EY1_MACS_peak_5904_EY2_MACS_peak_4269	15	103243619	103244043	Hnrnpa1
EB2_MACS_peak_5057	15	103244046	103244223	Hnrnpa1
EB2_MACS_peak_5086_EB1_MACS_peak_4969_EY1_MACS_peak_5940_EY2_MACS_peak_4300	16	5036229	5037250	Glyr1
EB2_MACS_peak_5107_EB1_MACS_peak_4983	16	8707674	8707924	Usp7
EB2_MACS_peak_5108_EB1_MACS_peak_4984	16	8710048	8710559	Usp7
EB2_MACS_peak_5124_EY1_MACS_peak_5977_EY2_MACS_peak_4326	16	11253674	11254438	Gspt1
EB2_MACS_peak_5176_EY1_MACS_peak_6030_EY2_MACS_peak_4363	16	18240885	18241156	Ranbp1
EB2_MACS_peak_5180_EB1_MACS_peak_5063_EY1_MACS_peak_6035_EY2_MACS_peak_4368	16	18284091	18284669	Dgcr8
EB2_MACS_peak_5183_EY1_MACS_peak_6040	16	18406038	18406577	Arvcf
EB2_MACS_peak_5184_EY1_MACS_peak_6041	16	18407149	18407481	Arvcf
EB2_MACS_peak_5191_EY2_MACS_peak_4376	16	20156837	20157196	Yeats2
EB2_MACS_peak_5201_EY1_MACS_peak_6065_EY2_MACS_peak_4388/EB2_MACS_peak_5202_EB1_MACS_peak_5090_EY1_MACS_peak_6065_EY2_MACS_peak_4388_EY1_MACS_peak_6066_EY2_MACS_peak_4389/EB2_MACS_peak_5203_EB1_MACS_peak_5090_EY1_MACS_peak_6065_EY2_MACS_peak_4388_EY1_MACS_peak_6066_EY2_MACS_peak_4389/EB2_MACS_peak_5204_EY1_MACS_peak_6066_EY2_MACS_peak_4389	16	20672623	20674517	Eif4g1
EB2_MACS_peak_5205_EB1_MACS_peak_5091_EY1_MACS_peak_6067_EY2_MACS_peak_4390/EB2_MACS_peak_5206_EB1_MACS_peak_5091_EY1_MACS_peak_6067_EY2_MACS_peak_4390	16	20675205	20675884	Eif4g1
EB2_MACS_peak_5210_EB1_MACS_peak_5093_EY1_MACS_peak_6069_EY2_MACS_peak_4393/EB2_MACS_peak_5211_EB1_MACS_peak_5093_EY1_MACS_peak_6069_EY2_MACS_peak_4393/EB2_MACS_peak_5212_EB1_MACS_peak_5093_EY1_MACS_peak_6069_EY2_MACS_peak_4393	16	20680603	20682286	Eif4g1
EB2_MACS_peak_5214_EB1_MACS_peak_5094_EY1_MACS_peak_6071_EY2_MACS_peak_4395/EB2_MACS_peak_5215_EB1_MACS_peak_5094_EY1_MACS_peak_6071_EY2_MACS_peak_4395	16	20683396	20684541	Eif4g1
EB2_MACS_peak_5218	16	20687181	20687271	Eif4g1
EB2_MACS_peak_5219_EB1_MACS_peak_5097_EY1_MACS_peak_6074_EY2_MACS_peak_4399	16	20692344	20692812	Eif4g1
EB2_MACS_peak_5229_EY2_MACS_peak_4406	16	22254352	22254727	Tra2b
EB2_MACS_peak_5238_EB1_MACS_peak_5116_EY1_MACS_peak_6098_EY2_MACS_peak_4413/EB2_MACS_peak_5239_EB1_MACS_peak_5116_EY1_MACS_peak_6098_EY2_MACS_peak_4413	16	23108482	23109375	Eif4a2
EB2_MACS_peak_5241_EB1_MACS_peak_5117_EY1_MACS_peak_6099_EY2_MACS_peak_4414_EY2_MACS_peak_4415_EY2_MACS_peak_4416/EB2_MACS_peak_5242_EB1_MACS_peak_5117_EY1_MACS_peak_6099_EY2_MACS_peak_4414_EY2_MACS_peak_4415_EY2_MACS_peak_4416/EB2_MACS_peak_5243_EB1_MACS_peak_5117_EY1_MACS_peak_6099_EY2_MACS_peak_4414_EY2_MACS_peak_4415_EY2_MACS_peak_4416/EB2_MACS_peak_5244_EB1_MACS_peak_5117_EY1_MACS_peak_6099_…	16	23109973	23113958	Eif4a2
EB2_MACS_peak_5262_EY1_MACS_peak_6126	16	30313988	30314753	Atp13a3
EB2_MACS_peak_5286_EY1_MACS_peak_6154_EY2_MACS_peak_4441	16	32679690	32680802	Tnk2
EB2_MACS_peak_5322_EB1_MACS_peak_5206_EY1_MACS_peak_6202_EY2_MACS_peak_4473	16	36918108	36919054	Golgb1
EB2_MACS_peak_5330_EY1_MACS_peak_6223	16	38352476	38352730	Cox17
EB2_MACS_peak_5382_EB1_MACS_peak_5278	16	57153643	57154202	Tomm70a
EB2_MACS_peak_5385_EB1_MACS_peak_5281	16	57183263	57183753	Tbc1d23
EB2_MACS_peak_5445_EB1_MACS_peak_5333_EY1_MACS_peak_6384_EY2_MACS_peak_4582	16	87485627	87486807	Usp16
EB2_MACS_peak_5497_EB1_MACS_peak_5372_EY1_MACS_peak_6430	16	93870245	93871166	Morc3
EB2_MACS_peak_5518_EB1_MACS_peak_5395	16	96066201	96066529	Brwd1
EB2_MACS_peak_5520_EY1_MACS_peak_6459_EY2_MACS_peak_4646	16	96121588	96122546	Hmgn1
EB2_MACS_peak_5521_EB1_MACS_peak_5397_EY1_MACS_peak_6461_EY2_MACS_peak_4648	16	96127006	96127890	Hmgn1
EB2_MACS_peak_5559_EB1_MACS_peak_5437_EY1_MACS_peak_6505_EY1_MACS_peak_6506	17	10208733	10209784	Qk
EB2_MACS_peak_5561_EB1_MACS_peak_5439_EY1_MACS_peak_6509_EY2_MACS_peak_4676	17	10216157	10216637	Qk
EB2_MACS_peak_5580_EB1_MACS_peak_5462	17	12916312	12916669	Tcp1
EB2_MACS_peak_5610_EB1_MACS_peak_5494_EY1_MACS_peak_6576	17	17838314	17839161	Spaca6
EB2_MACS_peak_5659_EB1_MACS_peak_5534_EY1_MACS_peak_6592_EY2_MACS_peak_4741	17	23803092	23803588	Srrm2
EB2_MACS_peak_5661_EB1_MACS_peak_5536_EY1_MACS_peak_6594_EY2_MACS_peak_4743/EB2_MACS_peak_5662_EB1_MACS_peak_5536_EY1_MACS_peak_6594_EY2_MACS_peak_4743	17	23807956	23808675	Srrm2
EB2_MACS_peak_5666_EY1_MACS_peak_6596_EY2_MACS_peak_4745_EY2_MACS_peak_4746/EB1_MACS_peak_5538_EY1_MACS_peak_6596_EY2_MACS_peak_4745_EY2_MACS_peak_4746	17	23811504	23812688	Srrm2
EB2_MACS_peak_5668_EB1_MACS_peak_5540_EY1_MACS_peak_6597_EY2_MACS_peak_4747_EY2_MACS_peak_4748/EB2_MACS_peak_5669_EB1_MACS_peak_5540_EY1_MACS_peak_6597_EY2_MACS_peak_4747_EY2_MACS_peak_4748/EB2_MACS_peak_5670_EB1_MACS_peak_5540_EY1_MACS_peak_6597_EY2_MACS_peak_4747_EY2_MACS_peak_4748/EB2_MACS_peak_5671_EB1_MACS_peak_5540_EY1_MACS_peak_6597_EY2_MACS_peak_4747_EY2_MACS_peak_4748/EB2_MACS_peak_5672_…	17	23814773	23822084	Srrm2
EB2_MACS_peak_5679_EB1_MACS_peak_5541_EY1_MACS_peak_6598_EY2_MACS_peak_4749_EY2_MACS_peak_4750/EB2_MACS_peak_5680_EB1_MACS_peak_5542_EY1_MACS_peak_6598_EY2_MACS_peak_4749_EY2_MACS_peak_4750	17	23822275	23823964	Srrm2
EB2_MACS_peak_5682_EB1_MACS_peak_5543_EY1_MACS_peak_6599_EY2_MACS_peak_4751	17	23824279	23824734	Srrm2
EB2_MACS_peak_5691_EB1_MACS_peak_5548	17	24244481	24245606	Ccnf
EB2_MACS_peak_5697_EY1_MACS_peak_6610_EY2_MACS_peak_4758/EB1_MACS_peak_5555_EY1_MACS_peak_6610_EY2_MACS_peak_4758	17	24679399	24680237	Zfp598
EB2_MACS_peak_5699_EB1_MACS_peak_5557	17	24695366	24695967	Tbl3
EB2_MACS_peak_5700_EB1_MACS_peak_5559_EY1_MACS_peak_6614_EY2_MACS_peak_4761_EY2_MACS_peak_4762_EY1_MACS_peak_6613/EB2_MACS_peak_5701_EB1_MACS_peak_5559_EY1_MACS_peak_6614_EY2_MACS_peak_4761_EY2_MACS_peak_4762_EY1_MACS_peak_6613/EB2_MACS_peak_5702_EB1_MACS_peak_5560_EY1_MACS_peak_6614_EY2_MACS_peak_4761_EY2_MACS_peak_4762	17	24719663	24721740	Rps2
EB2_MACS_peak_5708_EB1_MACS_peak_5565_EY2_MACS_peak_4772	17	25264751	25265016	Ube2i
EB2_MACS_peak_5740_EB1_MACS_peak_5619_EY1_MACS_peak_6676_EY2_MACS_peak_4814	17	28599100	28600833	Srpk1
EB2_MACS_peak_5741_EY1_MACS_peak_6677_EY2_MACS_peak_4815	17	28602718	28603231	Srpk1
EB2_MACS_peak_5747_EB1_MACS_peak_5629	17	28963176	28963473	Kctd20
EB2_MACS_peak_5748_EY2_MACS_peak_4820	17	29000035	29000283	Stk38
EB2_MACS_peak_5803_EB1_MACS_peak_5678_EY1_MACS_peak_6731_EY2_MACS_peak_4857	17	32229406	32229827	Brd4
EB2_MACS_peak_5824_EY1_MACS_peak_6760_EY2_MACS_peak_4877	17	33649674	33650550	Hnrnpm
EB2_MACS_peak_5825	17	33658057	33658252	Hnrnpm
EB2_MACS_peak_5826_EY1_MACS_peak_6767_EY2_MACS_peak_4882	17	33666496	33666893	Hnrnpm
EB2_MACS_peak_5827_EB1_MACS_peak_5705_EY1_MACS_peak_6769_EY2_MACS_peak_4883	17	33677270	33677634	Hnrnpm
EB2_MACS_peak_5839_EB1_MACS_peak_5716	17	33955071	33955312	Vps52
EB2_MACS_peak_5846_EB1_MACS_peak_5720_EY1_MACS_peak_6788_EY2_MACS_peak_4893	17	34114922	34115944	Brd2
EB2_MACS_peak_5847_EB1_MACS_peak_5721	17	34116801	34117292	Brd2
EB2_MACS_peak_585_EB1_MACS_peak_574_EY2_MACS_peak_389	1	127801993	127802583	Ccnt2
EB2_MACS_peak_5856_EB1_MACS_peak_5730	17	34950279	34950588	Snord52
EB2_MACS_peak_5857_EY1_MACS_peak_6811_EY2_MACS_peak_4906/EB2_MACS_peak_5858_EB1_MACS_peak_5731_EY1_MACS_peak_6811_EY2_MACS_peak_4906/EB2_MACS_peak_5859_EB1_MACS_peak_5732_EY1_MACS_peak_6811_EY2_MACS_peak_4906	17	34950621	34952434	Snord52
EB2_MACS_peak_586_EB1_MACS_peak_575	1	127803209	127803768	Ccnt2
EB2_MACS_peak_5860_EY1_MACS_peak_6812	17	34985393	34985596	Lsm2
EB2_MACS_peak_5865_EY1_MACS_peak_6826_EY2_MACS_peak_4919	17	35145460	35146336	Prrc2a
EB2_MACS_peak_5867_EY1_MACS_peak_6828_EY2_MACS_peak_4920_EY1_MACS_peak_6829_EY2_MACS_peak_4920_EY2_MACS_peak_4921/EB1_MACS_peak_5741_EY1_MACS_peak_6828_EY2_MACS_peak_4920_EY1_MACS_peak_6829_EY2_MACS_peak_4920_EY2_MACS_peak_4921/EB2_MACS_peak_5868_EY1_MACS_peak_6829_EY2_MACS_peak_4920_EY2_MACS_peak_4921/EB1_MACS_peak_5742_EY1_MACS_peak_6829_EY2_MACS_peak_4920_EY2_MACS_peak_4921	17	35149101	35151073	Prrc2a
EB2_MACS_peak_5869_EB1_MACS_peak_5745_EY1_MACS_peak_6832_EY2_MACS_peak_4923_EY1_MACS_peak_6833_EY2_MACS_peak_4923_EY1_MACS_peak_6834_EY2_MACS_peak_4923_EY1_MACS_peak_6835_EY2_MACS_peak_4923/EB2_MACS_peak_5870_EB1_MACS_peak_5746_EY1_MACS_peak_6832_EY2_MACS_peak_4923_EY1_MACS_peak_6833_EY2_MACS_peak_4923_EY1_MACS_peak_6834_EY2_MACS_peak_4923_EY1_MACS_peak_6835_EY2_MACS_peak_4923/EB2_MACS_peak_5871_…	17	35154115	35158712	Prrc2a
EB2_MACS_peak_5884_EB1_MACS_peak_5757	17	35505955	35506509	Pou5f1
EB2_MACS_peak_5908_EB1_MACS_peak_5783	17	36141814	36142562	2410017I17Rik
EB2_MACS_peak_5919_EB1_MACS_peak_5794_EY1_MACS_peak_6874/EB2_MACS_peak_5920_EB1_MACS_peak_5794_EY1_MACS_peak_6874/EB2_MACS_peak_5921_EB1_MACS_peak_5794_EY1_MACS_peak_6874/EB2_MACS_peak_5922_EB1_MACS_peak_5794_EY1_MACS_peak_6874	17	37002491	37005127	Zfp57
EB2_MACS_peak_593_EB1_MACS_peak_582_EY1_MACS_peak_585	1	128184370	128184692	R3hdm1
EB2_MACS_peak_5930_EY2_MACS_peak_4955	17	37050808	37051216	Gabbr1
EB2_MACS_peak_594_EY2_MACS_peak_394	1	128186683	128187061	R3hdm1
EB2_MACS_peak_595_EB1_MACS_peak_583_EY2_MACS_peak_395	1	128193109	128193767	R3hdm1
EB2_MACS_peak_5973_EY1_MACS_peak_6908	17	46031432	46032478	Vegfa
EB2_MACS_peak_6016_EY1_MACS_peak_6978_EY2_MACS_peak_5014	17	51740079	51740505	Satb1
EB2_MACS_peak_6027	17	56046915	56047096	Chaf1a
EB2_MACS_peak_6028_EY1_MACS_peak_6989_EY2_MACS_peak_5020	17	56047195	56047676	Chaf1a
EB2_MACS_peak_6030_EB1_MACS_peak_5894_EY2_MACS_peak_5025	17	56093397	56093770	Hdgfl2
EB2_MACS_peak_6032_EY2_MACS_peak_5032	17	56315163	56315412	Uhrf1
EB2_MACS_peak_6038_EY1_MACS_peak_7012_EY2_MACS_peak_5044	17	56424872	56426004	Ptprs
EB2_MACS_peak_6044_EB1_MACS_peak_5914_EY2_MACS_peak_5057	17	56588111	56588928	Safb2
EB2_MACS_peak_6048_EB1_MACS_peak_5917	17	56613394	56613733	Lonp1
EB2_MACS_peak_6049_EY1_MACS_peak_7033_EY2_MACS_peak_5063	17	56613866	56614224	Lonp1
EB2_MACS_peak_6065_EB1_MACS_peak_5927_EY1_MACS_peak_7044_EY2_MACS_peak_5069_EY2_MACS_peak_5070/EB2_MACS_peak_6066_EB1_MACS_peak_5927_EY1_MACS_peak_7044_EY2_MACS_peak_5069_EY2_MACS_peak_5070/EB2_MACS_peak_6067_EY1_MACS_peak_7044_EY2_MACS_peak_5069_EY2_MACS_peak_5070/EB2_MACS_peak_6068_EY1_MACS_peak_7044_EY2_MACS_peak_5069_EY2_MACS_peak_5070	17	57022908	57025050	Khsrp
EB2_MACS_peak_6095_EB1_MACS_peak_5951_EY2_MACS_peak_5096	17	66089241	66089622	Ndufv2
EB2_MACS_peak_6098_EB1_MACS_peak_5955	17	66368269	66368540	Mtcl1
EB2_MACS_peak_6118_EB1_MACS_peak_5973_EY1_MACS_peak_7113	17	71511351	71511698	Ndc80
EB2_MACS_peak_6121_EY1_MACS_peak_7120_EY2_MACS_peak_5110	17	71657480	71657862	Wdr43
EB2_MACS_peak_6128_EB1_MACS_peak_5999	17	74593012	74593226	Birc6
EB2_MACS_peak_6145_EB1_MACS_peak_6016_EY1_MACS_peak_7151	17	78922073	78922826	Cebpz
EB2_MACS_peak_6151_EB1_MACS_peak_6025	17	80200452	80200903	Srsf7
EB2_MACS_peak_6152_EB1_MACS_peak_6026_EY1_MACS_peak_7163_EY2_MACS_peak_5141	17	80201231	80201692	Srsf7
EB2_MACS_peak_6153_EB1_MACS_peak_6027_EY1_MACS_peak_7164_EY2_MACS_peak_5142/EB2_MACS_peak_6154_EB1_MACS_peak_6027_EY1_MACS_peak_7164_EY2_MACS_peak_5142	17	80204134	80205155	Srsf7
EB2_MACS_peak_6177_EY1_MACS_peak_7215_EY2_MACS_peak_5175	17	87435627	87436124	Calm2
EB2_MACS_peak_6182_EB1_MACS_peak_6061	17	87717497	87717718	Msh2
EB2_MACS_peak_6193_EB1_MACS_peak_6069	17	87988058	87988434	Msh6
EB2_MACS_peak_6295_EB1_MACS_peak_6188_EY1_MACS_peak_7360_EY2_MACS_peak_5270/EB2_MACS_peak_6296_EB1_MACS_peak_6188_EY1_MACS_peak_7360_EY2_MACS_peak_5270	18	32079600	32080634	Iws1
EB2_MACS_peak_6302_EY1_MACS_peak_7368	18	33795063	33795307	Epb41l4a
EB2_MACS_peak_6333_EY1_MACS_peak_7388_EY2_MACS_peak_5294	18	34647291	34647536	Cdc23
EB2_MACS_peak_6338_EB1_MACS_peak_6218_EY2_MACS_peak_5299	18	34913956	34914354	Etf1
EB2_MACS_peak_6346_EB1_MACS_peak_6224	18	34951049	34951420	Hspa9
EB2_MACS_peak_6347_EB1_MACS_peak_6226	18	34954138	34954441	Hspa9
EB2_MACS_peak_6358_EB1_MACS_peak_6241	18	35557504	35557847	Matr3
EB2_MACS_peak_6359_EB1_MACS_peak_6242_EY1_MACS_peak_7411	18	35562253	35563047	Matr3
EB2_MACS_peak_6361_EB1_MACS_peak_6244_EY1_MACS_peak_7414_EY2_MACS_peak_5311_EY2_MACS_peak_5312/EB2_MACS_peak_6362_EY1_MACS_peak_7414_EY2_MACS_peak_5311_EY2_MACS_peak_5312	18	35571780	35572960	Matr3
EB2_MACS_peak_6364_EB1_MACS_peak_6248_EY1_MACS_peak_7416_EY2_MACS_peak_5315	18	35580721	35582107	Matr3
EB2_MACS_peak_6370_EY1_MACS_peak_7424	18	35598522	35598782	Paip2
EB2_MACS_peak_6371_EY1_MACS_peak_7428_EY2_MACS_peak_5320	18	35613203	35613546	Slc23a1
EB2_MACS_peak_6377_EB1_MACS_peak_6261_EY1_MACS_peak_7432_EY2_MACS_peak_5326	18	36404177	36404615	Pfdn1
EB2_MACS_peak_6378_EY2_MACS_peak_5327	18	36451116	36451404	Pfdn1
EB2_MACS_peak_6414_EB1_MACS_peak_6299_EY1_MACS_peak_7493_EY2_MACS_peak_5379	18	42574368	42575273	Tcerg1
EB2_MACS_peak_6431_EB1_MACS_peak_6312	18	46728162	46728428	Cdo1
EB2_MACS_peak_6461_EB1_MACS_peak_6336_EY2_MACS_peak_5417	18	56732897	56733346	Lmnb1
EB2_MACS_peak_6470_EB1_MACS_peak_6349_EY1_MACS_peak_7570_EY2_MACS_peak_5445	18	60813805	60814425	Tcof1
EB2_MACS_peak_6476_EB1_MACS_peak_6353	18	60828354	60829224	Tcof1
EB2_MACS_peak_648_EB1_MACS_peak_625	1	133009073	133009325	Mdm4
EB2_MACS_peak_6508	18	65625332	65625484	Zfp532
EB2_MACS_peak_6531_EY2_MACS_peak_5477	18	68305781	68306189	Rnmt
EB2_MACS_peak_6548_EY1_MACS_peak_7680/EB2_MACS_peak_6549_EB1_MACS_peak_6421_EY1_MACS_peak_7680_EY2_MACS_peak_5518/EB2_MACS_peak_6550_EB1_MACS_peak_6421_EY2_MACS_peak_5518/EB2_MACS_peak_6551_EB1_MACS_peak_6421_EY2_MACS_peak_5518	18	75000529	75002154	Rpl17
EB2_MACS_peak_6552_EB1_MACS_peak_6422_EY1_MACS_peak_7681	18	75002683	75002914	Rpl17
EB2_MACS_peak_6560_EB1_MACS_peak_6433_EY1_MACS_peak_7685	18	75394437	75394989	Smad7
EB2_MACS_peak_6561	18	75395356	75395534	Smad7
EB2_MACS_peak_6566_EB1_MACS_peak_6445	18	77046349	77047446	Katnal2
EB2_MACS_peak_657_EB1_MACS_peak_637_EY1_MACS_peak_630	1	133638504	133639316	Zc3h11a
EB2_MACS_peak_6573_EB1_MACS_peak_6454	18	77096957	77097667	Pias2
EB2_MACS_peak_6593_EB1_MACS_peak_6463	18	77674328	77674654	8030462N17Rik
EB2_MACS_peak_6669_EB1_MACS_peak_6529_EY1_MACS_peak_7763	19	4193025	4193938	Tbc1d10c
EB2_MACS_peak_6698_EB1_MACS_peak_6553_EY1_MACS_peak_7796_EY2_MACS_peak_5588_EY2_MACS_peak_5589/EB1_MACS_peak_6554_EY1_MACS_peak_7796_EY2_MACS_peak_5588_EY2_MACS_peak_5589_EY1_MACS_peak_7797_EY2_MACS_peak_5590	19	5286228	5288545	Sf3b2
EB2_MACS_peak_6699_EY2_MACS_peak_5592	19	5364764	5365133	Eif1ad
EB2_MACS_peak_6721_EB1_MACS_peak_6573_EY1_MACS_peak_7818_EY2_MACS_peak_5614/EB2_MACS_peak_6722_EB1_MACS_peak_6573_EY1_MACS_peak_7818_EY2_MACS_peak_5614	19	6057820	6058576	Syvn1
EB2_MACS_peak_6729_EB1_MACS_peak_6579_EY1_MACS_peak_7823_EY2_MACS_peak_5619	19	6365579	6366016	Sf1
EB2_MACS_peak_6731_EB1_MACS_peak_6581_EY1_MACS_peak_7826_EY2_MACS_peak_5622	19	6371138	6371760	Sf1
EB2_MACS_peak_6733_EB1_MACS_peak_6584_EY1_MACS_peak_7829_EY2_MACS_peak_5625	19	6374620	6374907	Sf1
EB2_MACS_peak_6735_EY1_MACS_peak_7830_EY2_MACS_peak_5626_EY2_MACS_peak_5627/EB2_MACS_peak_6734_EB1_MACS_peak_6585_EY1_MACS_peak_7830_EY2_MACS_peak_5626_EY2_MACS_peak_5627	19	6375562	6376721	Sf1
EB2_MACS_peak_6748_EY2_MACS_peak_5645	19	7199948	7200567	Macrod1
EB2_MACS_peak_6757_EY2_MACS_peak_5650	19	7282627	7282922	Mark2
EB2_MACS_peak_6766_EB1_MACS_peak_6618_EY1_MACS_peak_7869_EY2_MACS_peak_5663_EY2_MACS_peak_5664_EY1_MACS_peak_7870_EY2_MACS_peak_5664/EB2_MACS_peak_6767_EB1_MACS_peak_6618_EY1_MACS_peak_7869_EY2_MACS_peak_5663_EY2_MACS_peak_5664_EY1_MACS_peak_7870_EY2_MACS_peak_5664/EB2_MACS_peak_6768_EB1_MACS_peak_6618_EY1_MACS_peak_7869_EY2_MACS_peak_5663_EY2_MACS_peak_5664_EY1_MACS_peak_7870_EY2_MACS_peak_5664/…	19	8723779	8726449	Slc3a2
EB2_MACS_peak_6780_EB1_MACS_peak_6624_EY1_MACS_peak_7878_EY2_MACS_peak_5672_EY1_MACS_peak_7879_EY2_MACS_peak_5672	19	8831372	8832628	Hnrnpul2
EB2_MACS_peak_6782	19	8871547	8871782	Ubxn1
EB2_MACS_peak_6783_EB1_MACS_peak_6625_EY2_MACS_peak_5673	19	8871913	8872193	Ubxn1
EB2_MACS_peak_6787_EB1_MACS_peak_6628_EY1_MACS_peak_7882_EY2_MACS_peak_5675	19	8888525	8889253	Ints5
EB2_MACS_peak_6788_EB1_MACS_peak_6629_EY1_MACS_peak_7883_EY2_MACS_peak_5676	19	8889897	8890733	Ints5
EB2_MACS_peak_6790_EB1_MACS_peak_6637	19	8969031	8969524	Tut1
EB2_MACS_peak_680_EB1_MACS_peak_660	1	135301583	135302134	Timm17a
EB2_MACS_peak_6830_EY1_MACS_peak_7924	19	10624641	10625232	Ddb1
EB2_MACS_peak_6882_EB1_MACS_peak_6726	19	24094724	24095574	Tjp2
EB2_MACS_peak_6883_EB1_MACS_peak_6727	19	24098053	24098320	Tjp2
EB2_MACS_peak_6934_EB1_MACS_peak_6776_EY1_MACS_peak_8046	19	36956301	36956586	Btaf1
EB2_MACS_peak_6941_EB1_MACS_peak_6782	19	37272159	37273039	Ide
EB2_MACS_peak_6960_EB1_MACS_peak_6800_EY1_MACS_peak_8061	19	38954658	38955056	Hells
EB2_MACS_peak_699	1	139476712	139476939	Aspm
EB2_MACS_peak_6997_EB1_MACS_peak_6843	19	44934891	44935728	Slf2
EB2_MACS_peak_7019_EY1_MACS_peak_8136	19	46599084	46599323	Wbp1l
EB2_MACS_peak_7045_EB1_MACS_peak_6899	19	53618333	53618897	Smc3
EB2_MACS_peak_7079_EB1_MACS_peak_6945_EY1_MACS_peak_8244_EY2_MACS_peak_5896	19	60772680	60773228	Eif3a
EB2_MACS_peak_7080_EB1_MACS_peak_6946_EY1_MACS_peak_8245_EY2_MACS_peak_5897	19	60773497	60774200	Eif3a
EB2_MACS_peak_7093_EY1_MACS_peak_8260	2	3304411	3304978	Nmt2
EB2_MACS_peak_7121_EY1_MACS_peak_8306	2	10063187	10063859	Atp5c1
EB2_MACS_peak_7149_EB1_MACS_peak_7022_EY1_MACS_peak_8358_EY2_MACS_peak_5952	2	20785141	20785545	Etl4
EB2_MACS_peak_715_EB1_MACS_peak_698_EY1_MACS_peak_699_EY2_MACS_peak_491	1	150403554	150404089	Tpr
EB2_MACS_peak_7151_EY2_MACS_peak_5953	2	20805818	20806228	Etl4
EB2_MACS_peak_7155_EB1_MACS_peak_7027	2	20879926	20880824	Arhgap21
EB2_MACS_peak_7180	2	26396712	26396904	Inpp5e
EB2_MACS_peak_7185_EB1_MACS_peak_7069_EY1_MACS_peak_8419_EY2_MACS_peak_5990	2	26910499	26911780	Surf1
EB2_MACS_peak_7186_EY1_MACS_peak_8420_EY2_MACS_peak_5991/EB2_MACS_peak_7187_EB1_MACS_peak_7070_EY1_MACS_peak_8420_EY2_MACS_peak_5991/EB2_MACS_peak_7188_EB1_MACS_peak_7070_EY1_MACS_peak_8420_EY2_MACS_peak_5991	2	26911970	26913110	Surf1
EB2_MACS_peak_7208_EB1_MACS_peak_7093_EY2_MACS_peak_6027	2	29130061	29130419	Setx
EB2_MACS_peak_7217_EB1_MACS_peak_7101	2	29709805	29710274	Rapgef1
EB2_MACS_peak_7224_EB1_MACS_peak_7108_EY1_MACS_peak_8466_EY2_MACS_peak_6035_EY2_MACS_peak_6034/EB2_MACS_peak_7225_EB1_MACS_peak_7108_EY1_MACS_peak_8466_EY2_MACS_peak_6035_EY2_MACS_peak_6034	2	29914295	29915293	Odf2
EB2_MACS_peak_7233_EB1_MACS_peak_7113_EY1_MACS_peak_8472	2	29992511	29992812	Sptan1
EB2_MACS_peak_7238_EB1_MACS_peak_7116	2	30002137	30002461	Sptan1
EB2_MACS_peak_7239_EB1_MACS_peak_7117	2	30007712	30008135	Sptan1
EB2_MACS_peak_7249_EB1_MACS_peak_7122_EY1_MACS_peak_8488_EY2_MACS_peak_6047	2	30068820	30069169	Set
EB2_MACS_peak_7250_EB1_MACS_peak_7123_EY2_MACS_peak_6048	2	30069366	30069770	Set
EB2_MACS_peak_7260_EY2_MACS_peak_6058	2	30446492	30447066	Ptpa
EB2_MACS_peak_7276_EB1_MACS_peak_7152	2	31612396	31612596	Fubp3
EB2_MACS_peak_7282_EY2_MACS_peak_6079	2	32151094	32151420	Prrc2b
EB2_MACS_peak_7285_EB1_MACS_peak_7165_EY1_MACS_peak_8525_EY2_MACS_peak_6085	2	32208321	32209202	Prrc2b
EB2_MACS_peak_7294_EY2_MACS_peak_6091	2	32226759	32227075	Prrc2b
EB2_MACS_peak_7295_EB1_MACS_peak_7171_EY1_MACS_peak_8533_EY2_MACS_peak_6092_EY1_MACS_peak_8534_EY2_MACS_peak_6093/EB2_MACS_peak_7296_EB1_MACS_peak_7171_EY1_MACS_peak_8533_EY2_MACS_peak_6092_EY1_MACS_peak_8534_EY2_MACS_peak_6093/EB2_MACS_peak_7297_EB1_MACS_peak_7171_EY1_MACS_peak_8533_EY2_MACS_peak_6092_EY1_MACS_peak_8534_EY2_MACS_peak_6093/EB2_MACS_peak_7298_EB1_MACS_peak_7172_EY1_MACS_peak_8534_…	2	32230558	32232676	Prrc2b
EB2_MACS_peak_7300_EY2_MACS_peak_6095	2	32278932	32279306	Swi5
EB2_MACS_peak_7310_EB1_MACS_peak_7180_EY1_MACS_peak_8551_EY2_MACS_peak_6103/EB2_MACS_peak_7311_EB1_MACS_peak_7180_EY1_MACS_peak_8551_EY2_MACS_peak_6103	2	32961648	32962183	Lrsam1
EB2_MACS_peak_7312_EB1_MACS_peak_7181_EY1_MACS_peak_8552_EY2_MACS_peak_6104_EY1_MACS_peak_8553_EY2_MACS_peak_6104/EB2_MACS_peak_7313_EB1_MACS_peak_7181_EY1_MACS_peak_8552_EY2_MACS_peak_6104_EY1_MACS_peak_8553_EY2_MACS_peak_6104/EB2_MACS_peak_7314_EB1_MACS_peak_7181_EY1_MACS_peak_8552_EY2_MACS_peak_6104_EY1_MACS_peak_8553_EY2_MACS_peak_6104/EB2_MACS_peak_7315_EB1_MACS_peak_7181_EY1_MACS_peak_8552_…	2	32962501	32964224	Lrsam1
EB2_MACS_peak_7317_EB1_MACS_peak_7182	2	33407057	33407622	Zbtb34
EB2_MACS_peak_7326_EY1_MACS_peak_8578	2	35172893	35173303	Cntrl
EB2_MACS_peak_7346_EB1_MACS_peak_7222_EY1_MACS_peak_8625_EY2_MACS_peak_6145	2	39004722	39005083	Wdr38
EB2_MACS_peak_7367_EB1_MACS_peak_7238_EY2_MACS_peak_6163	2	52072584	52073435	Rif1
EB2_MACS_peak_738_EY1_MACS_peak_726	1	151360869	151361303	Ivns1abp
EB2_MACS_peak_7380_EB1_MACS_peak_7244_EY1_MACS_peak_8671_EY2_MACS_peak_6164_EY2_MACS_peak_6165/EB2_MACS_peak_7381_EB1_MACS_peak_7245_EY1_MACS_peak_8671_EY2_MACS_peak_6164_EY2_MACS_peak_6165_EY1_MACS_peak_8672_EY2_MACS_peak_6166/EB2_MACS_peak_7382_EB1_MACS_peak_7245_EY1_MACS_peak_8671_EY2_MACS_peak_6164_EY2_MACS_peak_6165_EY1_MACS_peak_8672_EY2_MACS_peak_6166/EB2_MACS_peak_7383_EB1_MACS_peak_7245_…	2	52109111	52113276	Rif1
EB2_MACS_peak_7385_EB1_MACS_peak_7246	2	52116090	52116725	Rif1
EB2_MACS_peak_7386	2	52116879	52116999	Rif1
EB2_MACS_peak_7405_EY1_MACS_peak_8697	2	53152959	53153686	Prpf40a
EB2_MACS_peak_7406_EB1_MACS_peak_7264_EY1_MACS_peak_8699_EY2_MACS_peak_6188	2	53156808	53157130	Prpf40a
EB2_MACS_peak_7416_EY1_MACS_peak_8705	2	59354076	59354456	Pkp4
EB2_MACS_peak_7427_EB1_MACS_peak_7297_EY1_MACS_peak_8718	2	60209817	60210842	2020-03-07
EB2_MACS_peak_7443_EB1_MACS_peak_7327_EY1_MACS_peak_8751_EY2_MACS_peak_6216	2	69866057	69866899	Ssb
EB2_MACS_peak_7446_EB1_MACS_peak_7332_EY1_MACS_peak_8754_EY2_MACS_peak_6221	2	69871027	69871520	Ssb
EB2_MACS_peak_7466_EB1_MACS_peak_7351	2	71421121	71421337	Hat1
EB2_MACS_peak_7467_EB1_MACS_peak_7355	2	71434008	71434577	Hat1
EB2_MACS_peak_7480_EB1_MACS_peak_7367_EY1_MACS_peak_8783	2	72970301	72971066	Sp3
EB2_MACS_peak_7497_EB1_MACS_peak_7384	2	75675982	75676391	Nfe2l2
EB2_MACS_peak_7531	2	84601600	84601820	Ctnnd1
EB2_MACS_peak_7535_EB1_MACS_peak_7412_EY2_MACS_peak_6299	2	84624268	84624885	Ctnnd1
EB2_MACS_peak_7562_EB1_MACS_peak_7438	2	91004562	91004832	Celf1
EB2_MACS_peak_7563	2	91005103	91005253	Celf1
EB2_MACS_peak_7567	2	91055658	91055767	Psmc3
EB2_MACS_peak_7571_EB1_MACS_peak_7456_EY1_MACS_peak_8910_EY2_MACS_peak_6336	2	91929838	91930297	Dgkz
EB2_MACS_peak_7591_EB1_MACS_peak_7475_EY1_MACS_peak_8955/EB2_MACS_peak_7592_EB1_MACS_peak_7475_EY1_MACS_peak_8955	2	103454103	103454952	Cat
EB2_MACS_peak_7599_EY1_MACS_peak_8960/EB1_MACS_peak_7481_EY1_MACS_peak_8960	2	103768088	103768612	Caprin1
EB2_MACS_peak_7601_EY1_MACS_peak_8964_EY2_MACS_peak_6362/EB1_MACS_peak_7486_EY1_MACS_peak_8964_EY2_MACS_peak_6362	2	103775409	103776398	Caprin1
EB2_MACS_peak_7602_EB1_MACS_peak_7488_EY1_MACS_peak_8965_EY2_MACS_peak_6364	2	103778639	103779744	Caprin1
EB2_MACS_peak_7604_EB1_MACS_peak_7492_EY1_MACS_peak_8968_EY2_MACS_peak_6367	2	103796742	103797172	Caprin1
EB2_MACS_peak_7651_EB1_MACS_peak_7542_EY1_MACS_peak_9048_EY2_MACS_peak_6416	2	118476012	118476808	Eif2ak4
EB2_MACS_peak_7652_EY1_MACS_peak_9049_EY2_MACS_peak_6417	2	118478973	118479568	Eif2ak4
EB2_MACS_peak_7675_EB1_MACS_peak_7571_EY1_MACS_peak_9088_EY2_MACS_peak_6438/EB2_MACS_peak_7676_EB1_MACS_peak_7571_EY1_MACS_peak_9088_EY2_MACS_peak_6438/EB2_MACS_peak_7677_EY1_MACS_peak_9088_EY2_MACS_peak_6438	2	119902666	119903791	Mga
EB2_MACS_peak_7681_EB1_MACS_peak_7574_EY2_MACS_peak_6441	2	119923398	119923941	Mga
EB2_MACS_peak_7697_EB1_MACS_peak_7587_EY1_MACS_peak_9099_EY2_MACS_peak_6448/EB2_MACS_peak_7698_EB1_MACS_peak_7587_EY1_MACS_peak_9099_EY2_MACS_peak_6448/EB2_MACS_peak_7699_EB1_MACS_peak_7587_EY1_MACS_peak_9099_EY2_MACS_peak_6448/EB2_MACS_peak_7700_EB1_MACS_peak_7587_EY1_MACS_peak_9099_EY2_MACS_peak_6448/EB2_MACS_peak_7701_EB1_MACS_peak_7587_EY1_MACS_peak_9099_EY2_MACS_peak_6448	2	120533437	120535827	Zfp106
EB2_MACS_peak_7702_EB1_MACS_peak_7588	2	120539187	120539634	Zfp106
EB2_MACS_peak_7712_EY1_MACS_peak_9116_EY2_MACS_peak_6455	2	121413837	121414231	Catsper2
EB2_MACS_peak_773_EB1_MACS_peak_760_EY1_MACS_peak_766	1	153482419	153482992	Dhx9
EB2_MACS_peak_7744_EB1_MACS_peak_7629_EY2_MACS_peak_6473	2	125839165	125839672	Cops2
EB2_MACS_peak_7778_EB1_MACS_peak_7663_EY1_MACS_peak_9188_EY2_MACS_peak_6499_EY1_MACS_peak_9189_EY2_MACS_peak_6500_EY1_MACS_peak_9190_EY2_MACS_peak_6500_EY1_MACS_peak_9191_EY2_MACS_peak_6501_EY1_MACS_peak_9187/EB2_MACS_peak_7779_EB1_MACS_peak_7663_EY1_MACS_peak_9188_EY2_MACS_peak_6499_EY1_MACS_peak_9189_EY2_MACS_peak_6500_EY1_MACS_peak_9190_EY2_MACS_peak_6500_EY1_MACS_peak_9191_EY2_MACS_peak_6501_…	2	130275384	130279813	Nop56
EB2_MACS_peak_779	1	155972703	155972865	Cep350
EB2_MACS_peak_7822_EY2_MACS_peak_6524/EB1_MACS_peak_7690_EY2_MACS_peak_6524	2	143949272	143950333	Rrbp1
EB2_MACS_peak_7823	2	143954137	143954259	Rrbp1
EB2_MACS_peak_7829_EB1_MACS_peak_7695_EY1_MACS_peak_9240_EY2_MACS_peak_6532	2	144250687	144251347	Snx5
EB2_MACS_peak_7830_EB1_MACS_peak_7697_EY1_MACS_peak_9241	2	144257777	144258166	Snx5
EB2_MACS_peak_7831_EB1_MACS_peak_7698	2	144258910	144259320	Snx5
EB2_MACS_peak_7832_EB1_MACS_peak_7699	2	144260890	144261861	Snx5
EB2_MACS_peak_7835_EB1_MACS_peak_7702_EY1_MACS_peak_9243	2	144270274	144271118	Snx5
EB2_MACS_peak_7841_EY1_MACS_peak_9252	2	147026219	147026587	Xrn2
EB2_MACS_peak_7851_EB1_MACS_peak_7727_EY1_MACS_peak_9260_EY2_MACS_peak_6544	2	151542450	151543081	Fkbp1a
EB2_MACS_peak_7860_EY1_MACS_peak_9274	2	152867086	152867404	Tpx2
EB2_MACS_peak_7869_EY2_MACS_peak_6564	2	153393277	153393843	Asxl1
EB2_MACS_peak_7885_EY1_MACS_peak_9307_EY2_MACS_peak_6572	2	154791223	154791547	Raly
EB2_MACS_peak_7886_EY1_MACS_peak_9310_EY2_MACS_peak_6574	2	154857159	154857449	Raly
EB2_MACS_peak_7911_EB1_MACS_peak_7804_EY1_MACS_peak_9330_EY2_MACS_peak_6598	2	156167342	156168215	Rbm39
EB2_MACS_peak_7914_EB1_MACS_peak_7807_EY1_MACS_peak_9332_EY1_MACS_peak_9333	2	156177367	156178549	Rbm39
EB2_MACS_peak_7915_EY2_MACS_peak_6603	2	156179152	156179405	Rbm39
EB2_MACS_peak_7916_EY1_MACS_peak_9336	2	156287885	156288103	Phf20
EB2_MACS_peak_7926_EY1_MACS_peak_9354	2	157099361	157099645	Samhd1
EB2_MACS_peak_7929_EY1_MACS_peak_9357	2	157325576	157326336	Rpn2
EB2_MACS_peak_7949_EY1_MACS_peak_9391	2	160949776	160950150	Chd6
EB2_MACS_peak_7953_EY1_MACS_peak_9403	2	162933252	162933762	Srsf6
EB2_MACS_peak_7957_EB1_MACS_peak_7854	2	163054555	163054923	Mybl2
EB2_MACS_peak_7989_EB1_MACS_peak_7891	2	165992610	165992980	Ncoa3
EB2_MACS_peak_8000_EB1_MACS_peak_7906_EY1_MACS_peak_9458	2	167063126	167063811	Znfx1
EB2_MACS_peak_8002_EB1_MACS_peak_7907_EY1_MACS_peak_9459_EY2_MACS_peak_6696/EB2_MACS_peak_8003_EB1_MACS_peak_7907_EY1_MACS_peak_9459_EY2_MACS_peak_6696/EB2_MACS_peak_8004_EB1_MACS_peak_7907_EY1_MACS_peak_9459_EY2_MACS_peak_6696	2	167064802	167065823	Znfx1
EB2_MACS_peak_8008_EB1_MACS_peak_7915_EY1_MACS_peak_9467_EY2_MACS_peak_6701_EY1_MACS_peak_9468_EY2_MACS_peak_6701/EB2_MACS_peak_8009_EB1_MACS_peak_7915_EY1_MACS_peak_9467_EY2_MACS_peak_6701_EY1_MACS_peak_9468_EY2_MACS_peak_6701/EB2_MACS_peak_8010_EB1_MACS_peak_7915_EY1_MACS_peak_9467_EY2_MACS_peak_6701_EY1_MACS_peak_9468_EY2_MACS_peak_6701/EB2_MACS_peak_8011_EB1_MACS_peak_7915_EY1_MACS_peak_9467_…	2	168181632	168184087	Adnp
EB2_MACS_peak_802_EY1_MACS_peak_808_EY2_MACS_peak_563/EB2_MACS_peak_803_EB1_MACS_peak_794_EY1_MACS_peak_808_EY2_MACS_peak_563_EY1_MACS_peak_809	1	161035142	161036898	Dars2
EB2_MACS_peak_804	1	161036975	161037089	Dars2
EB2_MACS_peak_805_EB1_MACS_peak_795_EY1_MACS_peak_810_EY2_MACS_peak_564_EY1_MACS_peak_811_EY2_MACS_peak_565/EB2_MACS_peak_806_EB1_MACS_peak_795_EY1_MACS_peak_810_EY2_MACS_peak_564_EY1_MACS_peak_811_EY2_MACS_peak_565	1	161037120	161038636	Dars2
EB2_MACS_peak_8082_EB1_MACS_peak_7996_EY1_MACS_peak_9541_EY2_MACS_peak_6752	2	180257307	180258337	Cables2
EB2_MACS_peak_8089	2	181550335	181550448	Dnajc5
EB2_MACS_peak_81_EB1_MACS_peak_72_EY2_MACS_peak_42/EB2_MACS_peak_82_EB1_MACS_peak_72_EY2_MACS_peak_42	1	30820699	30821398	Phf3
EB2_MACS_peak_8101_EY1_MACS_peak_9593	3	8509404	8509638	Stmn2
EB2_MACS_peak_8105_EB1_MACS_peak_8023	3	8944554	8945417	Tpd52
EB2_MACS_peak_811_EY1_MACS_peak_820_EY2_MACS_peak_575/EB2_MACS_peak_812_EB1_MACS_peak_799_EY1_MACS_peak_820_EY2_MACS_peak_575	1	162672710	162674054	Prrc2c
EB2_MACS_peak_813_EY2_MACS_peak_576	1	162675092	162675332	Prrc2c
EB2_MACS_peak_8137_EB1_MACS_peak_8060	3	20058815	20059146	Hltf
EB2_MACS_peak_8161_EY2_MACS_peak_6820	3	30936634	30937087	Phc3
EB2_MACS_peak_8168_EB1_MACS_peak_8105	3	32712013	32712266	Actl6a
EB2_MACS_peak_8170_EB1_MACS_peak_8108	3	33807018	33807425	Ttc14
EB2_MACS_peak_8171_EB1_MACS_peak_8109_EY1_MACS_peak_9671/EB1_MACS_peak_8110_EY1_MACS_peak_9671	3	33808223	33809483	Ttc14
EB2_MACS_peak_8172_EB1_MACS_peak_8111	3	33809697	33809968	Ttc14
EB2_MACS_peak_8184_EY1_MACS_peak_9676	3	34064021	34064594	Fxr1
EB2_MACS_peak_8185_EB1_MACS_peak_8119/EB2_MACS_peak_8186_EB1_MACS_peak_8119/EB2_MACS_peak_8187_EB1_MACS_peak_8119	3	34068843	34069755	Fxr1
EB2_MACS_peak_8201_EB1_MACS_peak_8127_EY2_MACS_peak_6831/EB2_MACS_peak_8202_EB1_MACS_peak_8127_EY2_MACS_peak_6831	3	36568581	36569060	Bbs7
EB2_MACS_peak_8227_EB1_MACS_peak_8163	3	41612627	41614019	Jade1
EB2_MACS_peak_8228_EB1_MACS_peak_8164/EB2_MACS_peak_8229_EB1_MACS_peak_8164	3	41614277	41614951	Jade1
EB2_MACS_peak_825_EB1_MACS_peak_811_EY1_MACS_peak_834_EY2_MACS_peak_586	1	162715385	162715886	Prrc2c
EB2_MACS_peak_828_EY1_MACS_peak_836_EY2_MACS_peak_588	1	162718691	162719047	Prrc2c
EB2_MACS_peak_8288_EB1_MACS_peak_8228	3	67449536	67449873	Gfm1
EB2_MACS_peak_8293_EY1_MACS_peak_9778	3	69005456	69006301	Smc4
EB2_MACS_peak_8299_EB1_MACS_peak_8240_EY1_MACS_peak_9785_EY2_MACS_peak_6916/EB2_MACS_peak_8300_EB1_MACS_peak_8240_EY1_MACS_peak_9785_EY2_MACS_peak_6916	3	69031264	69031945	Smc4
EB2_MACS_peak_8329_EB1_MACS_peak_8262	3	79601947	79602548	Etfdh
EB2_MACS_peak_8358_EB1_MACS_peak_8290_EY1_MACS_peak_9839_EY2_MACS_peak_6957_EY1_MACS_peak_9840_EY2_MACS_peak_6957/EB2_MACS_peak_8359_EB1_MACS_peak_8290_EY1_MACS_peak_9839_EY2_MACS_peak_6957_EY1_MACS_peak_9840_EY2_MACS_peak_6957/EB2_MACS_peak_8360_EB1_MACS_peak_8290_EY1_MACS_peak_9839_EY2_MACS_peak_6957_EY1_MACS_peak_9840_EY2_MACS_peak_6957/EB2_MACS_peak_8361_EB1_MACS_peak_8290_EY1_MACS_peak_9839_…	3	87913932	87916221	Hdgf
EB2_MACS_peak_8362_EY1_MACS_peak_9841	3	87919265	87919860	Rrnad1
EB2_MACS_peak_8366_EB1_MACS_peak_8301	3	88167390	88167767	Mef2d
EB2_MACS_peak_8367_EB1_MACS_peak_8303_EY1_MACS_peak_9854	3	88297014	88297315	Cct3
EB2_MACS_peak_8370_EB1_MACS_peak_8307	3	88320414	88320706	Cct3
EB2_MACS_peak_8388_EY1_MACS_peak_9881_EY2_MACS_peak_7005	3	89164739	89165132	Hcn3
EB2_MACS_peak_8390_EY1_MACS_peak_9883	3	89169845	89170157	Clk2
EB2_MACS_peak_84_EY2_MACS_peak_43	1	30829987	30830578	Phf3
EB2_MACS_peak_8406_EB1_MACS_peak_8352_EY1_MACS_peak_9907_EY2_MACS_peak_7023	3	90089654	90090161	Tpm3
EB2_MACS_peak_8407_EB1_MACS_peak_8353_EY1_MACS_peak_9908	3	90099465	90099785	Nup210l
EB2_MACS_peak_8408_EB1_MACS_peak_8354_EY1_MACS_peak_9909_EY2_MACS_peak_7024	3	90100141	90100828	Nup210l
EB2_MACS_peak_8409_EY1_MACS_peak_9911	3	90212421	90213189	Nup210l
EB2_MACS_peak_8414	3	90487010	90487102	Ilf2
EB2_MACS_peak_8432_EY2_MACS_peak_7043	3	95033477	95033955	Psmd4
EB2_MACS_peak_8434_EY2_MACS_peak_7045	3	95172727	95173317	Sema6c
EB2_MACS_peak_8498_EB1_MACS_peak_8447_EY1_MACS_peak_10010_EY2_MACS_peak_7099	3	100684644	100685563	Man1a2
EB2_MACS_peak_8499_EB1_MACS_peak_8451_EY1_MACS_peak_10011	3	101040429	101040943	Ptgfrn
EB2_MACS_peak_8500_EB1_MACS_peak_8452_EY2_MACS_peak_7100/EB2_MACS_peak_8501_EB1_MACS_peak_8453_EY2_MACS_peak_7100	3	101041710	101043617	Ptgfrn
EB2_MACS_peak_8516_EB1_MACS_peak_8464_EY1_MACS_peak_10025_EY2_MACS_peak_7105	3	103028655	103029275	Csde1
EB2_MACS_peak_8517_EB1_MACS_peak_8465_EY1_MACS_peak_10026_EY2_MACS_peak_7107	3	103038525	103038890	Csde1
EB2_MACS_peak_8526_EY1_MACS_peak_10034	3	103064164	103064508	Nras
EB2_MACS_peak_8529_EB1_MACS_peak_8477	3	103177003	103177507	Bcas2
EB2_MACS_peak_8535_EB1_MACS_peak_8484_EY1_MACS_peak_10048_EY2_MACS_peak_7126	3	103928362	103928804	Rsbn1
EB2_MACS_peak_8566_EY1_MACS_peak_10088_EY2_MACS_peak_7153/EB2_MACS_peak_8567_EB1_MACS_peak_8522_EY1_MACS_peak_10088_EY2_MACS_peak_7153_EY1_MACS_peak_10089_EY2_MACS_peak_7153	3	108903487	108904919	Prpf38b
EB2_MACS_peak_8633_EB1_MACS_peak_8592_EY1_MACS_peak_10157/EB2_MACS_peak_8634_EB1_MACS_peak_8592_EY1_MACS_peak_10157	3	129633064	129634700	Elovl6
EB2_MACS_peak_8664_EY1_MACS_peak_10178	3	135216227	135217351	Cenpe
EB2_MACS_peak_8691_EY1_MACS_peak_10205_EY2_MACS_peak_7215_EY1_MACS_peak_10206_EY2_MACS_peak_7215	3	137864509	137865641	Dnajb14
EB2_MACS_peak_8692_EY1_MACS_peak_10207_EY2_MACS_peak_7216	3	137865759	137866575	Dnajb14
EB2_MACS_peak_8710_EY1_MACS_peak_10242	3	144691921	144692307	Sh3glb1
EB2_MACS_peak_8723_EY1_MACS_peak_10271_EY2_MACS_peak_7243	3	152219244	152220226	Fubp1
EB2_MACS_peak_8724_EY1_MACS_peak_10272_EY2_MACS_peak_7244	3	152220405	152220835	Fubp1
EB2_MACS_peak_8728_EB1_MACS_peak_8658	3	152225952	152226240	Fubp1
EB2_MACS_peak_8729	3	152231927	152232105	Fubp1
EB2_MACS_peak_8730	3	152233123	152233301	Fubp1
EB2_MACS_peak_8751_EB1_MACS_peak_8677	3	157547300	157547816	Zranb2
EB2_MACS_peak_8752_EB1_MACS_peak_8678	3	157548086	157548325	Zranb2
EB2_MACS_peak_8766_EB1_MACS_peak_8687_EY1_MACS_peak_10311_EY2_MACS_peak_7273/EB2_MACS_peak_8767_EB1_MACS_peak_8687_EY1_MACS_peak_10311_EY2_MACS_peak_7273/EB2_MACS_peak_8768_EB1_MACS_peak_8687_EY1_MACS_peak_10311_EY2_MACS_peak_7273	4	3834458	3835714	Rps20
EB2_MACS_peak_878_EB1_MACS_peak_862_EY1_MACS_peak_935	1	172009674	172010123	Vangl2
EB2_MACS_peak_8786_EB1_MACS_peak_8704/EB2_MACS_peak_8787_EB1_MACS_peak_8704	4	11169591	11170290	Trp53inp1
EB2_MACS_peak_8828_EB1_MACS_peak_8733	4	32643500	32644263	Casp8ap2
EB2_MACS_peak_8829_EY2_MACS_peak_7333/EB1_MACS_peak_8734_EY2_MACS_peak_7333	4	32645284	32645978	Casp8ap2
EB2_MACS_peak_8834_EB1_MACS_peak_8737	4	32733310	32733900	Mdn1
EB2_MACS_peak_8864_EB1_MACS_peak_8761_EY1_MACS_peak_10441_EY2_MACS_peak_7352	4	40261987	40263143	Topors
EB2_MACS_peak_8876_EY2_MACS_peak_7363	4	41199491	41199960	Ubap2
EB2_MACS_peak_8884	4	43030428	43030534	Pigo
EB2_MACS_peak_8885_EY2_MACS_peak_7370	4	43031034	43031564	Fam214b
EB2_MACS_peak_8894_EB1_MACS_peak_8795_EY1_MACS_peak_10493_EY2_MACS_peak_7381	4	44032293	44032797	Gne
EB2_MACS_peak_8903_EB1_MACS_peak_8809_EY1_MACS_peak_10514_EY2_MACS_peak_7392	4	46450852	46451576	Anp32b
EB2_MACS_peak_8905_EB1_MACS_peak_8812_EY2_MACS_peak_7393	4	46463700	46463992	Anp32b
EB2_MACS_peak_8927_EY1_MACS_peak_10545	4	52478250	52478559	Smc2
EB2_MACS_peak_8959_EB1_MACS_peak_8872	4	57943771	57944068	Txn1
EB2_MACS_peak_900_EB1_MACS_peak_883_EY1_MACS_peak_973_EY2_MACS_peak_697_EY1_MACS_peak_972/EB2_MACS_peak_901_EB1_MACS_peak_883_EY1_MACS_peak_973_EY2_MACS_peak_697_EY1_MACS_peak_972/EB2_MACS_peak_902_EB1_MACS_peak_883_EY1_MACS_peak_973_EY2_MACS_peak_697_EY1_MACS_peak_972	1	178321123	178322824	Cox20
EB2_MACS_peak_9019_EY1_MACS_peak_10706	4	94965295	94965713	Mysm1
EB2_MACS_peak_903_EB1_MACS_peak_884_EY1_MACS_peak_974	1	178322952	178323427	Cox20
EB2_MACS_peak_904	1	178323724	178324105	Hnrnpu
EB2_MACS_peak_905_EB1_MACS_peak_885	1	178324788	178326493	Hnrnpu
EB2_MACS_peak_9052_EY1_MACS_peak_10774_EY2_MACS_peak_7573	4	106586263	106586897	Dhcr24
EB2_MACS_peak_906_EB1_MACS_peak_886_EY1_MACS_peak_976_EY2_MACS_peak_699_EY2_MACS_peak_700	1	178327736	178329592	Hnrnpu
EB2_MACS_peak_9093_EB1_MACS_peak_8998_EY2_MACS_peak_7620	4	116604758	116605142	Nasp
EB2_MACS_peak_9094_EB1_MACS_peak_8999	4	116605612	116605944	Nasp
EB2_MACS_peak_9096_EB1_MACS_peak_9000_EY1_MACS_peak_10860_EY2_MACS_peak_7621	4	116610286	116611804	Nasp
EB2_MACS_peak_9097_EY1_MACS_peak_10861	4	116618865	116619165	Nasp
EB2_MACS_peak_9124_EY2_MACS_peak_7644	4	118220503	118221098	Ptprf
EB2_MACS_peak_9126_EY1_MACS_peak_10887	4	118224709	118225317	Ptprf
EB2_MACS_peak_9128_EY2_MACS_peak_7646	4	118363206	118363537	Szt2
EB2_MACS_peak_9131_EY2_MACS_peak_7648	4	119108624	119109066	Slc2a1
EB2_MACS_peak_9136_EB1_MACS_peak_9043_EY1_MACS_peak_10901_EY2_MACS_peak_7659	4	119282202	119283053	Ybx1
EB2_MACS_peak_9148_EB1_MACS_peak_9051	4	120462597	120463192	Scmh1
EB2_MACS_peak_9174_EY1_MACS_peak_10931	4	123378650	123378910	Macf1
EB2_MACS_peak_9178_EY1_MACS_peak_10935_EY2_MACS_peak_7679	4	123385351	123386744	Macf1
EB2_MACS_peak_9180_EY2_MACS_peak_7683	4	123401439	123402043	Macf1
EB2_MACS_peak_9217_EY1_MACS_peak_10966	4	126054919	126055204	Oscp1
EB2_MACS_peak_9221_EB1_MACS_peak_9118_EY1_MACS_peak_10971_EY2_MACS_peak_7701	4	126179902	126180723	Thrap3
EB2_MACS_peak_9251_EY2_MACS_peak_7733	4	127047513	127047904	Zmym1
EB2_MACS_peak_9262_EB1_MACS_peak_9161	4	129007922	129008227	Ak2
EB2_MACS_peak_9269_EB1_MACS_peak_9166_EY2_MACS_peak_7747	4	129213823	129214234	Yars
EB2_MACS_peak_9285_EY1_MACS_peak_11029_EY2_MACS_peak_7758	4	129607394	129608262	Dcdc2b
EB2_MACS_peak_9294_EB1_MACS_peak_9191	4	129844986	129845215	Ptp4a2
EB2_MACS_peak_9295_EB1_MACS_peak_9192_EY1_MACS_peak_11046_EY2_MACS_peak_7772	4	129847518	129848166	Ptp4a2
EB2_MACS_peak_9296_EY2_MACS_peak_7773	4	129849440	129849763	Ptp4a2
EB2_MACS_peak_9301_EY2_MACS_peak_7778	4	130531393	130531929	Nkain1
EB2_MACS_peak_9307_EB1_MACS_peak_9202	4	130701408	130701813	Pum1
EB2_MACS_peak_9313_EB1_MACS_peak_9210_EY1_MACS_peak_11061	4	130749344	130749717	Pum1
EB2_MACS_peak_9322_EB1_MACS_peak_9217_EY1_MACS_peak_11069_EY2_MACS_peak_7790	4	131900080	131901693	Srsf4
EB2_MACS_peak_9333_EB1_MACS_peak_9229_EY1_MACS_peak_11089_EY2_MACS_peak_7811/EB2_MACS_peak_9334_EB1_MACS_peak_9229_EY1_MACS_peak_11089_EY2_MACS_peak_7811/EB2_MACS_peak_9335_EB1_MACS_peak_9229_EY1_MACS_peak_11089_EY2_MACS_peak_7811	4	132351956	132353363	Phactr4
EB2_MACS_peak_9336	4	132353374	132353535	Phactr4
EB2_MACS_peak_9342_EB1_MACS_peak_9233_EY1_MACS_peak_11093_EY2_MACS_peak_7813	4	132530564	132530958	Dnajc8
EB2_MACS_peak_9344_EB1_MACS_peak_9234_EY1_MACS_peak_11096_EY2_MACS_peak_7815	4	132552918	132553740	Dnajc8
EB2_MACS_peak_9352_EY1_MACS_peak_11105	4	133176357	133176634	Wasf2
EB2_MACS_peak_9380_EB1_MACS_peak_9271_EY1_MACS_peak_11141_EY2_MACS_peak_7849_EY2_MACS_peak_7850/EB2_MACS_peak_9381_EB1_MACS_peak_9271_EY1_MACS_peak_11141_EY2_MACS_peak_7849_EY2_MACS_peak_7850/EB2_MACS_peak_9382_EB1_MACS_peak_9271_EY1_MACS_peak_11141_EY2_MACS_peak_7849_EY2_MACS_peak_7850/EB2_MACS_peak_9383_EB1_MACS_peak_9271_EY1_MACS_peak_11141_EY2_MACS_peak_7849_EY2_MACS_peak_7850	4	134925191	134927554	Rsrp1
EB2_MACS_peak_9384_EY2_MACS_peak_7851	4	134934832	134935426	Syf2
EB2_MACS_peak_9393_EB1_MACS_peak_9280_EY1_MACS_peak_11150_EY2_MACS_peak_7859	4	135329008	135329683	Srrm1
EB2_MACS_peak_9395_EB1_MACS_peak_9282_EY1_MACS_peak_11152_EY2_MACS_peak_7862	4	135340228	135341221	Srrm1
EB2_MACS_peak_9397_EY1_MACS_peak_11154	4	135344500	135344750	Srrm1
EB2_MACS_peak_9402_EY1_MACS_peak_11164	4	136051529	136051888	Rpl11
EB2_MACS_peak_9411_EB1_MACS_peak_9303_EY1_MACS_peak_11177_EY1_MACS_peak_11178	4	136541983	136543357	Luzp1
EB2_MACS_peak_9418_EB1_MACS_peak_9309_EY1_MACS_peak_11182_EY2_MACS_peak_7886	4	136592971	136593311	Kdm1a
EB2_MACS_peak_9427_EY1_MACS_peak_11193	4	137512050	137512720	Hspg2
EB2_MACS_peak_945_EB1_MACS_peak_929_EY2_MACS_peak_727	1	180600005	180601158	Parp1
EB2_MACS_peak_9450_EB1_MACS_peak_9337	4	137633023	137633443	Usp48
EB2_MACS_peak_9453_EB1_MACS_peak_9340	4	137637498	137638464	Usp48
EB2_MACS_peak_9481_EB1_MACS_peak_9371	4	139431389	139431810	Ubr4
EB2_MACS_peak_9487_EB1_MACS_peak_9379	4	139478831	139479124	Ubr4
EB2_MACS_peak_9490_EY1_MACS_peak_11254_EY2_MACS_peak_7935	4	140701393	140702481	Rcc2
EB2_MACS_peak_9493_EB1_MACS_peak_9386	4	140717507	140717744	Rcc2
EB2_MACS_peak_9497	4	141113792	141113961	Spata21
EB2_MACS_peak_9503_EB1_MACS_peak_9395	4	141471541	141471838	Spen
EB2_MACS_peak_9504_EB1_MACS_peak_9396_EY1_MACS_peak_11268	4	141472127	141472901	Spen
EB2_MACS_peak_9505	4	141472954	141473031	Spen
EB2_MACS_peak_9506	4	141473499	141473663	Spen
EB2_MACS_peak_9508_EY1_MACS_peak_11269_EY2_MACS_peak_7941_EY2_MACS_peak_7942/EB2_MACS_peak_9507_EB1_MACS_peak_9397_EY1_MACS_peak_11269_EY2_MACS_peak_7941_EY2_MACS_peak_7942	4	141473691	141476228	Spen
EB2_MACS_peak_9510_EY2_MACS_peak_7945	4	141582922	141583317	Fblim1
EB2_MACS_peak_9512_EY1_MACS_peak_11274	4	141678329	141679421	Rsc1a1
EB2_MACS_peak_9622_EB1_MACS_peak_9480/EB2_MACS_peak_9623_EB1_MACS_peak_9480/EB2_MACS_peak_9624_EB1_MACS_peak_9480	4	147673620	147674787	Zfp534
EB2_MACS_peak_9638_EB1_MACS_peak_9494_EY1_MACS_peak_11311_EY2_MACS_peak_7969/EB2_MACS_peak_9639_EB1_MACS_peak_9494_EY1_MACS_peak_11311_EY2_MACS_peak_7969/EB2_MACS_peak_9640_EB1_MACS_peak_9494_EY1_MACS_peak_11311_EY2_MACS_peak_7969/EB2_MACS_peak_9641_EB1_MACS_peak_9494_EY1_MACS_peak_11311_EY2_MACS_peak_7969	4	148616784	148618936	Masp2
EB2_MACS_peak_9656_EY2_MACS_peak_7977/EB1_MACS_peak_9510_EY2_MACS_peak_7977	4	150244000	150244437	Eno1
EB2_MACS_peak_9657_EY2_MACS_peak_7979/EB2_MACS_peak_9658_EB1_MACS_peak_9512_EY2_MACS_peak_7979	4	150247486	150248186	Eno1
EB2_MACS_peak_966_EB1_MACS_peak_947_EY1_MACS_peak_1028_EY2_MACS_peak_741	1	181919286	181919811	Enah
EB2_MACS_peak_9694_EB1_MACS_peak_9545_EY2_MACS_peak_8002/EB2_MACS_peak_9695_EB1_MACS_peak_9545_EY2_MACS_peak_8002	4	154148697	154149503	Wrap73
EB2_MACS_peak_970_EY2_MACS_peak_743	1	181923616	181923957	Enah
EB2_MACS_peak_9703_EB1_MACS_peak_9559_EY1_MACS_peak_11406	4	155641381	155641765	Cdk11b
EB2_MACS_peak_9707_EY1_MACS_peak_11416	4	155854308	155854808	Tas1r3
EB2_MACS_peak_971_EY1_MACS_peak_1029	1	181930669	181930873	Enah
EB2_MACS_peak_9714_EB1_MACS_peak_9572_EY2_MACS_peak_8032/EB2_MACS_peak_9715_EY2_MACS_peak_8032	4	156165343	156166747	Agrn
EB2_MACS_peak_9717_EB1_MACS_peak_9575_EY2_MACS_peak_8034_EY2_MACS_peak_8035	4	156173247	156174241	Agrn
EB2_MACS_peak_9719_EB1_MACS_peak_9580_EY2_MACS_peak_8037	4	156197020	156197848	Agrn
EB2_MACS_peak_9721_EB1_MACS_peak_9585_EY1_MACS_peak_11434	4	156244927	156245973	Noc2l
EB2_MACS_peak_9764_EY1_MACS_peak_11515_EY2_MACS_peak_8086_EY2_MACS_peak_8087/EB2_MACS_peak_9765_EY1_MACS_peak_11515_EY2_MACS_peak_8086_EY2_MACS_peak_8087	5	23495955	23497217	Kmt2e
EB2_MACS_peak_9779_EY1_MACS_peak_11542_EY2_MACS_peak_8099/EB1_MACS_peak_9632_EY1_MACS_peak_11542_EY2_MACS_peak_8099	5	24568562	24569311	Abcf2
EB2_MACS_peak_979_EB1_MACS_peak_955	1	181955283	181956127	Enah
EB2_MACS_peak_9792_EB1_MACS_peak_9647_EY1_MACS_peak_11564_EY2_MACS_peak_8110	5	28338876	28339359	Rbm33
EB2_MACS_peak_9811_EY1_MACS_peak_11576	5	30666910	30667184	Cenpa
EB2_MACS_peak_9850_EY1_MACS_peak_11615_EY2_MACS_peak_8141	5	33247866	33248730	Ctbp1
EB2_MACS_peak_9890_EY1_MACS_peak_11684_EY2_MACS_peak_8184	5	38220465	38220685	Zbtb49
EB2_MACS_peak_9891_EY1_MACS_peak_11685	5	38224507	38224791	Zbtb49
EB2_MACS_peak_9897_EY2_MACS_peak_8190	5	38682586	38682957	Zfp518b
EB2_MACS_peak_9899_EY1_MACS_peak_11693	5	41794342	41794548	Bod1l
EB2_MACS_peak_997_EY1_MACS_peak_1052	1	185322763	185323142	Iars2
EB2_MACS_peak_9975_EB1_MACS_peak_9797	5	65537402	65537779	Ube2k
EB2_MACS_peak_9977_EB1_MACS_peak_9802	5	65609684	65610358	Pds5a
EB2_MACS_peak_9980_EB1_MACS_peak_9803	5	65619637	65619891	Pds5a
EB2_MACS_peak_999_EB1_MACS_peak_979	1	185379433	185379732	Eprs
EY1_MACS_peak_10035_EY2_MACS_peak_7114	3	103064713	103065718	Nras
EY1_MACS_peak_10042_EY2_MACS_peak_7117	3	103351531	103352165	Trim33
EY1_MACS_peak_10046_EY2_MACS_peak_7122	3	103758469	103758854	Hipk1
EY1_MACS_peak_10091_EY2_MACS_peak_7154	3	108911152	108911630	Prpf38b
EY1_MACS_peak_10180_EY2_MACS_peak_7197	3	135223061	135223356	Cenpe
EY1_MACS_peak_10259_EY2_MACS_peak_7237	3	148858762	148859130	Adgrl2
EY1_MACS_peak_10273_EY2_MACS_peak_7245	3	152221119	152221435	Fubp1
EY1_MACS_peak_10277	3	152233305	152233852	Fubp1
EY1_MACS_peak_10278_EY2_MACS_peak_7249	3	152234089	152234491	Fubp1
EY1_MACS_peak_10338_EY2_MACS_peak_7294	4	9607735	9608054	Asph
EY1_MACS_peak_10474_EY2_MACS_peak_7373/EY1_MACS_peak_10475_EY2_MACS_peak_7373	4	43518256	43519927	Tpm2
EY1_MACS_peak_10481_EY2_MACS_peak_7376	4	43555112	43555597	Tln1
EY1_MACS_peak_10586	4	57856036	57856243	Akap2
EY1_MACS_peak_10615_EY2_MACS_peak_7462	4	70354835	70355060	Cdk5rap2
EY1_MACS_peak_10800_EY2_MACS_peak_7586	4	107047263	107047514	Ssbp3
EY1_MACS_peak_10811_EY2_MACS_peak_7590	4	108459759	108460263	Tut4
EY1_MACS_peak_10833_EY2_MACS_peak_7601	4	109013392	109013899	Nrd1
EY1_MACS_peak_10840_EY2_MACS_peak_7608	4	110251113	110251551	Elavl4
EY1_MACS_peak_10975_EY2_MACS_peak_7707	4	126236951	126237435	Map7d1
EY1_MACS_peak_10999	4	127035672	127035919	Sfpq
EY1_MACS_peak_11075_EY2_MACS_peak_7798	4	131967697	131968159	Epb41
EY1_MACS_peak_11094_EY2_MACS_peak_7814	4	132533351	132533717	Dnajc8
EY1_MACS_peak_11106_EY2_MACS_peak_7822	4	133185452	133185738	Wasf2
EY1_MACS_peak_11122_EY2_MACS_peak_7832	4	133690879	133691442	Arid1a
EY1_MACS_peak_11140_EY2_MACS_peak_7848	4	134923611	134924506	Rsrp1
EY1_MACS_peak_11144_EY2_MACS_peak_7854	4	135272564	135272852	Clic4
EY1_MACS_peak_11157_EY2_MACS_peak_7866	4	135867260	135867825	Srsf10
EY1_MACS_peak_11215_EY2_MACS_peak_7913	4	138082496	138083128	Eif4g3
EY1_MACS_peak_11216_EY2_MACS_peak_7916	4	138125945	138126678	Eif4g3
EY1_MACS_peak_1122_EY2_MACS_peak_813	10	7955287	7956195	Tab2
EY1_MACS_peak_11223_EY2_MACS_peak_7920	4	138216688	138217429	Hp1bp3
EY1_MACS_peak_11259	4	140720397	140720807	Rcc2
EY1_MACS_peak_11270	4	141476607	141477057	Spen
EY1_MACS_peak_11271_EY2_MACS_peak_7944	4	141478004	141479171	Spen
EY1_MACS_peak_11273_EY2_MACS_peak_7946	4	141631520	141632065	Plekhm2
EY1_MACS_peak_11275_EY2_MACS_peak_7948	4	141683571	141684524	Rsc1a1
EY1_MACS_peak_11308_EY2_MACS_peak_7966/EY1_MACS_peak_11309_EY2_MACS_peak_7966	4	148593007	148594028	Srm
EY1_MACS_peak_11417	4	155855169	155855550	Tas1r3
EY1_MACS_peak_11425_EY2_MACS_peak_8033	4	156170619	156171161	Agrn
EY1_MACS_peak_11447_EY2_MACS_peak_8046	5	3957523	3957787	Akap9
EY1_MACS_peak_11449_EY2_MACS_peak_8049	5	3968460	3968992	Akap9
EY1_MACS_peak_11516_EY2_MACS_peak_8088	5	23497822	23498229	Kmt2e
EY1_MACS_peak_11538	5	24482840	24483055	Agap3
EY1_MACS_peak_11539_EY2_MACS_peak_8097	5	24483231	24483790	Agap3
EY1_MACS_peak_11595_EY2_MACS_peak_8133	5	31207575	31208640	Ppm1g
EY1_MACS_peak_11616	5	33249113	33249380	Ctbp1
EY1_MACS_peak_11644_EY2_MACS_peak_8166	5	34440064	34440598	Fam193a
EY1_MACS_peak_11651_EY2_MACS_peak_8169	5	34630435	34631235	Add1
EY1_MACS_peak_1167_EY2_MACS_peak_846	10	13253354	13253977	Phactr2
EY1_MACS_peak_11766_EY2_MACS_peak_8235	5	65666096	65666416	Pds5a
EY1_MACS_peak_11778_EY2_MACS_peak_8241	5	67021759	67022107	Limch1
EY1_MACS_peak_11804_EY2_MACS_peak_8258	5	74556912	74557212	Fip1l1
EY1_MACS_peak_11806_EY2_MACS_peak_8259	5	74572312	74572635	Fip1l1
EY1_MACS_peak_1190_EY2_MACS_peak_854	10	20333284	20333619	Bclaf1
EY1_MACS_peak_11901_EY2_MACS_peak_8326	5	93139327	93139600	2020-09-11
EY1_MACS_peak_11903_EY2_MACS_peak_8328	5	93154773	93155121	2020-09-11
EY1_MACS_peak_11905_EY2_MACS_peak_8330	5	93160878	93161304	2020-09-11
EY1_MACS_peak_11908_EY2_MACS_peak_8333	5	93167413	93167716	2020-09-11
EY1_MACS_peak_11949_EY2_MACS_peak_8361	5	102069749	102070145	Wdfy3
EY1_MACS_peak_12030_EY2_MACS_peak_8418	5	111387261	111388317	Pitpnb
EY1_MACS_peak_12041_EY2_MACS_peak_8428	5	112221331	112221981	Miat
EY1_MACS_peak_12051_EY2_MACS_peak_8436	5	113746497	113746894	Sart3
EY1_MACS_peak_12097_EY2_MACS_peak_8462	5	115435669	115436384	Msi1
EY1_MACS_peak_121_EY2_MACS_peak_77	1	36701838	36702342	Actr1b
EY1_MACS_peak_12182_EY2_MACS_peak_8514	5	122405768	122406114	Arpc3
EY1_MACS_peak_12187	5	122500717	122501136	Atp2a2
EY1_MACS_peak_12192_EY2_MACS_peak_8523	5	122863959	122864410	Rnf34
EY1_MACS_peak_12194_EY2_MACS_peak_8525	5	122880288	122880996	Kdm2b
EY1_MACS_peak_12216_EY2_MACS_peak_8544	5	123630356	123631255	Clip1
EY1_MACS_peak_12221_EY2_MACS_peak_8551	5	123740714	123741072	Rsrc2
EY1_MACS_peak_12255_EY2_MACS_peak_8573	5	125048106	125048722	Ncor2
EY1_MACS_peak_12256_EY2_MACS_peak_8574	5	125050903	125051451	Ncor2
EY1_MACS_peak_12275_EY2_MACS_peak_8582	5	127359519	127360435	Tmem132c
EY1_MACS_peak_12355_EY2_MACS_peak_8666_EY2_MACS_peak_8667	5	134237946	134239082	Gtf2i
EY1_MACS_peak_12362_EY2_MACS_peak_8674	5	134266552	134266844	Gtf2i
EY1_MACS_peak_12365_EY2_MACS_peak_8678	5	134295567	134295798	Gtf2i
EY1_MACS_peak_12451_EY2_MACS_peak_8735	5	137528324	137528975	Gigyf1
EY1_MACS_peak_12452_EY2_MACS_peak_8736	5	137529039	137529895	Gigyf1
EY1_MACS_peak_12465	5	138167032	138167405	Mcm7
EY1_MACS_peak_12472	5	138260537	138260814	BC037034
EY1_MACS_peak_12505_EY2_MACS_peak_8775	5	140829994	140830510	Gna12
EY1_MACS_peak_12524_EY2_MACS_peak_8783	5	142731211	142731981	Tnrc18
EY1_MACS_peak_12551_EY2_MACS_peak_8809	5	143506922	143507638	Daglb
EY1_MACS_peak_12599_EY2_MACS_peak_8850	5	150642577	150642956	N4bp2l2
EY1_MACS_peak_12613_EY2_MACS_peak_8865	6	4747260	4747601	Peg10
EY1_MACS_peak_12634_EY2_MACS_peak_8882	6	11900380	11900747	Ndufa4
EY1_MACS_peak_12639_EY2_MACS_peak_8888	6	12006863	12007361	Phf14
EY1_MACS_peak_12699_EY2_MACS_peak_8927	6	30740427	30741006	Mest
EY1_MACS_peak_12764	6	38605164	38605905	Luc7l2
EY1_MACS_peak_12831_EY2_MACS_peak_9030	6	47806553	47806895	Pdia4
EY1_MACS_peak_12833_EY2_MACS_peak_9032	6	47813211	47813497	Pdia4
EY1_MACS_peak_12918_EY2_MACS_peak_9083	6	65042594	65043437	Smarcad1
EY1_MACS_peak_13001_EY2_MACS_peak_9138	6	83403521	83404210	Tet3
EY1_MACS_peak_13077	6	90661773	90661999	Iqsec1
EY1_MACS_peak_13186	6	112718640	112719192	Srgap3
EY1_MACS_peak_13187_EY2_MACS_peak_9250	6	112719375	112720475	Srgap3
EY1_MACS_peak_13200_EY2_MACS_peak_9254	6	113104758	113105157	Setd5
EY1_MACS_peak_13201	6	113109258	113109782	Setd5
EY1_MACS_peak_13224_EY2_MACS_peak_9282	6	115035055	115035429	Tamm41
EY1_MACS_peak_13225_EY2_MACS_peak_9284	6	115803693	115804020	Cand2
EY1_MACS_peak_13259_EY2_MACS_peak_9313	6	119797054	119797449	Erc1
EY1_MACS_peak_13290_EY2_MACS_peak_9340	6	124749283	124750045	Atn1
EY1_MACS_peak_13291_EY2_MACS_peak_9341	6	124756314	124757030	Atn1
EY1_MACS_peak_13292_EY2_MACS_peak_9343	6	124812796	124813094	Usp5
EY1_MACS_peak_13297	6	124934537	124934805	Mlf2
EY1_MACS_peak_13305_EY2_MACS_peak_9358	6	125106999	125107716	Chd4
EY1_MACS_peak_13322	6	125187078	125187304	Ncapd2
EY1_MACS_peak_13331	6	127964084	127964491	Tspan9
EY1_MACS_peak_13408_EY2_MACS_peak_9437	6	145249676	145250213	Kras
EY1_MACS_peak_13521_EY2_MACS_peak_9524	7	15988224	15988641	Bicra
EY1_MACS_peak_13536_EY2_MACS_peak_9536	7	16434045	16434636	Zc3h4
EY1_MACS_peak_13537	7	16434654	16435004	Zc3h4
EY1_MACS_peak_13593_EY2_MACS_peak_9577	7	24081806	24082291	Zfp180
EY1_MACS_peak_13598_EY2_MACS_peak_9579	7	24885027	24885826	Rps19
EY1_MACS_peak_1362_EY2_MACS_peak_977	10	63015466	63016352	Rufy2
EY1_MACS_peak_1363_EY2_MACS_peak_979	10	63017877	63018405	Rufy2
EY1_MACS_peak_13659_EY2_MACS_peak_9622	7	28400897	28401891	Samd4b
EY1_MACS_peak_13667	7	28813129	28813404	Hnrnpl
EY1_MACS_peak_1369_EY2_MACS_peak_981	10	63338316	63338880	Sirt1
EY1_MACS_peak_13711_EY2_MACS_peak_9658	7	30956111	30956623	Lsr
EY1_MACS_peak_13718_EY2_MACS_peak_9662	7	34140912	34141529	Uba2
EY1_MACS_peak_13774_EY2_MACS_peak_9698	7	44864820	44865150	Pnkp
EY1_MACS_peak_13779_EY2_MACS_peak_9701	7	44879990	44880650	Med25
EY1_MACS_peak_13780	7	44881090	44881411	Med25
EY1_MACS_peak_13812_EY2_MACS_peak_9724	7	45225522	45225820	Tead2
EY1_MACS_peak_1382_EY2_MACS_peak_992	10	69345054	69345376	Cdk1
EY1_MACS_peak_13820_EY2_MACS_peak_9731	7	45422395	45422930	Ruvbl2
EY1_MACS_peak_13952_EY2_MACS_peak_9820	7	73499432	73500216	Chd2
EY1_MACS_peak_14014_EY2_MACS_peak_9853/EY1_MACS_peak_14015_EY2_MACS_peak_9853	7	81899461	81900634	Hdgfl3
EY1_MACS_peak_14036_EY2_MACS_peak_9868	7	90130160	90130799	Picalm
EY1_MACS_peak_1408_EY2_MACS_peak_1001	10	72655843	72656680	Zwint
EY1_MACS_peak_14108	7	101823309	101823801	Inppl1
EY1_MACS_peak_14131_EY2_MACS_peak_9941	7	105636708	105637449	Trim3
EY1_MACS_peak_14298	7	126862696	126862984	Taok2
EY1_MACS_peak_14346_EY2_MACS_peak_10111	7	127746239	127747149	Fbxl19
EY1_MACS_peak_144_EY2_MACS_peak_108	1	38626860	38627465	Aff3
EY1_MACS_peak_14443_EY2_MACS_peak_10184	7	141067005	141068091	B4galnt4
EY1_MACS_peak_14450	7	141261069	141261395	Phrf1
EY1_MACS_peak_14486_EY2_MACS_peak_10220	7	143524184	143524473	Nap1l4
EY1_MACS_peak_14487_EY2_MACS_peak_10221	7	143529394	143529938	Nap1l4
EY1_MACS_peak_14493_EY2_MACS_peak_10227	7	144454667	144455094	Cttn
EY1_MACS_peak_14510_EY2_MACS_peak_10247	8	4267378	4268098	Timm44
EY1_MACS_peak_14558_EY2_MACS_peak_10286	8	13757586	13757943	Cdc16
EY1_MACS_peak_14629_EY2_MACS_peak_10321	8	26977167	26977745	Zfp703
EY1_MACS_peak_14630_EY2_MACS_peak_10322	8	26978378	26979147	Zfp703
EY1_MACS_peak_14666_EY2_MACS_peak_10348	8	40492742	40494170	Cnot7
EY1_MACS_peak_14678_EY2_MACS_peak_10363	8	41309004	41309717	Pcm1
EY1_MACS_peak_1468_EY2_MACS_peak_1041	10	79819243	79819967	Misp
EY1_MACS_peak_14700_EY2_MACS_peak_10377	8	45050801	45051919	Fat1
EY1_MACS_peak_14709_EY2_MACS_peak_10385	8	47192935	47193485	Stox2
EY1_MACS_peak_14768_EY2_MACS_peak_10424	8	68827134	68827449	Ints10
EY1_MACS_peak_14801_EY2_MACS_peak_10444	8	71290208	71290659	Myo9b
EY1_MACS_peak_14813_EY2_MACS_peak_10452	8	72135169	72135838	Tpm4
EY1_MACS_peak_14815_EY2_MACS_peak_10454	8	72143363	72143908	Tpm4
EY1_MACS_peak_14823_EY2_MACS_peak_10465	8	72386860	72387146	Eps15l1
EY1_MACS_peak_14888_EY2_MACS_peak_10515	8	83929770	83930329	Adgrl1
EY1_MACS_peak_14889_EY2_MACS_peak_10516	8	83930857	83931200	Adgrl1
EY1_MACS_peak_1489_EY2_MACS_peak_1064	10	80151152	80151412	Midn
EY1_MACS_peak_14892	8	83938325	83939224	Adgrl1
EY1_MACS_peak_14894	8	83940061	83940659	Adgrl1
EY1_MACS_peak_1490_EY2_MACS_peak_1065	10	80153685	80154187	Midn
EY1_MACS_peak_14999_EY2_MACS_peak_10586	8	94575550	94575925	Fam192a
EY1_MACS_peak_1507	10	80393676	80394242	Mbd3
EY1_MACS_peak_15096_EY2_MACS_peak_10645	8	108714733	108715473	Zfhx3
EY1_MACS_peak_15108_EY2_MACS_peak_10655	8	108800101	108800702	Zfhx3
EY1_MACS_peak_1512_EY2_MACS_peak_1088	10	80412739	80413487	Tcf3
EY1_MACS_peak_15125	8	109672113	109672690	Pkd1l3
EY1_MACS_peak_1519_EY2_MACS_peak_1094	10	80583802	80584288	Abhd17a
EY1_MACS_peak_1523_EY2_MACS_peak_1098	10	80665791	80666446	Mknk2
EY1_MACS_peak_15232_EY2_MACS_peak_10734	8	122383394	122383971	Zc3h18
EY1_MACS_peak_15250_EY2_MACS_peak_10749	8	122899313	122900238	Ankrd11
EY1_MACS_peak_15288_EY2_MACS_peak_10779	8	125033660	125034089	Tsnax
EY1_MACS_peak_15297_EY2_MACS_peak_10788	8	127064023	127064460	Pard3
EY1_MACS_peak_15311_EY2_MACS_peak_10796	8	128713837	128714119	Itgb1
EY1_MACS_peak_1536_EY2_MACS_peak_1111	10	80791835	80792615	Dot1l
EY1_MACS_peak_15430	9	21587764	21588027	Carm1
EY1_MACS_peak_15503_EY2_MACS_peak_10945	9	31164529	31164836	Aplp2
EY1_MACS_peak_15533_EY2_MACS_peak_10962	9	37489307	37489915	Msantd2
EY1_MACS_peak_15629_EY2_MACS_peak_11031	9	49503894	49504785	Ncam1
EY1_MACS_peak_15630	9	49505220	49505673	Ncam1
EY1_MACS_peak_15661_EY2_MACS_peak_11054	9	54765412	54765724	Crabp1
EY1_MACS_peak_15708_EY2_MACS_peak_11089	9	58902764	58903279	Neo1
EY1_MACS_peak_15739	9	61409266	61409646	Tle3
EY1_MACS_peak_15746_EY2_MACS_peak_11122	9	61926382	61926669	Kif23
EY1_MACS_peak_15806_EY2_MACS_peak_11175	9	66592776	66593055	Usp3
EY1_MACS_peak_15811_EY2_MACS_peak_11179_EY2_MACS_peak_11180	9	67030696	67031692	Tpm1
EY1_MACS_peak_15812_EY2_MACS_peak_11182	9	67033874	67034151	Tpm1
EY1_MACS_peak_15813_EY2_MACS_peak_11183	9	67036077	67036313	Tpm1
EY1_MACS_peak_15816_EY2_MACS_peak_11187	9	67047786	67048366	Tpm1
EY1_MACS_peak_15857_EY2_MACS_peak_11226	9	71868025	71868470	Tcf12
EY1_MACS_peak_15914_EY2_MACS_peak_11267	9	75193873	75194122	Myo5a
EY1_MACS_peak_15933_EY2_MACS_peak_11289	9	80066853	80067590	Senp6
EY1_MACS_peak_15937_EY2_MACS_peak_11293	9	80116444	80116801	Senp6
EY1_MACS_peak_15976_EY2_MACS_peak_11319	9	88476591	88477713	Syncrip
EY1_MACS_peak_15978	9	88521908	88522223	Snhg5
EY1_MACS_peak_16046	9	103305986	103306186	Topbp1
EY1_MACS_peak_16102_EY2_MACS_peak_11401	9	107753933	107754621	Rbm5
EY1_MACS_peak_16105_EY2_MACS_peak_11402	9	107770851	107771097	Rbm6
EY1_MACS_peak_16185_EY2_MACS_peak_11473	9	110573589	110574131	Setd2
EY1_MACS_peak_162_EY2_MACS_peak_123	1	40000486	40000805	Map4k4
EY1_MACS_peak_16227_EY2_MACS_peak_11498	9	118506140	118506360	Golga4
EY1_MACS_peak_16230_EY2_MACS_peak_11501	9	118548321	118548830	Golga4
EY1_MACS_peak_16277_EY2_MACS_peak_11529	9	121748032	121748646	Nktr
EY1_MACS_peak_1629	10	91152632	91152866	Tmpo
EY1_MACS_peak_16299_EY2_MACS_peak_11547	9	123479023	123479638	Limd1
EY1_MACS_peak_16324	X	8143918	8144705	Rbm3
EY1_MACS_peak_16371_EY2_MACS_peak_11594	X	20650536	20650819	Rbm10
EY1_MACS_peak_164_EY2_MACS_peak_124	1	40003030	40003930	Map4k4
EY1_MACS_peak_16408_EY2_MACS_peak_11621	X	42265991	42266712	Stag2
EY1_MACS_peak_16420_EY2_MACS_peak_11627	X	48572258	48572531	Zfp280c
EY1_MACS_peak_16426_EY2_MACS_peak_11631	X	51388729	51389341	Hs6st2
EY1_MACS_peak_16462_EY2_MACS_peak_11661	X	56588759	56589448	Mmgt1
EY1_MACS_peak_16495_EY2_MACS_peak_11678	X	73944278	73944507	Hcfc1
EY1_MACS_peak_16563	X	94541267	94541737	Maged1
EY1_MACS_peak_16656	X	105878125	105878620	Atrx
EY1_MACS_peak_167_EY2_MACS_peak_127	1	40009557	40009914	Map4k4
EY1_MACS_peak_1679_EY2_MACS_peak_1203	10	98996651	98996990	Atp2b1
EY1_MACS_peak_1706_EY2_MACS_peak_1219	10	108332527	108332916	Pawr
EY1_MACS_peak_1746_EY2_MACS_peak_1246	10	115408801	115409254	Zfc3h1
EY1_MACS_peak_1773_EY2_MACS_peak_1255	10	117690227	117690870	Mdm2
EY1_MACS_peak_1798_EY2_MACS_peak_1271/EY1_MACS_peak_1799_EY2_MACS_peak_1271_EY2_MACS_peak_1272	10	120361314	120363714	Hmga2
EY1_MACS_peak_1800_EY2_MACS_peak_1273	10	120364094	120364438	Hmga2
EY1_MACS_peak_1840_EY2_MACS_peak_1298_EY2_MACS_peak_1299	10	127063836	127064999	2020-03-09
EY1_MACS_peak_1855_EY2_MACS_peak_1319	10	127444207	127444534	R3hdm2
EY1_MACS_peak_19_EY2_MACS_peak_10	1	9724341	9725173	Vcpip1
EY1_MACS_peak_1901_EY2_MACS_peak_1353	10	128463577	128464006	Smarcc2
EY1_MACS_peak_1905_EY2_MACS_peak_1357	10	128481941	128482406	Smarcc2
EY1_MACS_peak_1951_EY2_MACS_peak_1394	11	4481639	4482157	Mtmr3
EY1_MACS_peak_1961	11	5071115	5071821	Ewsr1
EY1_MACS_peak_1964	11	5082137	5082535	Ewsr1
EY1_MACS_peak_2018_EY2_MACS_peak_1444	11	11970440	11970735	Grb10
EY1_MACS_peak_2028_EY2_MACS_peak_1449	11	12036803	12037924	Grb10
EY1_MACS_peak_2036_EY2_MACS_peak_1456	11	18880815	18881379	Meis1
EY1_MACS_peak_2057_EY2_MACS_peak_1472	11	21557250	21557630	Mdh1
EY1_MACS_peak_2081_EY2_MACS_peak_1484	11	23306500	23307373	Usp34
EY1_MACS_peak_2085_EY2_MACS_peak_1487	11	23362937	23363244	Usp34
EY1_MACS_peak_2111	11	29463755	29464066	Ccdc88a
EY1_MACS_peak_2117_EY2_MACS_peak_1515	11	29503127	29504400	Ccdc88a
EY1_MACS_peak_216_EY2_MACS_peak_152	1	51883148	51883365	Myo1b
EY1_MACS_peak_2229_EY2_MACS_peak_1586	11	45894571	45895154	Clint1
EY1_MACS_peak_2230_EY2_MACS_peak_1587	11	45906103	45906440	Clint1
EY1_MACS_peak_2258_EY2_MACS_peak_1616	11	50310378	50310614	Canx
EY1_MACS_peak_2266_EY2_MACS_peak_1622	11	50384203	50384921	Hnrnph1
EY1_MACS_peak_2267	11	50386170	50386388	Hnrnph1
EY1_MACS_peak_2292	11	53262272	53262586	Hspa4
EY1_MACS_peak_2358_EY2_MACS_peak_1700	11	59775302	59776000	Mprip
EY1_MACS_peak_2368_EY2_MACS_peak_1709	11	60187834	60189327	Rai1
EY1_MACS_peak_2400_EY2_MACS_peak_1733	11	62395152	62395407	Ncor1
EY1_MACS_peak_2428_EY2_MACS_peak_1751	11	68721195	68721486	Myh10
EY1_MACS_peak_2474_EY2_MACS_peak_1784	11	69348413	69348708	Chd3
EY1_MACS_peak_2543_EY2_MACS_peak_1836	11	70844787	70845159	Rabep1
EY1_MACS_peak_2547_EY2_MACS_peak_1840	11	70917193	70917751	Rabep1
EY1_MACS_peak_258_EY2_MACS_peak_177	1	58421056	58421488	Clk1
EY1_MACS_peak_2605_EY2_MACS_peak_1873	11	75679291	75679718	Crk
EY1_MACS_peak_2607_EY2_MACS_peak_1874	11	75705396	75705769	Crk
EY1_MACS_peak_2680_EY2_MACS_peak_1928	11	79240098	79240427	Wsb1
EY1_MACS_peak_2781_EY2_MACS_peak_2003	11	88072946	88073502	Vezf1
EY1_MACS_peak_2791_EY2_MACS_peak_2009	11	88348743	88349330	Msi2
EY1_MACS_peak_2829_EY2_MACS_peak_2033	11	93886197	93886634	Mbtd1
EY1_MACS_peak_2835_EY2_MACS_peak_2036	11	94067772	94068087	Spag9
EY1_MACS_peak_2916	11	96800268	96800579	Cbx1
EY1_MACS_peak_2917	11	96801143	96801659	Cbx1
EY1_MACS_peak_3134_EY2_MACS_peak_2235	11	106787036	106787541	Ddx5
EY1_MACS_peak_3142_EY2_MACS_peak_2244	11	107062565	107062935	Bptf
EY1_MACS_peak_3150_EY2_MACS_peak_2249	11	107094999	107095334	Bptf
EY1_MACS_peak_3291	11	120273661	120274220	Bahcc1
EY1_MACS_peak_3303_EY2_MACS_peak_2385	11	120563229	120563845	P4hb
EY1_MACS_peak_3321_EY2_MACS_peak_2402	11	120962019	120963826	Slc16a3
EY1_MACS_peak_3325_EY2_MACS_peak_2408	11	121307843	121308362	Foxk2
EY1_MACS_peak_3411_EY2_MACS_peak_2470	12	21394925	21395486	Ywhaq
EY1_MACS_peak_3481	12	52518367	52518717	Arhgap5
EY1_MACS_peak_3586_EY2_MACS_peak_2583	12	75595813	75596179	Ppp2r5e
EY1_MACS_peak_3595_EY2_MACS_peak_2592	12	75945197	75945595	Syne2
EY1_MACS_peak_3654_EY2_MACS_peak_2639	12	82341167	82342054	Sipa1l1
EY1_MACS_peak_3744	12	100114773	100115003	Psmc1
EY1_MACS_peak_376_EY2_MACS_peak_250	1	75141930	75142764	Retreg2
EY1_MACS_peak_3836_EY2_MACS_peak_2765	12	109544442	109545797	Meg3
EY1_MACS_peak_3839_EY2_MACS_peak_2768	12	109549026	109549873	Meg3
EY1_MACS_peak_3843_EY2_MACS_peak_2775	12	109570909	109571974	Meg3
EY1_MACS_peak_3850_EY2_MACS_peak_2785	12	109603642	109604014	Rian
EY1_MACS_peak_3878_EY2_MACS_peak_2806	12	110648906	110649679	Dync1h1
EY1_MACS_peak_3901_EY2_MACS_peak_2822	12	111574398	111575007	Mark3
EY1_MACS_peak_3936_EY2_MACS_peak_2848	12	113136146	113137153	Mta1
EY1_MACS_peak_4136_EY2_MACS_peak_2983	13	34344500	34345326	Slc22a23
EY1_MACS_peak_4262	13	55214356	55214848	Nsd1
EY1_MACS_peak_4329	13	58401715	58402044	Hnrnpk
EY1_MACS_peak_4409_EY2_MACS_peak_3198	13	89688570	89689748	Vcan
EY1_MACS_peak_4412_EY2_MACS_peak_3200	13	89691956	89693163	Vcan
EY1_MACS_peak_4415_EY2_MACS_peak_3204	13	89705002	89706042	Vcan
EY1_MACS_peak_4496	13	103763994	103764481	Srek1
EY1_MACS_peak_4568_EY2_MACS_peak_3310	13	119428832	119429793	Paip1
EY1_MACS_peak_4607_EY2_MACS_peak_3341	14	16416408	16417093	Top2b
EY1_MACS_peak_4684	14	25665687	25666297	Zmiz1
EY1_MACS_peak_4730_EY2_MACS_peak_3430	14	31134265	31135447	Stab1
EY1_MACS_peak_4801_EY2_MACS_peak_3484	14	47700990	47701770	Ktn1
EY1_MACS_peak_4959_EY2_MACS_peak_3612	14	65077047	65077871	Extl3
EY1_MACS_peak_5033	14	76418456	76418890	Tsc22d1
EY1_MACS_peak_5260	15	12149560	12149771	Zfr
EY1_MACS_peak_5302_EY2_MACS_peak_3844	15	27732498	27732902	Trio
EY1_MACS_peak_5325_EY2_MACS_peak_3861	15	34114706	34115004	Mtdh
EY1_MACS_peak_5335_EY2_MACS_peak_3865	15	34945006	34945675	Stk3
EY1_MACS_peak_5515_EY2_MACS_peak_3973	15	76072406	76073281	Scrib
EY1_MACS_peak_5545_EY2_MACS_peak_3997	15	77132738	77133050	Rbfox2
EY1_MACS_peak_5572_EY2_MACS_peak_4023	15	78437959	78438707	Tmprss6
EY1_MACS_peak_5577	15	78892284	78892704	Gga1
EY1_MACS_peak_5614	15	79540403	79540607	Ddx17
EY1_MACS_peak_5616_EY2_MACS_peak_4041	15	79543533	79544007	Ddx17
EY1_MACS_peak_5656_EY2_MACS_peak_4077	15	81710361	81710699	Rangap1
EY1_MACS_peak_5762_EY2_MACS_peak_4171	15	96444024	96444256	Scaf11
EY1_MACS_peak_5810	15	98851760	98852620	Kmt2d
EY1_MACS_peak_5926_EY2_MACS_peak_4291	16	4213266	4214014	Crebbp
EY1_MACS_peak_5942_EY2_MACS_peak_4301	16	5049969	5050748	Ubn1
EY1_MACS_peak_6036	16	18284889	18285427	Dgcr8
EY1_MACS_peak_6203_EY2_MACS_peak_4474	16	36919264	36919780	Golgb1
EY1_MACS_peak_6286	16	57154327	57154631	Tomm70a
EY1_MACS_peak_632	1	133654282	133654503	Zbed6
EY1_MACS_peak_6372_EY2_MACS_peak_4572	16	84977881	84978472	App
EY1_MACS_peak_6385_EY2_MACS_peak_4584	16	87715180	87715679	Bach1
EY1_MACS_peak_6444_EY2_MACS_peak_4630	16	94454288	94454556	Ttc3
EY1_MACS_peak_6489_EY2_MACS_peak_4660	17	5410814	5411427	Tmem242
EY1_MACS_peak_6494	17	6137190	6137851	Tulp4
EY1_MACS_peak_654_EY2_MACS_peak_460	1	135384902	135385558	Ipo9
EY1_MACS_peak_6555_EY2_MACS_peak_4705	17	13888123	13888897	Afdn
EY1_MACS_peak_6616_EY2_MACS_peak_4764	17	24891128	24891691	Spsb3
EY1_MACS_peak_6617_EY2_MACS_peak_4765/EY1_MACS_peak_6618_EY2_MACS_peak_4765	17	24897569	24899436	Mapk8ip3
EY1_MACS_peak_6629_EY2_MACS_peak_4773	17	25268191	25268787	Ube2i
EY1_MACS_peak_6632_EY2_MACS_peak_4777	17	25794680	25795378	Ccdc78
EY1_MACS_peak_6639_EY2_MACS_peak_4784	17	25959409	25959765	Capn15
EY1_MACS_peak_6658_EY2_MACS_peak_4801	17	27623089	27623540	Nudt3
EY1_MACS_peak_6743_EY2_MACS_peak_4867	17	32358715	32359617	Wiz
EY1_MACS_peak_6762_EY2_MACS_peak_4878	17	33658379	33658587	Hnrnpm
EY1_MACS_peak_6780	17	34029855	34030388	Rxrb
EY1_MACS_peak_6781_EY2_MACS_peak_4890	17	34030655	34030867	Rxrb
EY1_MACS_peak_6782_EY2_MACS_peak_4891	17	34031313	34031720	Rxrb
EY1_MACS_peak_6825	17	35143025	35143684	Bag6
EY1_MACS_peak_6827	17	35146585	35146934	Prrc2a
EY1_MACS_peak_6907	17	46030408	46030991	Vegfa
EY1_MACS_peak_6982_EY2_MACS_peak_5015	17	53479099	53479734	Rab5a
EY1_MACS_peak_6998_EY2_MACS_peak_5028	17	56099743	56100035	Plin4
EY1_MACS_peak_7009	17	56413823	56414269	Ptprs
EY1_MACS_peak_7015_EY2_MACS_peak_5047	17	56433811	56434786	Ptprs
EY1_MACS_peak_7024_EY2_MACS_peak_5053	17	56570767	56571731	Safb2
EY1_MACS_peak_7038_EY2_MACS_peak_5066	17	56893575	56894417	1700061G19Rik
EY1_MACS_peak_7056_EY2_MACS_peak_5073	17	62604609	62605482	Efna5
EY1_MACS_peak_7150	17	78919389	78920052	Cebpz
EY1_MACS_peak_7165_EY2_MACS_peak_5143	17	80205260	80205672	Srsf7
EY1_MACS_peak_7365_EY2_MACS_peak_5276_EY2_MACS_peak_5277/EY1_MACS_peak_7366_EY2_MACS_peak_5277	18	33437029	33438942	Nrep
EY1_MACS_peak_7413	18	35571088	35571581	Matr3
EY1_MACS_peak_7415_EY2_MACS_peak_5314	18	35577359	35577670	Matr3
EY1_MACS_peak_7468_EY2_MACS_peak_5353_EY2_MACS_peak_5354	18	37839778	37841831	Pcdhga7
EY1_MACS_peak_755	1	153459634	153459845	Dhx9
EY1_MACS_peak_756_EY2_MACS_peak_533	1	153460273	153460538	Dhx9
EY1_MACS_peak_7578_EY2_MACS_peak_5452	18	61568149	61568430	Csnk1a1
EY1_MACS_peak_7598_EY2_MACS_peak_5470	18	65624087	65625154	Zfp532
EY1_MACS_peak_763_EY2_MACS_peak_537	1	153475653	153475891	Dhx9
EY1_MACS_peak_764_EY2_MACS_peak_538	1	153477720	153478262	Dhx9
EY1_MACS_peak_7671_EY2_MACS_peak_5513	18	73662622	73662893	Smad4
EY1_MACS_peak_769_EY2_MACS_peak_541	1	153907781	153908550	Glul
[truncated: 113 more rows]

## Sheet: peaks-close-to-alt
Type_PeakIDs	chr	Start	End	Gene_assignment
EB1_MACS_peak_10065_EY1_MACS_peak_12090	5	115248603	115249345	Rnf10
EB1_MACS_peak_10142_EY2_MACS_peak_8516	5	122460751	122461155	Atp2a2
EB1_MACS_peak_10151_EY1_MACS_peak_12189	5	122802816	122803302	Anapc5
EB1_MACS_peak_10406_EY1_MACS_peak_12602	5	150792496	150792841	Pds5b
EB1_MACS_peak_10534_EY1_MACS_peak_12746	6	37957390	37957878	Trim24
EB1_MACS_peak_10542	6	38570236	38570916	Luc7l2
EB1_MACS_peak_10543_EY2_MACS_peak_8975	6	38571132	38572010	Luc7l2
EB1_MACS_peak_1059_EY1_MACS_peak_1163_EY2_MACS_peak_841	10	13178819	13179354	Ltv1
EB1_MACS_peak_10668_EY2_MACS_peak_9108	6	71863052	71863754	Immt
EB1_MACS_peak_10762_EY1_MACS_peak_13048_EY2_MACS_peak_9174	6	87845116	87846222	Cnbp
EB1_MACS_peak_1083_EY1_MACS_peak_1191	10	20334395	20334641	Bclaf1
EB1_MACS_peak_10851_EY2_MACS_peak_9269	6	113309995	113310435	Brpf1
EB1_MACS_peak_10866_EY1_MACS_peak_13232	6	116224316	116225046	Washc2
EB1_MACS_peak_10947_EY1_MACS_peak_13283	6	124705386	124706021	Lpcat3
EB1_MACS_peak_10955_EY2_MACS_peak_9342	6	124810783	124811739	Usp5
EB1_MACS_peak_10975_EY1_MACS_peak_13307_EY2_MACS_peak_9360	6	125109734	125110403	Chd4
EB1_MACS_peak_10990_EY1_MACS_peak_13321_EY2_MACS_peak_9373	6	125185668	125186703	Ncapd2
EB1_MACS_peak_11020_EY2_MACS_peak_9403	6	131375796	131376352	Ybx3
EB1_MACS_peak_11144	7	4752504	4752919	Fam71e2
EB1_MACS_peak_11155_EY2_MACS_peak_9480	7	5069028	5069555	U2af2
EB1_MACS_peak_11250_EY1_MACS_peak_13596	7	24570096	24570902	Xrcc1
EB1_MACS_peak_11281_EY1_MACS_peak_13646_EY2_MACS_peak_9609	7	28315822	28316316	Supt5
EB1_MACS_peak_11284_EY1_MACS_peak_13649_EY2_MACS_peak_9614	7	28328729	28330230	Supt5
EB1_MACS_peak_11287_EY1_MACS_peak_13657_EY2_MACS_peak_9619	7	28395346	28396039	Samd4b
EB1_MACS_peak_11449_EY1_MACS_peak_13772_EY2_MACS_peak_9697	7	44863074	44864142	Pnkp
EB1_MACS_peak_11450_EY1_MACS_peak_13773	7	44864379	44864818	Pnkp
EB1_MACS_peak_11457_EY2_MACS_peak_9709	7	44983240	44983741	Prmt1
EB1_MACS_peak_11475_EY2_MACS_peak_9728	7	45380698	45381451	Snrnp70
EB1_MACS_peak_11477_EY1_MACS_peak_13817_EY2_MACS_peak_9729/EB1_MACS_peak_11478_EY1_MACS_peak_13817_EY2_MACS_peak_9729	7	45382482	45383887	Snrnp70
EB1_MACS_peak_11486_EY2_MACS_peak_9734	7	45463450	45463687	Bax
EB1_MACS_peak_11580	7	78902709	78903192	Aen
EB1_MACS_peak_11753_EY1_MACS_peak_14149	7	110053276	110054160	Ipo7
EB1_MACS_peak_11871_EY1_MACS_peak_14267_EY2_MACS_peak_10035	7	123162300	123163162	Tnrc6a
EB1_MACS_peak_11898_EY2_MACS_peak_10057	7	126501288	126501629	Atxn2l
EB1_MACS_peak_11942_EY1_MACS_peak_14349	7	127783877	127784247	Setd1a
EB1_MACS_peak_11952_EY1_MACS_peak_14366_EY2_MACS_peak_10123	7	127973573	127974481	Fus
EB1_MACS_peak_12004_EY1_MACS_peak_14421_EY2_MACS_peak_10164	7	135707258	135708471	Mki67
EB1_MACS_peak_12113_EY1_MACS_peak_14541	8	11620309	11621252	Ankrd10
EB1_MACS_peak_12134_EY2_MACS_peak_10293	8	18631540	18632357	Mcph1
EB1_MACS_peak_12195_EY1_MACS_peak_14648	8	33806427	33807132	Rbpms
EB1_MACS_peak_12335_EY2_MACS_peak_10446	8	71367179	71368068	Use1
EB1_MACS_peak_12348_EY1_MACS_peak_14814_EY2_MACS_peak_10453	8	72138191	72138775	Tpm4
EB1_MACS_peak_12349_EY2_MACS_peak_10456	8	72146712	72147274	Tpm4
EB1_MACS_peak_12375_EY1_MACS_peak_14856	8	79117887	79118413	Zfp827
EB1_MACS_peak_12380_EY1_MACS_peak_14860_EY2_MACS_peak_10490	8	79689164	79689550	Abce1
EB1_MACS_peak_12445_EY2_MACS_peak_10532	8	84838287	84838774	Calr
EB1_MACS_peak_12507_EY1_MACS_peak_15016	8	95744208	95744799	Cnot1
EB1_MACS_peak_12538_EY2_MACS_peak_10618	8	105849222	105849816	Cenpt
EB1_MACS_peak_12542_EY1_MACS_peak_15067	8	106079292	106079798	Nfatc3
EB1_MACS_peak_12564_EY1_MACS_peak_15087_EY2_MACS_peak_10634_EY2_MACS_peak_10635_EY1_MACS_peak_15086/EB2_MACS_peak_12680_EY1_MACS_peak_15087_EY2_MACS_peak_10634_EY2_MACS_peak_10635/EY1_MACS_peak_15088_EY2_MACS_peak_10635	8	107366978	107369509	Nfat5
EB1_MACS_peak_12570_EY2_MACS_peak_10654	8	108794104	108794896	Zfhx3
EB1_MACS_peak_12651_EY1_MACS_peak_15212_EY2_MACS_peak_10730	8	120657855	120658745	Emc8
EB1_MACS_peak_12660_EY1_MACS_peak_15233_EY2_MACS_peak_10735	8	122386515	122386997	Zc3h18
EB1_MACS_peak_12797_EY2_MACS_peak_10852/EB2_MACS_peak_12922_EY2_MACS_peak_10852	9	20890515	20891245	Ppan
EB1_MACS_peak_12820_EY1_MACS_peak_15431_EY2_MACS_peak_10888_EY2_MACS_peak_10887/EB1_MACS_peak_12821_EY1_MACS_peak_15431_EY2_MACS_peak_10888	9	21588034	21589411	Carm1
EB1_MACS_peak_1288_EY2_MACS_peak_993	10	69346072	69346359	Cdk1
EB1_MACS_peak_13006_EY1_MACS_peak_15664	9	54885545	54886109	Ireb2
EB1_MACS_peak_13050_EY2_MACS_peak_11104	9	59675441	59675728	Pkm
EB1_MACS_peak_13058_EY1_MACS_peak_15736_EY2_MACS_peak_11115	9	61372556	61373713	Tle3
EB1_MACS_peak_13066	9	61924453	61925262	Kif23
EB1_MACS_peak_13152_EY2_MACS_peak_11209	9	70573332	70574137	Sltm
EB1_MACS_peak_13174	9	72669251	72669697	Nedd4
EB1_MACS_peak_13175_EY1_MACS_peak_15884	9	72669869	72670318	Nedd4
EB1_MACS_peak_13217_EY1_MACS_peak_15936	9	80113637	80114246	Senp6
EB1_MACS_peak_13287_EY1_MACS_peak_16029	9	100737891	100738179	Stag1
EB1_MACS_peak_13351_EY1_MACS_peak_16104	9	107759388	107760045	Rbm5
EB1_MACS_peak_13377_EY1_MACS_peak_16131_EY2_MACS_peak_11425/EB1_MACS_peak_13378_EY1_MACS_peak_16131_EY2_MACS_peak_11425_EY1_MACS_peak_16132_EY2_MACS_peak_11426	9	108572263	108573973	Wdr6
EB1_MACS_peak_13468_EY2_MACS_peak_11485	9	114597701	114598134	Cnot10
EB1_MACS_peak_13498_EY1_MACS_peak_16267_EY2_MACS_peak_11523_EY1_MACS_peak_16266	9	120950490	120951837	Ctnnb1
EB1_MACS_peak_13681_EY1_MACS_peak_16507	X	74230593	74231023	Flna
EB1_MACS_peak_1370_EY1_MACS_peak_1511_EY2_MACS_peak_1085/EB2_MACS_peak_1410_EB1_MACS_peak_1371_EY1_MACS_peak_1511_EY2_MACS_peak_1085_EY2_MACS_peak_1086/EB2_MACS_peak_1411_EB1_MACS_peak_1371_EY1_MACS_peak_1511_EY2_MACS_peak_1085_EY2_MACS_peak_1086	10	80409652	80411238	Tcf3
EB1_MACS_peak_13720_EY1_MACS_peak_16570	X	95946862	95947198	Las1l
EB1_MACS_peak_13833_EY1_MACS_peak_16693_EY2_MACS_peak_11816	X	136739755	136740125	Morf4l2
EB1_MACS_peak_13886_EY1_MACS_peak_16736	X	151905797	151906408	Huwe1
EB1_MACS_peak_1497_EY1_MACS_peak_1630_EY2_MACS_peak_1168	10	91153100	91153562	Tmpo
EB1_MACS_peak_1569_EY1_MACS_peak_1747_EY2_MACS_peak_1247	10	115410482	115410744	Zfc3h1
EB1_MACS_peak_1617_EY1_MACS_peak_1851_EY2_MACS_peak_1314	10	127283415	127284411	Mbd6
EB1_MACS_peak_1619_EY2_MACS_peak_1316	10	127295852	127296966	Mars
EB1_MACS_peak_1632_EY1_MACS_peak_1876	10	128043588	128044173	Naca
EB1_MACS_peak_1656_EY1_MACS_peak_1890_EY2_MACS_peak_1345	10	128250268	128250826	Timeless
EB1_MACS_peak_1669_EY1_MACS_peak_1912	10	128492385	128493112	Smarcc2
EB1_MACS_peak_1728_EY1_MACS_peak_1962_EY2_MACS_peak_1405/EB2_MACS_peak_1752_EB1_MACS_peak_1729_EY1_MACS_peak_1962_EY2_MACS_peak_1405_EY2_MACS_peak_1406	11	5078545	5080509	Ewsr1
EB1_MACS_peak_175_EY1_MACS_peak_163	1	40001138	40001793	Map4k4
EB1_MACS_peak_1787_EY1_MACS_peak_2047	11	20218446	20218947	Rab1a
EB1_MACS_peak_2008	11	53264927	53265559	Hspa4
EB1_MACS_peak_2113_EY2_MACS_peak_1734	11	62398259	62399120	Ncor1
EB1_MACS_peak_2140	11	69034520	69034966	Ctc1
EB1_MACS_peak_2166	11	69671277	69671565	Senp3
EB1_MACS_peak_217_EY1_MACS_peak_232	1	55016404	55017021	Sf3b1
EB1_MACS_peak_2209_EY1_MACS_peak_2549_EY2_MACS_peak_1844	11	70978207	70979047	C1qbp
EB1_MACS_peak_2222	11	72450127	72450702	Mybbp1a
EB1_MACS_peak_2240_EY1_MACS_peak_2577	11	74698948	74699676	Pafah1b1
EB1_MACS_peak_2246_EY1_MACS_peak_2588	11	74929033	74929667	Smg6
EB1_MACS_peak_2253_EY1_MACS_peak_2597	11	75491391	75492234	Prpf8
EB1_MACS_peak_2285_EY1_MACS_peak_2639_EY2_MACS_peak_1892	11	77559740	77560340	Taok1
EB1_MACS_peak_2301_EY1_MACS_peak_2653	11	78160304	78161096	Fam222b
EB1_MACS_peak_240_EY2_MACS_peak_176	1	58419719	58421042	Clk1
EB1_MACS_peak_249_EY2_MACS_peak_183	1	59692220	59692597	Nop58
EB1_MACS_peak_2511	11	96827323	96827540	Nfe2l1
EB1_MACS_peak_2616_EY1_MACS_peak_3019	11	100589524	100590168	Dnajc7
EB1_MACS_peak_2657_EY1_MACS_peak_3043_EY2_MACS_peak_2176/EB1_MACS_peak_2658_EY1_MACS_peak_3043_EY2_MACS_peak_2176	11	102310949	102311978	Ubtf
EB1_MACS_peak_2712_EY1_MACS_peak_3124	11	106252982	106253708	Ddx42
EB1_MACS_peak_2738_EY1_MACS_peak_3152	11	107099523	107099926	Bptf
EB1_MACS_peak_2795_EY2_MACS_peak_2313	11	116080033	116080733	Unc13d
EB1_MACS_peak_2797	11	116477860	116478444	Prpsap1
EB1_MACS_peak_2811_EY2_MACS_peak_2346	11	117849149	117849835	Birc5
EB1_MACS_peak_2879_EY1_MACS_peak_3340_EY2_MACS_peak_2423	12	3896459	3897551	Dnmt3a
EB1_MACS_peak_3034_EY1_MACS_peak_3513	12	54975230	54975546	Baz1a
EB1_MACS_peak_3168_EY2_MACS_peak_2645/EB2_MACS_peak_3209_EB1_MACS_peak_3169_EY2_MACS_peak_2645	12	83638469	83639775	Rbm25
EB1_MACS_peak_3177_EY1_MACS_peak_3657_EY2_MACS_peak_2651	12	83668008	83668578	Rbm25
EB1_MACS_peak_3197_EY1_MACS_peak_3675_EY2_MACS_peak_2666	12	85057130	85057781	Ylpm1
EB1_MACS_peak_3199_EY1_MACS_peak_3678	12	85110690	85111269	Prox2
EB1_MACS_peak_3288_EY2_MACS_peak_2733	12	105833029	105833642	Papola
EB1_MACS_peak_3302_EY1_MACS_peak_3837_EY2_MACS_peak_2766_EY1_MACS_peak_3838_EY2_MACS_peak_2766_EY2_MACS_peak_2767	12	109545895	109548664	Meg3
EB1_MACS_peak_3369_EY1_MACS_peak_3954	13	3574478	3575083	Fam208b
EB1_MACS_peak_3408_EY1_MACS_peak_4007	13	14169653	14170084	Arid4b
EB1_MACS_peak_3611	13	55239055	55239402	Nsd1
EB1_MACS_peak_3639_EY1_MACS_peak_4312_EY2_MACS_peak_3121	13	56128180	56128637	H2afy
EB1_MACS_peak_3652_EY1_MACS_peak_4326_EY2_MACS_peak_3131_EY2_MACS_peak_3132	13	58396180	58398497	Hnrnpk
EB1_MACS_peak_3778_EY1_MACS_peak_4414_EY2_MACS_peak_3203	13	89702861	89704693	Vcan
EB1_MACS_peak_3806_EY1_MACS_peak_4456_EY2_MACS_peak_3229	13	97245191	97245815	Enc1
EB1_MACS_peak_4056_EY1_MACS_peak_4722	14	31022288	31022773	Pbrm1
EB1_MACS_peak_4155_EY1_MACS_peak_4838_EY2_MACS_peak_3523	14	52235160	52235650	Chd8
EB1_MACS_peak_4166_EY1_MACS_peak_4861	14	54653284	54653726	Acin1
EB1_MACS_peak_4239	14	63494353	63494636	Tdh
EB1_MACS_peak_4268_EY2_MACS_peak_3647	14	70690693	70691434	Xpo7
EB1_MACS_peak_4283	14	75847201	75847402	Tpt1
EB1_MACS_peak_4398_EY2_MACS_peak_3801	15	10446840	10447582	Dnajc21
EB1_MACS_peak_4464_EY1_MACS_peak_5329	15	34139625	34139944	Mtdh
EB1_MACS_peak_466_EY1_MACS_peak_471	1	88273003	88274398	Hjurp
EB1_MACS_peak_4675_EY1_MACS_peak_5576/EB2_MACS_peak_4780_EY1_MACS_peak_5576	15	78891572	78892104	Gga1
EB1_MACS_peak_4700_EY1_MACS_peak_5613	15	79538559	79539033	Ddx17
EB1_MACS_peak_4708_EY1_MACS_peak_5624	15	79828418	79829054	Npcd
EB1_MACS_peak_4850	15	96415735	96415990	Scaf11
EB1_MACS_peak_4882_EY1_MACS_peak_5811_EY2_MACS_peak_4199	15	98852723	98854029	Kmt2d
EB1_MACS_peak_4929_EY1_MACS_peak_5874	15	102485854	102486339	Pcbp2
EB1_MACS_peak_4930_EY1_MACS_peak_5875	15	102488351	102489429	Pcbp2
EB1_MACS_peak_4944_EY1_MACS_peak_5901/EB1_MACS_peak_4945_EY1_MACS_peak_5901	15	103240935	103241659	Hnrnpa1
EB1_MACS_peak_4950_EY1_MACS_peak_5907_EY2_MACS_peak_4273	15	103314166	103315160	Gpr84
EB1_MACS_peak_5096_EY1_MACS_peak_6073_EY2_MACS_peak_4398	16	20688404	20689373	Eif4g1
EB1_MACS_peak_5106_EY1_MACS_peak_6090	16	22255212	22255986	Tra2b
EB1_MACS_peak_5109_EY1_MACS_peak_6091_EY2_MACS_peak_4407	16	22258597	22259766	Tra2b
EB1_MACS_peak_5201_EY1_MACS_peak_6196_EY2_MACS_peak_4469/EB1_MACS_peak_5202_EY1_MACS_peak_6196_EY2_MACS_peak_4469	16	36911957	36912880	Golgb1
EB1_MACS_peak_5253_EY1_MACS_peak_6258_EY2_MACS_peak_4509	16	48951374	48952108	Dzip3
EB1_MACS_peak_5325_EY1_MACS_peak_6367	16	84834849	84835728	Gabpa
EB1_MACS_peak_5334_EY1_MACS_peak_6386	16	87718805	87719932	Bach1
EB1_MACS_peak_5357_EY1_MACS_peak_6413	16	91674209	91675624	Son
EB1_MACS_peak_5438_EY1_MACS_peak_6508_EY2_MACS_peak_4675	17	10213046	10214085	Qk
EB1_MACS_peak_5463_EY1_MACS_peak_6548_EY2_MACS_peak_4697	17	12917607	12918821	Tcp1
EB1_MACS_peak_5582_EY2_MACS_peak_4788	17	26253549	26254615	Luc7l
EB1_MACS_peak_5589_EY2_MACS_peak_4791	17	26654931	26656507	Ergic1
EB1_MACS_peak_5594_EY2_MACS_peak_4796	17	27556598	27557070	Hmga1
EB1_MACS_peak_5656_EY2_MACS_peak_4834/EB2_MACS_peak_5777_EY2_MACS_peak_4834	17	31527389	31528258	Ndufv3
EB1_MACS_peak_5658_EY2_MACS_peak_4837	17	31651595	31652021	U2af1
EB1_MACS_peak_5680_EY1_MACS_peak_6732	17	32253103	32253711	Brd4
EB1_MACS_peak_5738_EY1_MACS_peak_6822_EY2_MACS_peak_4915	17	35138299	35138794	Bag6
EB1_MACS_peak_5740_EY1_MACS_peak_6824_EY2_MACS_peak_4917	17	35141753	35142533	Bag6
EB1_MACS_peak_5758	17	35509275	35509558	Pou5f1
EB1_MACS_peak_5771_EY2_MACS_peak_4938	17	35854397	35854988	Mdc1
EB1_MACS_peak_5778_EY1_MACS_peak_6861_EY2_MACS_peak_4944	17	35926140	35927136	Ppp1r10
EB1_MACS_peak_5897_EY1_MACS_peak_6997	17	56099065	56099423	Plin4
EB1_MACS_peak_5902_EY1_MACS_peak_7001_EY1_MACS_peak_7002	17	56312202	56313313	Uhrf1
EB1_MACS_peak_5912_EY1_MACS_peak_7023_EY2_MACS_peak_5051_EY2_MACS_peak_5052/EB1_MACS_peak_5913_EY1_MACS_peak_7023_EY2_MACS_peak_5051_EY2_MACS_peak_5052	17	56565946	56567787	Safb2
EB1_MACS_peak_5915_EY1_MACS_peak_7028_EY2_MACS_peak_5058	17	56593593	56594266	Safb
EB1_MACS_peak_6000	17	74593620	74594131	Birc6
EB1_MACS_peak_6059_EY1_MACS_peak_7216	17	87442682	87442888	Calm2
EB1_MACS_peak_621_EY1_MACS_peak_623	1	133003246	133004438	Mdm4
EB1_MACS_peak_622_EY1_MACS_peak_624/EB1_MACS_peak_623_EY1_MACS_peak_624	1	133004453	133005562	Mdm4
EB1_MACS_peak_6225_EY2_MACS_peak_5303	18	34952404	34952922	Hspa9
EB1_MACS_peak_6254_EY1_MACS_peak_7427	18	35610598	35611073	Slc23a1
EB1_MACS_peak_6262_EY1_MACS_peak_7436_EY2_MACS_peak_5329	18	36624461	36625450	Ankhd1
EB1_MACS_peak_6327_EY1_MACS_peak_7516	18	53194300	53194541	Snx2
EB1_MACS_peak_639_EY2_MACS_peak_440	1	133654824	133655290	Zbed6
EB1_MACS_peak_641_EY1_MACS_peak_638	1	133660591	133661204	Zbed6
EB1_MACS_peak_6485_EY1_MACS_peak_7732_EY2_MACS_peak_5557	18	82986858	82988412	Zfp516
EB1_MACS_peak_6867_EY1_MACS_peak_8128_EY2_MACS_peak_5825_EY1_MACS_peak_8129_EY2_MACS_peak_5825	19	46330657	46331787	Psd
EB1_MACS_peak_7062_EY1_MACS_peak_8402_EY2_MACS_peak_5983	2	26388966	26389669	Pmpca
EB1_MACS_peak_7118_EY1_MACS_peak_8478_EY2_MACS_peak_6040	2	30013315	30013885	Sptan1
EB1_MACS_peak_7133	2	30445687	30446188	Ptpa
EB1_MACS_peak_7201_EY1_MACS_peak_8588_EY2_MACS_peak_6129	2	35709702	35710468	Dab2ip
EB1_MACS_peak_7212_EY1_MACS_peak_8606_EY2_MACS_peak_6138	2	37635433	37635749	Strbp
EB1_MACS_peak_7263_EY1_MACS_peak_8698	2	53154015	53154268	Prpf40a
EB1_MACS_peak_7352	2	71421580	71422171	Hat1
EB1_MACS_peak_7457_EY1_MACS_peak_8911_EY2_MACS_peak_6337_EY1_MACS_peak_8912_EY2_MACS_peak_6338	2	91930524	91931631	Dgkz
EB1_MACS_peak_756	1	153476089	153476678	Dhx9
EB1_MACS_peak_7578_EY2_MACS_peak_6443	2	119960635	119960915	Mga
EB1_MACS_peak_7585_EY1_MACS_peak_9098	2	120530360	120530788	Zfp106
EB1_MACS_peak_7601_EY1_MACS_peak_9117_EY2_MACS_peak_6456	2	121422313	121422569	Pdia3
EB1_MACS_peak_771_EY1_MACS_peak_787	1	156051236	156051631	Tor1aip2
EB1_MACS_peak_7850_EY1_MACS_peak_9402_EY2_MACS_peak_6662	2	162931409	162932638	Srsf6
EB1_MACS_peak_7909_EY1_MACS_peak_9461	2	167307527	167308014	B4galt5
EB1_MACS_peak_7964_EY1_MACS_peak_9521_EY2_MACS_peak_6739	2	174341280	174342009	Gnas
EB1_MACS_peak_7981_EY1_MACS_peak_9534	2	180031210	180031541	Lsm14b
EB1_MACS_peak_7982	2	180031686	180032269	Lsm14b
EB1_MACS_peak_8007_EY1_MACS_peak_9548_EY2_MACS_peak_6761	2	180911085	180911778	Ythdf1
EB1_MACS_peak_8237_EY1_MACS_peak_9779	3	69007088	69007426	Smc4
EB1_MACS_peak_8302	3	88167923	88168305	Mef2d
EB1_MACS_peak_8333_EY2_MACS_peak_6999	3	88982031	88982816	Ash1l
EB1_MACS_peak_8433_EY1_MACS_peak_9981_EY2_MACS_peak_7079/EB2_MACS_peak_8479_EB1_MACS_peak_8434_EY1_MACS_peak_9981_EY2_MACS_peak_7079	3	96629809	96631061	Rbm8a
EB1_MACS_peak_8466	3	103040301	103040552	Csde1
EB1_MACS_peak_8480_EY2_MACS_peak_7118/EB2_MACS_peak_8534_EY2_MACS_peak_7118	3	103353642	103354291	Trim33
EB1_MACS_peak_865_EY2_MACS_peak_674	1	172134080	172134643	Pex19
EB1_MACS_peak_8655_EY1_MACS_peak_10270	3	152217696	152218289	Fubp1
EB1_MACS_peak_8662_EY2_MACS_peak_7251	3	152428208	152428533	Zzz3
EB1_MACS_peak_8683	3	158023473	158024034	Srsf11
EB1_MACS_peak_8684_EY1_MACS_peak_10305	3	158024511	158025418	Srsf11
EB1_MACS_peak_8732_EY2_MACS_peak_7332	4	32640638	32641120	Casp8ap2
EB1_MACS_peak_8771_EY1_MACS_peak_10461_EY2_MACS_peak_7366	4	41378857	41379764	Ubap1
EB1_MACS_peak_8907_EY2_MACS_peak_7496	4	83459890	83460671	Psip1
EB1_MACS_peak_8997_EY1_MACS_peak_10858_EY2_MACS_peak_7619	4	116603894	116604532	Nasp
EB1_MACS_peak_9026_EY2_MACS_peak_7640	4	118168380	118168672	Kdm4a
EB1_MACS_peak_9039_EY1_MACS_peak_10896_EY2_MACS_peak_7650	4	119131658	119133365	Slc2a1
EB1_MACS_peak_9208_EY1_MACS_peak_11059	4	130730122	130730729	Pum1
EB1_MACS_peak_9209_EY2_MACS_peak_7784	4	130740875	130742183	Pum1
EB1_MACS_peak_9281_EY1_MACS_peak_11151_EY2_MACS_peak_7861	4	135337796	135338400	Srrm1
EB1_MACS_peak_9285	4	135345229	135345628	Srrm1
EB1_MACS_peak_9519_EY1_MACS_peak_11345	4	150477133	150477536	Rere
EB1_MACS_peak_9574	4	156172592	156173062	Agrn
EB1_MACS_peak_9584_EY1_MACS_peak_11433	4	156243019	156243973	Noc2l
EB1_MACS_peak_9591_EY1_MACS_peak_11448_EY2_MACS_peak_8047_EY2_MACS_peak_8048	5	3959921	3962490	Akap9
EB1_MACS_peak_9610_EY1_MACS_peak_11496	5	20919778	20920271	Rsbn1l
EB1_MACS_peak_9715_EY1_MACS_peak_11622	5	33671305	33672199	Tacc3
EB1_MACS_peak_9765_EY1_MACS_peak_11722	5	50058589	50059208	Adgra3
EB1_MACS_peak_995_EY1_MACS_peak_1069	1	189672505	189672807	Cenpf
EB1_MACS_peak_9962	5	106634844	106635193	Zfp644
EB1_MACS_peak_9963_EY2_MACS_peak_8380	5	106635601	106636234	Zfp644
EB1_MACS_peak_9979	5	108068607	108068916	Mtf2
EB2_MACS_peak_10031_EB1_MACS_peak_9844_EY1_MACS_peak_11827_EY2_MACS_peak_8273_EY1_MACS_peak_11826/EB2_MACS_peak_10032_EB1_MACS_peak_9844_EY1_MACS_peak_11827_EY2_MACS_peak_8273_EY1_MACS_peak_11826	5	76966204	76967485	Paics
EB2_MACS_peak_10035_EB1_MACS_peak_9848_EY1_MACS_peak_11828	5	76998068	76998567	Srp72
EB2_MACS_peak_1004_EB1_MACS_peak_984_EY2_MACS_peak_763	1	185411046	185411428	Eprs
EB2_MACS_peak_10098_EY1_MACS_peak_11904_EY2_MACS_peak_8329	5	93156733	93157078	2020-09-11
EB2_MACS_peak_10099_EY1_MACS_peak_11909_EY2_MACS_peak_8334_EY1_MACS_peak_11910_EY2_MACS_peak_8334/EB2_MACS_peak_10101_EY1_MACS_peak_11909_EY2_MACS_peak_8334_EY1_MACS_peak_11910_EY2_MACS_peak_8334/EB2_MACS_peak_10100_EB1_MACS_peak_9904_EY1_MACS_peak_11909_EY2_MACS_peak_8334_EY1_MACS_peak_11910_EY2_MACS_peak_8334/EB2_MACS_peak_10102_EB1_MACS_peak_9905_EY1_MACS_peak_11910_EY2_MACS_peak_8334	5	93171216	93174536	2020-09-11
EB2_MACS_peak_10112_EB1_MACS_peak_9912_EY2_MACS_peak_8342	5	99963735	99964268	Hnrnpd
EB2_MACS_peak_10117_EB1_MACS_peak_9918_EY1_MACS_peak_11931_EY2_MACS_peak_8349	5	100034470	100035797	Hnrnpdl
EB2_MACS_peak_10118_EY1_MACS_peak_11932_EY2_MACS_peak_8350_EY2_MACS_peak_8351/EB2_MACS_peak_10119_EB1_MACS_peak_9920_EY1_MACS_peak_11932_EY2_MACS_peak_8350_EY2_MACS_peak_8351_EY1_MACS_peak_11933_EY2_MACS_peak_8351/EB1_MACS_peak_9919_EY1_MACS_peak_11932_EY2_MACS_peak_8350_EY2_MACS_peak_8351/EB2_MACS_peak_10120_EB1_MACS_peak_9921_EY1_MACS_peak_11932_EY2_MACS_peak_8350_EY2_MACS_peak_8351_EY1_MACS_pe…	5	100035835	100040300	Hnrnpdl
EB2_MACS_peak_10175_EB1_MACS_peak_9980	5	108069154	108069661	Mtf2
EB2_MACS_peak_10177_EB1_MACS_peak_9982	5	108072509	108073224	Mtf2
EB2_MACS_peak_10189_EB1_MACS_peak_9986	5	108094081	108094311	Mtf2
EB2_MACS_peak_1019	1	189657626	189657732	Cenpf
EB2_MACS_peak_10191_EB1_MACS_peak_9989	5	108103804	108104610	Mtf2
EB2_MACS_peak_1020_EY1_MACS_peak_1065_EY2_MACS_peak_772/EB2_MACS_peak_1021_EB1_MACS_peak_993_EY1_MACS_peak_1065_EY2_MACS_peak_772_EY1_MACS_peak_1066_EY2_MACS_peak_773/EB2_MACS_peak_1022_EB1_MACS_peak_993_EY1_MACS_peak_1065_EY2_MACS_peak_772_EY1_MACS_peak_1066_EY2_MACS_peak_773/EB2_MACS_peak_1023_EB1_MACS_peak_993_EY1_MACS_peak_1065_EY2_MACS_peak_772_EY1_MACS_peak_1066_EY2_MACS_peak_773	1	189657819	189660255	Cenpf
EB2_MACS_peak_10232_EY1_MACS_peak_12016_EY2_MACS_peak_8406_EY1_MACS_peak_12017_EY2_MACS_peak_8406/EB2_MACS_peak_10233_EY1_MACS_peak_12017_EY2_MACS_peak_8406	5	110755556	110757185	Ep400
EB2_MACS_peak_10239_EB1_MACS_peak_10029_EY1_MACS_peak_12021	5	110793774	110794099	Ulk1
EB2_MACS_peak_1024_EY2_MACS_peak_775	1	189683791	189684031	Cenpf
EB2_MACS_peak_10248_EY1_MACS_peak_12050_EY2_MACS_peak_8435	5	113745637	113746214	Sart3
EB2_MACS_peak_1025_EB1_MACS_peak_997_EY1_MACS_peak_1072_EY2_MACS_peak_776	1	189684948	189685323	Cenpf
EB2_MACS_peak_10293_EY1_MACS_peak_12128_EY2_MACS_peak_8480	5	117099475	117099955	Suds3
EB2_MACS_peak_10366_EY1_MACS_peak_12213_EY2_MACS_peak_8542	5	123613778	123614718	Clip1
EB2_MACS_peak_10382_EY2_MACS_peak_8562	5	124410189	124410635	Sbno1
EB2_MACS_peak_10410_EB1_MACS_peak_10194/EB2_MACS_peak_10411_EB1_MACS_peak_10194	5	129019994	129021006	Ran
EB2_MACS_peak_10423_EB1_MACS_peak_10209_EY1_MACS_peak_12293_EY2_MACS_peak_8603	5	129845500	129846358	Cct6a
EB2_MACS_peak_10455_EB1_MACS_peak_10241_EY1_MACS_peak_12386_EY2_MACS_peak_8693/EB2_MACS_peak_10456_EB1_MACS_peak_10241_EY1_MACS_peak_12386_EY2_MACS_peak_8693/EB2_MACS_peak_10457_EB1_MACS_peak_10242_EY1_MACS_peak_12386_EY2_MACS_peak_8693	5	135216177	135218331	Baz1b
EB2_MACS_peak_10536_EB1_MACS_peak_10331_EY1_MACS_peak_12538_EY2_MACS_peak_8797/EB2_MACS_peak_10537_EB1_MACS_peak_10331_EY1_MACS_peak_12538_EY2_MACS_peak_8797/EB2_MACS_peak_10538_EB1_MACS_peak_10331_EY1_MACS_peak_12538_EY2_MACS_peak_8797	5	142903107	142904978	Actb
EB2_MACS_peak_10539_EB1_MACS_peak_10332_EY1_MACS_peak_12539_EY2_MACS_peak_8798	5	142905219	142906324	Actb
EB2_MACS_peak_10573_EY2_MACS_peak_8824	5	145234795	145235488	Zfp655
EB2_MACS_peak_10629_EB1_MACS_peak_10427	6	7688935	7689841	Asns
EB2_MACS_peak_10638_EB1_MACS_peak_10437_EY1_MACS_peak_12636_EY2_MACS_peak_8885	6	11933187	11933726	Phf14
EB2_MACS_peak_10667_EB1_MACS_peak_10471	6	29360865	29361495	Calu
EB2_MACS_peak_1069_EB1_MACS_peak_1034_EY1_MACS_peak_1110_EY2_MACS_peak_799_EY2_MACS_peak_800_EY1_MACS_peak_1111_EY2_MACS_peak_800_EY1_MACS_peak_1112_EY2_MACS_peak_801_EY1_MACS_peak_1113_EY2_MACS_peak_802/EB2_MACS_peak_1070_EB1_MACS_peak_1034_EY1_MACS_peak_1110_EY2_MACS_peak_799_EY2_MACS_peak_800_EY1_MACS_peak_1111_EY2_MACS_peak_800_EY1_MACS_peak_1112_EY2_MACS_peak_801_EY1_MACS_peak_1113_EY2_MACS_…	10	4353037	4359480	Akap12
EB2_MACS_peak_10702_EY1_MACS_peak_12734	6	35078013	35078305	Cnot4
EB2_MACS_peak_10757_EY1_MACS_peak_12810_EY2_MACS_peak_9010	6	47541541	47542133	Ezh2
EB2_MACS_peak_10796_EB1_MACS_peak_10608_EY1_MACS_peak_12869_EY2_MACS_peak_9050_EY2_MACS_peak_9051/EB2_MACS_peak_10797_EB1_MACS_peak_10608_EY1_MACS_peak_12869_EY2_MACS_peak_9050_EY2_MACS_peak_9051/EB2_MACS_peak_10798_EB1_MACS_peak_10608_EY1_MACS_peak_12869_EY2_MACS_peak_9050_EY2_MACS_peak_9051/EB2_MACS_peak_10799_EB1_MACS_peak_10608_EY1_MACS_peak_12869_EY2_MACS_peak_9050_EY2_MACS_peak_9051	6	51461178	51463777	Hnrnpa2b1
EB2_MACS_peak_10800_EB1_MACS_peak_10609_EY1_MACS_peak_12870_EY2_MACS_peak_9052_EY1_MACS_peak_12871_EY2_MACS_peak_9053/EB2_MACS_peak_10801_EB1_MACS_peak_10609_EY1_MACS_peak_12870_EY2_MACS_peak_9052_EY1_MACS_peak_12871_EY2_MACS_peak_9053/EB2_MACS_peak_10802_EB1_MACS_peak_10609_EY1_MACS_peak_12870_EY2_MACS_peak_9052_EY1_MACS_peak_12871_EY2_MACS_peak_9053/EB2_MACS_peak_10803_EY1_MACS_peak_12871_EY2_M…	6	51464071	51465782	Hnrnpa2b1
EB2_MACS_peak_10804_EB1_MACS_peak_10610_EY1_MACS_peak_12872_EY2_MACS_peak_9054/EB2_MACS_peak_10805_EB1_MACS_peak_10610_EY1_MACS_peak_12872_EY2_MACS_peak_9054/EB2_MACS_peak_10806_EB1_MACS_peak_10610_EY1_MACS_peak_12872_EY2_MACS_peak_9054/EB2_MACS_peak_10807_EB1_MACS_peak_10610_EY1_MACS_peak_12872_EY2_MACS_peak_9054/EB2_MACS_peak_10808_EB1_MACS_peak_10610_EY1_MACS_peak_12872_EY2_MACS_peak_9054	6	51465889	51468237	Hnrnpa2b1
EB2_MACS_peak_1081_EY1_MACS_peak_1116_EY2_MACS_peak_808	10	7702412	7703212	Lats1
EB2_MACS_peak_10817_EB1_MACS_peak_10615_EY2_MACS_peak_9062	6	52739414	52740133	Tax1bp1
EB2_MACS_peak_10850_EB1_MACS_peak_10651_EY1_MACS_peak_12931_EY2_MACS_peak_9095	6	67271769	67272286	Serbp1
EB2_MACS_peak_10878_EB1_MACS_peak_10669_EY1_MACS_peak_12950_EY2_MACS_peak_9109	6	71868455	71869017	Immt
EB2_MACS_peak_10888_EB1_MACS_peak_10677_EY1_MACS_peak_12956/EB2_MACS_peak_10889_EB1_MACS_peak_10677_EY1_MACS_peak_12956/EB2_MACS_peak_10890_EB1_MACS_peak_10677_EY1_MACS_peak_12956	6	72432791	72435012	Mat2a
EB2_MACS_peak_10891_EB1_MACS_peak_10678_EY1_MACS_peak_12957	6	72435839	72436668	Mat2a
EB2_MACS_peak_10934_EB1_MACS_peak_10726_EY1_MACS_peak_13007	6	83928831	83930024	Zfp638
EB2_MACS_peak_10936_EB1_MACS_peak_10731_EY1_MACS_peak_13012_EY2_MACS_peak_9149_EY1_MACS_peak_13013	6	83976140	83977592	Zfp638
EB2_MACS_peak_10937_EB1_MACS_peak_10732_EY1_MACS_peak_13014_EY2_MACS_peak_9150/EB2_MACS_peak_10938_EB1_MACS_peak_10732_EY1_MACS_peak_13014_EY2_MACS_peak_9150	6	83978957	83979638	Zfp638
EB2_MACS_peak_10969_EY2_MACS_peak_9186	6	88089836	88090352	Rpn1
EB2_MACS_peak_11037_EB1_MACS_peak_10842_EY2_MACS_peak_9256	6	113109977	113110723	Setd5
EB2_MACS_peak_11074_EB1_MACS_peak_10869_EY1_MACS_peak_13236	6	117907002	117907502	Hnrnpf
EB2_MACS_peak_11076_EB1_MACS_peak_10873_EY2_MACS_peak_9299/EB2_MACS_peak_11077_EB1_MACS_peak_10874_EY2_MACS_peak_9299	6	117916738	117917574	Hnrnpf
EB2_MACS_peak_11112_EB1_MACS_peak_10925_EY2_MACS_peak_9331/EB2_MACS_peak_11113_EB1_MACS_peak_10925_EY2_MACS_peak_9331	6	122323022	122323862	Phc1
EB2_MACS_peak_11132_EB1_MACS_peak_10943	6	122736359	122737332	Slc2a3
EB2_MACS_peak_11138_EB1_MACS_peak_10948	6	124712234	124712577	Phb2
EB2_MACS_peak_11139	6	124713074	124713192	Phb2
EB2_MACS_peak_11140_EB1_MACS_peak_10949_EY1_MACS_peak_13284_EY2_MACS_peak_9337/EB2_MACS_peak_11141_EB1_MACS_peak_10949_EY1_MACS_peak_13284_EY2_MACS_peak_9337/EB2_MACS_peak_11142_EB1_MACS_peak_10950_EY1_MACS_peak_13284_EY2_MACS_peak_9337	6	124713965	124715709	Phb2
EB2_MACS_peak_11143	6	124715984	124716101	Phb2
EB2_MACS_peak_11144_EB1_MACS_peak_10951	6	124716549	124716929	Phb2
EB2_MACS_peak_11150_EB1_MACS_peak_10961_EY1_MACS_peak_13298_EY2_MACS_peak_9350	6	124934860	124936063	Mlf2
EB2_MACS_peak_11168_EY1_MACS_peak_13316_EY2_MACS_peak_9370	6	125165208	125165657	Ncapd2
EB2_MACS_peak_11173_EB1_MACS_peak_10988_EY1_MACS_peak_13319_EY2_MACS_peak_9372	6	125173349	125174436	Ncapd2
EB2_MACS_peak_11196_EB1_MACS_peak_11004_EY1_MACS_peak_13342_EY2_MACS_peak_9390	6	128433046	128433732	Fkbp4
EB2_MACS_peak_11217_EY1_MACS_peak_13371_EY2_MACS_peak_9416/EB2_MACS_peak_11218_EB1_MACS_peak_11037_EY1_MACS_peak_13371_EY2_MACS_peak_9416	6	136559768	136560755	Atf7ip
EB2_MACS_peak_11219_EB1_MACS_peak_11038_EY1_MACS_peak_13372_EY2_MACS_peak_9417	6	136560767	136561462	Atf7ip
EB2_MACS_peak_1123_EB1_MACS_peak_1081_EY1_MACS_peak_1189_EY2_MACS_peak_852	10	20324552	20326110	Bclaf1
EB2_MACS_peak_11305_EB1_MACS_peak_11127_EY1_MACS_peak_13450	7	3705755	3706829	Rps9
EB2_MACS_peak_1131_EB1_MACS_peak_1091_EY1_MACS_peak_1200_EY2_MACS_peak_861_EY2_MACS_peak_860/EB2_MACS_peak_1132_EB1_MACS_peak_1091_EY1_MACS_peak_1200_EY2_MACS_peak_861_EY2_MACS_peak_860	10	23784608	23786177	Rps12
EB2_MACS_peak_11320_EB1_MACS_peak_11139_EY1_MACS_peak_13465	7	4740044	4740715	Kmt5c
EB2_MACS_peak_11323_EB1_MACS_peak_11143	7	4751781	4752109	Fam71e2
EB2_MACS_peak_11324	7	4752136	4752221	Fam71e2
EB2_MACS_peak_11326_EB1_MACS_peak_11145_EY1_MACS_peak_13468	7	4793724	4794249	Tmem238
EB2_MACS_peak_11376_EB1_MACS_peak_11193_EY2_MACS_peak_9530	7	16327069	16327843	Sae1
EB2_MACS_peak_11406_EB1_MACS_peak_11217	7	19261973	19262199	Vasp
EB2_MACS_peak_11410_EY1_MACS_peak_13587_EY2_MACS_peak_9573	7	19594505	19595088	Clasrp
EB2_MACS_peak_11468_EB1_MACS_peak_11290_EY1_MACS_peak_13665_EY2_MACS_peak_9628	7	28810845	28811372	Hnrnpl
EB2_MACS_peak_11471_EB1_MACS_peak_11293_EY1_MACS_peak_13670_EY1_MACS_peak_13671/EB2_MACS_peak_11472_EB1_MACS_peak_11293_EY1_MACS_peak_13670_EY1_MACS_peak_13671	7	28815933	28817299	Hnrnpl
EB2_MACS_peak_11473_EB1_MACS_peak_11294_EY1_MACS_peak_13673_EY2_MACS_peak_9630	7	28818109	28818944	Hnrnpl
EB2_MACS_peak_11593_EB1_MACS_peak_11429/EB2_MACS_peak_11594_EB1_MACS_peak_11429/EB2_MACS_peak_11595_EB1_MACS_peak_11429/EB2_MACS_peak_11596_EB1_MACS_peak_11429	7	43189338	43191674	Zfp936
EB2_MACS_peak_11607_EB1_MACS_peak_11438_EY1_MACS_peak_13765_EY2_MACS_peak_9693	7	44490356	44491121	Emc10
EB2_MACS_peak_11638_EY1_MACS_peak_13805_EY2_MACS_peak_9720_EY2_MACS_peak_9721/EB2_MACS_peak_11639_EB1_MACS_peak_11469_EY1_MACS_peak_13805_EY2_MACS_peak_9720_EY2_MACS_peak_9721/EB2_MACS_peak_11640_EB1_MACS_peak_11469_EY1_MACS_peak_13805_EY2_MACS_peak_9720_EY2_MACS_peak_9721	7	45122494	45123728	Rps11
EB2_MACS_peak_11641_EB1_MACS_peak_11470_EY1_MACS_peak_13806_EY2_MACS_peak_9722/EB2_MACS_peak_11642_EB1_MACS_peak_11470_EY1_MACS_peak_13806_EY2_MACS_peak_9722/EB2_MACS_peak_11643_EB1_MACS_peak_11470_EY1_MACS_peak_13806_EY2_MACS_peak_9722	7	45125564	45127747	Rps11
EB2_MACS_peak_11651_EB1_MACS_peak_11476	7	45381788	45382105	Snrnp70
EB2_MACS_peak_11698_EB1_MACS_peak_11522_EY1_MACS_peak_13876	7	59973372	59973828	Snord64
EB2_MACS_peak_11699	7	59973971	59974118	Snord64
EB2_MACS_peak_11747_EB1_MACS_peak_11579	7	78902240	78902500	Aen
EB2_MACS_peak_11753_EB1_MACS_peak_11588	7	79443738	79444078	Fanci
EB2_MACS_peak_11849	7	99481752	99481884	Rps3
EB2_MACS_peak_11899_EB1_MACS_peak_11740_EY1_MACS_peak_14142_EY2_MACS_peak_9947	7	109519107	109520651	St5
EB2_MACS_peak_11908_EY2_MACS_peak_9951/EB2_MACS_peak_11909_EY2_MACS_peak_9951	7	110050705	110051587	Ipo7
EB2_MACS_peak_11925_EY1_MACS_peak_14171_EY2_MACS_peak_9962_EY2_MACS_peak_9963_EY2_MACS_peak_9964/EB2_MACS_peak_11922_EB1_MACS_peak_11766_EY1_MACS_peak_14171_EY2_MACS_peak_9962_EY2_MACS_peak_9963_EY2_MACS_peak_9964/EB2_MACS_peak_11923_EB1_MACS_peak_11766_EY1_MACS_peak_14171_EY2_MACS_peak_9962_EY2_MACS_peak_9963_EY2_MACS_peak_9964/EB2_MACS_peak_11924_EB1_MACS_peak_11767_EY1_MACS_peak_14171_EY2_MACS…	7	111073887	111079580	Eif4g2
EB2_MACS_peak_12012_EY1_MACS_peak_14262_EY2_MACS_peak_10030	7	122996852	122997296	Rbbp6
EB2_MACS_peak_12021_EB1_MACS_peak_11873_EY1_MACS_peak_14268_EY2_MACS_peak_10037_EY1_MACS_peak_14269_EY2_MACS_peak_10037_EY1_MACS_peak_14270_EY2_MACS_peak_10037/EB1_MACS_peak_11872_EY1_MACS_peak_14268_EY2_MACS_peak_10037_EY1_MACS_peak_14269_EY2_MACS_peak_10037_EY1_MACS_peak_14270_EY2_MACS_peak_10037	7	123170368	123172170	Tnrc6a
EB2_MACS_peak_1203_EY1_MACS_peak_1292	10	45115018	45115330	Prep
EB2_MACS_peak_12036_EB1_MACS_peak_11891	7	126391191	126391546	Nfatc2ip
EB2_MACS_peak_12039_EB1_MACS_peak_11894_EY1_MACS_peak_14283_EY2_MACS_peak_10054_EY2_MACS_peak_10055/EB2_MACS_peak_12040_EB1_MACS_peak_11895_EY1_MACS_peak_14283_EY2_MACS_peak_10054_EY2_MACS_peak_10055_EY1_MACS_peak_14284_EY2_MACS_peak_10056/EB2_MACS_peak_12041_EB1_MACS_peak_11895_EY1_MACS_peak_14283_EY2_MACS_peak_10054_EY2_MACS_peak_10055_EY1_MACS_peak_14284_EY2_MACS_peak_10056/EB2_MACS_peak_12042…	7	126491748	126494820	Atxn2l
EB2_MACS_peak_12043_EB1_MACS_peak_11897_EY1_MACS_peak_14285	7	126497240	126497748	Atxn2l
EB2_MACS_peak_12047_EB1_MACS_peak_11901_EY2_MACS_peak_10059	7	126547503	126548098	Eif3c
EB2_MACS_peak_12059_EB1_MACS_peak_11911_EY1_MACS_peak_14295_EY2_MACS_peak_10066	7	126795233	126796211	Aldoa
EB2_MACS_peak_12060	7	126796712	126796932	Aldoa
EB2_MACS_peak_12061_EB1_MACS_peak_11912_EY1_MACS_peak_14296_EY2_MACS_peak_10067	7	126797360	126798269	Aldoa
EB2_MACS_peak_12067_EB1_MACS_peak_11917_EY1_MACS_peak_14308_EY2_MACS_peak_10076	7	127022133	127023695	Kif22
EB2_MACS_peak_12068_EB1_MACS_peak_11918_EY1_MACS_peak_14309_EY2_MACS_peak_10078	7	127024890	127027372	Kif22
EB2_MACS_peak_12091_EB1_MACS_peak_11932_EY1_MACS_peak_14328_EY2_MACS_peak_10100_EY2_MACS_peak_10099/EB2_MACS_peak_12092_EB1_MACS_peak_11933_EY1_MACS_peak_14328_EY2_MACS_peak_10100	7	127540613	127542150	Srcap
EB2_MACS_peak_12112_EB1_MACS_peak_11950_EY1_MACS_peak_14364_EY2_MACS_peak_10121	7	127969576	127969924	Fus
EB2_MACS_peak_12115	7	127974690	127974766	Fus
EB2_MACS_peak_12192_EY1_MACS_peak_14449	7	141260017	141260767	Phrf1
EB2_MACS_peak_12219_EB1_MACS_peak_12045_EY1_MACS_peak_14470_EY2_MACS_peak_10201	7	143067005	143067880	Trpm5
EB2_MACS_peak_12273_EB1_MACS_peak_12104_EY1_MACS_peak_14523/EB2_MACS_peak_12274_EB1_MACS_peak_12104_EY1_MACS_peak_14523	8	8681452	8682486	Arglu1
EB2_MACS_peak_12294_EY1_MACS_peak_14553	8	13372240	13372991	Tfdp1
EB2_MACS_peak_12327_EY1_MACS_peak_14618/EB1_MACS_peak_12167_EY1_MACS_peak_14618	8	25816820	25817695	Ash2l
EB2_MACS_peak_12332_EB1_MACS_peak_12169	8	25832637	25832920	Ash2l
EB2_MACS_peak_12353_EB1_MACS_peak_12196	8	33834317	33834825	Rbpms
EB2_MACS_peak_12477_EB1_MACS_peak_12331_EY1_MACS_peak_14800	8	70895482	70896238	Slc5a5
EB2_MACS_peak_12536_EB1_MACS_peak_12384	8	79729012	79729234	Anapc10
EB2_MACS_peak_12548_EY1_MACS_peak_14877_EY2_MACS_peak_10506_EY2_MACS_peak_10507_EY2_MACS_peak_10508/EB1_MACS_peak_12398_EY1_MACS_peak_14877_EY2_MACS_peak_10506_EY2_MACS_peak_10507_EY2_MACS_peak_10508_EY1_MACS_peak_14878	8	83571494	83574088	Tecr
EB2_MACS_peak_12551_EB1_MACS_peak_12402	8	83721879	83722427	Adgre5
EB2_MACS_peak_12553_EY1_MACS_peak_14886	8	83926307	83926976	Adgrl1
EB2_MACS_peak_12581_EB1_MACS_peak_12448_EY1_MACS_peak_14916_EY2_MACS_peak_10535_EY1_MACS_peak_14917_EY2_MACS_peak_10535/EB2_MACS_peak_12582_EB1_MACS_peak_12448_EY1_MACS_peak_14916_EY2_MACS_peak_10535_EY1_MACS_peak_14917_EY2_MACS_peak_10535/EB2_MACS_peak_12583_EB1_MACS_peak_12449_EY1_MACS_peak_14916_EY2_MACS_peak_10535_EY1_MACS_peak_14917_EY2_MACS_peak_10535	8	84845492	84846996	Calr
EB2_MACS_peak_12591_EB1_MACS_peak_12459_EY1_MACS_peak_14934_EY2_MACS_peak_10545	8	85111846	85112286	Zfp791
EB2_MACS_peak_12659	8	105848789	105848902	Cenpt
EB2_MACS_peak_1267_EY1_MACS_peak_1348	10	62590651	62590916	Ddx21
EB2_MACS_peak_12774_EB1_MACS_peak_12645_EY1_MACS_peak_15195_EY2_MACS_peak_10711	8	119941141	119942095	Usp10
EB2_MACS_peak_1281_EB1_MACS_peak_1253_EY1_MACS_peak_1360_EY2_MACS_peak_974/EB2_MACS_peak_1282_EB1_MACS_peak_1253_EY1_MACS_peak_1360_EY2_MACS_peak_974/EB2_MACS_peak_1283_EB1_MACS_peak_1253_EY1_MACS_peak_1360_EY2_MACS_peak_974/EB2_MACS_peak_1284_EB1_MACS_peak_1253_EY1_MACS_peak_1360_EY2_MACS_peak_974/EB2_MACS_peak_1285_EB1_MACS_peak_1253_EY1_MACS_peak_1360_EY2_MACS_peak_974	10	62838231	62840876	Tet1
EB2_MACS_peak_12813_EB1_MACS_peak_12675	8	122915829	122916144	Ankrd11
EB2_MACS_peak_12835_EB1_MACS_peak_12702	8	124030233	124030557	Urb2
EB2_MACS_peak_12921_EY1_MACS_peak_15390	9	20889446	20889987	Ppan
EB2_MACS_peak_12923_EB1_MACS_peak_12800_EY1_MACS_peak_15393	9	20897694	20898414	Eif3g
EB2_MACS_peak_12925_EY1_MACS_peak_15401_EY2_MACS_peak_10858	9	20922052	20922524	Dnmt1
EB2_MACS_peak_12935_EY2_MACS_peak_10879	9	21393602	21393836	Ilf3
EB2_MACS_peak_12936_EB1_MACS_peak_12813_EY2_MACS_peak_10880	9	21394094	21394337	Ilf3
EB2_MACS_peak_12938_EB1_MACS_peak_12815_EY1_MACS_peak_15425	9	21397339	21397680	Ilf3
EB2_MACS_peak_12998_EB1_MACS_peak_12886	9	31053312	31054038	Zbtb44
EB2_MACS_peak_13069_EB1_MACS_peak_12959_EY1_MACS_peak_15571_EY2_MACS_peak_10996/EB2_MACS_peak_13070_EB1_MACS_peak_12959_EY1_MACS_peak_15571_EY2_MACS_peak_10996	9	44407200	44408225	Rps25
EB2_MACS_peak_13124	9	54886505	54886601	Ireb2
EB2_MACS_peak_13125_EB1_MACS_peak_13007	9	54903971	54904272	Ireb2
EB2_MACS_peak_13180	9	59675181	59675387	Pkm
EB2_MACS_peak_13191_EB1_MACS_peak_13063_EY2_MACS_peak_11120	9	61913290	61913672	Kif23
EB2_MACS_peak_13192_EB1_MACS_peak_13064_EY2_MACS_peak_11121	9	61913929	61914149	Kif23
EB2_MACS_peak_13218_EB1_MACS_peak_13081	9	64146918	64147901	Zwilch
EB2_MACS_peak_13338_EB1_MACS_peak_13211_EY1_MACS_peak_15929_EY2_MACS_peak_11285_EY2_MACS_peak_11286_EY1_MACS_peak_15930_EY2_MACS_peak_11287/EB2_MACS_peak_13339_EB1_MACS_peak_13211_EY1_MACS_peak_15929_EY2_MACS_peak_11285_EY2_MACS_peak_11286_EY1_MACS_peak_15930_EY2_MACS_peak_11287/EB2_MACS_peak_13340_EB1_MACS_peak_13211_EY1_MACS_peak_15929_EY2_MACS_peak_11285_EY2_MACS_peak_11286_EY1_MACS_peak_15930…	9	78478520	78481437	Eef1a1
EB2_MACS_peak_13355_EB1_MACS_peak_13227_EY1_MACS_peak_15959_EY2_MACS_peak_11308	9	82974468	82975119	Phip
EB2_MACS_peak_13369_EB1_MACS_peak_13242	9	88520847	88521585	Snhg5
EB2_MACS_peak_13385_EB1_MACS_peak_13257_EY1_MACS_peak_16001_EY2_MACS_peak_11338	9	95488495	95489156	U2surp
EB2_MACS_peak_13477_EB1_MACS_peak_13373_EY1_MACS_peak_16127	9	108533983	108534367	Qrich1
EB2_MACS_peak_13479_EB1_MACS_peak_13376	9	108561533	108561924	Qrich1
EB2_MACS_peak_13564_EY2_MACS_peak_11500	9	118536719	118536967	Golga4
EB2_MACS_peak_13584_EB1_MACS_peak_13494_EY1_MACS_peak_16259	9	120130174	120130575	Rpsa
EB2_MACS_peak_13586_EB1_MACS_peak_13495_EY1_MACS_peak_16262	9	120572670	120573173	Entpd3
EB2_MACS_peak_13589	9	120950161	120950247	Ctnnb1
EB2_MACS_peak_13645_EB1_MACS_peak_13543_EY2_MACS_peak_11574	X	13071764	13072309	Usp9x
EB2_MACS_peak_13654_EY1_MACS_peak_16345	X	13150835	13151851	Usp9x
EB2_MACS_peak_1371_EY2_MACS_peak_1026	10	77616054	77616360	Sumo3
EB2_MACS_peak_13718_EY1_MACS_peak_16413_EY2_MACS_peak_11625	X	48277096	48277659	Utp14a
EB2_MACS_peak_13729_EB1_MACS_peak_13625	X	50580529	50580849	Firre
EB2_MACS_peak_13768_EB1_MACS_peak_13670_EY2_MACS_peak_11679/EB2_MACS_peak_13769_EB1_MACS_peak_13670_EY2_MACS_peak_11679	X	73944863	73945478	Hcfc1
EB2_MACS_peak_13783_EY1_MACS_peak_16515_EY2_MACS_peak_11692/EB2_MACS_peak_13784_EB1_MACS_peak_13684_EY1_MACS_peak_16515_EY2_MACS_peak_11692	X	74270732	74271781	Dnase1l1
EB2_MACS_peak_13785_EB1_MACS_peak_13685_EY1_MACS_peak_16516/EB2_MACS_peak_13786_EB1_MACS_peak_13685_EY1_MACS_peak_16516	X	74272433	74273023	Dnase1l1
EB2_MACS_peak_13792_EB1_MACS_peak_13686_EY1_MACS_peak_16525/EB2_MACS_peak_13793_EB1_MACS_peak_13686_EY1_MACS_peak_16525	X	75096742	75097415	Dkc1
EB2_MACS_peak_138_EY2_MACS_peak_58	1	34260043	34260402	Dst
EB2_MACS_peak_1383_EB1_MACS_peak_1344_EY1_MACS_peak_1470_EY2_MACS_peak_1044_EY1_MACS_peak_1471_EY2_MACS_peak_1044/EB2_MACS_peak_1384_EB1_MACS_peak_1345_EY1_MACS_peak_1470_EY2_MACS_peak_1044_EY1_MACS_peak_1471_EY2_MACS_peak_1044/EB2_MACS_peak_1385_EB1_MACS_peak_1345_EY1_MACS_peak_1470_EY2_MACS_peak_1044_EY1_MACS_peak_1471_EY2_MACS_peak_1044	10	79858639	79860261	Ptbp1
EB2_MACS_peak_13839_EY1_MACS_peak_16555_EY2_MACS_peak_11717/EB1_MACS_peak_13716_EY1_MACS_peak_16555_EY2_MACS_peak_11717	X	93603337	93604100	Pola1
EB2_MACS_peak_13857_EB1_MACS_peak_13732_EY1_MACS_peak_16598_EY2_MACS_peak_11739	X	101437139	101437436	Nono
EB2_MACS_peak_1387_EB1_MACS_peak_1347_EY1_MACS_peak_1473_EY2_MACS_peak_1046_EY2_MACS_peak_1047_EY1_MACS_peak_1474_EY2_MACS_peak_1047/EB2_MACS_peak_1388_EB1_MACS_peak_1347_EY1_MACS_peak_1473_EY2_MACS_peak_1046_EY2_MACS_peak_1047_EY1_MACS_peak_1474_EY2_MACS_peak_1047/EB2_MACS_peak_1389_EB1_MACS_peak_1347_EY1_MACS_peak_1473_EY2_MACS_peak_1046_EY2_MACS_peak_1047_EY1_MACS_peak_1474_EY2_MACS_peak_1047/…	10	79862318	79864248	Ptbp1
EB2_MACS_peak_13901_EB1_MACS_peak_13793_EY1_MACS_peak_16654_EY2_MACS_peak_11782_EY1_MACS_peak_16655_EY2_MACS_peak_11782/EB2_MACS_peak_13902_EB1_MACS_peak_13793_EY1_MACS_peak_16654_EY2_MACS_peak_11782_EY1_MACS_peak_16655_EY2_MACS_peak_11782/EB2_MACS_peak_13903_EB1_MACS_peak_13793_EY1_MACS_peak_16654_EY2_MACS_peak_11782_EY1_MACS_peak_16655_EY2_MACS_peak_11782/EB2_MACS_peak_13904_EB1_MACS_peak_13793…	X	105874186	105877721	Atrx
EB2_MACS_peak_1392_EB1_MACS_peak_1350_EY1_MACS_peak_1481_EY2_MACS_peak_1055_EY2_MACS_peak_1054/EB2_MACS_peak_1393_EB1_MACS_peak_1350_EY1_MACS_peak_1481_EY2_MACS_peak_1055_EY2_MACS_peak_1054/EB2_MACS_peak_1394_EB1_MACS_peak_1350_EY1_MACS_peak_1481_EY2_MACS_peak_1055_EY2_MACS_peak_1054	10	79977297	79978753	Grin3b
EB2_MACS_peak_13928_EY1_MACS_peak_16685_EY2_MACS_peak_11809	X	136170785	136171346	Tceal8
EB2_MACS_peak_13929_EB1_MACS_peak_13828_EY2_MACS_peak_11810	X	136214138	136214741	Bex1
EB2_MACS_peak_13968_EY2_MACS_peak_11842	X	151803139	151803500	Huwe1
EB2_MACS_peak_13975_EY1_MACS_peak_16737_EY2_MACS_peak_11849/EB1_MACS_peak_13887_EY1_MACS_peak_16737_EY2_MACS_peak_11849	X	151906757	151907609	Huwe1
EB2_MACS_peak_13985_EY1_MACS_peak_16755_EY2_MACS_peak_11865	X	152058726	152059542	Smc1a
EB2_MACS_peak_13997_EB1_MACS_peak_13909	X	157591366	157591736	Mbtps2
EB2_MACS_peak_1408_EY1_MACS_peak_1506_EY2_MACS_peak_1083/EB1_MACS_peak_1369_EY1_MACS_peak_1506_EY2_MACS_peak_1083	10	80392554	80393337	Mbd3
EB2_MACS_peak_1412_EB1_MACS_peak_1372_EY2_MACS_peak_1087	10	80411930	80412684	Tcf3
EB2_MACS_peak_1415_EY1_MACS_peak_1520_EY2_MACS_peak_1097_EY1_MACS_peak_1521_EY2_MACS_peak_1097	10	80638332	80640730	Btbd2
EB2_MACS_peak_1421	10	80790598	80790743	Dot1l
EB2_MACS_peak_1422_EB1_MACS_peak_1392	10	80790858	80791487	Dot1l
EB2_MACS_peak_1423	10	80792637	80792743	Dot1l
EB2_MACS_peak_1436_EB1_MACS_peak_1410_EY1_MACS_peak_1555_EY2_MACS_peak_1122_EY1_MACS_peak_1556_EY2_MACS_peak_1122_EY1_MACS_peak_1557_EY2_MACS_peak_1122/EB2_MACS_peak_1437_EB1_MACS_peak_1410_EY1_MACS_peak_1555_EY2_MACS_peak_1122_EY1_MACS_peak_1556_EY2_MACS_peak_1122_EY1_MACS_peak_1557_EY2_MACS_peak_1122/EB2_MACS_peak_1438_EB1_MACS_peak_1411_EY1_MACS_peak_1555_EY2_MACS_peak_1122_EY1_MACS_peak_1556_…	10	81177528	81182486	Eef2
EB2_MACS_peak_1497_EB1_MACS_peak_1467_EY1_MACS_peak_1609_EY2_MACS_peak_1151	10	86695467	86696142	Hsp90b1
EB2_MACS_peak_1501_EY1_MACS_peak_1613	10	86702909	86703189	Ttc41
EB2_MACS_peak_1502_EB1_MACS_peak_1471_EY1_MACS_peak_1614_EY2_MACS_peak_1155	10	86703455	86703790	Ttc41
EB2_MACS_peak_1503_EY1_MACS_peak_1615_EY2_MACS_peak_1156	10	86704293	86704574	Ttc41
EB2_MACS_peak_1575_EB1_MACS_peak_1541_EY1_MACS_peak_1701_EY2_MACS_peak_1213	10	108252455	108253030	Ppp1r12a
EB2_MACS_peak_1621_EY1_MACS_peak_1767	10	117355823	117356181	Cpsf6
EB2_MACS_peak_1622_EB1_MACS_peak_1583_EY1_MACS_peak_1768_EY2_MACS_peak_1254	10	117360938	117361454	Cpsf6
EB2_MACS_peak_1623	10	117361719	117361803	Cpsf6
EB2_MACS_peak_1657_EB1_MACS_peak_1604	10	123152942	123153476	Usp15
EB2_MACS_peak_1677_EB1_MACS_peak_1631_EY1_MACS_peak_1875	10	128042371	128042975	Naca
EB2_MACS_peak_1678_EB1_MACS_peak_1633_EY1_MACS_peak_1877	10	128046065	128046538	Naca
EB2_MACS_peak_1696_EB1_MACS_peak_1649	10	128124643	128125199	Baz2a
EB2_MACS_peak_1697_EB1_MACS_peak_1650/EB2_MACS_peak_1698_EB1_MACS_peak_1650	10	128125663	128127652	Baz2a
EB2_MACS_peak_1707_EB1_MACS_peak_1672_EY1_MACS_peak_1913_EY2_MACS_peak_1363/EB1_MACS_peak_1673_EY1_MACS_peak_1913_EY2_MACS_peak_1363	10	128548220	128549331	Zc3h10
EB2_MACS_peak_1713_EB1_MACS_peak_1680_EY1_MACS_peak_1918_EY2_MACS_peak_1368_EY2_MACS_peak_1369/EB2_MACS_peak_1714_EB1_MACS_peak_1680_EY1_MACS_peak_1918_EY2_MACS_peak_1368_EY2_MACS_peak_1369	10	128624532	128625516	Rps26
EB2_MACS_peak_1735_EB1_MACS_peak_1705_EY1_MACS_peak_1943	11	3976302	3977220	Pes1
EB2_MACS_peak_1736	11	3977626	3977745	Pes1
EB2_MACS_peak_1750_EY1_MACS_peak_1960_EY2_MACS_peak_1403/EB2_MACS_peak_1751_EB1_MACS_peak_1727_EY1_MACS_peak_1960_EY2_MACS_peak_1403	11	5069694	5070900	Ewsr1
EB2_MACS_peak_1762_EB1_MACS_peak_1742	11	6417780	6418380	Ppia
EB2_MACS_peak_179_EY1_MACS_peak_133_EY2_MACS_peak_94	1	38048645	38049407	Rev1
EB2_MACS_peak_1830_EY1_MACS_peak_2070	11	23000714	23001121	Cct4
EB2_MACS_peak_1837_EB1_MACS_peak_1817	11	23282413	23282731	Xpo1
EB2_MACS_peak_1838_EY1_MACS_peak_2076_EY2_MACS_peak_1482/EB2_MACS_peak_1839_EB1_MACS_peak_1818_EY1_MACS_peak_2076_EY2_MACS_peak_1482/EB2_MACS_peak_1840_EB1_MACS_peak_1818_EY1_MACS_peak_2076_EY2_MACS_peak_1482	11	23284163	23285273	Xpo1
EB2_MACS_peak_1843_EB1_MACS_peak_1820_EY1_MACS_peak_2077_EY1_MACS_peak_2078	11	23289731	23291662	Xpo1
EB2_MACS_peak_1844_EB1_MACS_peak_1821_EY1_MACS_peak_2079	11	23293693	23294154	Xpo1
EB2_MACS_peak_1849_EB1_MACS_peak_1822_EY1_MACS_peak_2082_EY2_MACS_peak_1486	11	23333369	23333914	Usp34
EB2_MACS_peak_1850_EB1_MACS_peak_1823	11	23343393	23343663	Usp34
EB2_MACS_peak_1852_EB1_MACS_peak_1828_EY2_MACS_peak_1491	11	23384863	23385212	Usp34
EB2_MACS_peak_1866_EY1_MACS_peak_2107_EY2_MACS_peak_1511/EB2_MACS_peak_1867_EY1_MACS_peak_2107_EY2_MACS_peak_1511	11	29373761	29374426	Ccdc88a
EB2_MACS_peak_1873_EB1_MACS_peak_1860_EY1_MACS_peak_2121_EY2_MACS_peak_1521_EY2_MACS_peak_1520/EB2_MACS_peak_1874_EB1_MACS_peak_1860_EY1_MACS_peak_2121_EY2_MACS_peak_1521_EY2_MACS_peak_1520/EB2_MACS_peak_1875_EB1_MACS_peak_1860_EY1_MACS_peak_2121_EY2_MACS_peak_1521_EY2_MACS_peak_1520/EB2_MACS_peak_1876_EB1_MACS_peak_1860_EY1_MACS_peak_2121_EY2_MACS_peak_1521_EY2_MACS_peak_1520	11	29706841	29708637	Rtn4
EB2_MACS_peak_1877	11	29708744	29708965	Rtn4
EB2_MACS_peak_190_EY1_MACS_peak_156_EY2_MACS_peak_117	1	39980444	39980833	Map4k4
EB2_MACS_peak_1919_EB1_MACS_peak_1894_EY1_MACS_peak_2171_EY2_MACS_peak_1551/EB2_MACS_peak_1920_EB1_MACS_peak_1894_EY1_MACS_peak_2171_EY2_MACS_peak_1551	11	33156656	33157237	Npm1
EB2_MACS_peak_2020_EY1_MACS_peak_2264_EY2_MACS_peak_1621	11	50380925	50382024	Hnrnph1
EB2_MACS_peak_2023	11	50385122	50385297	Hnrnph1
EB2_MACS_peak_2030_EB1_MACS_peak_1979_EY1_MACS_peak_2277_EY2_MACS_peak_1626_EY1_MACS_peak_2278_EY2_MACS_peak_1626_EY2_MACS_peak_1627	11	51599712	51602426	Phykpl
EB2_MACS_peak_2059_EB1_MACS_peak_2011_EY1_MACS_peak_2294	11	53269699	53270054	Hspa4
EB2_MACS_peak_2061_EY1_MACS_peak_2296_EY2_MACS_peak_1643	11	53272005	53272302	Hspa4
EB2_MACS_peak_2116_EY1_MACS_peak_2367	11	60185216	60185725	Rai1
EB2_MACS_peak_2145_EB1_MACS_peak_2116_EY1_MACS_peak_2405_EY2_MACS_peak_1738/EB2_MACS_peak_2146_EB1_MACS_peak_2116_EY1_MACS_peak_2405_EY2_MACS_peak_1738	11	62602806	62603698	Trpv2
EB2_MACS_peak_2186_EY1_MACS_peak_2494/EB1_MACS_peak_2154_EY1_MACS_peak_2494	11	69408035	69408472	Kdm6b
EB2_MACS_peak_2207_EY2_MACS_peak_1806	11	69737199	69737722	Polr2a
EB2_MACS_peak_2217_EB1_MACS_peak_2182_EY1_MACS_peak_2516_EY2_MACS_peak_1818	11	69919148	69919446	Gps2
EB2_MACS_peak_2222_EB1_MACS_peak_2191	11	70236034	70236394	0610010K14Rik
EB2_MACS_peak_2227_EB1_MACS_peak_2194	11	70396561	70397144	Pelp1
EB2_MACS_peak_2230_EY2_MACS_peak_1829	11	70605977	70606419	Mink1
EB2_MACS_peak_2245	11	70978065	70978162	C1qbp
EB2_MACS_peak_2251_EB1_MACS_peak_2223_EY1_MACS_peak_2560_EY2_MACS_peak_1850/EB2_MACS_peak_2252_EB1_MACS_peak_2223_EY1_MACS_peak_2560_EY2_MACS_peak_1850	11	72450755	72451481	Mybbp1a
EB2_MACS_peak_2268_EY2_MACS_peak_1859/EB2_MACS_peak_2269_EY2_MACS_peak_1859	11	74929970	74930616	Smg6
EB2_MACS_peak_227_EY1_MACS_peak_237	1	55086738	55087127	Hspd1
EB2_MACS_peak_2286_EB1_MACS_peak_2261_EY1_MACS_peak_2610_EY2_MACS_peak_1876	11	75751483	75752134	Ywhae
EB2_MACS_peak_2317_EY2_MACS_peak_1909	11	78161357	78161737	Nek8
EB2_MACS_peak_2354_EB1_MACS_peak_2336_EY1_MACS_peak_2692_EY2_MACS_peak_1936	11	80024828	80025356	Suz12
EB2_MACS_peak_2364_EY1_MACS_peak_2702/EB2_MACS_peak_2365_EY1_MACS_peak_2702	11	80395418	80396088	Zfp207
EB2_MACS_peak_2398_EY1_MACS_peak_2732	11	84854109	84854468	Ggnbp2
EB2_MACS_peak_2433_EB1_MACS_peak_2422_EY1_MACS_peak_2777_EY2_MACS_peak_2000_EY1_MACS_peak_2778_EY2_MACS_peak_2000_EY2_MACS_peak_2001/EB2_MACS_peak_2434_EB1_MACS_peak_2422_EY1_MACS_peak_2777_EY2_MACS_peak_2000_EY1_MACS_peak_2778_EY2_MACS_peak_2000_EY2_MACS_peak_2001/EB2_MACS_peak_2435_EB1_MACS_peak_2422_EY1_MACS_peak_2777_EY2_MACS_peak_2000_EY1_MACS_peak_2778_EY2_MACS_peak_2000_EY2_MACS_peak_2001/…	11	88048958	88051473	Srsf1
EB2_MACS_peak_2462_EB1_MACS_peak_2446_EB1_MACS_peak_2447_EY1_MACS_peak_2819/EB2_MACS_peak_2463_EB1_MACS_peak_2447_EY1_MACS_peak_2819	11	88980873	88982389	Coil
EB2_MACS_peak_2487_EB1_MACS_peak_2468_EY1_MACS_peak_2842_EY2_MACS_peak_2042	11	94291964	94292557	Luc7l3
EB2_MACS_peak_2488_EY1_MACS_peak_2843	11	94292748	94293327	Luc7l3
EB2_MACS_peak_253	1	59692997	59693073	Nop58
EB2_MACS_peak_2536_EB1_MACS_peak_2506_EY1_MACS_peak_2918_EY2_MACS_peak_2087_EY2_MACS_peak_2088/EB2_MACS_peak_2537_EB1_MACS_peak_2506_EY1_MACS_peak_2918_EY2_MACS_peak_2087_EY2_MACS_peak_2088	11	96806401	96808080	Cbx1
EB2_MACS_peak_2543_EB1_MACS_peak_2512	11	96827752	96828408	Nfe2l1
EB2_MACS_peak_2567_EB1_MACS_peak_2540	11	97669811	97670416	Mllt6
EB2_MACS_peak_2578_EY1_MACS_peak_2948	11	97781327	97781930	Rpl23
EB2_MACS_peak_2579	11	97782243	97782319	Rpl23
EB2_MACS_peak_2601_EB1_MACS_peak_2582_EY1_MACS_peak_2985_EY2_MACS_peak_2128/EB2_MACS_peak_2602_EB1_MACS_peak_2583_EY1_MACS_peak_2985_EY2_MACS_peak_2128	11	98995235	98996148	Top2a
EB2_MACS_peak_2610_EB1_MACS_peak_2591_EY1_MACS_peak_2991_EY2_MACS_peak_2133/EB2_MACS_peak_2611_EB1_MACS_peak_2591_EY1_MACS_peak_2991_EY2_MACS_peak_2133/EB2_MACS_peak_2612_EB1_MACS_peak_2591_EY1_MACS_peak_2991_EY2_MACS_peak_2133	11	99006874	99007481	Top2a
EB2_MACS_peak_2613_EB1_MACS_peak_2592_EY1_MACS_peak_2993_EY2_MACS_peak_2134_EY1_MACS_peak_2994_EY2_MACS_peak_2134/EB2_MACS_peak_2614_EB1_MACS_peak_2593_EY1_MACS_peak_2993_EY2_MACS_peak_2134_EY1_MACS_peak_2994_EY2_MACS_peak_2134/EB2_MACS_peak_2615_EB1_MACS_peak_2594_EY1_MACS_peak_2993_EY2_MACS_peak_2134_EY1_MACS_peak_2994_EY2_MACS_peak_2134	11	99009246	99010736	Top2a
EB2_MACS_peak_2657_EB1_MACS_peak_2635_EY2_MACS_peak_2165	11	101523360	101523927	Brca1
EB2_MACS_peak_2658	11	101524406	101524498	Brca1
EB2_MACS_peak_2660_EB1_MACS_peak_2636_EY2_MACS_peak_2166/EB2_MACS_peak_2661_EB1_MACS_peak_2636_EY2_MACS_peak_2166	11	101525278	101526519	Brca1
EB2_MACS_peak_2668_EB1_MACS_peak_2647_EY2_MACS_peak_2170	11	102204438	102205124	Hdac5
EB2_MACS_peak_2676_EB1_MACS_peak_2656_EY1_MACS_peak_3042/EB2_MACS_peak_2677_EB1_MACS_peak_2656_EY1_MACS_peak_3042	11	102310117	102310750	Ubtf
EB2_MACS_peak_2750_EB1_MACS_peak_2717_EY1_MACS_peak_3130_EY2_MACS_peak_2231_EY2_MACS_peak_2232_EY2_MACS_peak_2230/EB2_MACS_peak_2751_EB1_MACS_peak_2717_EY1_MACS_peak_3130_EY2_MACS_peak_2231_EY2_MACS_peak_2232_EY2_MACS_peak_2230/EB2_MACS_peak_2752_EB1_MACS_peak_2717_EY1_MACS_peak_3130_EY2_MACS_peak_2231_EY2_MACS_peak_2232_EY2_MACS_peak_2230/EB2_MACS_peak_2753_EB1_MACS_peak_2718_EY1_MACS_peak_3130_…	11	106780464	106783272	Ddx5
EB2_MACS_peak_2757_EY1_MACS_peak_3133_EY2_MACS_peak_2234/EB2_MACS_peak_2758_EB1_MACS_peak_2722_EY1_MACS_peak_3133_EY2_MACS_peak_2234	11	106786055	106786799	Ddx5
EB2_MACS_peak_2759_EB1_MACS_peak_2723_EY1_MACS_peak_3135_EY2_MACS_peak_2236	11	106787938	106788622	Ddx5
EB2_MACS_peak_2763_EY1_MACS_peak_3139	11	107044372	107045201	Bptf
EB2_MACS_peak_279_EY2_MACS_peak_202	1	63177645	63177930	Ndufs1
EB2_MACS_peak_280_EB1_MACS_peak_272_EY1_MACS_peak_297_EY2_MACS_peak_203/EB2_MACS_peak_281_EB1_MACS_peak_272_EY1_MACS_peak_297_EY2_MACS_peak_203/EB2_MACS_peak_282_EB1_MACS_peak_272_EY1_MACS_peak_297_EY2_MACS_peak_203	1	63178216	63179667	Ndufs1
EB2_MACS_peak_2817_EY1_MACS_peak_3208_EY2_MACS_peak_2293	11	115417955	115418696	Kctd2
EB2_MACS_peak_2828_EY1_MACS_peak_3229_EY2_MACS_peak_2306_EY2_MACS_peak_2307/EB1_MACS_peak_2791_EY1_MACS_peak_3229_EY2_MACS_peak_2306_EY2_MACS_peak_2307	11	116023236	116024577	H3f3b
EB2_MACS_peak_2837_EB1_MACS_peak_2801_EY1_MACS_peak_3244_EY2_MACS_peak_2326_EY1_MACS_peak_3243/EB2_MACS_peak_2838_EB1_MACS_peak_2801_EY1_MACS_peak_3244_EY2_MACS_peak_2326_EY1_MACS_peak_3243	11	116849931	116851520	Mfsd11
EB2_MACS_peak_2839_EB1_MACS_peak_2802_EY1_MACS_peak_3245_EY2_MACS_peak_2327_EY2_MACS_peak_2328/EB1_MACS_peak_2803_EY1_MACS_peak_3245_EY2_MACS_peak_2327_EY2_MACS_peak_2328	11	116852011	116853204	Mfsd11
EB2_MACS_peak_2873_EY1_MACS_peak_3297_EY2_MACS_peak_2378	11	120347331	120348693	Actg1
EB2_MACS_peak_2921_EB1_MACS_peak_2870	12	3469259	3469582	Asxl2
EB2_MACS_peak_3005_EY1_MACS_peak_3414_EY2_MACS_peak_2473	12	24708155	24708508	Rrm2
EB2_MACS_peak_3010_EB1_MACS_peak_2973	12	28633460	28634014	Rps7
EB2_MACS_peak_3119_EB1_MACS_peak_3068_EY1_MACS_peak_3542_EY2_MACS_peak_2556	12	69158655	69158944	Rps29
EB2_MACS_peak_3126_EY2_MACS_peak_2567	12	70042258	70043135	Nin
EB2_MACS_peak_321_EB1_MACS_peak_303_EY1_MACS_peak_336_EY2_MACS_peak_217	1	71597260	71597905	Fn1
EB2_MACS_peak_3210_EB1_MACS_peak_3170_EY2_MACS_peak_2646	12	83642146	83642957	Rbm25
EB2_MACS_peak_3212_EB1_MACS_peak_3171_EY2_MACS_peak_2647	12	83650937	83651509	Rbm25
EB2_MACS_peak_3216_EB1_MACS_peak_3180_EY1_MACS_peak_3660_EY2_MACS_peak_2653_EY2_MACS_peak_2654/EB2_MACS_peak_3217_EB1_MACS_peak_3180_EY1_MACS_peak_3660_EY2_MACS_peak_2653_EY2_MACS_peak_2654	12	83674180	83675501	Rbm25
EB2_MACS_peak_3233_EY1_MACS_peak_3672_EY2_MACS_peak_2661_EY2_MACS_peak_2662	12	85028646	85029783	Ylpm1
EB2_MACS_peak_3239	12	85111459	85111606	Dlst
EB2_MACS_peak_325_EB1_MACS_peak_305_EY2_MACS_peak_218/EB2_MACS_peak_326_EB1_MACS_peak_305_EY2_MACS_peak_218	1	71600243	71601474	Fn1
EB2_MACS_peak_3289_EB1_MACS_peak_3255_EY1_MACS_peak_3743_EY2_MACS_peak_2700	12	100112955	100113215	Psmc1
EB2_MACS_peak_329_EB1_MACS_peak_307_EY1_MACS_peak_339	1	71602953	71603960	Fn1
EB2_MACS_peak_3321_EY1_MACS_peak_3784_EY2_MACS_peak_2728	12	105799604	105799886	Papola
EB2_MACS_peak_3333_EY1_MACS_peak_3841_EY2_MACS_peak_2770	12	109558090	109558385	Meg3
EB2_MACS_peak_3369_EB1_MACS_peak_3332_EY2_MACS_peak_2819	12	111539396	111540711	Eif5
EB2_MACS_peak_3409_EB1_MACS_peak_3366_EY1_MACS_peak_3952_EY2_MACS_peak_2857_EY2_MACS_peak_2858_EY1_MACS_peak_3951/EB2_MACS_peak_3410_EB1_MACS_peak_3367_EY1_MACS_peak_3952_EY2_MACS_peak_2857_EY2_MACS_peak_2858	13	3564402	3565880	Fam208b
EB2_MACS_peak_3412_EB1_MACS_peak_3368_EY1_MACS_peak_3953	13	3573439	3574230	Fam208b
EB2_MACS_peak_3413_EB1_MACS_peak_3370_EY1_MACS_peak_3955	13	3575218	3576702	Fam208b
EB2_MACS_peak_3571_EB1_MACS_peak_3515	13	43401219	43401973	Ranbp9
EB2_MACS_peak_3610_EB1_MACS_peak_3556/EB2_MACS_peak_3611_EB1_MACS_peak_3556	13	46701185	46701776	Nup153
EB2_MACS_peak_3616_EB1_MACS_peak_3562_EY1_MACS_peak_4199_EY2_MACS_peak_3041_EY1_MACS_peak_4200/EB2_MACS_peak_3617_EB1_MACS_peak_3562_EY1_MACS_peak_4199_EY2_MACS_peak_3041_EY1_MACS_peak_4200	13	47085124	47086665	Kdm1b
EB2_MACS_peak_3621_EB1_MACS_peak_3566_EY1_MACS_peak_4205_EY2_MACS_peak_3047	13	47101631	47102229	Dek
EB2_MACS_peak_3667_EB1_MACS_peak_3610_EY1_MACS_peak_4265	13	55238560	55238846	Nsd1
EB2_MACS_peak_3668_EB1_MACS_peak_3613_EY1_MACS_peak_4266	13	55247090	55247943	Nsd1
EB2_MACS_peak_3705_EY1_MACS_peak_4327_EY2_MACS_peak_3133	13	58399041	58399619	Hnrnpk
EB2_MACS_peak_3707_EY1_MACS_peak_4328_EY2_MACS_peak_3134/EB2_MACS_peak_3706_EB1_MACS_peak_3653_EY1_MACS_peak_4328_EY2_MACS_peak_3134	13	58399888	58401008	Hnrnpk
EB2_MACS_peak_3708_EY1_MACS_peak_4330_EY2_MACS_peak_3135	13	58402156	58402645	Hnrnpk
EB2_MACS_peak_3759_EY1_MACS_peak_4355	13	63894450	63894859	Ercc6l2
EB2_MACS_peak_3800_EB1_MACS_peak_3756	13	74333059	74333313	Sdha
EB2_MACS_peak_3827_EY1_MACS_peak_4410_EY2_MACS_peak_3199_EY1_MACS_peak_4411_EY2_MACS_peak_3199	13	89690171	89691416	Vcan
EB2_MACS_peak_3850_EY1_MACS_peak_4448	13	96496586	96496925	Polk
EB2_MACS_peak_3851_EY2_MACS_peak_3223	13	96651029	96651328	Hmgcr
EB2_MACS_peak_3928_EY1_MACS_peak_4546_EY2_MACS_peak_3290	13	111487449	111488346	Gpbp1
EB2_MACS_peak_400	1	84738692	84739018	Trip12
EB2_MACS_peak_401_EB1_MACS_peak_405	1	84739510	84739783	Trip12
EB2_MACS_peak_402_EB1_MACS_peak_406	1	84742178	84742503	Trip12
EB2_MACS_peak_4051_EB1_MACS_peak_4018_EY2_MACS_peak_3373	14	21831518	21832010	Vdac2
EB2_MACS_peak_4059_EB1_MACS_peak_4024_EY1_MACS_peak_4662_EY2_MACS_peak_3381/EB2_MACS_peak_4060_EB1_MACS_peak_4024_EY1_MACS_peak_4662_EY2_MACS_peak_3381	14	24491630	24492193	Rps24
EB2_MACS_peak_4114_EB1_MACS_peak_4053_EY1_MACS_peak_4720/EB2_MACS_peak_4115_EB1_MACS_peak_4053_EY1_MACS_peak_4720	14	31013904	31015155	Pbrm1
EB2_MACS_peak_4117_EY1_MACS_peak_4731	14	31136161	31136532	Stab1
EB2_MACS_peak_4121_EB1_MACS_peak_4069	14	31182940	31183363	Nisch
EB2_MACS_peak_414_EY2_MACS_peak_276	1	84777480	84777690	Trip12
EB2_MACS_peak_4150_EB1_MACS_peak_4097_EY1_MACS_peak_4764_EY2_MACS_peak_3454	14	34691602	34692760	Wapl
EB2_MACS_peak_4151_EB1_MACS_peak_4098	14	34694847	34695135	Wapl
EB2_MACS_peak_418_EB1_MACS_peak_422_EY1_MACS_peak_425_EY2_MACS_peak_279/EB2_MACS_peak_419_EB1_MACS_peak_422_EY1_MACS_peak_425_EY2_MACS_peak_279	1	84793483	84794478	Trip12
EB2_MACS_peak_4183_EY2_MACS_peak_3485	14	47726101	47726608	Ktn1
EB2_MACS_peak_4192_EY1_MACS_peak_4817_EY2_MACS_peak_3504/EB1_MACS_peak_4140_EY1_MACS_peak_4817_EY2_MACS_peak_3504/EB2_MACS_peak_4193_EY1_MACS_peak_4817_EY2_MACS_peak_3504	14	52008285	52009687	Arhgef40
EB2_MACS_peak_4194	14	52009997	52010100	Arhgef40
EB2_MACS_peak_421_EB1_MACS_peak_424	1	84814893	84815141	Trip12
EB2_MACS_peak_4227_EB1_MACS_peak_4163_EY1_MACS_peak_4857_EY2_MACS_peak_3534	14	54643716	54644941	Acin1
EB2_MACS_peak_4282_EB1_MACS_peak_4200	14	56696663	56697404	Mphosph8
EB2_MACS_peak_4301_EB1_MACS_peak_4217	14	60232031	60232284	Nupl1
EB2_MACS_peak_4333_EB1_MACS_peak_4238	14	63493597	63494077	Tdh
EB2_MACS_peak_4338_EB1_MACS_peak_4246	14	65077906	65078109	Extl3
EB2_MACS_peak_4383_EB1_MACS_peak_4281_EY1_MACS_peak_5025_EY2_MACS_peak_3665/EB2_MACS_peak_4384_EB1_MACS_peak_4281_EY1_MACS_peak_5025_EY2_MACS_peak_3665	14	75845175	75845832	Tpt1
EB2_MACS_peak_4385_EB1_MACS_peak_4282_EY1_MACS_peak_5026/EB2_MACS_peak_4386_EY1_MACS_peak_5026	14	75846233	75846846	Tpt1
EB2_MACS_peak_442_EB1_MACS_peak_446_EY1_MACS_peak_448_EY2_MACS_peak_298/EB2_MACS_peak_443_EB1_MACS_peak_446_EY1_MACS_peak_448_EY2_MACS_peak_298	1	86528789	86530081	Ptma
EB2_MACS_peak_4420_EB1_MACS_peak_4304	14	87114814	87115014	Diaph3
EB2_MACS_peak_4461_EY1_MACS_peak_5122	14	105139145	105139448	Rbm26
EB2_MACS_peak_4488_EY1_MACS_peak_5186_EY2_MACS_peak_3758/EB2_MACS_peak_4489_EY1_MACS_peak_5186_EY2_MACS_peak_3758	14	120932815	120933425	Ipo5
EB2_MACS_peak_4507_EB1_MACS_peak_4376_EY1_MACS_peak_5221_EY2_MACS_peak_3780	15	5117231	5117763	Rpl37
EB2_MACS_peak_4580_EY1_MACS_peak_5318	15	31593533	31594042	Cct5
EB2_MACS_peak_4613_EY2_MACS_peak_3881/EB1_MACS_peak_4495_EY2_MACS_peak_3881	15	36793111	36794032	Ywhaz
EB2_MACS_peak_466	1	88272605	88272701	Hjurp
EB2_MACS_peak_4743_EB1_MACS_peak_4626_EY1_MACS_peak_5508_EY2_MACS_peak_3966_EY2_MACS_peak_3967/EB1_MACS_peak_4625_EY1_MACS_peak_5508_EY2_MACS_peak_3966_EY2_MACS_peak_3967	15	75895526	75896931	Eef1d
EB2_MACS_peak_4748_EB1_MACS_peak_4628_EY1_MACS_peak_5518_EY2_MACS_peak_3975	15	76179167	76180392	Plec
EB2_MACS_peak_4781_EB1_MACS_peak_4676	15	78902200	78903098	Sh3bp1
EB2_MACS_peak_4804_EB1_MACS_peak_4696_EY1_MACS_peak_5608_EY2_MACS_peak_4038	15	79531702	79532188	Ddx17
EB2_MACS_peak_4807_EY1_MACS_peak_5615	15	79541031	79541328	Ddx17
EB2_MACS_peak_482_EY2_MACS_peak_334	1	93414831	93415144	Hdlbp
EB2_MACS_peak_4902_EY1_MACS_peak_5702	15	85359389	85359606	Atxn10
EB2_MACS_peak_4929_EY2_MACS_peak_4139	15	89370128	89370337	Ncaph2
EB2_MACS_peak_4956_EB1_MACS_peak_4861_EY1_MACS_peak_5772_EY2_MACS_peak_4176	15	96698116	96698956	Slc38a2
EB2_MACS_peak_4971	15	98854288	98854514	Kmt2d
EB2_MACS_peak_5011_EB1_MACS_peak_4913	15	102086403	102086703	Eif4b
EB2_MACS_peak_5020_EB1_MACS_peak_4921_EY1_MACS_peak_5865	15	102296351	102297083	Espl1
EB2_MACS_peak_5054_EB1_MACS_peak_4946_EY1_MACS_peak_5902_EY2_MACS_peak_4268_EY1_MACS_peak_5903_EY2_MACS_peak_4268/EB2_MACS_peak_5055_EB1_MACS_peak_4946_EY1_MACS_peak_5902_EY2_MACS_peak_4268_EY1_MACS_peak_5903_EY2_MACS_peak_4268	15	103241957	103243263	Hnrnpa1
EB2_MACS_peak_5056_EB1_MACS_peak_4947_EY1_MACS_peak_5904_EY2_MACS_peak_4269	15	103243619	103244043	Hnrnpa1
EB2_MACS_peak_5057	15	103244046	103244223	Hnrnpa1
EB2_MACS_peak_5086_EB1_MACS_peak_4969_EY1_MACS_peak_5940_EY2_MACS_peak_4300	16	5036229	5037250	Glyr1
EB2_MACS_peak_5169_EB1_MACS_peak_5046	16	17468770	17469581	Crkl
EB2_MACS_peak_5201_EY1_MACS_peak_6065_EY2_MACS_peak_4388/EB2_MACS_peak_5202_EB1_MACS_peak_5090_EY1_MACS_peak_6065_EY2_MACS_peak_4388_EY1_MACS_peak_6066_EY2_MACS_peak_4389/EB2_MACS_peak_5203_EB1_MACS_peak_5090_EY1_MACS_peak_6065_EY2_MACS_peak_4388_EY1_MACS_peak_6066_EY2_MACS_peak_4389/EB2_MACS_peak_5204_EY1_MACS_peak_6066_EY2_MACS_peak_4389	16	20672623	20674517	Eif4g1
EB2_MACS_peak_5213_EY1_MACS_peak_6070_EY2_MACS_peak_4394	16	20682587	20682867	Eif4g1
EB2_MACS_peak_5218	16	20687181	20687271	Eif4g1
EB2_MACS_peak_5229_EY2_MACS_peak_4406	16	22254352	22254727	Tra2b
EB2_MACS_peak_5238_EB1_MACS_peak_5116_EY1_MACS_peak_6098_EY2_MACS_peak_4413/EB2_MACS_peak_5239_EB1_MACS_peak_5116_EY1_MACS_peak_6098_EY2_MACS_peak_4413	16	23108482	23109375	Eif4a2
EB2_MACS_peak_5240	16	23109422	23109528	Eif4a2
EB2_MACS_peak_5241_EB1_MACS_peak_5117_EY1_MACS_peak_6099_EY2_MACS_peak_4414_EY2_MACS_peak_4415_EY2_MACS_peak_4416/EB2_MACS_peak_5242_EB1_MACS_peak_5117_EY1_MACS_peak_6099_EY2_MACS_peak_4414_EY2_MACS_peak_4415_EY2_MACS_peak_4416/EB2_MACS_peak_5243_EB1_MACS_peak_5117_EY1_MACS_peak_6099_EY2_MACS_peak_4414_EY2_MACS_peak_4415_EY2_MACS_peak_4416/EB2_MACS_peak_5244_EB1_MACS_peak_5117_EY1_MACS_peak_6099_…	16	23109973	23113958	Eif4a2
EB2_MACS_peak_5286_EY1_MACS_peak_6154_EY2_MACS_peak_4441	16	32679690	32680802	Tnk2
EB2_MACS_peak_5319_EB1_MACS_peak_5203_EY1_MACS_peak_6197_EY2_MACS_peak_4470_EY1_MACS_peak_6198_EY2_MACS_peak_4470	16	36913098	36914086	Golgb1
EB2_MACS_peak_5320_EB1_MACS_peak_5204_EY1_MACS_peak_6200_EY2_MACS_peak_4471_EY1_MACS_peak_6201_EY2_MACS_peak_4472/EB2_MACS_peak_5321_EB1_MACS_peak_5204_EY1_MACS_peak_6201_EY2_MACS_peak_4472/EB1_MACS_peak_5205_EY1_MACS_peak_6201_EY2_MACS_peak_4472	16	36914867	36917286	Golgb1
EB2_MACS_peak_5358_EB1_MACS_peak_5249	16	48289620	48290245	Dppa4
EB2_MACS_peak_5445_EB1_MACS_peak_5333_EY1_MACS_peak_6384_EY2_MACS_peak_4582	16	87485627	87486807	Usp16
EB2_MACS_peak_5497_EB1_MACS_peak_5372_EY1_MACS_peak_6430	16	93870245	93871166	Morc3
EB2_MACS_peak_5518_EB1_MACS_peak_5395	16	96066201	96066529	Brwd1
EB2_MACS_peak_5521_EB1_MACS_peak_5397_EY1_MACS_peak_6461_EY2_MACS_peak_4648	16	96127006	96127890	Hmgn1
EB2_MACS_peak_5660_EB1_MACS_peak_5535_EY1_MACS_peak_6593_EY2_MACS_peak_4742	17	23806286	23807286	Srrm2
EB2_MACS_peak_5666_EY1_MACS_peak_6596_EY2_MACS_peak_4745_EY2_MACS_peak_4746/EB1_MACS_peak_5538_EY1_MACS_peak_6596_EY2_MACS_peak_4745_EY2_MACS_peak_4746	17	23811504	23812688	Srrm2
EB2_MACS_peak_5668_EB1_MACS_peak_5540_EY1_MACS_peak_6597_EY2_MACS_peak_4747_EY2_MACS_peak_4748/EB2_MACS_peak_5669_EB1_MACS_peak_5540_EY1_MACS_peak_6597_EY2_MACS_peak_4747_EY2_MACS_peak_4748/EB2_MACS_peak_5670_EB1_MACS_peak_5540_EY1_MACS_peak_6597_EY2_MACS_peak_4747_EY2_MACS_peak_4748/EB2_MACS_peak_5671_EB1_MACS_peak_5540_EY1_MACS_peak_6597_EY2_MACS_peak_4747_EY2_MACS_peak_4748/EB2_MACS_peak_5672_…	17	23814773	23822084	Srrm2
EB2_MACS_peak_5679_EB1_MACS_peak_5541_EY1_MACS_peak_6598_EY2_MACS_peak_4749_EY2_MACS_peak_4750/EB2_MACS_peak_5680_EB1_MACS_peak_5542_EY1_MACS_peak_6598_EY2_MACS_peak_4749_EY2_MACS_peak_4750	17	23822275	23823964	Srrm2
EB2_MACS_peak_5699_EB1_MACS_peak_5557	17	24695366	24695967	Tbl3
EB2_MACS_peak_5700_EB1_MACS_peak_5559_EY1_MACS_peak_6614_EY2_MACS_peak_4761_EY2_MACS_peak_4762_EY1_MACS_peak_6613/EB2_MACS_peak_5701_EB1_MACS_peak_5559_EY1_MACS_peak_6614_EY2_MACS_peak_4761_EY2_MACS_peak_4762_EY1_MACS_peak_6613/EB2_MACS_peak_5702_EB1_MACS_peak_5560_EY1_MACS_peak_6614_EY2_MACS_peak_4761_EY2_MACS_peak_4762	17	24719663	24721740	Rps2
EB2_MACS_peak_5708_EB1_MACS_peak_5565_EY2_MACS_peak_4772	17	25264751	25265016	Ube2i
EB2_MACS_peak_5740_EB1_MACS_peak_5619_EY1_MACS_peak_6676_EY2_MACS_peak_4814	17	28599100	28600833	Srpk1
EB2_MACS_peak_5746	17	28962846	28962926	Kctd20
EB2_MACS_peak_5747_EB1_MACS_peak_5629	17	28963176	28963473	Kctd20
EB2_MACS_peak_5748_EY2_MACS_peak_4820	17	29000035	29000283	Stk38
EB2_MACS_peak_5751_EY1_MACS_peak_6686/EB2_MACS_peak_5750_EB1_MACS_peak_5636_EY1_MACS_peak_6686	17	29039297	29039911	Srsf3
EB2_MACS_peak_5752	17	29040153	29040235	Srsf3
EB2_MACS_peak_5824_EY1_MACS_peak_6760_EY2_MACS_peak_4877	17	33649674	33650550	Hnrnpm
EB2_MACS_peak_5826_EY1_MACS_peak_6767_EY2_MACS_peak_4882	17	33666496	33666893	Hnrnpm
EB2_MACS_peak_5846_EB1_MACS_peak_5720_EY1_MACS_peak_6788_EY2_MACS_peak_4893	17	34114922	34115944	Brd2
EB2_MACS_peak_5847_EB1_MACS_peak_5721	17	34116801	34117292	Brd2
EB2_MACS_peak_5856_EB1_MACS_peak_5730	17	34950279	34950588	Snord52
EB2_MACS_peak_5857_EY1_MACS_peak_6811_EY2_MACS_peak_4906/EB2_MACS_peak_5858_EB1_MACS_peak_5731_EY1_MACS_peak_6811_EY2_MACS_peak_4906/EB2_MACS_peak_5859_EB1_MACS_peak_5732_EY1_MACS_peak_6811_EY2_MACS_peak_4906	17	34950621	34952434	Snord52
EB2_MACS_peak_5867_EY1_MACS_peak_6828_EY2_MACS_peak_4920_EY1_MACS_peak_6829_EY2_MACS_peak_4920_EY2_MACS_peak_4921/EB1_MACS_peak_5741_EY1_MACS_peak_6828_EY2_MACS_peak_4920_EY1_MACS_peak_6829_EY2_MACS_peak_4920_EY2_MACS_peak_4921/EB2_MACS_peak_5868_EY1_MACS_peak_6829_EY2_MACS_peak_4920_EY2_MACS_peak_4921/EB1_MACS_peak_5742_EY1_MACS_peak_6829_EY2_MACS_peak_4920_EY2_MACS_peak_4921	17	35149101	35151073	Prrc2a
EB2_MACS_peak_5869_EB1_MACS_peak_5745_EY1_MACS_peak_6832_EY2_MACS_peak_4923_EY1_MACS_peak_6833_EY2_MACS_peak_4923_EY1_MACS_peak_6834_EY2_MACS_peak_4923_EY1_MACS_peak_6835_EY2_MACS_peak_4923/EB2_MACS_peak_5870_EB1_MACS_peak_5746_EY1_MACS_peak_6832_EY2_MACS_peak_4923_EY1_MACS_peak_6833_EY2_MACS_peak_4923_EY1_MACS_peak_6834_EY2_MACS_peak_4923_EY1_MACS_peak_6835_EY2_MACS_peak_4923/EB2_MACS_peak_5871_…	17	35154115	35158712	Prrc2a
EB2_MACS_peak_5908_EB1_MACS_peak_5783	17	36141814	36142562	2410017I17Rik
EB2_MACS_peak_5919_EB1_MACS_peak_5794_EY1_MACS_peak_6874/EB2_MACS_peak_5920_EB1_MACS_peak_5794_EY1_MACS_peak_6874/EB2_MACS_peak_5921_EB1_MACS_peak_5794_EY1_MACS_peak_6874/EB2_MACS_peak_5922_EB1_MACS_peak_5794_EY1_MACS_peak_6874	17	37002491	37005127	Zfp57
EB2_MACS_peak_5928_EB1_MACS_peak_5797_EY1_MACS_peak_6877_EY2_MACS_peak_4954	17	37049408	37050198	Gabbr1
EB2_MACS_peak_593_EB1_MACS_peak_582_EY1_MACS_peak_585	1	128184370	128184692	R3hdm1
EB2_MACS_peak_5985_EY2_MACS_peak_4984	17	46574266	46574679	Ptk7
EB2_MACS_peak_6038_EY1_MACS_peak_7012_EY2_MACS_peak_5044	17	56424872	56426004	Ptprs
EB2_MACS_peak_6048_EB1_MACS_peak_5917	17	56613394	56613733	Lonp1
EB2_MACS_peak_6049_EY1_MACS_peak_7033_EY2_MACS_peak_5063	17	56613866	56614224	Lonp1
EB2_MACS_peak_6065_EB1_MACS_peak_5927_EY1_MACS_peak_7044_EY2_MACS_peak_5069_EY2_MACS_peak_5070/EB2_MACS_peak_6066_EB1_MACS_peak_5927_EY1_MACS_peak_7044_EY2_MACS_peak_5069_EY2_MACS_peak_5070/EB2_MACS_peak_6067_EY1_MACS_peak_7044_EY2_MACS_peak_5069_EY2_MACS_peak_5070/EB2_MACS_peak_6068_EY1_MACS_peak_7044_EY2_MACS_peak_5069_EY2_MACS_peak_5070	17	57022908	57025050	Khsrp
EB2_MACS_peak_6302_EY1_MACS_peak_7368	18	33795063	33795307	Epb41l4a
EB2_MACS_peak_6323_EB1_MACS_peak_6202	18	34608472	34608746	Brd8
EB2_MACS_peak_6338_EB1_MACS_peak_6218_EY2_MACS_peak_5299	18	34913956	34914354	Etf1
EB2_MACS_peak_6359_EB1_MACS_peak_6242_EY1_MACS_peak_7411	18	35562253	35563047	Matr3
EB2_MACS_peak_6361_EB1_MACS_peak_6244_EY1_MACS_peak_7414_EY2_MACS_peak_5311_EY2_MACS_peak_5312/EB2_MACS_peak_6362_EY1_MACS_peak_7414_EY2_MACS_peak_5311_EY2_MACS_peak_5312	18	35571780	35572960	Matr3
EB2_MACS_peak_6364_EB1_MACS_peak_6248_EY1_MACS_peak_7416_EY2_MACS_peak_5315	18	35580721	35582107	Matr3
EB2_MACS_peak_6371_EY1_MACS_peak_7428_EY2_MACS_peak_5320	18	35613203	35613546	Slc23a1
EB2_MACS_peak_6414_EB1_MACS_peak_6299_EY1_MACS_peak_7493_EY2_MACS_peak_5379	18	42574368	42575273	Tcerg1
EB2_MACS_peak_6470_EB1_MACS_peak_6349_EY1_MACS_peak_7570_EY2_MACS_peak_5445	18	60813805	60814425	Tcof1
EB2_MACS_peak_6476_EB1_MACS_peak_6353	18	60828354	60829224	Tcof1
EB2_MACS_peak_648_EB1_MACS_peak_625	1	133009073	133009325	Mdm4
EB2_MACS_peak_6487_EB1_MACS_peak_6364	18	61576395	61576612	Csnk1a1
EB2_MACS_peak_6548_EY1_MACS_peak_7680/EB2_MACS_peak_6549_EB1_MACS_peak_6421_EY1_MACS_peak_7680_EY2_MACS_peak_5518/EB2_MACS_peak_6550_EB1_MACS_peak_6421_EY2_MACS_peak_5518/EB2_MACS_peak_6551_EB1_MACS_peak_6421_EY2_MACS_peak_5518	18	75000529	75002154	Rpl17
EB2_MACS_peak_657_EB1_MACS_peak_637_EY1_MACS_peak_630	1	133638504	133639316	Zc3h11a
EB2_MACS_peak_6576_EY2_MACS_peak_5523	18	77126822	77127030	Pias2
EB2_MACS_peak_6581_EB1_MACS_peak_6458	18	77144929	77145883	Pias2
EB2_MACS_peak_6658_EB1_MACS_peak_6518	19	3478192	3478525	Ppp6r3
EB2_MACS_peak_6669_EB1_MACS_peak_6529_EY1_MACS_peak_7763	19	4193025	4193938	Tbc1d10c
EB2_MACS_peak_6682_EB1_MACS_peak_6540_EY2_MACS_peak_5578/EB2_MACS_peak_6683_EY2_MACS_peak_5578	19	4787361	4788002	Gm21992
EB2_MACS_peak_6698_EB1_MACS_peak_6553_EY1_MACS_peak_7796_EY2_MACS_peak_5588_EY2_MACS_peak_5589/EB1_MACS_peak_6554_EY1_MACS_peak_7796_EY2_MACS_peak_5588_EY2_MACS_peak_5589_EY1_MACS_peak_7797_EY2_MACS_peak_5590	19	5286228	5288545	Sf3b2
EB2_MACS_peak_6730_EB1_MACS_peak_6580_EY1_MACS_peak_7825_EY2_MACS_peak_5621	19	6368231	6368499	Sf1
EB2_MACS_peak_6735_EY1_MACS_peak_7830_EY2_MACS_peak_5626_EY2_MACS_peak_5627/EB2_MACS_peak_6734_EB1_MACS_peak_6585_EY1_MACS_peak_7830_EY2_MACS_peak_5626_EY2_MACS_peak_5627	19	6375562	6376721	Sf1
EB2_MACS_peak_6748_EY2_MACS_peak_5645	19	7199948	7200567	Macrod1
EB2_MACS_peak_6757_EY2_MACS_peak_5650	19	7282627	7282922	Mark2
EB2_MACS_peak_6766_EB1_MACS_peak_6618_EY1_MACS_peak_7869_EY2_MACS_peak_5663_EY2_MACS_peak_5664_EY1_MACS_peak_7870_EY2_MACS_peak_5664/EB2_MACS_peak_6767_EB1_MACS_peak_6618_EY1_MACS_peak_7869_EY2_MACS_peak_5663_EY2_MACS_peak_5664_EY1_MACS_peak_7870_EY2_MACS_peak_5664/EB2_MACS_peak_6768_EB1_MACS_peak_6618_EY1_MACS_peak_7869_EY2_MACS_peak_5663_EY2_MACS_peak_5664_EY1_MACS_peak_7870_EY2_MACS_peak_5664/…	19	8723779	8726449	Slc3a2
EB2_MACS_peak_6782	19	8871547	8871782	Ubxn1
EB2_MACS_peak_6783_EB1_MACS_peak_6625_EY2_MACS_peak_5673	19	8871913	8872193	Ubxn1
EB2_MACS_peak_6788_EB1_MACS_peak_6629_EY1_MACS_peak_7883_EY2_MACS_peak_5676	19	8889897	8890733	Ints5
EB2_MACS_peak_6790_EB1_MACS_peak_6637	19	8969031	8969524	Tut1
EB2_MACS_peak_6830_EY1_MACS_peak_7924	19	10624641	10625232	Ddb1
EB2_MACS_peak_6960_EB1_MACS_peak_6800_EY1_MACS_peak_8061	19	38954658	38955056	Hells
EB2_MACS_peak_6973_EY1_MACS_peak_8077	19	41947029	41947262	Mms19
EB2_MACS_peak_700_EB1_MACS_peak_684_EY1_MACS_peak_682_EY2_MACS_peak_482	1	139477263	139478391	Aspm
EB2_MACS_peak_701_EB1_MACS_peak_686	1	139480697	139481378	Aspm
EB2_MACS_peak_7045_EB1_MACS_peak_6899	19	53618333	53618897	Smc3
EB2_MACS_peak_7079_EB1_MACS_peak_6945_EY1_MACS_peak_8244_EY2_MACS_peak_5896	19	60772680	60773228	Eif3a
EB2_MACS_peak_7080_EB1_MACS_peak_6946_EY1_MACS_peak_8245_EY2_MACS_peak_5897	19	60773497	60774200	Eif3a
EB2_MACS_peak_7121_EY1_MACS_peak_8306	2	10063187	10063859	Atp5c1
EB2_MACS_peak_7130_EB1_MACS_peak_6997_EY1_MACS_peak_8338_EY2_MACS_peak_5943	2	18064315	18065235	Mllt10
EB2_MACS_peak_715_EB1_MACS_peak_698_EY1_MACS_peak_699_EY2_MACS_peak_491	1	150403554	150404089	Tpr
EB2_MACS_peak_7151_EY2_MACS_peak_5953	2	20805818	20806228	Etl4
EB2_MACS_peak_7186_EY1_MACS_peak_8420_EY2_MACS_peak_5991/EB2_MACS_peak_7187_EB1_MACS_peak_7070_EY1_MACS_peak_8420_EY2_MACS_peak_5991/EB2_MACS_peak_7188_EB1_MACS_peak_7070_EY1_MACS_peak_8420_EY2_MACS_peak_5991	2	26911970	26913110	Surf1
EB2_MACS_peak_7217_EB1_MACS_peak_7101	2	29709805	29710274	Rapgef1
EB2_MACS_peak_7249_EB1_MACS_peak_7122_EY1_MACS_peak_8488_EY2_MACS_peak_6047	2	30068820	30069169	Set
EB2_MACS_peak_7250_EB1_MACS_peak_7123_EY2_MACS_peak_6048	2	30069366	30069770	Set
EB2_MACS_peak_7276_EB1_MACS_peak_7152	2	31612396	31612596	Fubp3
EB2_MACS_peak_7288	2	32212858	32212974	Prrc2b
EB2_MACS_peak_7289_EY1_MACS_peak_8526_EY2_MACS_peak_6086_EY2_MACS_peak_6087/EB2_MACS_peak_7290_EY1_MACS_peak_8526_EY2_MACS_peak_6086_EY2_MACS_peak_6087/EB2_MACS_peak_7291_EY1_MACS_peak_8526_EY2_MACS_peak_6086_EY2_MACS_peak_6087	2	32213078	32214646	Prrc2b
EB2_MACS_peak_7293_EB1_MACS_peak_7170_EY1_MACS_peak_8531	2	32226055	32226442	Prrc2b
EB2_MACS_peak_7312_EB1_MACS_peak_7181_EY1_MACS_peak_8552_EY2_MACS_peak_6104_EY1_MACS_peak_8553_EY2_MACS_peak_6104/EB2_MACS_peak_7313_EB1_MACS_peak_7181_EY1_MACS_peak_8552_EY2_MACS_peak_6104_EY1_MACS_peak_8553_EY2_MACS_peak_6104/EB2_MACS_peak_7314_EB1_MACS_peak_7181_EY1_MACS_peak_8552_EY2_MACS_peak_6104_EY1_MACS_peak_8553_EY2_MACS_peak_6104/EB2_MACS_peak_7315_EB1_MACS_peak_7181_EY1_MACS_peak_8552_…	2	32962501	32964224	Lrsam1
EB2_MACS_peak_7345_EB1_MACS_peak_7221_EY1_MACS_peak_8624_EY2_MACS_peak_6144	2	39004102	39004376	Wdr38
EB2_MACS_peak_738_EY1_MACS_peak_726	1	151360869	151361303	Ivns1abp
EB2_MACS_peak_7380_EB1_MACS_peak_7244_EY1_MACS_peak_8671_EY2_MACS_peak_6164_EY2_MACS_peak_6165/EB2_MACS_peak_7381_EB1_MACS_peak_7245_EY1_MACS_peak_8671_EY2_MACS_peak_6164_EY2_MACS_peak_6165_EY1_MACS_peak_8672_EY2_MACS_peak_6166/EB2_MACS_peak_7382_EB1_MACS_peak_7245_EY1_MACS_peak_8671_EY2_MACS_peak_6164_EY2_MACS_peak_6165_EY1_MACS_peak_8672_EY2_MACS_peak_6166/EB2_MACS_peak_7383_EB1_MACS_peak_7245_…	2	52109111	52113276	Rif1
EB2_MACS_peak_7385_EB1_MACS_peak_7246	2	52116090	52116725	Rif1
EB2_MACS_peak_7386	2	52116879	52116999	Rif1
EB2_MACS_peak_7405_EY1_MACS_peak_8697	2	53152959	53153686	Prpf40a
EB2_MACS_peak_7442_EB1_MACS_peak_7326	2	69862817	69863802	Ssb
EB2_MACS_peak_7466_EB1_MACS_peak_7351	2	71421121	71421337	Hat1
EB2_MACS_peak_7535_EB1_MACS_peak_7412_EY2_MACS_peak_6299	2	84624268	84624885	Ctnnd1
EB2_MACS_peak_7567	2	91055658	91055767	Psmc3
EB2_MACS_peak_7591_EB1_MACS_peak_7475_EY1_MACS_peak_8955/EB2_MACS_peak_7592_EB1_MACS_peak_7475_EY1_MACS_peak_8955	2	103454103	103454952	Cat
EB2_MACS_peak_7600_EB1_MACS_peak_7482_EY1_MACS_peak_8961_EY2_MACS_peak_6360	2	103769429	103769806	Caprin1
EB2_MACS_peak_7602_EB1_MACS_peak_7488_EY1_MACS_peak_8965_EY2_MACS_peak_6364	2	103778639	103779744	Caprin1
EB2_MACS_peak_7652_EY1_MACS_peak_9049_EY2_MACS_peak_6417	2	118478973	118479568	Eif2ak4
EB2_MACS_peak_7679_EB1_MACS_peak_7572_EY1_MACS_peak_9089_EY2_MACS_peak_6439_EY2_MACS_peak_6440/EB2_MACS_peak_7680_EB1_MACS_peak_7572_EY1_MACS_peak_9089_EY2_MACS_peak_6439_EY2_MACS_peak_6440	2	119916287	119917323	Mga
EB2_MACS_peak_7697_EB1_MACS_peak_7587_EY1_MACS_peak_9099_EY2_MACS_peak_6448/EB2_MACS_peak_7698_EB1_MACS_peak_7587_EY1_MACS_peak_9099_EY2_MACS_peak_6448/EB2_MACS_peak_7699_EB1_MACS_peak_7587_EY1_MACS_peak_9099_EY2_MACS_peak_6448/EB2_MACS_peak_7700_EB1_MACS_peak_7587_EY1_MACS_peak_9099_EY2_MACS_peak_6448/EB2_MACS_peak_7701_EB1_MACS_peak_7587_EY1_MACS_peak_9099_EY2_MACS_peak_6448	2	120533437	120535827	Zfp106
EB2_MACS_peak_7702_EB1_MACS_peak_7588	2	120539187	120539634	Zfp106
EB2_MACS_peak_7747_EB1_MACS_peak_7633	2	126719706	126720168	Usp8
EB2_MACS_peak_7778_EB1_MACS_peak_7663_EY1_MACS_peak_9188_EY2_MACS_peak_6499_EY1_MACS_peak_9189_EY2_MACS_peak_6500_EY1_MACS_peak_9190_EY2_MACS_peak_6500_EY1_MACS_peak_9191_EY2_MACS_peak_6501_EY1_MACS_peak_9187/EB2_MACS_peak_7779_EB1_MACS_peak_7663_EY1_MACS_peak_9188_EY2_MACS_peak_6499_EY1_MACS_peak_9189_EY2_MACS_peak_6500_EY1_MACS_peak_9190_EY2_MACS_peak_6500_EY1_MACS_peak_9191_EY2_MACS_peak_6501_…	2	130275384	130279813	Nop56
EB2_MACS_peak_7822_EY2_MACS_peak_6524/EB1_MACS_peak_7690_EY2_MACS_peak_6524	2	143949272	143950333	Rrbp1
EB2_MACS_peak_7827_EB1_MACS_peak_7694_EY1_MACS_peak_9238_EY2_MACS_peak_6530_EY2_MACS_peak_6529/EB2_MACS_peak_7828_EY1_MACS_peak_9238_EY2_MACS_peak_6530	2	143988093	143990437	Rrbp1
EB2_MACS_peak_7830_EB1_MACS_peak_7697_EY1_MACS_peak_9241	2	144257777	144258166	Snx5
EB2_MACS_peak_7831_EB1_MACS_peak_7698	2	144258910	144259320	Snx5
EB2_MACS_peak_7835_EB1_MACS_peak_7702_EY1_MACS_peak_9243	2	144270274	144271118	Snx5
EB2_MACS_peak_7841_EY1_MACS_peak_9252	2	147026219	147026587	Xrn2
EB2_MACS_peak_7851_EB1_MACS_peak_7727_EY1_MACS_peak_9260_EY2_MACS_peak_6544	2	151542450	151543081	Fkbp1a
EB2_MACS_peak_7869_EY2_MACS_peak_6564	2	153393277	153393843	Asxl1
EB2_MACS_peak_7906_EY1_MACS_peak_9325_EY2_MACS_peak_6596/EB1_MACS_peak_7798_EY1_MACS_peak_9325_EY2_MACS_peak_6596_EY1_MACS_peak_9326	2	156095688	156098356	Rbm12
EB2_MACS_peak_7911_EB1_MACS_peak_7804_EY1_MACS_peak_9330_EY2_MACS_peak_6598	2	156167342	156168215	Rbm39
EB2_MACS_peak_7912_EB1_MACS_peak_7806_EY2_MACS_peak_6602/EB2_MACS_peak_7913_EB1_MACS_peak_7806_EY2_MACS_peak_6602	2	156175741	156176948	Rbm39
EB2_MACS_peak_7914_EB1_MACS_peak_7807_EY1_MACS_peak_9332_EY1_MACS_peak_9333	2	156177367	156178549	Rbm39
EB2_MACS_peak_7915_EY2_MACS_peak_6603	2	156179152	156179405	Rbm39
EB2_MACS_peak_7953_EY1_MACS_peak_9403	2	162933252	162933762	Srsf6
EB2_MACS_peak_7962_EB1_MACS_peak_7860	2	163074297	163074850	Mybl2
EB2_MACS_peak_8000_EB1_MACS_peak_7906_EY1_MACS_peak_9458	2	167063126	167063811	Znfx1
EB2_MACS_peak_8002_EB1_MACS_peak_7907_EY1_MACS_peak_9459_EY2_MACS_peak_6696/EB2_MACS_peak_8003_EB1_MACS_peak_7907_EY1_MACS_peak_9459_EY2_MACS_peak_6696/EB2_MACS_peak_8004_EB1_MACS_peak_7907_EY1_MACS_peak_9459_EY2_MACS_peak_6696	2	167064802	167065823	Znfx1
EB2_MACS_peak_802_EY1_MACS_peak_808_EY2_MACS_peak_563/EB2_MACS_peak_803_EB1_MACS_peak_794_EY1_MACS_peak_808_EY2_MACS_peak_563_EY1_MACS_peak_809	1	161035142	161036898	Dars2
EB2_MACS_peak_804	1	161036975	161037089	Dars2
EB2_MACS_peak_8045_EY1_MACS_peak_9517_EY2_MACS_peak_6735	2	174329870	174330465	Gnas
EB2_MACS_peak_805_EB1_MACS_peak_795_EY1_MACS_peak_810_EY2_MACS_peak_564_EY1_MACS_peak_811_EY2_MACS_peak_565/EB2_MACS_peak_806_EB1_MACS_peak_795_EY1_MACS_peak_810_EY2_MACS_peak_564_EY1_MACS_peak_811_EY2_MACS_peak_565	1	161037120	161038636	Dars2
EB2_MACS_peak_8082_EB1_MACS_peak_7996_EY1_MACS_peak_9541_EY2_MACS_peak_6752	2	180257307	180258337	Cables2
EB2_MACS_peak_81_EB1_MACS_peak_72_EY2_MACS_peak_42/EB2_MACS_peak_82_EB1_MACS_peak_72_EY2_MACS_peak_42	1	30820699	30821398	Phf3
EB2_MACS_peak_8103_EB1_MACS_peak_8020	3	8541744	8542002	Stmn2
EB2_MACS_peak_811_EY1_MACS_peak_820_EY2_MACS_peak_575/EB2_MACS_peak_812_EB1_MACS_peak_799_EY1_MACS_peak_820_EY2_MACS_peak_575	1	162672710	162674054	Prrc2c
EB2_MACS_peak_813_EY2_MACS_peak_576	1	162675092	162675332	Prrc2c
EB2_MACS_peak_8168_EB1_MACS_peak_8105	3	32712013	32712266	Actl6a
EB2_MACS_peak_8171_EB1_MACS_peak_8109_EY1_MACS_peak_9671/EB1_MACS_peak_8110_EY1_MACS_peak_9671	3	33808223	33809483	Ttc14
EB2_MACS_peak_826_EY1_MACS_peak_835_EY2_MACS_peak_587	1	162716269	162716494	Prrc2c
EB2_MACS_peak_8298_EY1_MACS_peak_9784	3	69030098	69030479	Smc4
EB2_MACS_peak_8329_EB1_MACS_peak_8262	3	79601947	79602548	Etfdh
EB2_MACS_peak_8358_EB1_MACS_peak_8290_EY1_MACS_peak_9839_EY2_MACS_peak_6957_EY1_MACS_peak_9840_EY2_MACS_peak_6957/EB2_MACS_peak_8359_EB1_MACS_peak_8290_EY1_MACS_peak_9839_EY2_MACS_peak_6957_EY1_MACS_peak_9840_EY2_MACS_peak_6957/EB2_MACS_peak_8360_EB1_MACS_peak_8290_EY1_MACS_peak_9839_EY2_MACS_peak_6957_EY1_MACS_peak_9840_EY2_MACS_peak_6957/EB2_MACS_peak_8361_EB1_MACS_peak_8290_EY1_MACS_peak_9839_…	3	87913932	87916221	Hdgf
EB2_MACS_peak_8362_EY1_MACS_peak_9841	3	87919265	87919860	Rrnad1
EB2_MACS_peak_8366_EB1_MACS_peak_8301	3	88167390	88167767	Mef2d
EB2_MACS_peak_8369_EB1_MACS_peak_8306_EY1_MACS_peak_9855	3	88318263	88318525	Cct3
EB2_MACS_peak_8386_EB1_MACS_peak_8334_EY1_MACS_peak_9877_EY2_MACS_peak_7000_EY1_MACS_peak_9876	3	88983153	88985623	Ash1l
EB2_MACS_peak_8389_EB1_MACS_peak_8337	3	89169274	89169718	Clk2
EB2_MACS_peak_8390_EY1_MACS_peak_9883	3	89169845	89170157	Clk2
EB2_MACS_peak_84_EY2_MACS_peak_43	1	30829987	30830578	Phf3
EB2_MACS_peak_8409_EY1_MACS_peak_9911	3	90212421	90213189	Nup210l
EB2_MACS_peak_8410_EY2_MACS_peak_7025	3	90260719	90261066	Crtc2
EB2_MACS_peak_8414	3	90487010	90487102	Ilf2
EB2_MACS_peak_8432_EY2_MACS_peak_7043	3	95033477	95033955	Psmd4
EB2_MACS_peak_8498_EB1_MACS_peak_8447_EY1_MACS_peak_10010_EY2_MACS_peak_7099	3	100684644	100685563	Man1a2
EB2_MACS_peak_8517_EB1_MACS_peak_8465_EY1_MACS_peak_10026_EY2_MACS_peak_7107	3	103038525	103038890	Csde1
EB2_MACS_peak_8526_EY1_MACS_peak_10034	3	103064164	103064508	Nras
EB2_MACS_peak_8535_EB1_MACS_peak_8484_EY1_MACS_peak_10048_EY2_MACS_peak_7126	3	103928362	103928804	Rsbn1
EB2_MACS_peak_8563_EB1_MACS_peak_8513	3	108384844	108385478	Psrc1
EB2_MACS_peak_8691_EY1_MACS_peak_10205_EY2_MACS_peak_7215_EY1_MACS_peak_10206_EY2_MACS_peak_7215	3	137864509	137865641	Dnajb14
EB2_MACS_peak_8724_EY1_MACS_peak_10272_EY2_MACS_peak_7244	3	152220405	152220835	Fubp1
EB2_MACS_peak_8766_EB1_MACS_peak_8687_EY1_MACS_peak_10311_EY2_MACS_peak_7273/EB2_MACS_peak_8767_EB1_MACS_peak_8687_EY1_MACS_peak_10311_EY2_MACS_peak_7273/EB2_MACS_peak_8768_EB1_MACS_peak_8687_EY1_MACS_peak_10311_EY2_MACS_peak_7273	4	3834458	3835714	Rps20
EB2_MACS_peak_8827	4	32641304	32641429	Casp8ap2
EB2_MACS_peak_8884	4	43030428	43030534	Pigo
EB2_MACS_peak_8904_EB1_MACS_peak_8811_EY1_MACS_peak_10516	4	46459660	46460263	Anp32b
EB2_MACS_peak_900_EB1_MACS_peak_883_EY1_MACS_peak_973_EY2_MACS_peak_697_EY1_MACS_peak_972/EB2_MACS_peak_901_EB1_MACS_peak_883_EY1_MACS_peak_973_EY2_MACS_peak_697_EY1_MACS_peak_972/EB2_MACS_peak_902_EB1_MACS_peak_883_EY1_MACS_peak_973_EY2_MACS_peak_697_EY1_MACS_peak_972	1	178321123	178322824	Cox20
EB2_MACS_peak_904	1	178323724	178324105	Hnrnpu
EB2_MACS_peak_905_EB1_MACS_peak_885	1	178324788	178326493	Hnrnpu
EB2_MACS_peak_9054_EY1_MACS_peak_10798	4	107026848	107027323	Ssbp3
EB2_MACS_peak_9073_EY1_MACS_peak_10834	4	109017670	109017950	Nrd1
EB2_MACS_peak_9093_EB1_MACS_peak_8998_EY2_MACS_peak_7620	4	116604758	116605142	Nasp
EB2_MACS_peak_9096_EB1_MACS_peak_9000_EY1_MACS_peak_10860_EY2_MACS_peak_7621	4	116610286	116611804	Nasp
EB2_MACS_peak_9097_EY1_MACS_peak_10861	4	116618865	116619165	Nasp
EB2_MACS_peak_9136_EB1_MACS_peak_9043_EY1_MACS_peak_10901_EY2_MACS_peak_7659	4	119282202	119283053	Ybx1
EB2_MACS_peak_9178_EY1_MACS_peak_10935_EY2_MACS_peak_7679	4	123385351	123386744	Macf1
EB2_MACS_peak_9180_EY2_MACS_peak_7683	4	123401439	123402043	Macf1
EB2_MACS_peak_9221_EB1_MACS_peak_9118_EY1_MACS_peak_10971_EY2_MACS_peak_7701	4	126179902	126180723	Thrap3
EB2_MACS_peak_9294_EB1_MACS_peak_9191	4	129844986	129845215	Ptp4a2
EB2_MACS_peak_9333_EB1_MACS_peak_9229_EY1_MACS_peak_11089_EY2_MACS_peak_7811/EB2_MACS_peak_9334_EB1_MACS_peak_9229_EY1_MACS_peak_11089_EY2_MACS_peak_7811/EB2_MACS_peak_9335_EB1_MACS_peak_9229_EY1_MACS_peak_11089_EY2_MACS_peak_7811	4	132351956	132353363	Phactr4
EB2_MACS_peak_9380_EB1_MACS_peak_9271_EY1_MACS_peak_11141_EY2_MACS_peak_7849_EY2_MACS_peak_7850/EB2_MACS_peak_9381_EB1_MACS_peak_9271_EY1_MACS_peak_11141_EY2_MACS_peak_7849_EY2_MACS_peak_7850/EB2_MACS_peak_9382_EB1_MACS_peak_9271_EY1_MACS_peak_11141_EY2_MACS_peak_7849_EY2_MACS_peak_7850/EB2_MACS_peak_9383_EB1_MACS_peak_9271_EY1_MACS_peak_11141_EY2_MACS_peak_7849_EY2_MACS_peak_7850	4	134925191	134927554	Rsrp1
EB2_MACS_peak_9384_EY2_MACS_peak_7851	4	134934832	134935426	Syf2
EB2_MACS_peak_9393_EB1_MACS_peak_9280_EY1_MACS_peak_11150_EY2_MACS_peak_7859	4	135329008	135329683	Srrm1
EB2_MACS_peak_9402_EY1_MACS_peak_11164	4	136051529	136051888	Rpl11
EB2_MACS_peak_9452_EB1_MACS_peak_9339	4	137636526	137637024	Usp48
EB2_MACS_peak_9490_EY1_MACS_peak_11254_EY2_MACS_peak_7935	4	140701393	140702481	Rcc2
EB2_MACS_peak_9637	4	148616365	148616670	Masp2
EB2_MACS_peak_9638_EB1_MACS_peak_9494_EY1_MACS_peak_11311_EY2_MACS_peak_7969/EB2_MACS_peak_9639_EB1_MACS_peak_9494_EY1_MACS_peak_11311_EY2_MACS_peak_7969/EB2_MACS_peak_9640_EB1_MACS_peak_9494_EY1_MACS_peak_11311_EY2_MACS_peak_7969/EB2_MACS_peak_9641_EB1_MACS_peak_9494_EY1_MACS_peak_11311_EY2_MACS_peak_7969	4	148616784	148618936	Masp2
EB2_MACS_peak_9656_EY2_MACS_peak_7977/EB1_MACS_peak_9510_EY2_MACS_peak_7977	4	150244000	150244437	Eno1
EB2_MACS_peak_9657_EY2_MACS_peak_7979/EB2_MACS_peak_9658_EB1_MACS_peak_9512_EY2_MACS_peak_7979	4	150247486	150248186	Eno1
EB2_MACS_peak_967_EB1_MACS_peak_948_EY2_MACS_peak_742/EB2_MACS_peak_968_EB1_MACS_peak_948_EY2_MACS_peak_742/EB2_MACS_peak_969_EB1_MACS_peak_948_EY2_MACS_peak_742	1	181921699	181922653	Enah
EB2_MACS_peak_9707_EY1_MACS_peak_11416	4	155854308	155854808	Tas1r3
EB2_MACS_peak_971_EY1_MACS_peak_1029	1	181930669	181930873	Enah
EB2_MACS_peak_9714_EB1_MACS_peak_9572_EY2_MACS_peak_8032/EB2_MACS_peak_9715_EY2_MACS_peak_8032	4	156165343	156166747	Agrn
EB2_MACS_peak_9717_EB1_MACS_peak_9575_EY2_MACS_peak_8034_EY2_MACS_peak_8035	4	156173247	156174241	Agrn
EB2_MACS_peak_974_EB1_MACS_peak_952	1	181935945	181936671	Enah
EB2_MACS_peak_9764_EY1_MACS_peak_11515_EY2_MACS_peak_8086_EY2_MACS_peak_8087/EB2_MACS_peak_9765_EY1_MACS_peak_11515_EY2_MACS_peak_8086_EY2_MACS_peak_8087	5	23495955	23497217	Kmt2e
EB2_MACS_peak_9779_EY1_MACS_peak_11542_EY2_MACS_peak_8099/EB1_MACS_peak_9632_EY1_MACS_peak_11542_EY2_MACS_peak_8099	5	24568562	24569311	Abcf2
EB2_MACS_peak_9897_EY2_MACS_peak_8190	5	38682586	38682957	Zfp518b
EB2_MACS_peak_9978	5	65615105	65615277	Pds5a
EB2_MACS_peak_9979_EY1_MACS_peak_11764	5	65615303	65615688	Pds5a
EY1_MACS_peak_10301	3	157545970	157546213	Zranb2
EY1_MACS_peak_10338_EY2_MACS_peak_7294	4	9607735	9608054	Asph
EY1_MACS_peak_10474_EY2_MACS_peak_7373/EY1_MACS_peak_10475_EY2_MACS_peak_7373	4	43518256	43519927	Tpm2
EY1_MACS_peak_10815	4	108478576	108478935	Tut4
EY1_MACS_peak_10816_EY2_MACS_peak_7591	4	108479144	108479690	Tut4
EY1_MACS_peak_10946_EY2_MACS_peak_7688	4	123458997	123459531	Macf1
EY1_MACS_peak_11094_EY2_MACS_peak_7814	4	132533351	132533717	Dnajc8
EY1_MACS_peak_11241	4	139432191	139432769	Ubr4
EY1_MACS_peak_11340_EY2_MACS_peak_7987	4	150439219	150439754	Rere
EY1_MACS_peak_11417	4	155855169	155855550	Tas1r3
EY1_MACS_peak_11425_EY2_MACS_peak_8033	4	156170619	156171161	Agrn
EY1_MACS_peak_11450_EY2_MACS_peak_8050	5	4001253	4001757	Akap9
EY1_MACS_peak_11595_EY2_MACS_peak_8133	5	31207575	31208640	Ppm1g
EY1_MACS_peak_11616	5	33249113	33249380	Ctbp1
EY1_MACS_peak_11636_EY2_MACS_peak_8161	5	34165937	34166479	Poln
EY1_MACS_peak_11644_EY2_MACS_peak_8166	5	34440064	34440598	Fam193a
EY1_MACS_peak_11651_EY2_MACS_peak_8169	5	34630435	34631235	Add1
EY1_MACS_peak_1167_EY2_MACS_peak_846	10	13253354	13253977	Phactr2
EY1_MACS_peak_11928_EY2_MACS_peak_8346	5	99976162	99976733	Hnrnpd
EY1_MACS_peak_12212_EY2_MACS_peak_8541	5	123613090	123613633	Clip1
EY1_MACS_peak_12214	5	123614931	123615131	Clip1
EY1_MACS_peak_12216_EY2_MACS_peak_8544	5	123630356	123631255	Clip1
EY1_MACS_peak_12451_EY2_MACS_peak_8735	5	137528324	137528975	Gigyf1
EY1_MACS_peak_12452_EY2_MACS_peak_8736	5	137529039	137529895	Gigyf1
EY1_MACS_peak_12599_EY2_MACS_peak_8850	5	150642577	150642956	N4bp2l2
EY1_MACS_peak_12699_EY2_MACS_peak_8927	6	30740427	30741006	Mest
EY1_MACS_peak_13200_EY2_MACS_peak_9254	6	113104758	113105157	Setd5
EY1_MACS_peak_13201	6	113109258	113109782	Setd5
EY1_MACS_peak_13215	6	113309706	113309933	Brpf1
EY1_MACS_peak_13305_EY2_MACS_peak_9358	6	125106999	125107716	Chd4
EY1_MACS_peak_13322	6	125187078	125187304	Ncapd2
EY1_MACS_peak_13359	6	133106342	133106637	Smim10l1
EY1_MACS_peak_13423_EY2_MACS_peak_9445	6	146592341	146592796	Fgfr1op2
EY1_MACS_peak_13453	7	4140993	4141522	Leng8
EY1_MACS_peak_1357_EY2_MACS_peak_971	10	62764350	62764683	Ccar1
EY1_MACS_peak_13598_EY2_MACS_peak_9579	7	24885027	24885826	Rps19
EY1_MACS_peak_1362_EY2_MACS_peak_977	10	63015466	63016352	Rufy2
EY1_MACS_peak_13672	7	28817657	28817958	Hnrnpl
EY1_MACS_peak_13711_EY2_MACS_peak_9658	7	30956111	30956623	Lsr
EY1_MACS_peak_13718_EY2_MACS_peak_9662	7	34140912	34141529	Uba2
EY1_MACS_peak_13779_EY2_MACS_peak_9701	7	44879990	44880650	Med25
EY1_MACS_peak_13820_EY2_MACS_peak_9731	7	45422395	45422930	Ruvbl2
EY1_MACS_peak_1408_EY2_MACS_peak_1001	10	72655843	72656680	Zwint
EY1_MACS_peak_14108	7	101823309	101823801	Inppl1
EY1_MACS_peak_14154_EY2_MACS_peak_9955	7	110124462	110125027	Wee1
EY1_MACS_peak_14298	7	126862696	126862984	Taok2
EY1_MACS_peak_14443_EY2_MACS_peak_10184	7	141067005	141068091	B4galnt4
EY1_MACS_peak_14450	7	141261069	141261395	Phrf1
EY1_MACS_peak_14630_EY2_MACS_peak_10322	8	26978378	26979147	Zfp703
EY1_MACS_peak_1490_EY2_MACS_peak_1065	10	80153685	80154187	Midn
EY1_MACS_peak_14999_EY2_MACS_peak_10586	8	94575550	94575925	Fam192a
EY1_MACS_peak_15106_EY2_MACS_peak_10652	8	108792383	108793192	Zfhx3
EY1_MACS_peak_15107_EY2_MACS_peak_10653	8	108793554	108793973	Zfhx3
EY1_MACS_peak_1512_EY2_MACS_peak_1088	10	80412739	80413487	Tcf3
EY1_MACS_peak_1536_EY2_MACS_peak_1111	10	80791835	80792615	Dot1l
EY1_MACS_peak_15430	9	21587764	21588027	Carm1
EY1_MACS_peak_15675_EY2_MACS_peak_11065	9	56044846	56045287	Rcn2
EY1_MACS_peak_15687_EY2_MACS_peak_11077	9	57110607	57111217	Sin3a
EY1_MACS_peak_15715_EY2_MACS_peak_11094	9	59454297	59454619	Arih1
EY1_MACS_peak_15811_EY2_MACS_peak_11179_EY2_MACS_peak_11180	9	67030696	67031692	Tpm1
EY1_MACS_peak_15813_EY2_MACS_peak_11183	9	67036077	67036313	Tpm1
EY1_MACS_peak_15816_EY2_MACS_peak_11187	9	67047786	67048366	Tpm1
EY1_MACS_peak_15976_EY2_MACS_peak_11319	9	88476591	88477713	Syncrip
EY1_MACS_peak_15978	9	88521908	88522223	Snhg5
EY1_MACS_peak_161_EY2_MACS_peak_122	1	39999416	40000027	Map4k4
EY1_MACS_peak_16159_EY2_MACS_peak_11438	9	110139466	110139850	Smarcc1
EY1_MACS_peak_162_EY2_MACS_peak_123	1	40000486	40000805	Map4k4
EY1_MACS_peak_16230_EY2_MACS_peak_11501	9	118548321	118548830	Golga4
EY1_MACS_peak_1629	10	91152632	91152866	Tmpo
EY1_MACS_peak_16324	X	8143918	8144705	Rbm3
EY1_MACS_peak_16371_EY2_MACS_peak_11594	X	20650536	20650819	Rbm10
EY1_MACS_peak_164_EY2_MACS_peak_124	1	40003030	40003930	Map4k4
EY1_MACS_peak_16408_EY2_MACS_peak_11621	X	42265991	42266712	Stag2
EY1_MACS_peak_1641_EY2_MACS_peak_1178	10	92133963	92134498	Mir1251
EY1_MACS_peak_16495_EY2_MACS_peak_11678	X	73944278	73944507	Hcfc1
EY1_MACS_peak_16563	X	94541267	94541737	Maged1
EY1_MACS_peak_169_EY2_MACS_peak_128	1	40011623	40012015	Map4k4
EY1_MACS_peak_1746_EY2_MACS_peak_1246	10	115408801	115409254	Zfc3h1
EY1_MACS_peak_1773_EY2_MACS_peak_1255	10	117690227	117690870	Mdm2
EY1_MACS_peak_1840_EY2_MACS_peak_1298_EY2_MACS_peak_1299	10	127063836	127064999	2020-03-09
EY1_MACS_peak_1901_EY2_MACS_peak_1353	10	128463577	128464006	Smarcc2
EY1_MACS_peak_1905_EY2_MACS_peak_1357	10	128481941	128482406	Smarcc2
EY1_MACS_peak_2013_EY2_MACS_peak_1439	11	11954807	11955090	Grb10
EY1_MACS_peak_2204_EY2_MACS_peak_1569	11	40705898	40706230	Hmmr
EY1_MACS_peak_2258_EY2_MACS_peak_1616	11	50310378	50310614	Canx
EY1_MACS_peak_2266_EY2_MACS_peak_1622	11	50384203	50384921	Hnrnph1
EY1_MACS_peak_2317_EY2_MACS_peak_1660	11	54543475	54544154	Rapgef6
EY1_MACS_peak_2354_EY2_MACS_peak_1696	11	59759923	59760479	Mprip
EY1_MACS_peak_2368_EY2_MACS_peak_1709	11	60187834	60189327	Rai1
EY1_MACS_peak_2427_EY2_MACS_peak_1750	11	68699113	68699593	Myh10
EY1_MACS_peak_2474_EY2_MACS_peak_1784	11	69348413	69348708	Chd3
EY1_MACS_peak_2680_EY2_MACS_peak_1928	11	79240098	79240427	Wsb1
EY1_MACS_peak_2791_EY2_MACS_peak_2009	11	88348743	88349330	Msi2
EY1_MACS_peak_2917	11	96801143	96801659	Cbx1
EY1_MACS_peak_2962_EY2_MACS_peak_2116	11	98249593	98250311	Cdk12
EY1_MACS_peak_2997_EY2_MACS_peak_2138	11	99018793	99019072	Top2a
EY1_MACS_peak_3150_EY2_MACS_peak_2249	11	107094999	107095334	Bptf
EY1_MACS_peak_3555	12	70043321	70043967	Nin
EY1_MACS_peak_3595_EY2_MACS_peak_2592	12	75945197	75945595	Syne2
EY1_MACS_peak_376_EY2_MACS_peak_250	1	75141930	75142764	Retreg2
EY1_MACS_peak_3836_EY2_MACS_peak_2765	12	109544442	109545797	Meg3
EY1_MACS_peak_3839_EY2_MACS_peak_2768	12	109549026	109549873	Meg3
EY1_MACS_peak_4264_EY2_MACS_peak_3087	13	55233746	55234083	Nsd1
EY1_MACS_peak_4308_EY2_MACS_peak_3120	13	56089760	56090350	H2afy
EY1_MACS_peak_4329	13	58401715	58402044	Hnrnpk
EY1_MACS_peak_4409_EY2_MACS_peak_3198	13	89688570	89689748	Vcan
EY1_MACS_peak_4412_EY2_MACS_peak_3200	13	89691956	89693163	Vcan
EY1_MACS_peak_4415_EY2_MACS_peak_3204	13	89705002	89706042	Vcan
EY1_MACS_peak_4496	13	103763994	103764481	Srek1
EY1_MACS_peak_4801_EY2_MACS_peak_3484	14	47700990	47701770	Ktn1
EY1_MACS_peak_4959_EY2_MACS_peak_3612	14	65077047	65077871	Extl3
EY1_MACS_peak_5260	15	12149560	12149771	Zfr
EY1_MACS_peak_5515_EY2_MACS_peak_3973	15	76072406	76073281	Scrib
EY1_MACS_peak_5519	15	76180855	76181073	Plec
EY1_MACS_peak_5577	15	78892284	78892704	Gga1
EY1_MACS_peak_5762_EY2_MACS_peak_4171	15	96444024	96444256	Scaf11
EY1_MACS_peak_5786_EY2_MACS_peak_4183	15	98000155	98000655	Col2a1
EY1_MACS_peak_587_EY2_MACS_peak_399	1	128272698	128273506	Ubxn4
EY1_MACS_peak_5924_EY2_MACS_peak_4290	16	4179506	4180317	Crebbp
EY1_MACS_peak_6031_EY2_MACS_peak_4364	16	18241744	18242045	Ranbp1
EY1_MACS_peak_6036	16	18284889	18285427	Dgcr8
EY1_MACS_peak_6199	16	36914291	36914686	Golgb1
EY1_MACS_peak_637_EY2_MACS_peak_445	1	133659740	133660370	Zbed6
EY1_MACS_peak_6632_EY2_MACS_peak_4777	17	25794680	25795378	Ccdc78
EY1_MACS_peak_6639_EY2_MACS_peak_4784	17	25959409	25959765	Capn15
EY1_MACS_peak_6781_EY2_MACS_peak_4890	17	34030655	34030867	Rxrb
EY1_MACS_peak_6782_EY2_MACS_peak_4891	17	34031313	34031720	Rxrb
EY1_MACS_peak_6825	17	35143025	35143684	Bag6
EY1_MACS_peak_6827	17	35146585	35146934	Prrc2a
EY1_MACS_peak_6914_EY2_MACS_peak_4979	17	46405678	46406381	Zfp318
EY1_MACS_peak_7014_EY2_MACS_peak_5046	17	56428765	56429360	Ptprs
EY1_MACS_peak_7038_EY2_MACS_peak_5066	17	56893575	56894417	1700061G19Rik
EY1_MACS_peak_7150	17	78919389	78920052	Cebpz
EY1_MACS_peak_7165_EY2_MACS_peak_5143	17	80205260	80205672	Srsf7
EY1_MACS_peak_7413	18	35571088	35571581	Matr3
EY1_MACS_peak_7415_EY2_MACS_peak_5314	18	35577359	35577670	Matr3
EY1_MACS_peak_755	1	153459634	153459845	Dhx9
EY1_MACS_peak_764_EY2_MACS_peak_538	1	153477720	153478262	Dhx9
EY1_MACS_peak_769_EY2_MACS_peak_541	1	153907781	153908550	Glul
EY1_MACS_peak_788	1	156051821	156052636	Tor1aip2
EY1_MACS_peak_7916	19	10206379	10206800	Myrf
EY1_MACS_peak_8535_EY2_MACS_peak_6096	2	32281672	32282127	Swi5
EY1_MACS_peak_86	1	30830920	30831287	Phf3
EY1_MACS_peak_8895_EY2_MACS_peak_6321	2	91054860	91055532	Psmc3
EY1_MACS_peak_8903_EY2_MACS_peak_6332	2	91619331	91620473	Ckap5
EY1_MACS_peak_9081_EY2_MACS_peak_6434	2	119700954	119701275	Rtf1
EY1_MACS_peak_9111_EY2_MACS_peak_6453	2	121207909	121208528	Trp53bp1
EY1_MACS_peak_9151_EY2_MACS_peak_6474	2	125842477	125842849	Cops2
EY1_MACS_peak_9237_EY2_MACS_peak_6525	2	143950416	143950855	Rrbp1
EY1_MACS_peak_927_EY2_MACS_peak_667	1	171345584	171345828	Nit1
EY1_MACS_peak_9327	2	156098599	156098968	Rbm12
EY1_MACS_peak_9363_EY2_MACS_peak_6623	2	157559980	157560535	Nnat
EY1_MACS_peak_9364_EY2_MACS_peak_6624	2	157560984	157562394	Nnat
EY1_MACS_peak_9398_EY2_MACS_peak_6657	2	161041959	161042269	Chd6
EY1_MACS_peak_9446_EY2_MACS_peak_6690	2	166116567	166117385	Sulf2
EY1_MACS_peak_9474	2	168203922	168204302	Adnp
EY1_MACS_peak_9516_EY2_MACS_peak_6734	2	174328251	174329395	Gnas
EY1_MACS_peak_9875	3	88981613	88981959	Ash1l
EY1_MACS_peak_9918	3	90486590	90486848	Ilf2
EY2_MACS_peak_11123	9	61927059	61927280	Kif23
EY2_MACS_peak_11181	9	67031985	67033314	Tpm1
EY2_MACS_peak_11531	9	121751249	121751756	Nktr
EY2_MACS_peak_1214	10	108253255	108253872	Ppp1r12a
EY2_MACS_peak_1253	10	117354799	117355813	Cpsf6
EY2_MACS_peak_1519	11	29706337	29706783	Rtn4
EY2_MACS_peak_1708	11	60185830	60186322	Rai1
EY2_MACS_peak_1785	11	69348933	69349479	Chd3
EY2_MACS_peak_1804	11	69674205	69674452	Senp3
EY2_MACS_peak_1824	11	70235275	70235891	0610010K14Rik
EY2_MACS_peak_1830	11	70606801	70607098	Mink1
EY2_MACS_peak_2101	11	97669405	97669633	Mllt6
EY2_MACS_peak_2663	12	85029995	85030445	Ylpm1
EY2_MACS_peak_2820	12	111542602	111542807	Eif5
EY2_MACS_peak_3201	13	89693186	89693506	Vcan
EY2_MACS_peak_341	1	93429397	93429626	Hdlbp
EY2_MACS_peak_3722	14	105138490	105138936	Rbm26
EY2_MACS_peak_3974	15	76178700	76179084	Plec
EY2_MACS_peak_441	1	133655436	133655832	Zbed6
EY2_MACS_peak_5571	19	4192052	4192927	Tbc1d10c
EY2_MACS_peak_5649	19	7281808	7282143	Mark2
EY2_MACS_peak_5671	19	8830786	8831348	Hnrnpul2
EY2_MACS_peak_6240	2	72979203	72979598	Sp3
EY2_MACS_peak_726	1	180598860	180599391	Parp1
EY2_MACS_peak_7288	4	8853084	8853509	Chd7
EY2_MACS_peak_9084	6	65043857	65044125	Smarcad1
EY2_MACS_peak_9349	6	124932015	124932235	Mlf2
EY2_MACS_peak_9464	7	4482599	4483041	Ppp1r12c
EY2_MACS_peak_9479	7	5067910	5068920	U2af2
EY2_MACS_peak_978	10	63016413	63016630	Rufy2
EY2_MACS_peak_9966	7	111080891	111081149	Eif4g2

## Sheet: all-merged_peaks
Type_PeakIDs	Start	End	chr	RefSeq_assignment	Gene_assignment	Start_Refseq	End_Refseq	Start_location	End_location	NumOfExons	Direction
EB2_MACS_peak_12	chr1:g.4845264	chr1:g.4845562	1	NM_008866.2	Lypla1	NM_008866.2:c.*248	NM_008866.2:c.*546	Exon9	Exon9	9	+
EB2_MACS_peak_13_EB1_MACS_peak_10	chr1:g.4845813	chr1:g.4846364	1	NM_008866.2	Lypla1	NM_008866.2:c.*797	NM_008866.2:c.*1348	Exon9	Exon9	9	+
EB1_MACS_peak_16_EY1_MACS_peak_11	chr1:g.6248630	chr1:g.6249153	1	NM_009826.4	Rb1cc1	NM_009826.4:c.2272	NM_009826.4:c.2795	Exon15	Exon15	24	+
EB2_MACS_peak_18_EB1_MACS_peak_20	chr1:g.8815694	chr1:g.8816312	1	NM_001290393.1	Sntg1	NM_001290393.1:c.-27-11724	NM_001290393.1:c.-27-12342	Intron3	Intron3	20	-
EB2_MACS_peak_21_EB1_MACS_peak_22	chr1:g.8941044	chr1:g.8941829	1	NM_001290393.1	Sntg1	NM_001290393.1:c.-28+58142	NM_001290393.1:c.-28+57357	Intron3	Intron3	20	-
EY1_MACS_peak_19_EY2_MACS_peak_10	chr1:g.9724341	chr1:g.9725173	1	NM_173443.3	Vcpip1	NM_173443.3:c.*141	NM_173443.3:c.2972	Exon3	Exon3	3	-
EB2_MACS_peak_27_EB1_MACS_peak_24_EY1_MACS_peak_21_EY2_MACS_peak_11/EB2_MACS_peak_28_EB1_MACS_peak_24_EY1_MACS_peak_21_EY2_MACS_peak_11	chr1:g.9942448	chr1:g.9942857	1	NM_177722.3	Mcmdc2	NM_177722.3:c.*1904	NM_177722.3:c.*2313	downstream 3'-UTR	downstream 3'-UTR	15	+
EB1_MACS_peak_27_EY1_MACS_peak_28	chr1:g.10184027	chr1:g.10184610	1	NM_001102430.1	Arfgef1	NM_001102430.1:c.2381	NM_001102430.1:c.2115-113	Exon15	Intron13	38	-
EB2_MACS_peak_36_EY1_MACS_peak_31_EY2_MACS_peak_18	chr1:g.10232409	chr1:g.10233243	1	NM_001102430.1	Arfgef1	NM_001102430.1:c.86	NM_001102430.1:c.-749	Exon1	upstream 5'-UTR	38	-
EB2_MACS_peak_39_EY2_MACS_peak_19	chr1:g.13142007	chr1:g.13142347	1	NM_008678.3	Ncoa2	NM_008678.3:c.*754	NM_008678.3:c.*414	Exon23	Exon23	23	-
EB2_MACS_peak_41_EY1_MACS_peak_41	chr1:g.13255449	chr1:g.13256142	1	NM_008678.3	Ncoa2	NM_008678.3:c.-20+30520	NM_008678.3:c.-20+29827	Intron2	Intron2	23	-
EB1_MACS_peak_43	chr1:g.15817980	chr1:g.15818329	1	NM_009352.3	Terf1	NM_009352.3:c.586-954	NM_009352.3:c.586-605	Intron4	Intron4	10	+
EB2_MACS_peak_47_EY1_MACS_peak_50	chr1:g.15818825	chr1:g.15819048	1	NM_009352.3	Terf1	NM_009352.3:c.586-109	NM_009352.3:c.700	Intron4	Exon5	10	+
EB1_MACS_peak_44	chr1:g.15819543	chr1:g.15819765	1	NM_009352.3	Terf1	NM_009352.3:c.736-108	NM_009352.3:c.848+2	Intron5	Intron6	10	+
EB2_MACS_peak_49_EB1_MACS_peak_47_EY1_MACS_peak_51	chr1:g.15838073	chr1:g.15838341	1	NM_009352.3	Terf1	NM_009352.3:c.998-109	NM_009352.3:c.1104+53	Intron8	Intron9	10	+
EY1_MACS_peak_52	chr1:g.15838806	chr1:g.15839382	1	NM_009352.3	Terf1	NM_009352.3:c.1104+518	NM_009352.3:c.1104+1094	Intron9	Intron9	10	+
EY1_MACS_peak_55	chr1:g.16101893	chr1:g.16102117	1	NM_133832.3	Rdh10	NM_133832.3:c.-4125	NM_133832.3:c.-3901	upstream 5'-UTR	upstream 5'-UTR	6	+
EY1_MACS_peak_56_EY2_MACS_peak_22	chr1:g.16102458	chr1:g.16102893	1	NM_133832.3	Rdh10	NM_133832.3:c.-3560	NM_133832.3:c.-3125	upstream 5'-UTR	upstream 5'-UTR	6	+
EB1_MACS_peak_49_EY2_MACS_peak_23	chr1:g.16103227	chr1:g.16103835	1	NM_133832.3	Rdh10	NM_133832.3:c.-2791	NM_133832.3:c.-2183	upstream 5'-UTR	upstream 5'-UTR	6	+
EB2_MACS_peak_53_EB1_MACS_peak_50/EB2_MACS_peak_54_EB1_MACS_peak_50	chr1:g.16593148	chr1:g.16594063	1	NM_001271016.1	Ube2w	NM_001271016.1:c.297+4803	NM_001271016.1:c.297+3888	Intron3	Intron3	7	-
EB2_MACS_peak_60_EB1_MACS_peak_52_EY1_MACS_peak_66_EY2_MACS_peak_28	chr1:g.20803268	chr1:g.20803831	1	NM_008563.2	Mcm3	NM_008563.2:c.*188	NM_008563.2:c.2241-177	Exon17	Intron16	17	-
EB2_MACS_peak_61_EB1_MACS_peak_53_EY1_MACS_peak_67	chr1:g.20804828	chr1:g.20805476	1	NM_008563.2	Mcm3	NM_008563.2:c.2229	NM_008563.2:c.2073-137	Exon16	Intron14	17	-
EB2_MACS_peak_62_EB1_MACS_peak_54_EY1_MACS_peak_68_EY2_MACS_peak_29	chr1:g.20806750	chr1:g.20807078	1	NM_008563.2	Mcm3	NM_008563.2:c.1960	NM_008563.2:c.1828-196	Exon13	Intron12	17	-
EB2_MACS_peak_63_EB1_MACS_peak_55_EY1_MACS_peak_69_EY2_MACS_peak_30	chr1:g.20808715	chr1:g.20809015	1	NM_008563.2	Mcm3	NM_008563.2:c.1827+6	NM_008563.2:c.1677-144	Intron12	Intron11	17	-
EY1_MACS_peak_73_EY2_MACS_peak_34	chr1:g.23853440	chr1:g.23853741	1	NM_028534.3	Smap1	NM_028534.3:c.697	NM_028534.3:c.587-191	Exon7	Intron6	10	-
EB2_MACS_peak_68_EY1_MACS_peak_74	chr1:g.23921659	chr1:g.23922227	1	NM_028534.3	Smap1	NM_028534.3:c.118+379	NM_028534.3:c.-72	Intron1	Exon1	10	-
EB2_MACS_peak_69_EB1_MACS_peak_67	chr1:g.24088370	chr1:g.24088571	1	NM_026604.4	Fam135a	NM_026604.4:c.-131-1759	NM_026604.4:c.-131-1960	Intron1	Intron1	21	-
EY1_MACS_peak_82	chr1:g.30803320	chr1:g.30803653	1	NM_001081080.1	Phf3	NM_001081080.1:c.*479	NM_001081080.1:c.*146	Exon15	Exon15	15	-
EB2_MACS_peak_74	chr1:g.30803684	chr1:g.30803876	1	NM_001081080.1	Phf3	NM_001081080.1:c.*115	NM_001081080.1:c.6001	Exon15	Exon15	15	-
EB2_MACS_peak_75_EB1_MACS_peak_70_EY1_MACS_peak_83_EY2_MACS_peak_40_EY2_MACS_peak_41/EB2_MACS_peak_76_EB1_MACS_peak_70_EY1_MACS_peak_83_EY2_MACS_peak_40_EY2_MACS_peak_41	chr1:g.30803977	chr1:g.30806117	1	NM_001081080.1	Phf3	NM_001081080.1:c.5900	NM_001081080.1:c.3934+52	Exon15	Intron14	15	-
EB2_MACS_peak_77	chr1:g.30806240	chr1:g.30806388	1	NM_001081080.1	Phf3	NM_001081080.1:c.3863	NM_001081080.1:c.3739-24	Exon14	Intron13	15	-
EB2_MACS_peak_78_EY1_MACS_peak_84/EB2_MACS_peak_79_EY1_MACS_peak_84	chr1:g.30811762	chr1:g.30812155	1	NM_001081080.1	Phf3	NM_001081080.1:c.3500+10	NM_001081080.1:c.3305-188	Intron11	Intron10	15	-
EB1_MACS_peak_71	chr1:g.30820164	chr1:g.30820402	1	NM_001081080.1	Phf3	NM_001081080.1:c.2836	NM_001081080.1:c.2763-165	Exon7	Intron6	15	-
EB2_MACS_peak_81_EB1_MACS_peak_72_EY2_MACS_peak_42/EB2_MACS_peak_82_EB1_MACS_peak_72_EY2_MACS_peak_42	chr1:g.30820699	chr1:g.30821398	1	NM_001081080.1	Phf3	NM_001081080.1:c.2746	NM_001081080.1:c.2434-84	Exon6	Intron4	15	-
EB2_MACS_peak_84_EY2_MACS_peak_43	chr1:g.30829987	chr1:g.30830578	1	NM_001081080.1	Phf3	NM_001081080.1:c.1979	NM_001081080.1:c.1388	Exon3	Exon3	15	-
EY1_MACS_peak_86	chr1:g.30830920	chr1:g.30831287	1	NM_001081080.1	Phf3	NM_001081080.1:c.1046	NM_001081080.1:c.679	Exon3	Exon3	15	-
EB1_MACS_peak_78	chr1:g.33614817	chr1:g.33615843	1	NM_008922.2	Prim2	NM_008922.2:c.693+13578	NM_008922.2:c.693+12552	Intron7	Intron7	14	-
EB2_MACS_peak_88_EB1_MACS_peak_79	chr1:g.33616097	chr1:g.33617006	1	NM_008922.2	Prim2	NM_008922.2:c.693+12298	NM_008922.2:c.693+11389	Intron7	Intron7	14	-
EB2_MACS_peak_89	chr1:g.33617471	chr1:g.33617581	1	NM_008922.2	Prim2	NM_008922.2:c.693+10924	NM_008922.2:c.693+10814	Intron7	Intron7	14	-
EB1_MACS_peak_83_EY1_MACS_peak_92	chr1:g.33802139	chr1:g.33802539	1	NM_133817.3	Zfp451	NM_133817.3:c.186+3200	NM_133817.3:c.186+2800	Intron3	Intron3	15	-
EY1_MACS_peak_93	chr1:g.33802770	chr1:g.33803113	1	NM_133817.3	Zfp451	NM_133817.3:c.186+2569	NM_133817.3:c.186+2226	Intron3	Intron3	15	-
EB2_MACS_peak_102_EB1_MACS_peak_89	chr1:g.34164175	chr1:g.34164487	1	NM_001276764.1	Dst	NM_001276764.1:c.2698	NM_001276764.1:c.2865+56	Exon20	Intron21	103	+
EB2_MACS_peak_103_EB1_MACS_peak_90	chr1:g.34166044	chr1:g.34166284	1	NM_001276764.1	Dst	NM_001276764.1:c.2962-136	NM_001276764.1:c.3066	Intron22	Exon23	103	+
EB2_MACS_peak_104_EY2_MACS_peak_46	chr1:g.34166843	chr1:g.34167101	1	NM_001276764.1	Dst	NM_001276764.1:c.3088-99	NM_001276764.1:c.3237+10	Intron23	Intron24	103	+
EB2_MACS_peak_105_EB1_MACS_peak_91_EY2_MACS_peak_47	chr1:g.34167550	chr1:g.34168065	1	NM_001276764.1	Dst	NM_001276764.1:c.3393-61	NM_001276764.1:c.3703+59	Intron25	Intron27	103	+
EB2_MACS_peak_106_EB1_MACS_peak_93	chr1:g.34172085	chr1:g.34172390	1	NM_001276764.1	Dst	NM_001276764.1:c.4374-98	NM_001276764.1:c.4536+45	Intron31	Intron32	103	+
EB1_MACS_peak_94_EY2_MACS_peak_48	chr1:g.34174019	chr1:g.34174286	1	NM_001276764.1	Dst	NM_001276764.1:c.4621-96	NM_001276764.1:c.4728+64	Intron33	Intron34	103	+
EB1_MACS_peak_95	chr1:g.34174541	chr1:g.34174845	1	NM_001276764.1	Dst	NM_001276764.1:c.4729-156	NM_001276764.1:c.4827+50	Intron34	Intron35	103	+
EB2_MACS_peak_108_EB1_MACS_peak_96_EY1_MACS_peak_97_EY2_MACS_peak_49	chr1:g.34177952	chr1:g.34178899	1	NM_001276764.1	Dst	NM_001276764.1:c.4827+3157	NM_001276764.1:c.4827+4104	Intron35	Intron35	103	+
EB2_MACS_peak_109_EB1_MACS_peak_97/EB2_MACS_peak_110_EB1_MACS_peak_97	chr1:g.34179125	chr1:g.34179896	1	NM_001276764.1	Dst	NM_001276764.1:c.4827+4330	NM_001276764.1:c.4828-4120	Intron35	Intron35	103	+
EB1_MACS_peak_98	chr1:g.34180135	chr1:g.34180495	1	NM_001276764.1	Dst	NM_001276764.1:c.4828-3881	NM_001276764.1:c.4828-3521	Intron35	Intron35	103	+
EB2_MACS_peak_111_EB1_MACS_peak_101_EY2_MACS_peak_51/EB2_MACS_peak_112_EB1_MACS_peak_101_EY2_MACS_peak_51/EB2_MACS_peak_113_EB1_MACS_peak_101_EY2_MACS_peak_51	chr1:g.34187523	chr1:g.34189672	1	NM_001276764.1	Dst	NM_001276764.1:c.5179-449	NM_001276764.1:c.6879	Intron38	Exon39	103	+
EB2_MACS_peak_114_EB1_MACS_peak_102_EY1_MACS_peak_99/EB2_MACS_peak_115_EB1_MACS_peak_103_EY1_MACS_peak_99/EB2_MACS_peak_116_EB1_MACS_peak_103_EY1_MACS_peak_99/EB2_MACS_peak_117_EB1_MACS_peak_103_EY1_MACS_peak_99	chr1:g.34189749	chr1:g.34193556	1	NM_001276764.1	Dst	NM_001276764.1:c.6956	NM_001276764.1:c.10620+15	Exon39	Intron40	103	+
EB1_MACS_peak_104	chr1:g.34194006	chr1:g.34194645	1	NM_001276764.1	Dst	NM_001276764.1:c.10622	NM_001276764.1:c.10967	Exon41	Exon42	103	+
EB1_MACS_peak_106_EY2_MACS_peak_52	chr1:g.34198400	chr1:g.34198723	1	NM_001276764.1	Dst	NM_001276764.1:c.11374-118	NM_001276764.1:c.11579	Intron44	Exon45	103	+
EB2_MACS_peak_119_EB1_MACS_peak_107	chr1:g.34199203	chr1:g.34199621	1	NM_001276764.1	Dst	NM_001276764.1:c.11608-89	NM_001276764.1:c.11874+63	Intron45	Intron46	103	+
EB2_MACS_peak_120_EB1_MACS_peak_108_EY2_MACS_peak_53/EB2_MACS_peak_121_EB1_MACS_peak_108_EY2_MACS_peak_53	chr1:g.34200758	chr1:g.34201294	1	NM_001276764.1	Dst	NM_001276764.1:c.11875-112	NM_001276764.1:c.12299	Intron46	Exon47	103	+
EB1_MACS_peak_109	chr1:g.34211040	chr1:g.34211426	1	NM_001276764.1	Dst	NM_001276764.1:c.12722-114	NM_001276764.1:c.12930+64	Intron49	Intron50	103	+
EB2_MACS_peak_122_EY1_MACS_peak_100	chr1:g.34211921	chr1:g.34212339	1	NM_001276764.1	Dst	NM_001276764.1:c.12931-301	NM_001276764.1:c.13048	Intron50	Exon51	103	+
EB2_MACS_peak_124_EB1_MACS_peak_110_EY1_MACS_peak_101_EY2_MACS_peak_54	chr1:g.34218223	chr1:g.34218650	1	NM_001276764.1	Dst	NM_001276764.1:c.13763-112	NM_001276764.1:c.14004+74	Intron55	Intron56	103	+
EB2_MACS_peak_126_EB1_MACS_peak_111_EY2_MACS_peak_55	chr1:g.34223705	chr1:g.34224052	1	NM_001276764.1	Dst	NM_001276764.1:c.14135-99	NM_001276764.1:c.14334+49	Intron57	Intron58	103	+
EB2_MACS_peak_127_EB1_MACS_peak_112_EY2_MACS_peak_56/EB2_MACS_peak_128_EY2_MACS_peak_56	chr1:g.34225539	chr1:g.34226032	1	NM_001276764.1	Dst	NM_001276764.1:c.14365	NM_001276764.1:c.14830+28	Exon59	Intron59	103	+
EB2_MACS_peak_129_EB1_MACS_peak_113_EY2_MACS_peak_57	chr1:g.34227647	chr1:g.34227941	1	NM_001276764.1	Dst	NM_001276764.1:c.14831-128	NM_001276764.1:c.14997	Intron59	Exon60	103	+
EB2_MACS_peak_130_EB1_MACS_peak_114/EB2_MACS_peak_131_EB1_MACS_peak_114/EB2_MACS_peak_132_EB1_MACS_peak_114	chr1:g.34228092	chr1:g.34229220	1	NM_001276764.1	Dst	NM_001276764.1:c.15148	NM_001276764.1:c.16276	Exon60	Exon60	103	+
EB2_MACS_peak_133_EB1_MACS_peak_115	chr1:g.34244291	chr1:g.34244546	1	NM_001276764.1	Dst	NM_001276764.1:c.16465-53	NM_001276764.1:c.16635+32	Intron61	Intron62	103	+
EB2_MACS_peak_134_EB1_MACS_peak_116	chr1:g.34249364	chr1:g.34249640	1	NM_001276764.1	Dst	NM_001276764.1:c.16803-115	NM_001276764.1:c.16962+2	Intron63	Intron64	103	+
EB1_MACS_peak_117	chr1:g.34249950	chr1:g.34250173	1	NM_001276764.1	Dst	NM_001276764.1:c.17109	NM_001276764.1:c.17289+43	Exon65	Intron65	103	+
EB2_MACS_peak_136_EB1_MACS_peak_118	chr1:g.34252748	chr1:g.34253061	1	NM_001276764.1	Dst	NM_001276764.1:c.17617-63	NM_001276764.1:c.17823+44	Intron67	Intron68	103	+
EB2_MACS_peak_137_EY1_MACS_peak_102	chr1:g.34257602	chr1:g.34257946	1	NM_001276764.1	Dst	NM_001276764.1:c.18052-120	NM_001276764.1:c.18270+6	Intron70	Intron71	103	+
EB2_MACS_peak_138_EY2_MACS_peak_58	chr1:g.34260043	chr1:g.34260402	1	NM_001276764.1	Dst	NM_001276764.1:c.18271-121	NM_001276764.1:c.18474+35	Intron71	Intron72	103	+
EB2_MACS_peak_139	chr1:g.34270373	chr1:g.34270449	1	NM_001276764.1	Dst	NM_001276764.1:c.19591-455	NM_001276764.1:c.19591-379	Intron79	Intron79	103	+
EB2_MACS_peak_140_EB1_MACS_peak_123_EY1_MACS_peak_103	chr1:g.34270848	chr1:g.34271825	1	NM_001276764.1	Dst	NM_001276764.1:c.19611	NM_001276764.1:c.19917+342	Exon80	Intron81	103	+
EB2_MACS_peak_141_EY1_MACS_peak_104	chr1:g.34275098	chr1:g.34275404	1	NM_001276764.1	Dst	NM_001276764.1:c.20089-107	NM_001276764.1:c.20244+44	Intron82	Intron83	103	+
EB2_MACS_peak_143_EB1_MACS_peak_127_EY1_MACS_peak_106_EY2_MACS_peak_61	chr1:g.34434797	chr1:g.34435005	1	NM_027159.2	Ccdc115	NM_027159.2:c.*2701	NM_027159.2:c.*2493	downstream 3'-UTR	downstream 3'-UTR	5	-
EY1_MACS_peak_109_EY2_MACS_peak_64_EY2_MACS_peak_65	chr1:g.34813256	chr1:g.34814798	1	NM_183019.2	Arhgef4	NM_183019.2:c.*1427	NM_183019.2:c.*2969	downstream 3'-UTR	downstream 3'-UTR	10	+
EB2_MACS_peak_145_EB1_MACS_peak_128_EY1_MACS_peak_110_EY2_MACS_peak_66_EY2_MACS_peak_67_EY2_MACS_peak_68	chr1:g.34815440	chr1:g.34817447	1	NM_183019.2	Arhgef4	NM_183019.2:c.*3611	NM_183019.2:c.*5618	downstream 3'-UTR	downstream 3'-UTR	10	+
EB1_MACS_peak_129_EY2_MACS_peak_69	chr1:g.34818012	chr1:g.34818723	1	NM_001160235.1	Fam168b	NM_001160235.1:c.*2	NM_001160235.1:c.509-597	Exon7	Intron6	8	-
EB2_MACS_peak_150_EY1_MACS_peak_112_EY2_MACS_peak_72	chr1:g.36068241	chr1:g.36068752	1	NM_015818.2	Hs6st1	NM_015818.2:c.-417	NM_015818.2:c.95	upstream 5'-UTR	Exon1	2	+
EB2_MACS_peak_151	chr1:g.36068828	chr1:g.36069186	1	NM_015818.2	Hs6st1	NM_015818.2:c.171	NM_015818.2:c.527+2	Exon1	Intron1	2	+
EB1_MACS_peak_131_EY1_MACS_peak_113	chr1:g.36070892	chr1:g.36071575	1	NM_015818.2	Hs6st1	NM_015818.2:c.527+1708	NM_015818.2:c.527+2391	Intron1	Intron1	2	+
EB1_MACS_peak_132	chr1:g.36071893	chr1:g.36072808	1	NM_015818.2	Hs6st1	NM_015818.2:c.527+2709	NM_015818.2:c.527+3624	Intron1	Intron1	2	+
EB2_MACS_peak_156_EB1_MACS_peak_138_EY1_MACS_peak_114	chr1:g.36103638	chr1:g.36104033	1	NM_015818.2	Hs6st1	NM_015818.2:c.653	NM_015818.2:c.1048	Exon2	Exon2	2	+
EY1_MACS_peak_115	chr1:g.36104351	chr1:g.36105206	1	NM_015818.2	Hs6st1	NM_015818.2:c.*130	NM_015818.2:c.*985	Exon2	Exon2	2	+
EB2_MACS_peak_157_EB1_MACS_peak_139/EB2_MACS_peak_158_EB1_MACS_peak_139	chr1:g.36105207	chr1:g.36106243	1	NM_015818.2	Hs6st1	NM_015818.2:c.*986	NM_015818.2:c.*2022	Exon2	Exon2	2	+
EY1_MACS_peak_116_EY2_MACS_peak_74	chr1:g.36143788	chr1:g.36144381	1	NM_198899.2	Uggt1	NM_198899.2:c.*438	NM_198899.2:c.4631-130	Exon41	Intron40	41	-
EB2_MACS_peak_164_EY1_MACS_peak_118	chr1:g.36343683	chr1:g.36344324	1	NM_172652.3	Kansl3	NM_172652.3:c.2469	NM_172652.3:c.2147-145	Exon19	Intron17	21	-
EY1_MACS_peak_121_EY2_MACS_peak_77	chr1:g.36701838	chr1:g.36702342	1	NM_146107.2	Actr1b	NM_146107.2:c.504	NM_146107.2:c.315+133	Exon6	Intron4	11	-
EB2_MACS_peak_166_EY1_MACS_peak_122	chr1:g.36792952	chr1:g.36793361	1	NM_018872.2	Tmem131	NM_018872.2:c.5603	NM_018872.2:c.5350-156	Exon41	Intron40	41	-
EB1_MACS_peak_146_EY2_MACS_peak_79	chr1:g.36808029	chr1:g.36808624	1	NM_018872.2	Tmem131	NM_018872.2:c.3987	NM_018872.2:c.3540-148	Exon31	Intron30	41	-
EB2_MACS_peak_173_EB1_MACS_peak_154_EY2_MACS_peak_87	chr1:g.37998015	chr1:g.37998388	1	NM_198303.2	Eif5b	NM_198303.2:c.-275	NM_198303.2:c.35+64	Exon1	Intron1	24	+
EB1_MACS_peak_155_EY1_MACS_peak_126	chr1:g.38017693	chr1:g.38018128	1	NM_198303.2	Eif5b	NM_198303.2:c.36-113	NM_198303.2:c.246+19	Intron1	Intron3	24	+
EB2_MACS_peak_174_EB1_MACS_peak_156_EY1_MACS_peak_127_EY2_MACS_peak_88/EB2_MACS_peak_175_EB1_MACS_peak_156_EY1_MACS_peak_127_EY2_MACS_peak_88	chr1:g.38018711	chr1:g.38019848	1	NM_198303.2	Eif5b	NM_198303.2:c.247-154	NM_198303.2:c.916+314	Intron3	Intron4	24	+
EY2_MACS_peak_89	chr1:g.38021608	chr1:g.38021830	1	NM_198303.2	Eif5b	NM_198303.2:c.931	NM_198303.2:c.1134+19	Exon5	Intron5	24	+
EB1_MACS_peak_157_EY1_MACS_peak_128_EY2_MACS_peak_90	chr1:g.38022108	chr1:g.38022380	1	NM_198303.2	Eif5b	NM_198303.2:c.1135-56	NM_198303.2:c.1285+66	Intron5	Intron6	24	+
EY1_MACS_peak_129	chr1:g.38032120	chr1:g.38032431	1	NM_198303.2	Eif5b	NM_198303.2:c.1286-157	NM_198303.2:c.1384+56	Intron6	Intron7	24	+
EY1_MACS_peak_130_EY2_MACS_peak_91	chr1:g.38032916	chr1:g.38033204	1	NM_198303.2	Eif5b	NM_198303.2:c.1385-152	NM_198303.2:c.1474+47	Intron7	Intron8	24	+
EB2_MACS_peak_176_EB1_MACS_peak_159_EY2_MACS_peak_92	chr1:g.38035924	chr1:g.38036309	1	NM_198303.2	Eif5b	NM_198303.2:c.1550-69	NM_198303.2:c.1830+36	Intron9	Intron10	24	+
EB1_MACS_peak_160_EY1_MACS_peak_131_EY2_MACS_peak_93	chr1:g.38037107	chr1:g.38037661	1	NM_198303.2	Eif5b	NM_198303.2:c.1831-96	NM_198303.2:c.2049+4	Intron10	Intron12	24	+
EB2_MACS_peak_178	chr1:g.38048366	chr1:g.38048523	1	NM_019570.3	Rev1	NM_019570.3:c.*4721	NM_019570.3:c.*4564	downstream 3'-UTR	downstream 3'-UTR	23	-
EB2_MACS_peak_179_EY1_MACS_peak_133_EY2_MACS_peak_94	chr1:g.38048645	chr1:g.38049407	1	NM_019570.3	Rev1	NM_019570.3:c.*4442	NM_019570.3:c.*3680	downstream 3'-UTR	downstream 3'-UTR	23	-
EY1_MACS_peak_141_EY2_MACS_peak_105	chr1:g.38577847	chr1:g.38578738	1	NM_001290814.1	Aff3	NM_001290814.1:c.54-40901	NM_001290814.1:c.54-41792	Intron1	Intron1	22	-
EY1_MACS_peak_144_EY2_MACS_peak_108	chr1:g.38626860	chr1:g.38627465	1	NM_001290814.1	Aff3	NM_001290814.1:c.53+229	NM_001290814.1:c.-324	Intron1	upstream 5'-UTR	22	-
EB2_MACS_peak_181_EB1_MACS_peak_165	chr1:g.39369630	chr1:g.39370182	1	NM_018775.4	Tbc1d8	NM_018775.4:c.*2719	NM_018775.4:c.*2167	downstream 3'-UTR	downstream 3'-UTR	20	-
EB2_MACS_peak_182_EB1_MACS_peak_166_EY1_MACS_peak_148	chr1:g.39370874	chr1:g.39371337	1	NM_018775.4	Tbc1d8	NM_018775.4:c.*1475	NM_018775.4:c.*1012	downstream 3'-UTR	downstream 3'-UTR	20	-
EB2_MACS_peak_187_EB1_MACS_peak_170	chr1:g.39624461	chr1:g.39624840	1	NM_170597.4	Creg2	NM_170597.4:c.719+409	NM_170597.4:c.719+30	Intron3	Intron3	4	-
EB1_MACS_peak_171_EY1_MACS_peak_149_EY2_MACS_peak_111/EB2_MACS_peak_188_EY1_MACS_peak_149_EY2_MACS_peak_111	chr1:g.39900678	chr1:g.39901461	1	NM_001252200.1	Map4k4	NM_001252200.1:c.-552	NM_001252200.1:c.58-48	upstream 5'-UTR	Intron1	32	+
EY1_MACS_peak_153_EY2_MACS_peak_115	chr1:g.39962024	chr1:g.39962263	1	NM_001252200.1	Map4k4	NM_001252200.1:c.124-154	NM_001252200.1:c.180+29	Intron2	Intron3	32	+
EB2_MACS_peak_189_EY1_MACS_peak_154_EY2_MACS_peak_116	chr1:g.39973803	chr1:g.39974116	1	NM_001252200.1	Map4k4	NM_001252200.1:c.181-124	NM_001252200.1:c.306+64	Intron3	Intron4	32	+
EB2_MACS_peak_190_EY1_MACS_peak_156_EY2_MACS_peak_117	chr1:g.39980444	chr1:g.39980833	1	NM_001252200.1	Map4k4	NM_001252200.1:c.418-116	NM_001252200.1:c.508+183	Intron5	Intron6	32	+
EB1_MACS_peak_173_EY2_MACS_peak_118	chr1:g.39983041	chr1:g.39983323	1	NM_001252200.1	Map4k4	NM_001252200.1:c.509-98	NM_001252200.1:c.639+54	Intron6	Intron7	32	+
EB1_MACS_peak_174	chr1:g.39983754	chr1:g.39983958	1	NM_001252200.1	Map4k4	NM_001252200.1:c.640-129	NM_001252200.1:c.694+21	Intron7	Intron8	32	+
EY1_MACS_peak_158_EY2_MACS_peak_120	chr1:g.39988860	chr1:g.39989099	1	NM_001252200.1	Map4k4	NM_001252200.1:c.950-110	NM_001252200.1:c.1022+57	Intron10	Intron11	32	+
EY1_MACS_peak_159_EY2_MACS_peak_121	chr1:g.39989949	chr1:g.39990260	1	NM_001252200.1	Map4k4	NM_001252200.1:c.1023-140	NM_001252200.1:c.1194	Intron11	Exon12	32	+
EY1_MACS_peak_161_EY2_MACS_peak_122	chr1:g.39999416	chr1:g.40000027	1	NM_001252200.1	Map4k4	NM_001252200.1:c.1396-472	NM_001252200.1:c.1482+53	Intron13	Intron14	32	+
EY1_MACS_peak_162_EY2_MACS_peak_123	chr1:g.40000486	chr1:g.40000805	1	NM_001252200.1	Map4k4	NM_001252200.1:c.1483-138	NM_001252200.1:c.1608+56	Intron14	Intron15	32	+
EB1_MACS_peak_175_EY1_MACS_peak_163	chr1:g.40001138	chr1:g.40001793	1	NM_001252200.1	Map4k4	NM_001252200.1:c.1609-292	NM_001252200.1:c.1770+202	Intron15	Intron16	32	+
EY1_MACS_peak_164_EY2_MACS_peak_124	chr1:g.40003030	chr1:g.40003930	1	NM_001252200.1	Map4k4	NM_001252200.1:c.1771-727	NM_001252200.1:c.1944	Intron16	Exon17	32	+
EB1_MACS_peak_176_EY1_MACS_peak_165_EY2_MACS_peak_125	chr1:g.40004683	chr1:g.40004944	1	NM_001252200.1	Map4k4	NM_001252200.1:c.2002-124	NM_001252200.1:c.2108+31	Intron17	Intron18	32	+
EY1_MACS_peak_166_EY2_MACS_peak_126	chr1:g.40006547	chr1:g.40006832	1	NM_001252200.1	Map4k4	NM_001252200.1:c.2109-124	NM_001252200.1:c.2260+10	Intron18	Intron19	32	+
EY1_MACS_peak_167_EY2_MACS_peak_127	chr1:g.40009557	chr1:g.40009914	1	NM_001252200.1	Map4k4	NM_001252200.1:c.2368-131	NM_001252200.1:c.2543+51	Intron21	Intron22	32	+
EY1_MACS_peak_169_EY2_MACS_peak_128	chr1:g.40011623	chr1:g.40012015	1	NM_001252200.1	Map4k4	NM_001252200.1:c.2664+946	NM_001252200.1:c.2664+1338	Intron23	Intron23	32	+
EB1_MACS_peak_177_EY1_MACS_peak_170_EY2_MACS_peak_131	chr1:g.40024573	chr1:g.40025070	1	NM_001252200.1	Map4k4	NM_001252200.1:c.3784-56	NM_001252200.1:c.*358	Intron31	Exon32	32	+
EB1_MACS_peak_178_EY2_MACS_peak_132	chr1:g.40025246	chr1:g.40025720	1	NM_001252200.1	Map4k4	NM_001252200.1:c.*534	NM_001252200.1:c.*1008	Exon32	Exon32	32	+
EB1_MACS_peak_180	chr1:g.42695280	chr1:g.42695797	1	NM_008900.2	Pou3f3	NM_008900.2:c.-1866	NM_008900.2:c.-1349	upstream 5'-UTR	upstream 5'-UTR	1	+
EY1_MACS_peak_172_EY2_MACS_peak_134	chr1:g.42695908	chr1:g.42697031	1	NM_008900.2	Pou3f3	NM_008900.2:c.-1238	NM_008900.2:c.-115	upstream 5'-UTR	upstream 5'-UTR	1	+
EY1_MACS_peak_173_EY2_MACS_peak_135	chr1:g.42697481	chr1:g.42698063	1	NM_008900.2	Pou3f3	NM_008900.2:c.336	NM_008900.2:c.918	Exon1	Exon1	1	+
EY2_MACS_peak_136	chr1:g.42698475	chr1:g.42698881	1	NM_008900.2	Pou3f3	NM_008900.2:c.1330	NM_008900.2:c.*242	Exon1	Exon1	1	+
EY1_MACS_peak_199_EY2_MACS_peak_144	chr1:g.45348558	chr1:g.45349415	1	NM_009930.2	Col3a1	NM_009930.2:c.4249-43	NM_009930.2:c.*668	Intron50	Exon51	51	+
EY1_MACS_peak_201_EY2_MACS_peak_145	chr1:g.45375929	chr1:g.45376423	1	NM_007737.2	Col5a2	NM_007737.2:c.*155	NM_007737.2:c.4348-193	Exon54	Intron53	54	-
EB2_MACS_peak_200_EB1_MACS_peak_188_EY1_MACS_peak_204_EY2_MACS_peak_147	chr1:g.46075925	chr1:g.46076360	1	NM_001160386.1	Dnah7b	NM_001160386.1:c.148-2598	NM_001160386.1:c.148-2163	Intron2	Intron2	66	+
EB2_MACS_peak_201_EY1_MACS_peak_205_EY2_MACS_peak_148	chr1:g.46374074	chr1:g.46374328	1	NM_001160386.1	Dnah7b	NM_001160386.1:c.*635	NM_001160386.1:c.*889	downstream 3'-UTR	downstream 3'-UTR	66	+
EY1_MACS_peak_216_EY2_MACS_peak_152	chr1:g.51883148	chr1:g.51883365	1	NM_001161817.2	Myo1b	NM_001161817.2:c.70	NM_001161817.2:c.-9-139	Exon2	Intron1	31	-
EB2_MACS_peak_208_EB1_MACS_peak_203_EY1_MACS_peak_221	chr1:g.52494355	chr1:g.52494580	1	NM_008667.3	Nab1	NM_008667.3:c.-19-3600	NM_008667.3:c.-19-3825	Intron1	Intron1	8	-
EB1_MACS_peak_205_EY1_MACS_peak_224	chr1:g.53352419	chr1:g.53352814	1	NM_133728.3	Asnsd1	NM_133728.3:c.-223+111	NM_133728.3:c.-507	Intron1	upstream 5'-UTR	6	-
EB2_MACS_peak_210_EY1_MACS_peak_227	chr1:g.54430523	chr1:g.54430727	1	NM_001033194.2	Gtf3c3	NM_001033194.2:c.499	NM_001033194.2:c.400-105	Exon4	Intron3	18	-
EB2_MACS_peak_213_EB1_MACS_peak_212_EY1_MACS_peak_228_EY2_MACS_peak_155/EB2_MACS_peak_214_EB1_MACS_peak_212_EY1_MACS_peak_228_EY2_MACS_peak_155	chr1:g.54986345	chr1:g.54987678	1	NM_031179.2	Sf3b1	NM_031179.2:c.*989	NM_031179.2:c.3757-186	Exon25	Intron24	25	-
EB2_MACS_peak_215_EY1_MACS_peak_229	chr1:g.54987908	chr1:g.54988245	1	NM_031179.2	Sf3b1	NM_031179.2:c.3756+31	NM_031179.2:c.3540-90	Intron24	Intron23	25	-
EB2_MACS_peak_216_EB1_MACS_peak_213	chr1:g.54994033	chr1:g.54994597	1	NM_031179.2	Sf3b1	NM_031179.2:c.3266+297	NM_031179.2:c.3135-136	Intron22	Intron21	25	-
EB2_MACS_peak_217_EY2_MACS_peak_156/EB1_MACS_peak_214_EY2_MACS_peak_156	chr1:g.54999661	chr1:g.55000570	1	NM_031179.2	Sf3b1	NM_031179.2:c.2462	NM_031179.2:c.2077+74	Exon17	Intron14	25	-
EY2_MACS_peak_157	chr1:g.55000757	chr1:g.55001230	1	NM_031179.2	Sf3b1	NM_031179.2:c.1964	NM_031179.2:c.1720-132	Exon14	Intron12	25	-
EB2_MACS_peak_218_EY2_MACS_peak_158	chr1:g.55003153	chr1:g.55003615	1	NM_031179.2	Sf3b1	NM_031179.2:c.1490	NM_031179.2:c.1240-125	Exon11	Intron9	25	-
EB2_MACS_peak_219_EY2_MACS_peak_159	chr1:g.55006183	chr1:g.55006537	1	NM_031179.2	Sf3b1	NM_031179.2:c.1105	NM_031179.2:c.905-154	Exon8	Intron7	25	-
EB2_MACS_peak_220_EY1_MACS_peak_230_EY2_MACS_peak_160	chr1:g.55007504	chr1:g.55007768	1	NM_031179.2	Sf3b1	NM_031179.2:c.880	NM_031179.2:c.667-51	Exon7	Intron6	25	-
EB2_MACS_peak_221_EB1_MACS_peak_215_EY1_MACS_peak_231	chr1:g.55011845	chr1:g.55012441	1	NM_031179.2	Sf3b1	NM_031179.2:c.666+257	NM_031179.2:c.496-169	Intron6	Intron5	25	-
EB1_MACS_peak_217_EY1_MACS_peak_232	chr1:g.55016404	chr1:g.55017021	1	NM_031179.2	Sf3b1	NM_031179.2:c.387	NM_031179.2:c.196-138	Exon4	Intron2	25	-
EB2_MACS_peak_222_EB1_MACS_peak_218_EY2_MACS_peak_162	chr1:g.55078086	chr1:g.55078884	1	NM_010477.4	Hspd1	NM_010477.4:c.*202	NM_010477.4:c.1390+172	Exon12	Intron10	12	-
EB1_MACS_peak_219_EY1_MACS_peak_234	chr1:g.55079127	chr1:g.55079390	1	NM_010477.4	Hspd1	NM_010477.4:c.1319	NM_010477.4:c.1216-160	Exon10	Intron9	12	-
EB2_MACS_peak_223_EB1_MACS_peak_220	chr1:g.55080097	chr1:g.55080363	1	NM_010477.4	Hspd1	NM_010477.4:c.1215+5	NM_010477.4:c.970-16	Intron9	Intron8	12	-
EB2_MACS_peak_224	chr1:g.55081144	chr1:g.55081292	1	NM_010477.4	Hspd1	NM_010477.4:c.898	NM_010477.4:c.870-120	Exon8	Intron7	12	-
EB2_MACS_peak_225_EB1_MACS_peak_221_EY1_MACS_peak_235_EY2_MACS_peak_163	chr1:g.55081687	chr1:g.55082294	1	NM_010477.4	Hspd1	NM_010477.4:c.842	NM_010477.4:c.607-143	Exon7	Intron5	12	-
EB1_MACS_peak_223_EY1_MACS_peak_236	chr1:g.55084565	chr1:g.55084849	1	NM_010477.4	Hspd1	NM_010477.4:c.395	NM_010477.4:c.175-64	Exon3	Intron2	12	-
EB2_MACS_peak_227_EY1_MACS_peak_237	chr1:g.55086738	chr1:g.55087127	1	NM_010477.4	Hspd1	NM_010477.4:c.174+28	NM_010477.4:c.-2-186	Intron2	Intron1	12	-
EB1_MACS_peak_224_EY2_MACS_peak_164	chr1:g.55087769	chr1:g.55088240	1	NM_010477.4	Hspd1	NM_010477.4:c.-3+10	NM_010477.4:c.-464	Intron1	upstream 5'-UTR	12	-
EB2_MACS_peak_229_EY2_MACS_peak_165	chr1:g.55152643	chr1:g.55153083	1	NM_025283.3	Mob4	NM_025283.3:c.547-32	NM_025283.3:c.*277	Intron7	Exon8	8	+
EY1_MACS_peak_239_EY2_MACS_peak_167	chr1:g.55335418	chr1:g.55335854	1	NM_029267.3	Boll	NM_029267.3:c.516+5055	NM_029267.3:c.516+4619	Intron6	Intron6	10	-
EB2_MACS_peak_235_EY2_MACS_peak_172	chr1:g.58013415	chr1:g.58013757	1	NM_199007.2	Sgo2a	NM_199007.2:c.465-92	NM_199007.2:c.700+15	Intron5	Intron6	9	+
EB2_MACS_peak_236_EB1_MACS_peak_233_EY1_MACS_peak_252_EY2_MACS_peak_173/EB2_MACS_peak_237_EY1_MACS_peak_252_EY2_MACS_peak_173	chr1:g.58015733	chr1:g.58017504	1	NM_199007.2	Sgo2a	NM_199007.2:c.1075	NM_199007.2:c.2846	Exon7	Exon7	9	+
EB2_MACS_peak_238_EY1_MACS_peak_253_EY2_MACS_peak_174	chr1:g.58019502	chr1:g.58019814	1	NM_199007.2	Sgo2a	NM_199007.2:c.3326-87	NM_199007.2:c.3479+72	Intron7	Intron8	9	+
EB2_MACS_peak_240_EY1_MACS_peak_254_EY2_MACS_peak_175/EB1_MACS_peak_237_EY1_MACS_peak_254_EY2_MACS_peak_175	chr1:g.58401079	chr1:g.58401759	1	NM_025824.3	Bzw1	NM_025824.3:c.539-35	NM_025824.3:c.819+248	Intron6	Intron8	12	+
EB2_MACS_peak_241_EY1_MACS_peak_256	chr1:g.58406434	chr1:g.58406645	1	NM_025824.3	Bzw1	NM_025824.3:c.*1368	NM_025824.3:c.*1579	Exon12	downstream 3'-UTR	12	+
EB1_MACS_peak_240_EY2_MACS_peak_176	chr1:g.58419719	chr1:g.58421042	1	NM_001042634.2	Clk1	NM_001042634.2:c.493	NM_001042634.2:c.387+41	Exon5	Intron3	13	-
EY1_MACS_peak_258_EY2_MACS_peak_177	chr1:g.58421056	chr1:g.58421488	1	NM_001042634.2	Clk1	NM_001042634.2:c.387+27	NM_001042634.2:c.162-180	Intron3	Intron2	13	-
EY2_MACS_peak_178	chr1:g.58421776	chr1:g.58422020	1	NM_001042634.2	Clk1	NM_001042634.2:c.159	NM_001042634.2:c.1-86	Exon2	Intron1	13	-
EB2_MACS_peak_245_EB1_MACS_peak_242	chr1:g.58499957	chr1:g.58500430	1	NM_008765.2	Orc2	NM_008765.2:c.238+284	NM_008765.2:c.95-46	Intron4	Intron3	18	-
EY1_MACS_peak_264_EY2_MACS_peak_180	chr1:g.59482100	chr1:g.59483149	1	NM_008057.3	Fzd7	NM_008057.3:c.-860	NM_008057.3:c.190	upstream 5'-UTR	Exon1	1	+
EB1_MACS_peak_245_EY2_MACS_peak_181	chr1:g.59483339	chr1:g.59484031	1	NM_008057.3	Fzd7	NM_008057.3:c.380	NM_008057.3:c.1072	Exon1	Exon1	1	+
EB2_MACS_peak_250_EY2_MACS_peak_182	chr1:g.59684947	chr1:g.59685224	1	NM_018868.2	Nop58	NM_018868.2:c.-235	NM_018868.2:c.43	upstream 5'-UTR	Exon1	15	+
EB1_MACS_peak_249_EY2_MACS_peak_183	chr1:g.59692220	chr1:g.59692597	1	NM_018868.2	Nop58	NM_018868.2:c.123-117	NM_018868.2:c.175+208	Intron2	Intron3	15	+
EB2_MACS_peak_253	chr1:g.59692997	chr1:g.59693073	1	NM_018868.2	Nop58	NM_018868.2:c.175+608	NM_018868.2:c.175+684	Intron3	Intron3	15	+
EB2_MACS_peak_256_EY1_MACS_peak_266	chr1:g.59705542	chr1:g.59706082	1	NM_018868.2	Nop58	NM_018868.2:c.908-51	NM_018868.2:c.1071+326	Intron9	Intron10	15	+
EB2_MACS_peak_259_EB1_MACS_peak_255_EY1_MACS_peak_267_EY2_MACS_peak_186	chr1:g.59711165	chr1:g.59711500	1	NM_018868.2	Nop58	NM_018868.2:c.1561-106	NM_018868.2:c.*179	Intron14	Exon15	15	+
EB1_MACS_peak_256_EY1_MACS_peak_274_EY2_MACS_peak_189	chr1:g.59912941	chr1:g.59913730	1	NM_001037725.2	Fam117b	NM_001037725.2:c.-223	NM_001037725.2:c.567	upstream 5'-UTR	Exon1	8	+
EB2_MACS_peak_265_EY1_MACS_peak_275	chr1:g.60235143	chr1:g.60235542	1	NM_173444.2	Nbeal1	NM_173444.2:c.1444	NM_173444.2:c.1843	Exon13	Exon13	55	+
EY1_MACS_peak_278_EY2_MACS_peak_192	chr1:g.60434221	chr1:g.60434468	1	NM_001198570.1	Abi2	NM_001198570.1:c.118-22	NM_001198570.1:c.285+58	Intron1	Intron2	12	+
EB2_MACS_peak_268_EB1_MACS_peak_262_EY2_MACS_peak_194/EB2_MACS_peak_269_EB1_MACS_peak_262_EY2_MACS_peak_194/EB2_MACS_peak_270_EB1_MACS_peak_262_EY2_MACS_peak_194	chr1:g.60488900	chr1:g.60490451	1	NM_001045513.3	Raph1	NM_001045513.3:c.3201	NM_001045513.3:c.1780-130	Exon14	Intron13	14	-
EB2_MACS_peak_272_EY1_MACS_peak_280	chr1:g.60523788	chr1:g.60524258	1	NM_001045513.3	Raph1	NM_001045513.3:c.735+1804	NM_001045513.3:c.735+1334	Intron4	Intron4	14	-
EY1_MACS_peak_287_EY2_MACS_peak_198	chr1:g.62703255	chr1:g.62704290	1	NM_001077403.1	Nrp2	NM_001077403.1:c.-950	NM_001077403.1:c.73+13	upstream 5'-UTR	Intron1	17	+
EB1_MACS_peak_265_EY1_MACS_peak_292	chr1:g.63051363	chr1:g.63051891	1	NM_001114609.1	Ino80d	NM_001114609.1:c.*6620	NM_001114609.1:c.*6092	Exon12	Exon12	12	-
EB1_MACS_peak_267_EY1_MACS_peak_294	chr1:g.63061102	chr1:g.63061765	1	NM_001114609.1	Ino80d	NM_001114609.1:c.1841	NM_001114609.1:c.1745+271	Exon11	Intron10	12	-
EB2_MACS_peak_275	chr1:g.63062068	chr1:g.63062159	1	NM_001114609.1	Ino80d	NM_001114609.1:c.1713	NM_001114609.1:c.1622	Exon10	Exon10	12	-
EB2_MACS_peak_278_EB1_MACS_peak_271_EY1_MACS_peak_296_EY2_MACS_peak_201	chr1:g.63177013	chr1:g.63177330	1	NM_001160038.1	Ndufs1	NM_001160038.1:c.-695	NM_001160038.1:c.-1012	upstream 5'-UTR	upstream 5'-UTR	20	-
EB2_MACS_peak_279_EY2_MACS_peak_202	chr1:g.63177645	chr1:g.63177930	1	NM_001160038.1	Ndufs1	NM_001160038.1:c.-1327	NM_001160038.1:c.-1612	upstream 5'-UTR	upstream 5'-UTR	20	-
EB2_MACS_peak_280_EB1_MACS_peak_272_EY1_MACS_peak_297_EY2_MACS_peak_203/EB2_MACS_peak_281_EB1_MACS_peak_272_EY1_MACS_peak_297_EY2_MACS_peak_203/EB2_MACS_peak_282_EB1_MACS_peak_272_EY1_MACS_peak_297_EY2_MACS_peak_203	chr1:g.63178216	chr1:g.63179667	1	NM_001160038.1	Ndufs1	NM_001160038.1:c.-1898	NM_001160038.1:c.-3349	upstream 5'-UTR	upstream 5'-UTR	20	-
EB2_MACS_peak_286_EB1_MACS_peak_274_EY1_MACS_peak_299_EY2_MACS_peak_204	chr1:g.63303474	chr1:g.63304243	1	NM_001285936.1	Zdbf2	NM_001285936.1:c.1026	NM_001285936.1:c.1795	Exon7	Exon7	7	+
EB2_MACS_peak_287_EB1_MACS_peak_275	chr1:g.63304349	chr1:g.63304815	1	NM_001285936.1	Zdbf2	NM_001285936.1:c.1901	NM_001285936.1:c.2367	Exon7	Exon7	7	+
EB2_MACS_peak_289_EY1_MACS_peak_301	chr1:g.63311147	chr1:g.63311725	1	NM_001285936.1	Zdbf2	NM_001285936.1:c.*1202	NM_001285936.1:c.*1780	Exon7	Exon7	7	+
EB1_MACS_peak_286_EY1_MACS_peak_308	chr1:g.65171012	chr1:g.65171310	1	NM_010497.3	Idh1	NM_010497.3:c.361	NM_010497.3:c.123-60	Exon3	Intron2	9	-
EB2_MACS_peak_296_EY1_MACS_peak_309	chr1:g.65246549	chr1:g.65246988	1	NM_011086.2	Pikfyve	NM_011086.2:c.2811	NM_011086.2:c.3250	Exon20	Exon20	42	+
EY1_MACS_peak_313_EY2_MACS_peak_208	chr1:g.66380474	chr1:g.66380760	1	NM_001039934.1	Map2	NM_001039934.1:c.-23-15	NM_001039934.1:c.249	Intron5	Exon6	15	+
EY1_MACS_peak_317_EY2_MACS_peak_210	chr1:g.66425076	chr1:g.66425561	1	NM_001039934.1	Map2	NM_001039934.1:c.662-121	NM_001039934.1:c.993+33	Intron10	Intron11	15	+
EY1_MACS_peak_319	chr1:g.66439818	chr1:g.66440569	1	NM_001039934.1	Map2	NM_001039934.1:c.*811	NM_001039934.1:c.*1562	Exon15	Exon15	15	+
EY1_MACS_peak_320_EY2_MACS_peak_211	chr1:g.66440670	chr1:g.66441253	1	NM_001039934.1	Map2	NM_001039934.1:c.*1663	NM_001039934.1:c.*2246	Exon15	Exon15	15	+
EY1_MACS_peak_321_EY2_MACS_peak_212	chr1:g.66441362	chr1:g.66442180	1	NM_001039934.1	Map2	NM_001039934.1:c.*2355	NM_001039934.1:c.*3173	Exon15	Exon15	15	+
EB2_MACS_peak_301	chr1:g.66719058	chr1:g.66719193	1	NM_001122738.1	Kansl1l	NM_001122738.1:c.*1718	NM_001122738.1:c.*1583	downstream 3'-UTR	downstream 3'-UTR	15	-
EB2_MACS_peak_302_EY1_MACS_peak_322	chr1:g.66719481	chr1:g.66719953	1	NM_001122738.1	Kansl1l	NM_001122738.1:c.*1295	NM_001122738.1:c.*823	Exon15	Exon15	15	-
EB2_MACS_peak_316_EB1_MACS_peak_298_EY1_MACS_peak_334_EY2_MACS_peak_216	chr1:g.71585600	chr1:g.71586567	1	NM_010233.2	Fn1	NM_010233.2:c.*612	NM_010233.2:c.7362+263	Exon46	Intron45	46	-
EB2_MACS_peak_317_EB1_MACS_peak_299	chr1:g.71586820	chr1:g.71587123	1	NM_010233.2	Fn1	NM_010233.2:c.7362+10	NM_010233.2:c.7249-180	Intron45	Intron44	46	-
EB2_MACS_peak_318_EB1_MACS_peak_301	chr1:g.71590785	chr1:g.71591062	1	NM_010233.2	Fn1	NM_010233.2:c.7123	NM_010233.2:c.7016-170	Exon43	Intron42	46	-
EB2_MACS_peak_320_EB1_MACS_peak_302_EY1_MACS_peak_335	chr1:g.71595328	chr1:g.71595989	1	NM_010233.2	Fn1	NM_010233.2:c.6850+336	NM_010233.2:c.6712-187	Intron41	Intron40	46	-
EB2_MACS_peak_321_EB1_MACS_peak_303_EY1_MACS_peak_336_EY2_MACS_peak_217	chr1:g.71597260	chr1:g.71597905	1	NM_010233.2	Fn1	NM_010233.2:c.6711+21	NM_010233.2:c.6245-158	Intron40	Intron39	46	-
EB2_MACS_peak_322_EB1_MACS_peak_304	chr1:g.71598349	chr1:g.71598891	1	NM_010233.2	Fn1	NM_010233.2:c.6244+25	NM_010233.2:c.6154+324	Intron39	Intron38	46	-
EB2_MACS_peak_323_EY1_MACS_peak_337/EB2_MACS_peak_324_EY1_MACS_peak_337	chr1:g.71599207	chr1:g.71599862	1	NM_010233.2	Fn1	NM_010233.2:c.6154+8	NM_010233.2:c.5885-170	Intron38	Intron36	46	-
EB2_MACS_peak_325_EB1_MACS_peak_305_EY2_MACS_peak_218/EB2_MACS_peak_326_EB1_MACS_peak_305_EY2_MACS_peak_218	chr1:g.71600243	chr1:g.71601474	1	NM_010233.2	Fn1	NM_010233.2:c.5884+47	NM_010233.2:c.5620-186	Intron36	Intron34	46	-
EB2_MACS_peak_327_EB1_MACS_peak_306_EY1_MACS_peak_338_EY2_MACS_peak_219/EB2_MACS_peak_328_EB1_MACS_peak_306_EY1_MACS_peak_338_EY2_MACS_peak_219	chr1:g.71601685	chr1:g.71602665	1	NM_010233.2	Fn1	NM_010233.2:c.5620-397	NM_010233.2:c.5432-168	Intron34	Intron33	46	-
EB2_MACS_peak_329_EB1_MACS_peak_307_EY1_MACS_peak_339	chr1:g.71602953	chr1:g.71603960	1	NM_010233.2	Fn1	NM_010233.2:c.5432-456	NM_010233.2:c.5162-31	Intron33	Intron32	46	-
EB2_MACS_peak_331_EB1_MACS_peak_308_EY1_MACS_peak_340_EY2_MACS_peak_220	chr1:g.71605897	chr1:g.71606235	1	NM_010233.2	Fn1	NM_010233.2:c.5035	NM_010233.2:c.4892-195	Exon31	Intron30	46	-
EB2_MACS_peak_332_EB1_MACS_peak_309_EY2_MACS_peak_221	chr1:g.71606705	chr1:g.71606996	1	NM_010233.2	Fn1	NM_010233.2:c.4889	NM_010233.2:c.4727-129	Exon30	Intron29	46	-
EB2_MACS_peak_333_EB1_MACS_peak_310	chr1:g.71607916	chr1:g.71608130	1	NM_010233.2	Fn1	NM_010233.2:c.4714	NM_010233.2:c.4610-110	Exon29	Intron28	46	-
EB2_MACS_peak_334_EB1_MACS_peak_311	chr1:g.71609413	chr1:g.71609708	1	NM_010233.2	Fn1	NM_010233.2:c.4609	NM_010233.2:c.4340-26	Exon28	Intron27	46	-
EB2_MACS_peak_335_EB1_MACS_peak_312	chr1:g.71612502	chr1:g.71612924	1	NM_010233.2	Fn1	NM_010233.2:c.4215	NM_010233.2:c.4067-274	Exon26	Intron25	46	-
EB1_MACS_peak_317_EY1_MACS_peak_341	chr1:g.71626060	chr1:g.71626397	1	NM_010233.2	Fn1	NM_010233.2:c.2897	NM_010233.2:c.2711-151	Exon19	Intron18	46	-
EB2_MACS_peak_338_EB1_MACS_peak_318_EY1_MACS_peak_342	chr1:g.71626780	chr1:g.71627443	1	NM_010233.2	Fn1	NM_010233.2:c.2710+383	NM_010233.2:c.2516-86	Intron18	Intron17	46	-
EB2_MACS_peak_340_EB1_MACS_peak_319_EY2_MACS_peak_223	chr1:g.71629379	chr1:g.71629875	1	NM_010233.2	Fn1	NM_010233.2:c.2233	NM_010233.2:c.1942-32	Exon15	Intron13	46	-
EB1_MACS_peak_320	chr1:g.71637462	chr1:g.71637969	1	NM_010233.2	Fn1	NM_010233.2:c.1676-67	NM_010233.2:c.1675+488	Intron11	Intron11	46	-
EB2_MACS_peak_343_EB1_MACS_peak_321_EY2_MACS_peak_224	chr1:g.71638460	chr1:g.71638751	1	NM_010233.2	Fn1	NM_010233.2:c.1672	NM_010233.2:c.1547-166	Exon11	Intron10	46	-
EB2_MACS_peak_344_EB1_MACS_peak_322_EY1_MACS_peak_344_EY2_MACS_peak_225	chr1:g.71641161	chr1:g.71641492	1	NM_010233.2	Fn1	NM_010233.2:c.1384	NM_010233.2:c.1217-164	Exon9	Intron8	46	-
EB2_MACS_peak_345	chr1:g.71641971	chr1:g.71642171	1	NM_010233.2	Fn1	NM_010233.2:c.1197	NM_010233.2:c.1037-40	Exon8	Intron7	46	-
EB2_MACS_peak_346_EB1_MACS_peak_323	chr1:g.71642892	chr1:g.71643249	1	NM_010233.2	Fn1	NM_010233.2:c.1036+68	NM_010233.2:c.845-98	Intron7	Intron6	46	-
EB2_MACS_peak_348_EB1_MACS_peak_325_EY1_MACS_peak_345	chr1:g.71652792	chr1:g.71653258	1	NM_010233.2	Fn1	NM_010233.2:c.151+40	NM_010233.2:c.-276	Intron1	upstream 5'-UTR	46	-
EB2_MACS_peak_356_EB1_MACS_peak_338_EY1_MACS_peak_348_EY2_MACS_peak_228	chr1:g.72254883	chr1:g.72255347	1	NM_023523.5	Pecr	NM_023523.5:c.*4465	NM_023523.5:c.*4001	downstream 3'-UTR	downstream 3'-UTR	8	-
EB1_MACS_peak_343_EY1_MACS_peak_349	chr1:g.72324961	chr1:g.72325183	1	NM_009533.2	Xrcc5	NM_009533.2:c.684-113	NM_009533.2:c.793	Intron6	Exon7	21	+
EB2_MACS_peak_362_EB1_MACS_peak_348_EY1_MACS_peak_350_EY2_MACS_peak_230	chr1:g.72824089	chr1:g.72824967	1	NM_008342.3	Igfbp2	NM_008342.3:c.-491	NM_008342.3:c.385+3	upstream 5'-UTR	Intron1	4	+
EB2_MACS_peak_363_EB1_MACS_peak_354_EY1_MACS_peak_354_EY2_MACS_peak_233	chr1:g.72851914	chr1:g.72852423	1	NM_008342.3	Igfbp2	NM_008342.3:c.754-84	NM_008342.3:c.*261	Intron3	Exon4	4	+
EY1_MACS_peak_355_EY2_MACS_peak_234/EY1_MACS_peak_356_EY2_MACS_peak_234	chr1:g.72858047	chr1:g.72862583	1	NM_010518.2	Igfbp5	NM_010518.2:c.*4330	NM_010518.2:c.685-75	downstream 3'-UTR	Intron3	4	-
EY1_MACS_peak_357_EY2_MACS_peak_235	chr1:g.72863190	chr1:g.72863446	1	NM_010518.2	Igfbp5	NM_010518.2:c.637	NM_010518.2:c.565-184	Exon3	Intron2	4	-
EY1_MACS_peak_358_EY2_MACS_peak_236	chr1:g.72863946	chr1:g.72864544	1	NM_010518.2	Igfbp5	NM_010518.2:c.469	NM_010518.2:c.335-464	Exon2	Intron1	4	-
EY1_MACS_peak_359_EY2_MACS_peak_237	chr1:g.72873811	chr1:g.72874872	1	NM_010518.2	Igfbp5	NM_010518.2:c.329	NM_010518.2:c.-733	Exon1	upstream 5'-UTR	4	-
EB2_MACS_peak_364_EB1_MACS_peak_356	chr1:g.73719944	chr1:g.73720319	1	NR_045311.1	6030407O03Rik	NR_045311.1:n.1216-46878	NR_045311.1:n.1216-47253	Intron6	Intron6	9	-
EB2_MACS_peak_366_EB1_MACS_peak_359_EY1_MACS_peak_365_EY2_MACS_peak_242	chr1:g.74236393	chr1:g.74236911	1	NM_029711.1	Arpc2	NM_029711.1:c.-433	NM_029711.1:c.74+12	upstream 5'-UTR	Intron1	10	+
EB1_MACS_peak_361_EY1_MACS_peak_366	chr1:g.74267661	chr1:g.74268076	1	NM_029711.1	Arpc2	NM_029711.1:c.879-110	NM_029711.1:c.*281	Intron9	Exon10	10	+
EB2_MACS_peak_367_EB1_MACS_peak_363_EY2_MACS_peak_243	chr1:g.74283936	chr1:g.74284725	1	NM_001190444.1	Aamp	NM_001190444.1:c.230	NM_001190444.1:c.-102	Exon2	Exon1	11	-
EB2_MACS_peak_370_EB1_MACS_peak_365	chr1:g.74437255	chr1:g.74437887	1	NM_176972.4	Usp37	NM_176972.4:c.*2136	NM_176972.4:c.*1504	Exon26	Exon26	26	-
EB1_MACS_peak_366	chr1:g.74438090	chr1:g.74438662	1	NM_176972.4	Usp37	NM_176972.4:c.*1301	NM_176972.4:c.*729	Exon26	Exon26	26	-
EB1_MACS_peak_367_EY2_MACS_peak_244	chr1:g.74461311	chr1:g.74461846	1	NM_176972.4	Usp37	NM_176972.4:c.1835+255	NM_176972.4:c.1671-116	Intron17	Intron16	26	-
EB1_MACS_peak_369_EY2_MACS_peak_245	chr1:g.74529220	chr1:g.74530009	1	NM_176972.4	Usp37	NM_176972.4:c.-214+1843	NM_176972.4:c.-214+1054	Intron2	Intron2	26	-
EB2_MACS_peak_371_EB1_MACS_peak_370	chr1:g.74530299	chr1:g.74530609	1	NM_176972.4	Usp37	NM_176972.4:c.-214+764	NM_176972.4:c.-214+454	Intron2	Intron2	26	-
EY1_MACS_peak_376_EY2_MACS_peak_250	chr1:g.75141930	chr1:g.75142764	1	NM_170755.2	Retreg2	NM_170755.2:c.-933	NM_170755.2:c.-99	upstream 5'-UTR	upstream 5'-UTR	9	+
EB2_MACS_peak_380_EB1_MACS_peak_382_EY1_MACS_peak_392/EB2_MACS_peak_381_EB1_MACS_peak_383_EY1_MACS_peak_392	chr1:g.78664731	chr1:g.78667105	1	NM_001001981.3	Utp14b	NM_001001981.3:c.345	NM_001001981.3:c.*376	Exon3	Exon3	3	+
EB2_MACS_peak_383_EB1_MACS_peak_384_EY1_MACS_peak_393	chr1:g.78669401	chr1:g.78669809	1	NM_001001981.3	Utp14b	NM_001001981.3:c.*2672	NM_001001981.3:c.*3080	downstream 3'-UTR	downstream 3'-UTR	3	+
EB2_MACS_peak_384_EY1_MACS_peak_394	chr1:g.78670622	chr1:g.78670944	1	NM_001001981.3	Utp14b	NM_001001981.3:c.*3893	NM_001001981.3:c.*4215	downstream 3'-UTR	downstream 3'-UTR	3	+
EY1_MACS_peak_395_EY2_MACS_peak_267	chr1:g.78706259	chr1:g.78706713	1	NM_001033606.2	Acsl3	NM_001033606.2:c.2007	NM_001033606.2:c.*298	Exon15	Exon15	15	+
EB2_MACS_peak_388_EB1_MACS_peak_385_EY1_MACS_peak_398	chr1:g.80266890	chr1:g.80267437	1	NM_016716.4	Cul3	NM_016716.4:c.*266	NM_016716.4:c.2176-150	Exon16	Intron15	16	-
EB1_MACS_peak_386_EY1_MACS_peak_399	chr1:g.80271520	chr1:g.80271830	1	NM_016716.4	Cul3	NM_016716.4:c.2029+4	NM_016716.4:c.1843-120	Intron14	Intron13	16	-
EY1_MACS_peak_408_EY2_MACS_peak_271	chr1:g.82287103	chr1:g.82287880	1	NM_010570.4	Irs1	NM_010570.4:c.3391	NM_010570.4:c.2614	Exon1	Exon1	2	-
EY2_MACS_peak_272	chr1:g.82287984	chr1:g.82288404	1	NM_010570.4	Irs1	NM_010570.4:c.2510	NM_010570.4:c.2090	Exon1	Exon1	2	-
EB1_MACS_peak_393_EY1_MACS_peak_413	chr1:g.82882154	chr1:g.82882795	1	NM_010472.2	Agfg1	NM_010472.2:c.815-74	NM_010472.2:c.1024+358	Intron6	Intron7	13	+
EB2_MACS_peak_393_EB1_MACS_peak_395	chr1:g.82893349	chr1:g.82893604	1	NM_010472.2	Agfg1	NM_010472.2:c.1376-75	NM_010472.2:c.1534+22	Intron10	Intron11	13	+
EB2_MACS_peak_394_EY1_MACS_peak_414	chr1:g.82894785	chr1:g.82895095	1	NM_010472.2	Agfg1	NM_010472.2:c.1621-214	NM_010472.2:c.*37	Intron12	Exon13	13	+
EB1_MACS_peak_399	chr1:g.84723762	chr1:g.84724254	1	NM_133975.4	Trip12	NM_133975.4:c.*856	NM_133975.4:c.*364	Exon41	Exon41	41	-
EB2_MACS_peak_396_EB1_MACS_peak_400	chr1:g.84724559	chr1:g.84724886	1	NM_133975.4	Trip12	NM_133975.4:c.*59	NM_133975.4:c.5882-72	Exon41	Intron40	41	-
EB2_MACS_peak_398_EB1_MACS_peak_401_EY1_MACS_peak_418	chr1:g.84727806	chr1:g.84728650	1	NM_133975.4	Trip12	NM_133975.4:c.5568+319	NM_133975.4:c.5404-361	Intron37	Intron36	41	-
EB2_MACS_peak_400	chr1:g.84738692	chr1:g.84739018	1	NM_133975.4	Trip12	NM_133975.4:c.4855	NM_133975.4:c.4713-184	Exon32	Intron31	41	-
EB2_MACS_peak_401_EB1_MACS_peak_405	chr1:g.84739510	chr1:g.84739783	1	NM_133975.4	Trip12	NM_133975.4:c.4712+4	NM_133975.4:c.4570-127	Intron31	Intron30	41	-
EB2_MACS_peak_402_EB1_MACS_peak_406	chr1:g.84742178	chr1:g.84742503	1	NM_133975.4	Trip12	NM_133975.4:c.4569+9	NM_133975.4:c.4418-165	Intron30	Intron29	41	-
EB1_MACS_peak_407	chr1:g.84743131	chr1:g.84743372	1	NM_133975.4	Trip12	NM_133975.4:c.4380	NM_133975.4:c.4290-151	Exon29	Intron28	41	-
EB2_MACS_peak_403_EY1_MACS_peak_419	chr1:g.84743845	chr1:g.84744189	1	NM_133975.4	Trip12	NM_133975.4:c.4264	NM_133975.4:c.4090-170	Exon28	Intron27	41	-
EB2_MACS_peak_404	chr1:g.84744686	chr1:g.84744810	1	NM_133975.4	Trip12	NM_133975.4:c.4081	NM_133975.4:c.4016-59	Exon27	Intron26	41	-
EB2_MACS_peak_405_EB1_MACS_peak_408	chr1:g.84745025	chr1:g.84745362	1	NM_133975.4	Trip12	NM_133975.4:c.4003	NM_133975.4:c.3843-177	Exon26	Intron25	41	-
EB1_MACS_peak_409_EY1_MACS_peak_420	chr1:g.84746865	chr1:g.84747707	1	NM_133975.4	Trip12	NM_133975.4:c.3842+313	NM_133975.4:c.3691-378	Intron25	Intron24	41	-
EB2_MACS_peak_407_EB1_MACS_peak_411_EY1_MACS_peak_421	chr1:g.84751529	chr1:g.84752156	1	NM_133975.4	Trip12	NM_133975.4:c.3356+10	NM_133975.4:c.3081-176	Intron22	Intron20	41	-
EB2_MACS_peak_408_EB1_MACS_peak_412_EY1_MACS_peak_422	chr1:g.84754273	chr1:g.84754605	1	NM_133975.4	Trip12	NM_133975.4:c.3078	NM_133975.4:c.2873-127	Exon20	Intron19	41	-
EB2_MACS_peak_410_EB1_MACS_peak_413	chr1:g.84757485	chr1:g.84758003	1	NM_133975.4	Trip12	NM_133975.4:c.2804	NM_133975.4:c.2525-53	Exon19	Intron17	41	-
EB2_MACS_peak_411_EB1_MACS_peak_415	chr1:g.84760836	chr1:g.84761254	1	NM_133975.4	Trip12	NM_133975.4:c.2297	NM_133975.4:c.2096-126	Exon16	Intron14	41	-
EB2_MACS_peak_413_EB1_MACS_peak_419	chr1:g.84776303	chr1:g.84776566	1	NM_133975.4	Trip12	NM_133975.4:c.1324+14	NM_133975.4:c.1229-154	Intron7	Intron6	41	-
EB2_MACS_peak_414_EY2_MACS_peak_276	chr1:g.84777480	chr1:g.84777690	1	NM_133975.4	Trip12	NM_133975.4:c.1172	NM_133975.4:c.1145-183	Exon6	Intron5	41	-
EB2_MACS_peak_415_EB1_MACS_peak_420_EY2_MACS_peak_277	chr1:g.84782676	chr1:g.84783400	1	NM_133975.4	Trip12	NM_133975.4:c.1144+151	NM_133975.4:c.1008-437	Intron5	Intron4	41	-
EB2_MACS_peak_418_EB1_MACS_peak_422_EY1_MACS_peak_425_EY2_MACS_peak_279/EB2_MACS_peak_419_EB1_MACS_peak_422_EY1_MACS_peak_425_EY2_MACS_peak_279	chr1:g.84793483	chr1:g.84794478	1	NM_133975.4	Trip12	NM_133975.4:c.901+42	NM_133975.4:c.99-151	Intron3	Intron2	41	-
EB2_MACS_peak_421_EB1_MACS_peak_424	chr1:g.84814893	chr1:g.84815141	1	NM_133975.4	Trip12	NM_133975.4:c.28	NM_133975.4:c.-49-172	Exon2	Intron1	41	-
EB1_MACS_peak_426_EY1_MACS_peak_427_EY2_MACS_peak_281	chr1:g.84839219	chr1:g.84839887	1	NM_133975.4	Trip12	NM_133975.4:c.-50+10	NM_133975.4:c.-708	Intron1	upstream 5'-UTR	41	-
EB1_MACS_peak_430_EY2_MACS_peak_282	chr1:g.85793444	chr1:g.85793976	1	NM_133781.4	Cab39	NM_133781.4:c.-421	NM_133781.4:c.-44+155	Exon1	Intron1	9	+
EB2_MACS_peak_423_EY1_MACS_peak_429	chr1:g.85848237	chr1:g.85848604	1	NM_133781.4	Cab39	NM_133781.4:c.694-40	NM_133781.4:c.837+184	Intron7	Intron8	9	+
EY1_MACS_peak_430	chr1:g.85849006	chr1:g.85849260	1	NM_133781.4	Cab39	NM_133781.4:c.838-27	NM_133781.4:c.*39	Intron8	Exon9	9	+
EY1_MACS_peak_437_EY2_MACS_peak_286	chr1:g.86133484	chr1:g.86133750	1	NM_027357.2	Psmd1	NM_027357.2:c.2569-154	NM_027357.2:c.2681	Intron22	Exon23	25	+
EB2_MACS_peak_426_EB1_MACS_peak_435_EY1_MACS_peak_439_EY2_MACS_peak_287	chr1:g.86138949	chr1:g.86139277	1	NM_027357.2	Psmd1	NM_027357.2:c.*8-131	NM_027357.2:c.*205	Intron24	Exon25	25	+
EB1_MACS_peak_436_EY2_MACS_peak_288	chr1:g.86349363	chr1:g.86350085	1	NM_010880.3	Ncl	NM_010880.3:c.*1257	NM_010880.3:c.*535	Exon14	Exon14	14	-
EB2_MACS_peak_428_EB1_MACS_peak_437_EY1_MACS_peak_440_EY2_MACS_peak_289/EB2_MACS_peak_429_EB1_MACS_peak_437_EY1_MACS_peak_440_EY2_MACS_peak_289/EB2_MACS_peak_430_EB1_MACS_peak_437_EY1_MACS_peak_440_EY2_MACS_peak_289	chr1:g.86350412	chr1:g.86351672	1	NM_010880.3	Ncl	NM_010880.3:c.*208	NM_010880.3:c.1697-179	Exon14	Intron11	14	-
EB2_MACS_peak_431_EB1_MACS_peak_438_EY1_MACS_peak_441_EY2_MACS_peak_290_EY1_MACS_peak_442_EY2_MACS_peak_290/EB2_MACS_peak_432_EB1_MACS_peak_438_EY1_MACS_peak_441_EY2_MACS_peak_290_EY1_MACS_peak_442_EY2_MACS_peak_290/EB2_MACS_peak_433_EB1_MACS_peak_438_EY1_MACS_peak_441_EY2_MACS_peak_290_EY1_MACS_peak_442_EY2_MACS_peak_290	chr1:g.86351996	chr1:g.86353420	1	NM_010880.3	Ncl	NM_010880.3:c.1696+202	NM_010880.3:c.1296-140	Intron11	Intron8	14	-
EB2_MACS_peak_434_EB1_MACS_peak_439_EY2_MACS_peak_291	chr1:g.86353754	chr1:g.86354051	1	NM_010880.3	Ncl	NM_010880.3:c.1273	NM_010880.3:c.1172-196	Exon8	Intron7	14	-
EB1_MACS_peak_440	chr1:g.86354337	chr1:g.86354558	1	NM_010880.3	Ncl	NM_010880.3:c.1172-482	NM_010880.3:c.1171+462	Intron7	Intron7	14	-
EB2_MACS_peak_435_EB1_MACS_peak_441_EY1_MACS_peak_443_EY2_MACS_peak_292	chr1:g.86355027	chr1:g.86355333	1	NM_010880.3	Ncl	NM_010880.3:c.1164	NM_010880.3:c.1047-189	Exon7	Intron6	14	-
EB2_MACS_peak_436_EB1_MACS_peak_442_EY1_MACS_peak_444_EY2_MACS_peak_293/EB2_MACS_peak_437_EB1_MACS_peak_442_EY1_MACS_peak_444_EY2_MACS_peak_293	chr1:g.86355849	chr1:g.86357627	1	NM_010880.3	Ncl	NM_010880.3:c.1046+203	NM_010880.3:c.136-175	Intron6	Intron2	14	-
EB2_MACS_peak_438_EB1_MACS_peak_443_EY1_MACS_peak_445_EY2_MACS_peak_294	chr1:g.86358106	chr1:g.86358411	1	NM_010880.3	Ncl	NM_010880.3:c.135+1	NM_010880.3:c.19-188	Intron2	Intron1	14	-
EB2_MACS_peak_439_EB1_MACS_peak_444_EY1_MACS_peak_446_EY2_MACS_peak_295	chr1:g.86358821	chr1:g.86359498	1	NM_010880.3	Ncl	NM_010880.3:c.18+385	NM_010880.3:c.-275	Intron1	upstream 5'-UTR	14	-
EB2_MACS_peak_440_EB1_MACS_peak_445_EY1_MACS_peak_447_EY2_MACS_peak_296_EY2_MACS_peak_297	chr1:g.86526645	chr1:g.86527577	1	NM_008972.2	Ptma	NM_008972.2:c.-261	NM_008972.2:c.45+627	Exon1	Intron1	5	+
EB2_MACS_peak_441	chr1:g.86528047	chr1:g.86528255	1	NM_008972.2	Ptma	NM_008972.2:c.45+1097	NM_008972.2:c.46-918	Intron1	Intron1	5	+
EB2_MACS_peak_442_EB1_MACS_peak_446_EY1_MACS_peak_448_EY2_MACS_peak_298/EB2_MACS_peak_443_EB1_MACS_peak_446_EY1_MACS_peak_448_EY2_MACS_peak_298	chr1:g.86528789	chr1:g.86530081	1	NM_008972.2	Ptma	NM_008972.2:c.46-384	NM_008972.2:c.*69	Intron1	Exon5	5	+
EB2_MACS_peak_444_EB1_MACS_peak_447_EY2_MACS_peak_299	chr1:g.86530436	chr1:g.86530708	1	NM_008972.2	Ptma	NM_008972.2:c.*424	NM_008972.2:c.*696	Exon5	Exon5	5	+
EB2_MACS_peak_450_EB1_MACS_peak_452_EY1_MACS_peak_455	chr1:g.87410558	chr1:g.87410912	1	NM_146112.4	Gigyf2	NM_146112.4:c.1286-104	NM_146112.4:c.1482+54	Intron12	Intron13	29	+
EY1_MACS_peak_458_EY2_MACS_peak_305	chr1:g.87433536	chr1:g.87433971	1	NM_146112.4	Gigyf2	NM_146112.4:c.2533-144	NM_146112.4:c.2769+55	Intron21	Intron22	29	+
EB1_MACS_peak_454_EY2_MACS_peak_306/EB2_MACS_peak_452_EY2_MACS_peak_306	chr1:g.87440255	chr1:g.87440830	1	NM_146112.4	Gigyf2	NM_146112.4:c.2893-133	NM_146112.4:c.3231	Intron23	Exon25	29	+
EB1_MACS_peak_455_EY1_MACS_peak_459	chr1:g.87448992	chr1:g.87449578	1	NM_146112.4	Gigyf2	NM_146112.4:c.3809-86	NM_146112.4:c.*433	Intron28	Exon29	29	+
EY2_MACS_peak_307	chr1:g.87449717	chr1:g.87450039	1	NM_146112.4	Gigyf2	NM_146112.4:c.*572	NM_146112.4:c.*894	Exon29	Exon29	29	+
EB2_MACS_peak_456_EB1_MACS_peak_459	chr1:g.87713131	chr1:g.87713710	1	NM_010566.2	Inpp5d	NM_010566.2:c.2606-62	NM_010566.2:c.2702+421	Intron23	Intron24	27	+
EB2_MACS_peak_459_EB1_MACS_peak_462_EY1_MACS_peak_461_EY2_MACS_peak_308	chr1:g.87776829	chr1:g.87777222	1	NM_001205391.1	Atg16l1	NM_001205391.1:c.1002+970	NM_001205391.1:c.1002+1363	Intron10	Intron10	19	+
EB2_MACS_peak_463_EY1_MACS_peak_465_EY2_MACS_peak_310/EB2_MACS_peak_462_EB1_MACS_peak_464_EY1_MACS_peak_465_EY2_MACS_peak_310	chr1:g.88262991	chr1:g.88264826	1	NM_001281466.1	Mroh2a	NM_001281466.1:c.*2965	NM_001281466.1:c.*4800	downstream 3'-UTR	downstream 3'-UTR	42	+
EY1_MACS_peak_466	chr1:g.88264857	chr1:g.88265082	1	NM_001281466.1	Mroh2a	NM_001281466.1:c.*4831	NM_001281466.1:c.*5056	downstream 3'-UTR	downstream 3'-UTR	42	+
EB2_MACS_peak_464_EB1_MACS_peak_465_EY1_MACS_peak_467/EB2_MACS_peak_465_EB1_MACS_peak_465_EY1_MACS_peak_467	chr1:g.88265439	chr1:g.88266824	1	NM_001281466.1	Mroh2a	NM_001281466.1:c.*5413	NM_001281466.1:c.*6798	downstream 3'-UTR	downstream 3'-UTR	42	+
EB2_MACS_peak_466	chr1:g.88272605	chr1:g.88272701	1	NM_198652.2	Hjurp	NM_198652.2:c.256+124	NM_198652.2:c.256+28	Intron4	Intron4	8	-
EB1_MACS_peak_466_EY1_MACS_peak_471	chr1:g.88273003	chr1:g.88274398	1	NM_198652.2	Hjurp	NM_198652.2:c.220-238	NM_198652.2:c.219+644	Intron3	Intron3	8	-
EB2_MACS_peak_467_EB1_MACS_peak_467	chr1:g.88384520	chr1:g.88384726	1	NM_134252.3	Trpm8	NM_134252.3:c.3265-143	NM_134252.3:c.*13	Intron25	Exon26	27	+
EB2_MACS_peak_468_EY1_MACS_peak_472	chr1:g.88701401	chr1:g.88701939	1	NM_177305.4	Arl4c	NM_177305.4:c.264	NM_177305.4:c.-275	Exon1	Exon1	1	-
EB1_MACS_peak_472_EY1_MACS_peak_474_EY2_MACS_peak_311	chr1:g.89454991	chr1:g.89455569	1	NM_178119.3	Agap1	NM_178119.3:c.-439	NM_178119.3:c.140	Exon1	Exon1	18	+
EB2_MACS_peak_474_EY1_MACS_peak_484	chr1:g.89888840	chr1:g.89889266	1	NM_178119.3	Agap1	NM_178119.3:c.2520	NM_178119.3:c.*372	Exon18	Exon18	18	+
EB2_MACS_peak_475_EB1_MACS_peak_477	chr1:g.90059390	chr1:g.90059598	1	NM_029122.2	Iqca	NM_029122.2:c.1870-6916	NM_029122.2:c.1870-7124	Intron15	Intron15	19	-
EB2_MACS_peak_477_EY1_MACS_peak_487	chr1:g.90612563	chr1:g.90613098	1	NM_133805.3	Cops8	NM_133805.3:c.*310	NM_133805.3:c.*845	Exon8	Exon8	8	+
EY1_MACS_peak_490	chr1:g.91114676	chr1:g.91114951	1	NM_001111311.1	Lrrfip1	NM_001111311.1:c.802	NM_001111311.1:c.1077	Exon8	Exon8	8	+
EY1_MACS_peak_491_EY2_MACS_peak_319	chr1:g.91115203	chr1:g.91115970	1	NM_001111311.1	Lrrfip1	NM_001111311.1:c.1329	NM_001111311.1:c.2096	Exon8	Exon8	8	+
EY1_MACS_peak_495_EY2_MACS_peak_321	chr1:g.91818299	chr1:g.91819024	1	NM_007855.2	Twist2	NM_007855.2:c.*40+16150	NM_007855.2:c.*40+16875	Intron1	Intron1	2	+
EY1_MACS_peak_500_EY2_MACS_peak_325	chr1:g.92439531	chr1:g.92440080	1	NM_024197.1	Ndufa10	NM_024197.1:c.*308	NM_024197.1:c.1000-173	downstream 3'-UTR	Intron9	10	-
EB2_MACS_peak_480_EB1_MACS_peak_483	chr1:g.92470943	chr1:g.92471198	1	NM_024197.1	Ndufa10	NM_024197.1:c.118	NM_024197.1:c.76-213	Exon2	Intron1	10	-
EY1_MACS_peak_503_EY2_MACS_peak_328	chr1:g.92858294	chr1:g.92858985	1	NM_016696.4	Gpc1	NM_016696.4:c.1442-38	NM_016696.4:c.*421	Intron8	Exon9	9	+
EB1_MACS_peak_484_EY2_MACS_peak_329	chr1:g.92911077	chr1:g.92911592	1	NM_181405.4	Rnpepl1	NM_181405.4:c.107	NM_181405.4:c.513+109	Exon1	Intron1	11	+
EY1_MACS_peak_505	chr1:g.92911899	chr1:g.92912099	1	NM_181405.4	Rnpepl1	NM_181405.4:c.513+416	NM_181405.4:c.513+616	Intron1	Intron1	11	+
EY1_MACS_peak_508	chr1:g.93407324	chr1:g.93407718	1	NM_001301364.1	Hdlbp	NM_001301364.1:c.*849	NM_001301364.1:c.*455	Exon28	Exon28	28	-
EB1_MACS_peak_486_EY1_MACS_peak_509_EY2_MACS_peak_333/EB1_MACS_peak_487_EY1_MACS_peak_509_EY2_MACS_peak_333	chr1:g.93407845	chr1:g.93409158	1	NM_001301364.1	Hdlbp	NM_001301364.1:c.*328	NM_001301364.1:c.3289-22	Exon28	Intron24	28	-
EB2_MACS_peak_482_EY2_MACS_peak_334	chr1:g.93414831	chr1:g.93415144	1	NM_001301364.1	Hdlbp	NM_001301364.1:c.2885	NM_001301364.1:c.2750-178	Exon21	Intron20	28	-
EB1_MACS_peak_488_EY1_MACS_peak_510_EY2_MACS_peak_335	chr1:g.93417234	chr1:g.93417885	1	NM_001301364.1	Hdlbp	NM_001301364.1:c.2548	NM_001301364.1:c.2170-196	Exon19	Intron17	28	-
EB2_MACS_peak_483_EY1_MACS_peak_511	chr1:g.93420112	chr1:g.93420446	1	NM_001301364.1	Hdlbp	NM_001301364.1:c.2126	NM_001301364.1:c.1951-159	Exon17	Intron16	28	-
EY2_MACS_peak_337	chr1:g.93423338	chr1:g.93423560	1	NM_001301364.1	Hdlbp	NM_001301364.1:c.1657	NM_001301364.1:c.1618-183	Exon14	Intron13	28	-
EB2_MACS_peak_484_EB1_MACS_peak_489_EY2_MACS_peak_338	chr1:g.93423762	chr1:g.93424061	1	NM_001301364.1	Hdlbp	NM_001301364.1:c.1617+8	NM_001301364.1:c.1513-187	Intron13	Intron12	28	-
EY1_MACS_peak_512_EY2_MACS_peak_339	chr1:g.93425274	chr1:g.93425552	1	NM_001301364.1	Hdlbp	NM_001301364.1:c.1505	NM_001301364.1:c.1373-146	Exon12	Intron11	28	-
EY2_MACS_peak_341	chr1:g.93429397	chr1:g.93429626	1	NM_001301364.1	Hdlbp	NM_001301364.1:c.1169	NM_001301364.1:c.1081-141	Exon9	Intron8	28	-
EB2_MACS_peak_485_EB1_MACS_peak_490_EY1_MACS_peak_513_EY2_MACS_peak_342	chr1:g.93429961	chr1:g.93430444	1	NM_001301364.1	Hdlbp	NM_001301364.1:c.1080+137	NM_001301364.1:c.874-140	Intron8	Intron7	28	-
EB1_MACS_peak_491_EY1_MACS_peak_514_EY2_MACS_peak_343	chr1:g.93431049	chr1:g.93432001	1	NM_001301364.1	Hdlbp	NM_001301364.1:c.779	NM_001301364.1:c.451-483	Exon7	Intron5	28	-
EY1_MACS_peak_515_EY2_MACS_peak_344	chr1:g.93437164	chr1:g.93437486	1	NM_001301364.1	Hdlbp	NM_001301364.1:c.380	NM_001301364.1:c.235-177	Exon5	Intron4	28	-
EB2_MACS_peak_486_EY2_MACS_peak_345	chr1:g.93438233	chr1:g.93438484	1	NM_001301364.1	Hdlbp	NM_001301364.1:c.227	NM_001301364.1:c.77-101	Exon4	Intron3	28	-
EB2_MACS_peak_488_EY1_MACS_peak_517_EY2_MACS_peak_346	chr1:g.93507640	chr1:g.93508382	1	NM_145519.2	Farp2	NM_145519.2:c.-4573	NM_145519.2:c.-3831	upstream 5'-UTR	upstream 5'-UTR	27	+
EB2_MACS_peak_489	chr1:g.93508647	chr1:g.93508762	1	NM_145519.2	Farp2	NM_145519.2:c.-3566	NM_145519.2:c.-3451	upstream 5'-UTR	upstream 5'-UTR	27	+
EB2_MACS_peak_490_EB1_MACS_peak_494_EY1_MACS_peak_518	chr1:g.93509136	chr1:g.93509716	1	NM_145519.2	Farp2	NM_145519.2:c.-3077	NM_145519.2:c.-2497	upstream 5'-UTR	upstream 5'-UTR	27	+
EY1_MACS_peak_521_EY2_MACS_peak_348	chr1:g.93787725	chr1:g.93788156	1	NM_174874.3	Atg4b	NM_174874.3:c.1148	NM_174874.3:c.*397	Exon13	Exon13	13	+
EB2_MACS_peak_494_EY1_MACS_peak_522	chr1:g.93801686	chr1:g.93802003	1	NM_025454.2	Ing5	NM_025454.2:c.-2317	NM_025454.2:c.-2000	upstream 5'-UTR	upstream 5'-UTR	8	+
EB2_MACS_peak_495_EY1_MACS_peak_523	chr1:g.93819954	chr1:g.93820444	1	NM_025454.2	Ing5	NM_025454.2:c.*1631	NM_025454.2:c.*2121	Exon8	Exon8	8	+
EB2_MACS_peak_499_EB1_MACS_peak_497_EY1_MACS_peak_528_EY2_MACS_peak_350	chr1:g.100180083	chr1:g.100180600	1	NM_172851.2	Cntnap5b	NM_172851.2:c.1646+15844	NM_172851.2:c.1646+16361	Intron10	Intron10	24	+
EY1_MACS_peak_538_EY2_MACS_peak_359	chr1:g.106712914	chr1:g.106713809	1	NM_009741.4	Bcl2	NM_009741.4:c.-34	NM_009741.4:c.-929	Exon1	Exon1	2	-
EB2_MACS_peak_517_EB1_MACS_peak_521_EY1_MACS_peak_547_EY2_MACS_peak_367	chr1:g.118459123	chr1:g.118459459	1	NM_001293300.1	Clasp1	NM_001293300.1:c.196-678	NM_001293300.1:c.196-342	Intron2	Intron2	41	+
EB2_MACS_peak_520_EB1_MACS_peak_524	chr1:g.118652781	chr1:g.118653040	1	NM_023755.2	Tfcp2l1	NM_023755.2:c.292-88	NM_023755.2:c.397+66	Intron3	Intron4	15	+
EB1_MACS_peak_525	chr1:g.118653423	chr1:g.118653807	1	NM_023755.2	Tfcp2l1	NM_023755.2:c.398-293	NM_023755.2:c.489	Intron4	Exon5	15	+
EB2_MACS_peak_525_EB1_MACS_peak_528	chr1:g.118669283	chr1:g.118669553	1	NM_023755.2	Tfcp2l1	NM_023755.2:c.1199-106	NM_023755.2:c.1341+22	Intron12	Intron13	15	+
EB2_MACS_peak_526_EB1_MACS_peak_529/EB2_MACS_peak_527_EB1_MACS_peak_529	chr1:g.118677362	chr1:g.118678030	1	NM_023755.2	Tfcp2l1	NM_023755.2:c.1394-26	NM_023755.2:c.*596	Intron14	Exon15	15	+
EB2_MACS_peak_528_EB1_MACS_peak_530/EB2_MACS_peak_529_EB1_MACS_peak_530	chr1:g.118678243	chr1:g.118678967	1	NM_023755.2	Tfcp2l1	NM_023755.2:c.*809	NM_023755.2:c.*1533	Exon15	Exon15	15	+
EB2_MACS_peak_530_EB1_MACS_peak_531	chr1:g.118679193	chr1:g.118680190	1	NM_023755.2	Tfcp2l1	NM_023755.2:c.*1759	NM_023755.2:c.*2756	Exon15	Exon15	15	+
EB2_MACS_peak_531_EB1_MACS_peak_532	chr1:g.118680356	chr1:g.118681230	1	NM_023755.2	Tfcp2l1	NM_023755.2:c.*2922	NM_023755.2:c.*3796	Exon15	Exon15	15	+
EB1_MACS_peak_533	chr1:g.118681436	chr1:g.118681718	1	NM_023755.2	Tfcp2l1	NM_023755.2:c.*4002	NM_023755.2:c.*4284	Exon15	Exon15	15	+
EB2_MACS_peak_532	chr1:g.118681970	chr1:g.118682228	1	NM_023755.2	Tfcp2l1	NM_023755.2:c.*4536	NM_023755.2:c.*4794	Exon15	Exon15	15	+
EB2_MACS_peak_533_EB1_MACS_peak_534/EB2_MACS_peak_534_EB1_MACS_peak_534/EB2_MACS_peak_535_EB1_MACS_peak_534	chr1:g.118682439	chr1:g.118684865	1	NM_023755.2	Tfcp2l1	NM_023755.2:c.*5005	NM_023755.2:c.*7431	Exon15	Exon15	15	+
EB2_MACS_peak_536_EY1_MACS_peak_555	chr1:g.118834745	chr1:g.118835015	1	NM_001081125.1	Gli2	NM_001081125.1:c.*1040	NM_001081125.1:c.*770	Exon14	Exon14	14	-
EY2_MACS_peak_371	chr1:g.118911827	chr1:g.118912323	1	NM_001081125.1	Gli2	NM_001081125.1:c.137-21426	NM_001081125.1:c.137-21922	Intron2	Intron2	14	-
EB2_MACS_peak_539_EY1_MACS_peak_559/EB1_MACS_peak_539_EY1_MACS_peak_559	chr1:g.118912351	chr1:g.118913124	1	NM_001081125.1	Gli2	NM_001081125.1:c.137-21950	NM_001081125.1:c.137-22723	Intron2	Intron2	14	-
EB2_MACS_peak_542	chr1:g.118945184	chr1:g.118945260	1	NM_001081125.1	Gli2	NM_001081125.1:c.137-54783	NM_001081125.1:c.137-54859	Intron2	Intron2	14	-
EB1_MACS_peak_542_EY1_MACS_peak_561	chr1:g.118945372	chr1:g.118946258	1	NM_001081125.1	Gli2	NM_001081125.1:c.137-54971	NM_001081125.1:c.136+55782	Intron2	Intron2	14	-
EB2_MACS_peak_547_EY1_MACS_peak_562	chr1:g.118985976	chr1:g.118986451	1	NM_001081125.1	Gli2	NM_001081125.1:c.136+16064	NM_001081125.1:c.136+15589	Intron2	Intron2	14	-
EY2_MACS_peak_375	chr1:g.118996802	chr1:g.118997262	1	NM_001081125.1	Gli2	NM_001081125.1:c.136+5238	NM_001081125.1:c.136+4778	Intron2	Intron2	14	-
EB2_MACS_peak_550_EB1_MACS_peak_549	chr1:g.118997539	chr1:g.118998056	1	NM_001081125.1	Gli2	NM_001081125.1:c.136+4501	NM_001081125.1:c.136+3984	Intron2	Intron2	14	-
EB2_MACS_peak_552_EB1_MACS_peak_552	chr1:g.119039058	chr1:g.119039852	1	NM_001081125.1	Gli2	NM_001081125.1:c.-32+14244	NM_001081125.1:c.-32+13450	Intron1	Intron1	14	-
EB2_MACS_peak_560_EY1_MACS_peak_569_EY2_MACS_peak_379	chr1:g.120113301	chr1:g.120113660	1	NM_001037999.2	Dbi	NM_001037999.2:c.*159	NM_001037999.2:c.335-127	Exon4	Intron3	4	-
EB2_MACS_peak_581_EB1_MACS_peak_569_EY1_MACS_peak_576	chr1:g.125435323	chr1:g.125435705	1	NM_001205385.1	Actr3	NM_001205385.1:c.6	NM_001205385.1:c.-185	Exon2	Exon1	13	-
EB1_MACS_peak_573_EY2_MACS_peak_388	chr1:g.127799093	chr1:g.127799440	1	NM_028399.1	Ccnt2	NM_028399.1:c.540-297	NM_028399.1:c.590	Intron6	Exon7	9	+
EB2_MACS_peak_585_EB1_MACS_peak_574_EY2_MACS_peak_389	chr1:g.127801993	chr1:g.127802583	1	NM_028399.1	Ccnt2	NM_028399.1:c.775-169	NM_028399.1:c.1196	Intron8	Exon9	9	+
EB2_MACS_peak_586_EB1_MACS_peak_575	chr1:g.127803209	chr1:g.127803768	1	NM_028399.1	Ccnt2	NM_028399.1:c.1822	NM_028399.1:c.*209	Exon9	Exon9	9	+
EB1_MACS_peak_578_EY1_MACS_peak_582	chr1:g.127938916	chr1:g.127939217	1	NM_178690.4	Rab3gap1	NM_178690.4:c.2607-130	NM_178690.4:c.2709+69	Intron22	Intron23	24	+
EB2_MACS_peak_592_EB1_MACS_peak_581	chr1:g.128151717	chr1:g.128151987	1	NM_181750.2	R3hdm1	NM_181750.2:c.-249-27	NM_181750.2:c.-41+35	Intron1	Intron2	27	+
EB2_MACS_peak_593_EB1_MACS_peak_582_EY1_MACS_peak_585	chr1:g.128184370	chr1:g.128184692	1	NM_181750.2	R3hdm1	NM_181750.2:c.1220-30	NM_181750.2:c.1474+38	Intron14	Intron15	27	+
EY2_MACS_peak_393	chr1:g.128185748	chr1:g.128186200	1	NM_181750.2	R3hdm1	NM_181750.2:c.1475-1010	NM_181750.2:c.1475-558	Intron15	Intron15	27	+
EB2_MACS_peak_594_EY2_MACS_peak_394	chr1:g.128186683	chr1:g.128187061	1	NM_181750.2	R3hdm1	NM_181750.2:c.1475-75	NM_181750.2:c.1626+152	Intron15	Intron16	27	+
EB2_MACS_peak_595_EB1_MACS_peak_583_EY2_MACS_peak_395	chr1:g.128193109	chr1:g.128193767	1	NM_181750.2	R3hdm1	NM_181750.2:c.1729-351	NM_181750.2:c.2025+11	Intron17	Intron18	27	+
EB1_MACS_peak_584_EY1_MACS_peak_586	chr1:g.128269757	chr1:g.128270000	1	NM_026390.2	Ubxn4	NM_026390.2:c.945-112	NM_026390.2:c.1047+29	Intron9	Intron10	13	+
EY1_MACS_peak_587_EY2_MACS_peak_399	chr1:g.128272698	chr1:g.128273506	1	NM_026390.2	Ubxn4	NM_026390.2:c.1048-123	NM_026390.2:c.1179+554	Intron10	Intron11	13	+
EB2_MACS_peak_597_EB1_MACS_peak_586	chr1:g.128331742	chr1:g.128332090	1	NM_001081078.1	Lct	NM_001081078.1:c.-3439	NM_001081078.1:c.-3787	upstream 5'-UTR	upstream 5'-UTR	17	-
EY1_MACS_peak_588_EY2_MACS_peak_402	chr1:g.128334733	chr1:g.128335103	1	NM_008567.1	Mcm6	NM_008567.1:c.2209+30	NM_008567.1:c.2054-185	Intron15	Intron14	17	-
EB2_MACS_peak_602_EY2_MACS_peak_404	chr1:g.128378801	chr1:g.128379012	1	NM_177445.5	Dars	NM_177445.5:c.641	NM_177445.5:c.565-135	Exon8	Intron7	16	-
EY1_MACS_peak_593	chr1:g.131054043	chr1:g.131054559	1	NM_008551.1	Mapkapk2	NM_008551.1:c.*1049	NM_008551.1:c.*533	Exon10	Exon10	10	-
EY1_MACS_peak_594_EY2_MACS_peak_406	chr1:g.131054765	chr1:g.131055320	1	NM_008551.1	Mapkapk2	NM_008551.1:c.*327	NM_008551.1:c.1018-85	Exon10	Intron9	10	-
EY1_MACS_peak_595_EY2_MACS_peak_407	chr1:g.131097336	chr1:g.131097946	1	NM_008551.1	Mapkapk2	NM_008551.1:c.190	NM_008551.1:c.-421	Exon1	upstream 5'-UTR	10	-
EY1_MACS_peak_600_EY2_MACS_peak_411	chr1:g.131525161	chr1:g.131525765	1	NM_001081011.2	Srgap2	NM_001081011.2:c.-157	NM_001081011.2:c.-589-172	Exon2	Intron1	23	-
EB2_MACS_peak_618_EB1_MACS_peak_603_EY1_MACS_peak_603_EY2_MACS_peak_413	chr1:g.131910392	chr1:g.131910810	1	NM_175294.3	Nucks1	NM_175294.3:c.-342	NM_175294.3:c.17+60	upstream 5'-UTR	Intron1	7	+
EB2_MACS_peak_619_EB1_MACS_peak_604_EY2_MACS_peak_414	chr1:g.131918750	chr1:g.131919111	1	NM_175294.3	Nucks1	NM_175294.3:c.18-255	NM_175294.3:c.67+57	Intron1	Intron2	7	+
EB2_MACS_peak_620_EB1_MACS_peak_605_EY1_MACS_peak_604_EY2_MACS_peak_415	chr1:g.131921791	chr1:g.131922033	1	NM_175294.3	Nucks1	NM_175294.3:c.68-152	NM_175294.3:c.158	Intron2	Exon3	7	+
EB2_MACS_peak_621_EB1_MACS_peak_607_EY1_MACS_peak_605_EY2_MACS_peak_416	chr1:g.131924318	chr1:g.131924707	1	NM_175294.3	Nucks1	NM_175294.3:c.174-268	NM_175294.3:c.229+66	Intron3	Intron4	7	+
EB2_MACS_peak_624_EB1_MACS_peak_608_EY1_MACS_peak_606_EY2_MACS_peak_417	chr1:g.131927931	chr1:g.131928277	1	NM_175294.3	Nucks1	NM_175294.3:c.230-133	NM_175294.3:c.382+61	Intron4	Intron5	7	+
EB2_MACS_peak_625_EB1_MACS_peak_609_EY1_MACS_peak_607_EY2_MACS_peak_418	chr1:g.131929278	chr1:g.131930136	1	NM_175294.3	Nucks1	NM_175294.3:c.383-335	NM_175294.3:c.532+374	Intron5	Intron6	7	+
EB2_MACS_peak_629_EY1_MACS_peak_608_EY2_MACS_peak_419_EY2_MACS_peak_420_EY2_MACS_peak_421_EY1_MACS_peak_609_EY2_MACS_peak_421/EB2_MACS_peak_626_EB1_MACS_peak_610_EY1_MACS_peak_608_EY2_MACS_peak_419_EY2_MACS_peak_420_EY2_MACS_peak_421_EY1_MACS_peak_609_EY2_MACS_peak_421/EB2_MACS_peak_627_EB1_MACS_peak_610_EY1_MACS_peak_608_EY2_MACS_peak_419_EY2_MACS_peak_420_EY2_MACS_peak_421_EY1_MACS_peak_609_EY2…	chr1:g.131930908	chr1:g.131934467	1	NM_175294.3	Nucks1	NM_175294.3:c.533-126	NM_175294.3:c.*3261	Intron6	Exon7	7	+
EB2_MACS_peak_631	chr1:g.131934548	chr1:g.131934717	1	NM_175294.3	Nucks1	NM_175294.3:c.*3342	NM_175294.3:c.*3511	Exon7	Exon7	7	+
EB2_MACS_peak_632_EY1_MACS_peak_610_EY2_MACS_peak_422/EB1_MACS_peak_611_EY1_MACS_peak_610_EY2_MACS_peak_422	chr1:g.131934868	chr1:g.131936078	1	NM_175294.3	Nucks1	NM_175294.3:c.*3662	NM_175294.3:c.*4872	Exon7	Exon7	7	+
EY1_MACS_peak_614_EY2_MACS_peak_426	chr1:g.132391313	chr1:g.132391756	1	NM_178874.2	Tmcc2	NM_178874.2:c.-130	NM_178874.2:c.-573	Exon1	upstream 5'-UTR	5	-
EB1_MACS_peak_614_EY1_MACS_peak_616	chr1:g.132503671	chr1:g.132504269	1	NM_172517.2	Rbbp5	NM_172517.2:c.1589-93	NM_172517.2:c.*477	Intron13	Exon14	14	+
EY1_MACS_peak_618_EY2_MACS_peak_427	chr1:g.132513282	chr1:g.132513728	1	NM_177129.5	Cntn2	NM_177129.5:c.*2252	NM_177129.5:c.*1806	Exon23	Exon23	23	-
EB2_MACS_peak_636	chr1:g.132986759	chr1:g.132986963	1	NM_001302801.1	Mdm4	NM_001302801.1:c.*4897	NM_001302801.1:c.*4693	Exon11	Exon11	11	-
EB2_MACS_peak_637_EB1_MACS_peak_617_EY1_MACS_peak_621/EB2_MACS_peak_638_EB1_MACS_peak_617_EY1_MACS_peak_621	chr1:g.132987021	chr1:g.132989193	1	NM_001302801.1	Mdm4	NM_001302801.1:c.*4635	NM_001302801.1:c.*2463	Exon11	Exon11	11	-
EB1_MACS_peak_618	chr1:g.132989646	chr1:g.132990207	1	NM_001302801.1	Mdm4	NM_001302801.1:c.*2010	NM_001302801.1:c.*1449	Exon11	Exon11	11	-
EB2_MACS_peak_639_EB1_MACS_peak_619/EB2_MACS_peak_640_EB1_MACS_peak_619	chr1:g.132990669	chr1:g.132991253	1	NM_001302801.1	Mdm4	NM_001302801.1:c.*987	NM_001302801.1:c.*403	Exon11	Exon11	11	-
EB2_MACS_peak_644_EY1_MACS_peak_622_EY2_MACS_peak_430	chr1:g.133001309	chr1:g.133001620	1	NM_001302801.1	Mdm4	NM_001302801.1:c.649	NM_001302801.1:c.515-177	Exon8	Intron7	11	-
EB1_MACS_peak_621_EY1_MACS_peak_623	chr1:g.133003246	chr1:g.133004438	1	NM_001302801.1	Mdm4	NM_001302801.1:c.514+545	NM_001302801.1:c.414+216	Intron7	Intron6	11	-
EB1_MACS_peak_622_EY1_MACS_peak_624/EB1_MACS_peak_623_EY1_MACS_peak_624	chr1:g.133004453	chr1:g.133005562	1	NM_001302801.1	Mdm4	NM_001302801.1:c.414+201	NM_001302801.1:c.347-841	Intron6	Intron5	11	-
EB2_MACS_peak_648_EB1_MACS_peak_625	chr1:g.133009073	chr1:g.133009325	1	NM_001302801.1	Mdm4	NM_001302801.1:c.346+64	NM_001302801.1:c.291-133	Intron5	Intron4	11	-
EY1_MACS_peak_626_EY2_MACS_peak_434	chr1:g.133136609	chr1:g.133136834	1	NM_133819.3	Ppp1r15b	NM_133819.3:c.1870-54	NM_133819.3:c.2041	Intron1	Exon2	2	+
EB2_MACS_peak_653_EY1_MACS_peak_627	chr1:g.133620179	chr1:g.133620739	1	NM_144530.5	Zc3h11a	NM_144530.5:c.*1364	NM_144530.5:c.*804	Exon17	Exon17	17	-
EB2_MACS_peak_654_EY1_MACS_peak_628	chr1:g.133621284	chr1:g.133621953	1	NM_144530.5	Zc3h11a	NM_144530.5:c.*259	NM_144530.5:c.2121-152	Exon17	Intron16	17	-
EY1_MACS_peak_629_EY2_MACS_peak_437	chr1:g.133622989	chr1:g.133623251	1	NM_144530.5	Zc3h11a	NM_144530.5:c.2047	NM_144530.5:c.1886-101	Exon15	Intron14	17	-
EB2_MACS_peak_656_EB1_MACS_peak_635_EY2_MACS_peak_438	chr1:g.133626795	chr1:g.133627301	1	NM_144530.5	Zc3h11a	NM_144530.5:c.1446	NM_144530.5:c.971-31	Exon12	Intron11	17	-
EB1_MACS_peak_636_EY2_MACS_peak_439	chr1:g.133637357	chr1:g.133637609	1	NM_144530.5	Zc3h11a	NM_144530.5:c.803	NM_144530.5:c.701-150	Exon9	Intron8	17	-
EB2_MACS_peak_657_EB1_MACS_peak_637_EY1_MACS_peak_630	chr1:g.133638504	chr1:g.133639316	1	NM_144530.5	Zc3h11a	NM_144530.5:c.700+29	NM_144530.5:c.299-73	Intron8	Intron5	17	-
EY1_MACS_peak_632	chr1:g.133654282	chr1:g.133654503	1	NM_001166552.1	Zbed6	NM_001166552.1:c.*2373	NM_001166552.1:c.*2152	downstream 3'-UTR	downstream 3'-UTR	1	-
EB1_MACS_peak_639_EY2_MACS_peak_440	chr1:g.133654824	chr1:g.133655290	1	NM_001166552.1	Zbed6	NM_001166552.1:c.*1831	NM_001166552.1:c.*1365	downstream 3'-UTR	downstream 3'-UTR	1	-
EY2_MACS_peak_441	chr1:g.133655436	chr1:g.133655832	1	NM_001166552.1	Zbed6	NM_001166552.1:c.*1219	NM_001166552.1:c.*823	downstream 3'-UTR	downstream 3'-UTR	1	-
EY1_MACS_peak_633	chr1:g.133656554	chr1:g.133656984	1	NM_001166552.1	Zbed6	NM_001166552.1:c.*101	NM_001166552.1:c.2614	Exon1	Exon1	1	-
EB2_MACS_peak_659_EB1_MACS_peak_640_EY1_MACS_peak_635_EY2_MACS_peak_443_EY1_MACS_peak_636_EY2_MACS_peak_444_EY1_MACS_peak_634	chr1:g.133657296	chr1:g.133659629	1	NM_001166552.1	Zbed6	NM_001166552.1:c.2302	NM_001166552.1:c.-32	Exon1	Exon1	1	-
EY1_MACS_peak_637_EY2_MACS_peak_445	chr1:g.133659740	chr1:g.133660370	1	NM_001166552.1	Zbed6	NM_001166552.1:c.-143	NM_001166552.1:c.-773	Exon1	Exon1	1	-
EB1_MACS_peak_641_EY1_MACS_peak_638	chr1:g.133660591	chr1:g.133661204	1	NM_001166552.1	Zbed6	NM_001166552.1:c.-994	NM_001166552.1:c.-1607	Exon1	upstream 5'-UTR	1	-
EY1_MACS_peak_644_EY2_MACS_peak_448	chr1:g.134593197	chr1:g.134593487	1	NM_152895.2	Kdm5b	NM_152895.2:c.577-132	NM_152895.2:c.711+24	Intron4	Intron5	27	+
EB2_MACS_peak_671_EB1_MACS_peak_650_EY2_MACS_peak_449	chr1:g.134597470	chr1:g.134597756	1	NM_152895.2	Kdm5b	NM_152895.2:c.809-113	NM_152895.2:c.918+64	Intron6	Intron7	27	+
EB2_MACS_peak_672_EY2_MACS_peak_450	chr1:g.134598948	chr1:g.134599211	1	NM_152895.2	Kdm5b	NM_152895.2:c.919-112	NM_152895.2:c.1070	Intron7	Exon8	27	+
EY1_MACS_peak_646_EY2_MACS_peak_452	chr1:g.134617648	chr1:g.134618364	1	NM_152895.2	Kdm5b	NM_152895.2:c.2590-44	NM_152895.2:c.2945+317	Intron18	Intron19	27	+
EB1_MACS_peak_651_EY1_MACS_peak_647_EY2_MACS_peak_453	chr1:g.134624585	chr1:g.134625230	1	NM_152895.2	Kdm5b	NM_152895.2:c.3424-126	NM_152895.2:c.3909+34	Intron22	Intron23	27	+
EB1_MACS_peak_652_EY2_MACS_peak_454	chr1:g.134630360	chr1:g.134630681	1	NM_152895.2	Kdm5b	NM_152895.2:c.4177-73	NM_152895.2:c.4425	Intron25	Exon26	27	+
EB1_MACS_peak_653_EY2_MACS_peak_455	chr1:g.134630885	chr1:g.134632251	1	NM_152895.2	Kdm5b	NM_152895.2:c.4497+132	NM_152895.2:c.*877	Intron26	Exon27	27	+
EB2_MACS_peak_674_EB1_MACS_peak_656_EY1_MACS_peak_651_EY2_MACS_peak_458_EY2_MACS_peak_459/EB2_MACS_peak_675_EB1_MACS_peak_657_EY1_MACS_peak_651_EY2_MACS_peak_458_EY2_MACS_peak_459	chr1:g.135231853	chr1:g.135233419	1
EB2_MACS_peak_676	chr1:g.135253607	chr1:g.135253685	1	NM_001163131.1	Elf3	NM_001163131.1:c.*659	NM_001163131.1:c.*581	Exon9	Exon9	9	-
EB2_MACS_peak_677_EB1_MACS_peak_658	chr1:g.135254156	chr1:g.135254504	1	NM_001163131.1	Elf3	NM_001163131.1:c.*110	NM_001163131.1:c.1062-124	Exon9	Intron8	9	-
EB2_MACS_peak_679_EY1_MACS_peak_652	chr1:g.135262791	chr1:g.135263163	1	NM_145417.3	Rnpep	NM_145417.3:c.*180	NM_145417.3:c.1795-34	Exon11	Intron10	11	-
EB2_MACS_peak_680_EB1_MACS_peak_660	chr1:g.135301583	chr1:g.135302134	1	NM_011590.2	Timm17a	NM_011590.2:c.*335	NM_011590.2:c.431-131	Exon6	Intron5	6	-
EY1_MACS_peak_654_EY2_MACS_peak_460	chr1:g.135384902	chr1:g.135385558	1	NM_153774.1	Ipo9	NM_153774.1:c.*465	NM_153774.1:c.3013-81	Exon24	Intron23	24	-
EB1_MACS_peak_664_EY1_MACS_peak_657	chr1:g.135751279	chr1:g.135752087	1	NM_007791.5	Csrp1	NM_007791.5:c.*159	NM_007791.5:c.*967	Exon6	Exon6	6	+
EY1_MACS_peak_661_EY2_MACS_peak_465	chr1:g.136131255	chr1:g.136131771	1	NM_001039472.1	Kif21b	NM_001039472.1:c.-467	NM_001039472.1:c.41+9	upstream 5'-UTR	Intron1	35	+
EB2_MACS_peak_688_EY1_MACS_peak_670	chr1:g.136624870	chr1:g.136625105	1	NM_001160251.1	Zfp281	NM_001160251.1:c.-200	NM_001160251.1:c.-19+54	upstream 5'-UTR	Intron1	2	+
EB1_MACS_peak_673_EY1_MACS_peak_671_EY2_MACS_peak_474	chr1:g.136625357	chr1:g.136626060	1	NM_001160251.1	Zfp281	NM_001160251.1:c.72	NM_001160251.1:c.775	Exon2	Exon2	2	+
EB2_MACS_peak_689	chr1:g.136626451	chr1:g.136626635	1	NM_001160251.1	Zfp281	NM_001160251.1:c.1166	NM_001160251.1:c.1350	Exon2	Exon2	2	+
EB2_MACS_peak_692_EB1_MACS_peak_677	chr1:g.136940558	chr1:g.136941070	1	NM_030676.3	Nr5a2	NM_030676.3:c.1018	NM_030676.3:c.527-21	Exon6	Intron5	9	-
EY1_MACS_peak_679_EY2_MACS_peak_479	chr1:g.139423116	chr1:g.139423504	1	NM_172643.5	Zbtb41	NM_172643.5:c.-35	NM_172643.5:c.354	Exon2	Exon2	11	+
EY1_MACS_peak_680	chr1:g.139423839	chr1:g.139424259	1	NM_172643.5	Zbtb41	NM_172643.5:c.689	NM_172643.5:c.1109	Exon2	Exon2	11	+
EB1_MACS_peak_683_EY2_MACS_peak_481	chr1:g.139473500	chr1:g.139473961	1	NM_009791.4	Aspm	NM_009791.4:c.3295-38	NM_009791.4:c.3626	Intron13	Exon15	28	+
EY1_MACS_peak_681	chr1:g.139474146	chr1:g.139474436	1	NM_009791.4	Aspm	NM_009791.4:c.3646-99	NM_009791.4:c.3774+63	Intron15	Intron16	28	+
EB2_MACS_peak_699	chr1:g.139476712	chr1:g.139476939	1	NM_009791.4	Aspm	NM_009791.4:c.3779	NM_009791.4:c.3969+37	Exon17	Intron17	28	+
EB2_MACS_peak_700_EB1_MACS_peak_684_EY1_MACS_peak_682_EY2_MACS_peak_482	chr1:g.139477263	chr1:g.139478391	1	NM_009791.4	Aspm	NM_009791.4:c.3970-83	NM_009791.4:c.5015	Intron17	Exon18	28	+
EB2_MACS_peak_701_EB1_MACS_peak_686	chr1:g.139480697	chr1:g.139481378	1	NM_009791.4	Aspm	NM_009791.4:c.7321	NM_009791.4:c.7764+238	Exon18	Intron18	28	+
EB1_MACS_peak_687_EY2_MACS_peak_483	chr1:g.139489595	chr1:g.139490134	1	NM_009791.4	Aspm	NM_009791.4:c.8380-51	NM_009791.4:c.8742	Intron22	Exon24	28	+
EB2_MACS_peak_703_EB1_MACS_peak_690_EY1_MACS_peak_685_EY2_MACS_peak_484_EY1_MACS_peak_686/EB2_MACS_peak_704_EB1_MACS_peak_690_EY1_MACS_peak_685_EY2_MACS_peak_484_EY1_MACS_peak_686	chr1:g.143093254	chr1:g.143094520	1
EY1_MACS_peak_689_EY2_MACS_peak_486	chr1:g.143702563	chr1:g.143702899	1	NM_145991.1	Cdc73	NM_145991.1:c.62	NM_145991.1:c.-275	Exon1	upstream 5'-UTR	17	-
EB1_MACS_peak_697_EY2_MACS_peak_489	chr1:g.150393227	chr1:g.150393646	1	NM_133780.3	Tpr	NM_133780.3:c.71-129	NM_133780.3:c.361	Intron1	Exon2	52	+
EB2_MACS_peak_715_EB1_MACS_peak_698_EY1_MACS_peak_699_EY2_MACS_peak_491	chr1:g.150403554	chr1:g.150404089	1	NM_133780.3	Tpr	NM_133780.3:c.650-44	NM_133780.3:c.918+50	Intron5	Intron7	52	+
EB2_MACS_peak_716_EY1_MACS_peak_700	chr1:g.150407253	chr1:g.150407732	1	NM_133780.3	Tpr	NM_133780.3:c.1012-76	NM_133780.3:c.1180+155	Intron8	Intron10	52	+
EB2_MACS_peak_717_EY1_MACS_peak_701_EY2_MACS_peak_492	chr1:g.150408685	chr1:g.150409278	1	NM_133780.3	Tpr	NM_133780.3:c.1181-59	NM_133780.3:c.1397	Intron10	Exon12	52	+
EB2_MACS_peak_718_EY1_MACS_peak_702_EY2_MACS_peak_494	chr1:g.150412785	chr1:g.150413123	1	NM_133780.3	Tpr	NM_133780.3:c.1720-106	NM_133780.3:c.1946+6	Intron14	Intron15	52	+
EY2_MACS_peak_495	chr1:g.150413644	chr1:g.150413844	1	NM_133780.3	Tpr	NM_133780.3:c.1947	NM_133780.3:c.2110+37	Exon16	Intron16	52	+
EB2_MACS_peak_719_EB1_MACS_peak_701_EY1_MACS_peak_703_EY2_MACS_peak_496	chr1:g.150414288	chr1:g.150414861	1	NM_133780.3	Tpr	NM_133780.3:c.2111-128	NM_133780.3:c.2393+47	Intron16	Intron18	52	+
EB1_MACS_peak_702_EY1_MACS_peak_704	chr1:g.150415530	chr1:g.150416221	1	NM_133780.3	Tpr	NM_133780.3:c.2394-539	NM_133780.3:c.2546	Intron18	Exon19	52	+
EB1_MACS_peak_703_EY2_MACS_peak_497	chr1:g.150417243	chr1:g.150417570	1	NM_133780.3	Tpr	NM_133780.3:c.2557-139	NM_133780.3:c.2691+54	Intron19	Intron20	52	+
EY2_MACS_peak_498	chr1:g.150417838	chr1:g.150418088	1	NM_133780.3	Tpr	NM_133780.3:c.2692-110	NM_133780.3:c.2832	Intron20	Intron21	52	+
EB2_MACS_peak_720_EB1_MACS_peak_704_EY1_MACS_peak_705_EY2_MACS_peak_499	chr1:g.150419710	chr1:g.150420052	1	NM_133780.3	Tpr	NM_133780.3:c.2833-128	NM_133780.3:c.2998+49	Intron21	Intron22	52	+
EB2_MACS_peak_721_EY2_MACS_peak_500	chr1:g.150421532	chr1:g.150421838	1	NM_133780.3	Tpr	NM_133780.3:c.2999-104	NM_133780.3:c.3165+36	Intron22	Intron23	52	+
EB1_MACS_peak_705	chr1:g.150422302	chr1:g.150422729	1	NM_133780.3	Tpr	NM_133780.3:c.3166-226	NM_133780.3:c.3318+49	Intron23	Intron24	52	+
EB2_MACS_peak_722_EB1_MACS_peak_706_EY1_MACS_peak_706_EY2_MACS_peak_501	chr1:g.150422900	chr1:g.150423237	1	NM_133780.3	Tpr	NM_133780.3:c.3319-157	NM_133780.3:c.3435+64	Intron24	Intron25	52	+
EB2_MACS_peak_723_EY1_MACS_peak_707_EY2_MACS_peak_502/EB1_MACS_peak_707_EY1_MACS_peak_707_EY2_MACS_peak_502	chr1:g.150423399	chr1:g.150424016	1	NM_133780.3	Tpr	NM_133780.3:c.3436-87	NM_133780.3:c.3824+35	Intron25	Intron27	52	+
EB2_MACS_peak_724_EB1_MACS_peak_708_EY2_MACS_peak_503	chr1:g.150424535	chr1:g.150424875	1	NM_133780.3	Tpr	NM_133780.3:c.3825-128	NM_133780.3:c.3972+65	Intron27	Intron28	52	+
EB2_MACS_peak_725_EY1_MACS_peak_708	chr1:g.150425576	chr1:g.150425831	1	NM_133780.3	Tpr	NM_133780.3:c.3973-61	NM_133780.3:c.4110+57	Intron28	Intron29	52	+
EB2_MACS_peak_726_EB1_MACS_peak_709_EY1_MACS_peak_709_EY2_MACS_peak_504	chr1:g.150427992	chr1:g.150428295	1	NM_133780.3	Tpr	NM_133780.3:c.4243-128	NM_133780.3:c.4373+45	Intron30	Intron31	52	+
EB1_MACS_peak_710_EY1_MACS_peak_710_EY2_MACS_peak_505	chr1:g.150429223	chr1:g.150429591	1	NM_133780.3	Tpr	NM_133780.3:c.4374-112	NM_133780.3:c.4584+46	Intron31	Intron32	52	+
EB2_MACS_peak_727_EY1_MACS_peak_711_EY2_MACS_peak_506	chr1:g.150430437	chr1:g.150430727	1	NM_133780.3	Tpr	NM_133780.3:c.4585-124	NM_133780.3:c.4728+23	Intron32	Intron33	52	+
EB2_MACS_peak_728_EY1_MACS_peak_712	chr1:g.150430915	chr1:g.150431336	1	NM_133780.3	Tpr	NM_133780.3:c.4728+211	NM_133780.3:c.4903	Intron33	Exon34	52	+
EB2_MACS_peak_729_EY1_MACS_peak_713_EY2_MACS_peak_507	chr1:g.150432283	chr1:g.150432934	1	NM_133780.3	Tpr	NM_133780.3:c.4916-128	NM_133780.3:c.5183+54	Intron34	Intron36	52	+
EB2_MACS_peak_730_EB1_MACS_peak_711_EY1_MACS_peak_714_EY2_MACS_peak_508	chr1:g.150433546	chr1:g.150433936	1	NM_133780.3	Tpr	NM_133780.3:c.5184-132	NM_133780.3:c.5392+50	Intron36	Intron37	52	+
EB1_MACS_peak_712_EY1_MACS_peak_715_EY2_MACS_peak_509	chr1:g.150435543	chr1:g.150435959	1	NM_133780.3	Tpr	NM_133780.3:c.5393-100	NM_133780.3:c.5665+44	Intron37	Intron38	52	+
EY1_MACS_peak_716_EY2_MACS_peak_510	chr1:g.150436585	chr1:g.150436932	1	NM_133780.3	Tpr	NM_133780.3:c.5666-133	NM_133780.3:c.5814+66	Intron38	Intron39	52	+
EB2_MACS_peak_731_EB1_MACS_peak_713_EY1_MACS_peak_717	chr1:g.150439008	chr1:g.150439288	1	NM_133780.3	Tpr	NM_133780.3:c.5899-74	NM_133780.3:c.6093+12	Intron40	Intron41	52	+
EB2_MACS_peak_732_EB1_MACS_peak_714_EY1_MACS_peak_718_EY2_MACS_peak_511	chr1:g.150439942	chr1:g.150440802	1	NM_133780.3	Tpr	NM_133780.3:c.6094-125	NM_133780.3:c.6316+273	Intron41	Intron43	52	+
EB2_MACS_peak_733_EY1_MACS_peak_719_EY2_MACS_peak_512	chr1:g.150442032	chr1:g.150442308	1	NM_133780.3	Tpr	NM_133780.3:c.6317-27	NM_133780.3:c.6501+65	Intron43	Intron44	52	+
EB2_MACS_peak_734_EB1_MACS_peak_715_EY2_MACS_peak_513	chr1:g.150443089	chr1:g.150443487	1	NM_133780.3	Tpr	NM_133780.3:c.6502-95	NM_133780.3:c.6665+58	Intron44	Intron46	52	+
EB2_MACS_peak_735	chr1:g.150449213	chr1:g.150449297	1	NM_133780.3	Tpr	NM_133780.3:c.7215	NM_133780.3:c.7240+59	Exon51	Intron51	52	+
EB1_MACS_peak_716_EY2_MACS_peak_515	chr1:g.150449576	chr1:g.150449848	1	NM_133780.3	Tpr	NM_133780.3:c.7241-156	NM_133780.3:c.*61	Intron51	Exon52	52	+
EB2_MACS_peak_738_EY1_MACS_peak_726	chr1:g.151360869	chr1:g.151361303	1	NM_054102.2	Ivns1abp	NM_054102.2:c.1242+30	NM_054102.2:c.1501+29	Intron11	Intron13	15	+
EB2_MACS_peak_739_EB1_MACS_peak_720	chr1:g.151413475	chr1:g.151413780	1	NM_025819.4	Swt1	NM_025819.4:c.226-629	NM_025819.4:c.226-934	Intron4	Intron4	20	-
EB1_MACS_peak_721	chr1:g.151414190	chr1:g.151414777	1	NM_025819.4	Swt1	NM_025819.4:c.226-1344	NM_025819.4:c.226-1931	Intron4	Intron4	20	-
EY1_MACS_peak_730_EY2_MACS_peak_517	chr1:g.151471400	chr1:g.151472124	1	NM_011277.2	Rnf2	NM_011277.2:c.927	NM_011277.2:c.738-315	Exon7	Intron5	7	-
EB2_MACS_peak_741_EB1_MACS_peak_722_EY1_MACS_peak_733_EY2_MACS_peak_518	chr1:g.151691391	chr1:g.151691649	1	NM_022018.3	Fam129a	NM_022018.3:c.714+1757	NM_022018.3:c.714+2015	Intron6	Intron6	14	+
EB1_MACS_peak_723_EY2_MACS_peak_519	chr1:g.151755231	chr1:g.151755723	1	NM_001039644.2	Edem3	NM_001039644.2:c.-336	NM_001039644.2:c.157	upstream 5'-UTR	Exon1	20	+
EB1_MACS_peak_725	chr1:g.152837002	chr1:g.152837960	1	NM_001160257.1	Smg7	NM_001160257.1:c.*2270	NM_001160257.1:c.*1312	Exon24	Exon24	24	-
EB2_MACS_peak_742_EB1_MACS_peak_726	chr1:g.152838208	chr1:g.152838476	1	NM_001160257.1	Smg7	NM_001160257.1:c.*1064	NM_001160257.1:c.*796	Exon24	Exon24	24	-
EB1_MACS_peak_727	chr1:g.152838960	chr1:g.152839337	1	NM_001160257.1	Smg7	NM_001160257.1:c.*312	NM_001160257.1:c.3376	Exon24	Exon24	24	-
EB1_MACS_peak_728_EY2_MACS_peak_522	chr1:g.152844026	chr1:g.152844594	1	NM_001160257.1	Smg7	NM_001160257.1:c.2619+10	NM_001160257.1:c.2248-187	Intron18	Intron17	24	-
EB1_MACS_peak_729_EY1_MACS_peak_742	chr1:g.152844797	chr1:g.152845656	1	NM_001160257.1	Smg7	NM_001160257.1:c.2248-390	NM_001160257.1:c.1865-61	Intron17	Intron16	24	-
EB2_MACS_peak_744_EB1_MACS_peak_730	chr1:g.152846104	chr1:g.152846387	1	NM_001160257.1	Smg7	NM_001160257.1:c.1864+15	NM_001160257.1:c.1720-124	Intron16	Intron15	24	-
EB2_MACS_peak_745_EB1_MACS_peak_731_EY1_MACS_peak_743	chr1:g.152848671	chr1:g.152849188	1	NM_001160257.1	Smg7	NM_001160257.1:c.1719+63	NM_001160257.1:c.1437-172	Intron15	Intron14	24	-
EB2_MACS_peak_747_EB1_MACS_peak_737	chr1:g.153077067	chr1:g.153077646	1	NM_175460.3	Nmnat2	NM_175460.3:c.321+80	NM_175460.3:c.321+659	Intron4	Intron4	11	+
EB2_MACS_peak_748_EB1_MACS_peak_738	chr1:g.153093926	chr1:g.153094352	1	NM_175460.3	Nmnat2	NM_175460.3:c.575-111	NM_175460.3:c.651+239	Intron7	Intron8	11	+
EB1_MACS_peak_739	chr1:g.153094572	chr1:g.153094865	1	NM_175460.3	Nmnat2	NM_175460.3:c.651+459	NM_175460.3:c.651+752	Intron8	Intron8	11	+
EB2_MACS_peak_749_EY1_MACS_peak_745	chr1:g.153117934	chr1:g.153118514	1	NM_008485.3	Lamc2	NM_008485.3:c.*6096	NM_008485.3:c.*5516	downstream 3'-UTR	downstream 3'-UTR	24	-
EB2_MACS_peak_750_EB1_MACS_peak_740_EY1_MACS_peak_746_EY2_MACS_peak_527/EB2_MACS_peak_751_EB1_MACS_peak_740_EY1_MACS_peak_746_EY2_MACS_peak_527/EB2_MACS_peak_752_EB1_MACS_peak_740_EY1_MACS_peak_746_EY2_MACS_peak_527	chr1:g.153219040	chr1:g.153220708	1	NM_010683.2	Lamc1	NM_010683.2:c.*2433	NM_010683.2:c.*765	Exon28	Exon28	28	-
EB2_MACS_peak_753_EB1_MACS_peak_741_EY1_MACS_peak_747_EY2_MACS_peak_528/EB2_MACS_peak_754_EB1_MACS_peak_741_EY1_MACS_peak_747_EY2_MACS_peak_528	chr1:g.153221022	chr1:g.153221898	1	NM_010683.2	Lamc1	NM_010683.2:c.*451	NM_010683.2:c.4568-169	Exon28	Intron27	28	-
EB2_MACS_peak_755_EB1_MACS_peak_742_EY1_MACS_peak_748	chr1:g.153223708	chr1:g.153224048	1	NM_010683.2	Lamc1	NM_010683.2:c.4518	NM_010683.2:c.4468-290	Exon27	Intron26	28	-
EB1_MACS_peak_743_EY1_MACS_peak_749	chr1:g.153226410	chr1:g.153226707	1	NM_010683.2	Lamc1	NM_010683.2:c.4441	NM_010683.2:c.4309-165	Exon26	Intron25	28	-
EB2_MACS_peak_756_EB1_MACS_peak_744_EY2_MACS_peak_529	chr1:g.153227541	chr1:g.153227894	1	NM_010683.2	Lamc1	NM_010683.2:c.4278	NM_010683.2:c.4109-184	Exon25	Intron24	28	-
EB2_MACS_peak_757_EB1_MACS_peak_745_EY1_MACS_peak_750	chr1:g.153228724	chr1:g.153229274	1	NM_010683.2	Lamc1	NM_010683.2:c.4108+11	NM_010683.2:c.3844-83	Intron24	Intron22	28	-
EB2_MACS_peak_758_EB1_MACS_peak_746_EY2_MACS_peak_530	chr1:g.153230716	chr1:g.153231007	1	NM_010683.2	Lamc1	NM_010683.2:c.3843+6	NM_010683.2:c.3699-141	Intron22	Intron21	28	-
EB2_MACS_peak_763_EB1_MACS_peak_750	chr1:g.153332296	chr1:g.153332830	1	NM_010683.2	Lamc1	NM_010683.2:c.244	NM_010683.2:c.-291	Exon1	upstream 5'-UTR	28	-
EB2_MACS_peak_766_EB1_MACS_peak_751_EY1_MACS_peak_754_EY2_MACS_peak_532	chr1:g.153455780	chr1:g.153456905	1	NM_007842.2	Dhx9	NM_007842.2:c.*289	NM_007842.2:c.3468-152	Exon28	Intron27	28	-
EY1_MACS_peak_755	chr1:g.153459634	chr1:g.153459845	1	NM_007842.2	Dhx9	NM_007842.2:c.2716	NM_007842.2:c.2631-126	Exon23	Intron22	28	-
EY1_MACS_peak_756_EY2_MACS_peak_533	chr1:g.153460273	chr1:g.153460538	1	NM_007842.2	Dhx9	NM_007842.2:c.2630+5	NM_007842.2:c.2519-149	Intron22	Intron21	28	-
EY1_MACS_peak_757	chr1:g.153462006	chr1:g.153462541	1	NM_007842.2	Dhx9	NM_007842.2:c.2357+546	NM_007842.2:c.2357+11	Intron20	Intron20	28	-
EB1_MACS_peak_753_EY2_MACS_peak_534	chr1:g.153462692	chr1:g.153463139	1	NM_007842.2	Dhx9	NM_007842.2:c.2217	NM_007842.2:c.2205-435	Exon20	Intron19	28	-
EB1_MACS_peak_754_EY2_MACS_peak_535	chr1:g.153469672	chr1:g.153470173	1	NM_007842.2	Dhx9	NM_007842.2:c.1408	NM_007842.2:c.1339-432	Exon13	Intron12	28	-
EB2_MACS_peak_770	chr1:g.153471724	chr1:g.153471899	1	NM_007842.2	Dhx9	NM_007842.2:c.1234	NM_007842.2:c.1147-88	Exon12	Intron11	28	-
EB2_MACS_peak_771_EB1_MACS_peak_755_EY1_MACS_peak_760_EY2_MACS_peak_536	chr1:g.153472222	chr1:g.153472717	1	NM_007842.2	Dhx9	NM_007842.2:c.1146+4	NM_007842.2:c.861	Intron11	Exon9	28	-
EY1_MACS_peak_761	chr1:g.153473139	chr1:g.153473410	1	NM_007842.2	Dhx9	NM_007842.2:c.816+8	NM_007842.2:c.680-127	Intron8	Intron7	28	-
EY1_MACS_peak_763_EY2_MACS_peak_537	chr1:g.153475653	chr1:g.153475891	1	NM_007842.2	Dhx9	NM_007842.2:c.679+10	NM_007842.2:c.633-182	Intron7	Intron6	28	-
EB1_MACS_peak_756	chr1:g.153476089	chr1:g.153476678	1	NM_007842.2	Dhx9	NM_007842.2:c.633-380	NM_007842.2:c.633-969	Intron6	Intron6	28	-
EB2_MACS_peak_772_EB1_MACS_peak_757	chr1:g.153477071	chr1:g.153477541	1	NM_007842.2	Dhx9	NM_007842.2:c.632+970	NM_007842.2:c.632+500	Intron6	Intron6	28	-
EY1_MACS_peak_764_EY2_MACS_peak_538	chr1:g.153477720	chr1:g.153478262	1	NM_007842.2	Dhx9	NM_007842.2:c.632+321	NM_007842.2:c.484-73	Intron6	Intron5	28	-
EB1_MACS_peak_758_EY2_MACS_peak_539	chr1:g.153478918	chr1:g.153479433	1	NM_007842.2	Dhx9	NM_007842.2:c.431	NM_007842.2:c.371-455	Exon5	Intron4	28	-
EB1_MACS_peak_759	chr1:g.153479770	chr1:g.153480278	1	NM_007842.2	Dhx9	NM_007842.2:c.371-792	NM_007842.2:c.370+854	Intron4	Intron4	28	-
EB2_MACS_peak_773_EB1_MACS_peak_760_EY1_MACS_peak_766	chr1:g.153482419	chr1:g.153482992	1	NM_007842.2	Dhx9	NM_007842.2:c.252+323	NM_007842.2:c.112-110	Intron3	Intron2	28	-
EY1_MACS_peak_769_EY2_MACS_peak_541	chr1:g.153907781	chr1:g.153908550	1	NM_008131.4	Glul	NM_008131.4:c.804-83	NM_008131.4:c.*368	Intron6	Exon7	7	+
EY1_MACS_peak_772_EY2_MACS_peak_544	chr1:g.155178215	chr1:g.155178777	1	NM_021433.3	Stx6	NM_021433.3:c.300+267	NM_021433.3:c.300+829	Intron3	Intron3	8	+
EB1_MACS_peak_764_EY1_MACS_peak_777	chr1:g.155280043	chr1:g.155280578	1	NM_011273.2	Xpr1	NM_011273.2:c.*967	NM_011273.2:c.*432	Exon15	Exon15	15	-
EB1_MACS_peak_767_EY1_MACS_peak_780	chr1:g.155928224	chr1:g.155928783	1	NM_001039184.1	Cep350	NM_001039184.1:c.3112	NM_001039184.1:c.2553	Exon12	Exon12	38	-
EB2_MACS_peak_778_EB1_MACS_peak_768_EY1_MACS_peak_782_EY2_MACS_peak_549	chr1:g.155954453	chr1:g.155954662	1	NM_001039184.1	Cep350	NM_001039184.1:c.390-686	NM_001039184.1:c.390-895	Intron5	Intron5	38	-
EB2_MACS_peak_779	chr1:g.155972703	chr1:g.155972865	1	NM_001039184.1	Cep350	NM_001039184.1:c.-14+146	NM_001039184.1:c.-30	Intron1	Exon1	38	-
EY1_MACS_peak_783_EY2_MACS_peak_550	chr1:g.155972873	chr1:g.155973360	1	NM_001039184.1	Cep350	NM_001039184.1:c.-38	NM_001039184.1:c.-525	Exon1	upstream 5'-UTR	38	-
EB2_MACS_peak_780_EB1_MACS_peak_770_EY1_MACS_peak_786_EY2_MACS_peak_551	chr1:g.156044082	chr1:g.156044340	1	NM_172843.4	Tor1aip2	NM_172843.4:c.-441+2948	NM_172843.4:c.-441+3206	Intron2	Intron2	7	+
EB2_MACS_peak_781	chr1:g.156044790	chr1:g.156044925	1	NM_172843.4	Tor1aip2	NM_172843.4:c.-441+3656	NM_172843.4:c.-441+3791	Intron2	Intron2	7	+
EB1_MACS_peak_771_EY1_MACS_peak_787	chr1:g.156051236	chr1:g.156051631	1	NM_172843.4	Tor1aip2	NM_172843.4:c.-440-58	NM_172843.4:c.-111+8	Intron2	Intron3	7	+
EY1_MACS_peak_788	chr1:g.156051821	chr1:g.156052636	1	NM_172843.4	Tor1aip2	NM_172843.4:c.-111+198	NM_172843.4:c.-111+1013	Intron3	Intron3	7	+
EB2_MACS_peak_785_EY1_MACS_peak_792	chr1:g.156808449	chr1:g.156809237	1	NM_001159966.1	Ralgps2	NM_001159966.1:c.*715	NM_001159966.1:c.1744-44	Exon20	Intron19	20	-
EB1_MACS_peak_786_EY2_MACS_peak_559	chr1:g.159344764	chr1:g.159345422	1	NM_011931.3	Cop1	NM_011931.3:c.2185-57	NM_011931.3:c.*584	Intron19	Exon20	20	+
EB2_MACS_peak_795_EB1_MACS_peak_787_EY2_MACS_peak_560/EB2_MACS_peak_796_EB1_MACS_peak_787_EY2_MACS_peak_560	chr1:g.160202983	chr1:g.160203879	1	NM_009786.2	Cacybp	NM_009786.2:c.*584	NM_009786.2:c.534-156	Exon6	Intron5	6	-
EB2_MACS_peak_797_EB1_MACS_peak_788	chr1:g.160204427	chr1:g.160205251	1	NM_009786.2	Cacybp	NM_009786.2:c.533+541	NM_009786.2:c.436-186	Intron5	Intron4	6	-
EY1_MACS_peak_800	chr1:g.160206163	chr1:g.160206365	1	NM_009786.2	Cacybp	NM_009786.2:c.368	NM_009786.2:c.336-170	Exon4	Intron3	6	-
EB2_MACS_peak_798_EB1_MACS_peak_789	chr1:g.160206602	chr1:g.160206888	1	NM_009786.2	Cacybp	NM_009786.2:c.335+11	NM_009786.2:c.239-179	Intron3	Intron2	6	-
EB2_MACS_peak_799_EB1_MACS_peak_790	chr1:g.160208371	chr1:g.160208776	1	NM_009786.2	Cacybp	NM_009786.2:c.238+8	NM_009786.2:c.22-181	Intron2	Intron1	6	-
EB1_MACS_peak_791_EY1_MACS_peak_801	chr1:g.160212644	chr1:g.160212965	1	NM_009786.2	Cacybp	NM_009786.2:c.21+3	NM_009786.2:c.-298	Intron1	upstream 5'-UTR	6	-
EB2_MACS_peak_800_EY1_MACS_peak_805	chr1:g.160929971	chr1:g.160930192	1	NM_001024952.2	Rc3h1	NM_001024952.2:c.-143	NM_001024952.2:c.79	Exon2	Exon2	20	+
EB2_MACS_peak_802_EY1_MACS_peak_808_EY2_MACS_peak_563/EB2_MACS_peak_803_EB1_MACS_peak_794_EY1_MACS_peak_808_EY2_MACS_peak_563_EY1_MACS_peak_809	chr1:g.161035142	chr1:g.161036898	1	NM_172644.3	Dars2	NM_172644.3:c.*??	NM_172644.3:c.*4818	downstream 3'-UTR	downstream 3'-UTR	17	-
EB2_MACS_peak_804	chr1:g.161036975	chr1:g.161037089	1	NM_172644.3	Dars2	NM_172644.3:c.*4741	NM_172644.3:c.*4627	downstream 3'-UTR	downstream 3'-UTR	17	-
EB2_MACS_peak_805_EB1_MACS_peak_795_EY1_MACS_peak_810_EY2_MACS_peak_564_EY1_MACS_peak_811_EY2_MACS_peak_565/EB2_MACS_peak_806_EB1_MACS_peak_795_EY1_MACS_peak_810_EY2_MACS_peak_564_EY1_MACS_peak_811_EY2_MACS_peak_565	chr1:g.161037120	chr1:g.161038636	1	NM_172644.3	Dars2	NM_172644.3:c.*4596	NM_172644.3:c.*3080	downstream 3'-UTR	downstream 3'-UTR	17	-
EB2_MACS_peak_808_EB1_MACS_peak_796_EY1_MACS_peak_812_EY2_MACS_peak_566	chr1:g.161240920	chr1:g.161242022	1	NM_007453.3	Prdx6	NM_007453.3:c.*801	NM_007453.3:c.547-173	Exon5	Intron4	5	-
EY1_MACS_peak_816_EY2_MACS_peak_571	chr1:g.162217630	chr1:g.162218195	1	NM_001038619.1	Dnm3	NM_001038619.1:c.1659+14024	NM_001038619.1:c.1659+13459	Intron14	Intron14	21	-
EY1_MACS_peak_817_EY2_MACS_peak_572	chr1:g.162218530	chr1:g.162219596	1	NM_001038619.1	Dnm3	NM_001038619.1:c.1659+13124	NM_001038619.1:c.1659+12058	Intron14	Intron14	21	-
EB2_MACS_peak_811_EY1_MACS_peak_820_EY2_MACS_peak_575/EB2_MACS_peak_812_EB1_MACS_peak_799_EY1_MACS_peak_820_EY2_MACS_peak_575	chr1:g.162672710	chr1:g.162674054	1	NM_001081290.1	Prrc2c	NM_001081290.1:c.*692	NM_001081290.1:c.8287-398	Exon35	Intron34	35	-
EB2_MACS_peak_813_EY2_MACS_peak_576	chr1:g.162675092	chr1:g.162675332	1	NM_001081290.1	Prrc2c	NM_001081290.1:c.8286+513	NM_001081290.1:c.8286+273	Intron34	Intron34	35	-
EB2_MACS_peak_814_EB1_MACS_peak_800	chr1:g.162679485	chr1:g.162680025	1	NM_001081290.1	Prrc2c	NM_001081290.1:c.7599+15	NM_001081290.1:c.7292	Intron30	Exon29	35	-
EY1_MACS_peak_822_EY2_MACS_peak_577	chr1:g.162680855	chr1:g.162681446	1	NM_001081290.1	Prrc2c	NM_001081290.1:c.7164	NM_001081290.1:c.7010-113	Exon28	Intron26	35	-
EY1_MACS_peak_823_EY2_MACS_peak_578	chr1:g.162682241	chr1:g.162682705	1	NM_001081290.1	Prrc2c	NM_001081290.1:c.7009+77	NM_001081290.1:c.6806-184	Intron26	Intron25	35	-
EB2_MACS_peak_816_EB1_MACS_peak_804_EY1_MACS_peak_825_EY2_MACS_peak_579/EB2_MACS_peak_817_EB1_MACS_peak_804_EY1_MACS_peak_825_EY2_MACS_peak_579	chr1:g.162697440	chr1:g.162698459	1	NM_001081290.1	Prrc2c	NM_001081290.1:c.5874	NM_001081290.1:c.5041-186	Exon19	Intron18	35	-
EB1_MACS_peak_805_EY1_MACS_peak_826	chr1:g.162702172	chr1:g.162702759	1	NM_001081290.1	Prrc2c	NM_001081290.1:c.4885+10	NM_001081290.1:c.4677-369	Intron17	Intron16	35	-
EB2_MACS_peak_818_EB1_MACS_peak_806_EY1_MACS_peak_827_EY2_MACS_peak_580/EB2_MACS_peak_819_EB1_MACS_peak_806_EY1_MACS_peak_827_EY2_MACS_peak_580/EB2_MACS_peak_820_EB1_MACS_peak_806_EY1_MACS_peak_827_EY2_MACS_peak_580/EB2_MACS_peak_821_EB1_MACS_peak_806_EY1_MACS_peak_827_EY2_MACS_peak_580	chr1:g.162704193	chr1:g.162706788	1	NM_001081290.1	Prrc2c	NM_001081290.1:c.4676+176	NM_001081290.1:c.2424-167	Intron16	Intron15	35	-
EB2_MACS_peak_822_EB1_MACS_peak_807_EY1_MACS_peak_828_EY2_MACS_peak_581	chr1:g.162707756	chr1:g.162708144	1	NM_001081290.1	Prrc2c	NM_001081290.1:c.2423+10	NM_001081290.1:c.2216-171	Intron15	Intron14	35	-
EB2_MACS_peak_823_EB1_MACS_peak_808_EY1_MACS_peak_829_EY2_MACS_peak_582	chr1:g.162708883	chr1:g.162709306	1	NM_001081290.1	Prrc2c	NM_001081290.1:c.2185	NM_001081290.1:c.1957-195	Exon14	Intron13	35	-
EB1_MACS_peak_809_EY1_MACS_peak_830_EY2_MACS_peak_583	chr1:g.162709524	chr1:g.162709837	1	NM_001081290.1	Prrc2c	NM_001081290.1:c.1956+5	NM_001081290.1:c.1799-151	Intron13	Intron12	35	-
EB2_MACS_peak_824_EB1_MACS_peak_810_EY1_MACS_peak_831_EY2_MACS_peak_584	chr1:g.162710280	chr1:g.162710999	1	NM_001081290.1	Prrc2c	NM_001081290.1:c.1798+3	NM_001081290.1:c.1252-170	Intron12	Intron11	35	-
EY1_MACS_peak_833_EY2_MACS_peak_585	chr1:g.162714234	chr1:g.162714570	1	NM_001081290.1	Prrc2c	NM_001081290.1:c.1197+9	NM_001081290.1:c.1053-183	Intron10	Intron9	35	-
EB2_MACS_peak_825_EB1_MACS_peak_811_EY1_MACS_peak_834_EY2_MACS_peak_586	chr1:g.162715385	chr1:g.162715886	1	NM_001081290.1	Prrc2c	NM_001081290.1:c.1052+7	NM_001081290.1:c.831-167	Intron9	Intron7	35	-
EB2_MACS_peak_826_EY1_MACS_peak_835_EY2_MACS_peak_587	chr1:g.162716269	chr1:g.162716494	1	NM_001081290.1	Prrc2c	NM_001081290.1:c.830+10	NM_001081290.1:c.748-133	Intron7	Intron6	35	-
EB2_MACS_peak_828_EY1_MACS_peak_836_EY2_MACS_peak_588	chr1:g.162718691	chr1:g.162719047	1	NM_001081290.1	Prrc2c	NM_001081290.1:c.746	NM_001081290.1:c.527-137	Exon6	Intron5	35	-
EB2_MACS_peak_829_EY1_MACS_peak_837	chr1:g.162720522	chr1:g.162721038	1	NM_001081290.1	Prrc2c	NM_001081290.1:c.485	NM_001081290.1:c.400+392	Exon5	Intron4	35	-
EB2_MACS_peak_830_EB1_MACS_peak_812_EY1_MACS_peak_838_EY2_MACS_peak_589	chr1:g.162721229	chr1:g.162721673	1	NM_001081290.1	Prrc2c	NM_001081290.1:c.400+201	NM_001081290.1:c.291-134	Intron4	Intron3	35	-
EB1_MACS_peak_813_EY2_MACS_peak_590	chr1:g.162722580	chr1:g.162723465	1	NM_001081290.1	Prrc2c	NM_001081290.1:c.290+530	NM_001081290.1:c.113-178	Intron3	Intron2	35	-
EY2_MACS_peak_592	chr1:g.163245924	chr1:g.163246375	1	NM_011127.2	Prrx1	NM_011127.2:c.*2334	NM_011127.2:c.*1883	Exon4	Exon4	4	-
EY1_MACS_peak_839_EY2_MACS_peak_593	chr1:g.163246409	chr1:g.163248777	1	NM_011127.2	Prrx1	NM_011127.2:c.*1849	NM_011127.2:c.600-381	Exon4	Intron3	4	-
EY1_MACS_peak_840	chr1:g.163249273	chr1:g.163249828	1	NM_011127.2	Prrx1	NM_011127.2:c.600-877	NM_011127.2:c.600-1432	Intron3	Intron3	4	-
EY1_MACS_peak_841_EY2_MACS_peak_595	chr1:g.163261702	chr1:g.163262148	1	NM_011127.2	Prrx1	NM_011127.2:c.417+138	NM_011127.2:c.242-133	Intron2	Intron1	4	-
EY1_MACS_peak_845_EY2_MACS_peak_598	chr1:g.163312825	chr1:g.163313476	1	NM_011127.2	Prrx1	NM_011127.2:c.-190	NM_011127.2:c.-841	Exon1	Exon1	4	-
EY1_MACS_peak_848_EY2_MACS_peak_599	chr1:g.163949675	chr1:g.163950383	1	NM_201364.1	BC055324	NM_201364.1:c.*4470	NM_201364.1:c.*3762	downstream 3'-UTR	downstream 3'-UTR	24	-
EY1_MACS_peak_849_EY2_MACS_peak_601	chr1:g.164414605	chr1:g.164414953	1	NM_001293313.1	Nme7	NM_001293313.1:c.1155+11528	NM_001293313.1:c.1155+11876	Intron13	Intron13	14	+
EB2_MACS_peak_835_EB1_MACS_peak_819	chr1:g.164437215	chr1:g.164437778	1	NM_001293313.1	Nme7	NM_001293313.1:c.*167	NM_001293313.1:c.*730	Exon14	downstream 3'-UTR	14	+
EB2_MACS_peak_836_EB1_MACS_peak_820	chr1:g.164437981	chr1:g.164438569	1	NM_001293313.1	Nme7	NM_001293313.1:c.*933	NM_001293313.1:c.*1521	downstream 3'-UTR	downstream 3'-UTR	14	+
EB2_MACS_peak_837_EB1_MACS_peak_822	chr1:g.164443183	chr1:g.164443526	1	NM_009721.6	Atp1b1	NM_009721.6:c.382+12	NM_009721.6:c.227-176	Intron3	Intron2	6	-
EB2_MACS_peak_838_EB1_MACS_peak_823_EY1_MACS_peak_850	chr1:g.164457853	chr1:g.164458374	1	NM_009721.6	Atp1b1	NM_009721.6:c.5	NM_009721.6:c.-517	Exon1	upstream 5'-UTR	6	-
EY1_MACS_peak_857	chr1:g.165874999	chr1:g.165875561	1	NM_011137.3	Pou2f1	NM_011137.3:c.*739	NM_011137.3:c.*177	Exon17	Exon17	17	-
EY1_MACS_peak_858_EY2_MACS_peak_604	chr1:g.165875765	chr1:g.165876052	1	NM_011137.3	Pou2f1	NM_011137.3:c.2355	NM_011137.3:c.2072-4	Exon17	Intron16	17	-
EB2_MACS_peak_842_EY2_MACS_peak_606	chr1:g.165960247	chr1:g.165960454	1	NM_011137.3	Pou2f1	NM_011137.3:c.62-28520	NM_011137.3:c.62-28727	Intron1	Intron1	17	-
EB2_MACS_peak_848	chr1:g.167225552	chr1:g.167225637	1	NM_030724.3	Uck2	NM_030724.3:c.*830	NM_030724.3:c.*745	downstream 3'-UTR	downstream 3'-UTR	7	-
EB2_MACS_peak_849_EY1_MACS_peak_866	chr1:g.167226131	chr1:g.167226638	1	NM_030724.3	Uck2	NM_030724.3:c.*251	NM_030724.3:c.647-117	Exon7	Intron6	7	-
EB2_MACS_peak_854_EB1_MACS_peak_837	chr1:g.167277012	chr1:g.167277561	1	NM_030724.3	Uck2	NM_030724.3:c.99+7764	NM_030724.3:c.99+7215	Intron1	Intron1	7	-
EY1_MACS_peak_868	chr1:g.167284545	chr1:g.167284745	1	NM_030724.3	Uck2	NM_030724.3:c.99+231	NM_030724.3:c.99+31	Intron1	Intron1	7	-
EB2_MACS_peak_855_EB1_MACS_peak_838_EY2_MACS_peak_611	chr1:g.167284779	chr1:g.167285338	1	NM_030724.3	Uck2	NM_030724.3:c.96	NM_030724.3:c.-464	Exon1	upstream 5'-UTR	7	-
EB2_MACS_peak_856_EB1_MACS_peak_840	chr1:g.167310464	chr1:g.167310785	1	NM_001039483.1	Tmco1	NM_001039483.1:c.148+1081	NM_001039483.1:c.148+1402	Intron2	Intron2	7	+
EY1_MACS_peak_879_EY2_MACS_peak_615	chr1:g.168209397	chr1:g.168209762	1	NM_183355.3	Pbx1	NM_183355.3:c.464	NM_183355.3:c.266-167	Exon3	Intron2	9	-
EY1_MACS_peak_892_EY2_MACS_peak_628	chr1:g.168349727	chr1:g.168350414	1	NM_183355.3	Pbx1	NM_183355.3:c.265+78142	NM_183355.3:c.265+77455	Intron2	Intron2	9	-
EY1_MACS_peak_893_EY2_MACS_peak_630	chr1:g.168357469	chr1:g.168358226	1	NM_183355.3	Pbx1	NM_183355.3:c.265+70400	NM_183355.3:c.265+69643	Intron2	Intron2	9	-
EY1_MACS_peak_894	chr1:g.168358722	chr1:g.168359137	1	NM_183355.3	Pbx1	NM_183355.3:c.265+69147	NM_183355.3:c.265+68732	Intron2	Intron2	9	-
EY1_MACS_peak_896_EY2_MACS_peak_631	chr1:g.168361406	chr1:g.168362044	1	NM_183355.3	Pbx1	NM_183355.3:c.265+66463	NM_183355.3:c.265+65825	Intron2	Intron2	9	-
EY2_MACS_peak_635	chr1:g.168379340	chr1:g.168379706	1	NM_183355.3	Pbx1	NM_183355.3:c.265+48529	NM_183355.3:c.265+48163	Intron2	Intron2	9	-
EB1_MACS_peak_844_EY1_MACS_peak_902	chr1:g.168380179	chr1:g.168380594	1	NM_183355.3	Pbx1	NM_183355.3:c.265+47690	NM_183355.3:c.265+47275	Intron2	Intron2	9	-
EY1_MACS_peak_904_EY2_MACS_peak_637	chr1:g.168385329	chr1:g.168385977	1	NM_183355.3	Pbx1	NM_183355.3:c.265+42540	NM_183355.3:c.265+41892	Intron2	Intron2	9	-
EY1_MACS_peak_906_EY2_MACS_peak_640	chr1:g.168395393	chr1:g.168396053	1	NM_183355.3	Pbx1	NM_183355.3:c.265+32476	NM_183355.3:c.265+31816	Intron2	Intron2	9	-
EY1_MACS_peak_908_EY2_MACS_peak_641	chr1:g.168402039	chr1:g.168402592	1	NM_183355.3	Pbx1	NM_183355.3:c.265+25830	NM_183355.3:c.265+25277	Intron2	Intron2	9	-
EB1_MACS_peak_846_EY1_MACS_peak_909_EY2_MACS_peak_642	chr1:g.168405389	chr1:g.168406260	1	NM_183355.3	Pbx1	NM_183355.3:c.265+22480	NM_183355.3:c.265+21609	Intron2	Intron2	9	-
EY1_MACS_peak_910_EY2_MACS_peak_643	chr1:g.168406635	chr1:g.168407521	1	NM_183355.3	Pbx1	NM_183355.3:c.265+21234	NM_183355.3:c.265+20348	Intron2	Intron2	9	-
EY1_MACS_peak_916_EY2_MACS_peak_652	chr1:g.168431352	chr1:g.168431864	1	NM_183355.3	Pbx1	NM_183355.3:c.153	NM_183355.3:c.-360	Exon1	Exon1	9	-
EY1_MACS_peak_917	chr1:g.168432139	chr1:g.168432527	1	NM_183355.3	Pbx1	NM_183355.3:c.-635	NM_183355.3:c.-1023	Exon1	upstream 5'-UTR	9	-
EY1_MACS_peak_918_EY2_MACS_peak_653	chr1:g.169498577	chr1:g.169499071	1	NM_023284.3	Nuf2	NM_023284.3:c.*212	NM_023284.3:c.1261-151	Exon14	Intron13	14	-
EB1_MACS_peak_847_EY2_MACS_peak_655	chr1:g.169505835	chr1:g.169506248	1	NM_023284.3	Nuf2	NM_023284.3:c.1124+147	NM_023284.3:c.949-91	Intron12	Intron11	14	-
EY1_MACS_peak_927_EY2_MACS_peak_667	chr1:g.171345584	chr1:g.171345828	1	NM_012049.2	Nit1	NM_012049.2:c.-15	NM_012049.2:c.-259	Exon1	upstream 5'-UTR	7	-
EB2_MACS_peak_874_EB1_MACS_peak_860_EY1_MACS_peak_931_EY2_MACS_peak_669	chr1:g.171503033	chr1:g.171503272	1	NM_019484.4	Alyref2	NM_019484.4:c.-624	NM_019484.4:c.-385	upstream 5'-UTR	upstream 5'-UTR	1	+
EY2_MACS_peak_670	chr1:g.172001288	chr1:g.172001554	1	NM_033509.3	Vangl2	NM_033509.3:c.*3314	NM_033509.3:c.*3048	Exon8	Exon8	8	-
EB2_MACS_peak_875_EY1_MACS_peak_933	chr1:g.172001734	chr1:g.172002489	1	NM_033509.3	Vangl2	NM_033509.3:c.*2868	NM_033509.3:c.*2113	Exon8	Exon8	8	-
EB2_MACS_peak_876_EB1_MACS_peak_861_EY1_MACS_peak_934_EY2_MACS_peak_671_EY2_MACS_peak_672/EB2_MACS_peak_877_EB1_MACS_peak_861_EY1_MACS_peak_934_EY2_MACS_peak_672	chr1:g.172002577	chr1:g.172004726	1	NM_033509.3	Vangl2	NM_033509.3:c.*2025	NM_033509.3:c.1442	Exon8	Exon8	8	-
EB2_MACS_peak_878_EB1_MACS_peak_862_EY1_MACS_peak_935	chr1:g.172009674	chr1:g.172010123	1	NM_033509.3	Vangl2	NM_033509.3:c.567	NM_033509.3:c.193-75	Exon4	Intron3	8	-
EY1_MACS_peak_937_EY2_MACS_peak_673	chr1:g.172121602	chr1:g.172122307	1	NM_009938.4	Copa	NM_009938.4:c.3616-98	NM_009938.4:c.*548	Intron32	Exon33	33	+
EB1_MACS_peak_865_EY2_MACS_peak_674	chr1:g.172134080	chr1:g.172134643	1	NM_023041.3	Pex19	NM_023041.3:c.816+36	NM_023041.3:c.*353	Intron7	Exon8	8	+
EB2_MACS_peak_880_EY1_MACS_peak_939_EY2_MACS_peak_675	chr1:g.172172320	chr1:g.172172905	1	NM_153555.2	Dcaf8	NM_153555.2:c.53-9	NM_153555.2:c.629	Intron3	Exon4	14	+
EY1_MACS_peak_941	chr1:g.172197489	chr1:g.172198015	1	NM_153555.2	Dcaf8	NM_153555.2:c.*2817	NM_153555.2:c.*3343	downstream 3'-UTR	downstream 3'-UTR	14	+
EY1_MACS_peak_942_EY2_MACS_peak_678	chr1:g.172198371	chr1:g.172198842	1	NM_153555.2	Dcaf8	NM_153555.2:c.*3699	NM_153555.2:c.*4170	downstream 3'-UTR	downstream 3'-UTR	14	+
EY2_MACS_peak_679	chr1:g.172199116	chr1:g.172199394	1	NM_153555.2	Dcaf8	NM_153555.2:c.*4444	NM_153555.2:c.*4722	downstream 3'-UTR	downstream 3'-UTR	14	+
EY1_MACS_peak_955_EY2_MACS_peak_687	chr1:g.176755393	chr1:g.176756623	1	NM_001099637.2	Cep170	NM_001099637.2:c.3419	NM_001099637.2:c.2189	Exon13	Exon13	20	-
EY2_MACS_peak_688	chr1:g.176756645	chr1:g.176756923	1	NM_001099637.2	Cep170	NM_001099637.2:c.2167	NM_001099637.2:c.1889	Exon13	Exon13	20	-
EY1_MACS_peak_957	chr1:g.176793343	chr1:g.176793740	1	NM_001099637.2	Cep170	NM_001099637.2:c.105+162	NM_001099637.2:c.-40-91	Intron2	Intron1	20	-
EB2_MACS_peak_893_EB1_MACS_peak_878	chr1:g.176793863	chr1:g.176794070	1	NM_001099637.2	Cep170	NM_001099637.2:c.-40-214	NM_001099637.2:c.-40-421	Intron1	Intron1	20	-
EB2_MACS_peak_894_EB1_MACS_peak_880	chr1:g.177022529	chr1:g.177022800	1	NM_029756.3	Sdccag8	NM_029756.3:c.*2385	NM_029756.3:c.*2656	downstream 3'-UTR	downstream 3'-UTR	18	+
EY1_MACS_peak_959_EY2_MACS_peak_691	chr1:g.177024525	chr1:g.177025575	1	NM_029756.3	Sdccag8	NM_029756.3:c.*4381	NM_029756.3:c.*?	downstream 3'-UTR	downstream 3'-UTR	18	+
EY1_MACS_peak_968_EY2_MACS_peak_693	chr1:g.177442378	chr1:g.177442815	1	NM_001012330.1	Zbtb18	NM_001012330.1:c.-2432	NM_001012330.1:c.-1995	upstream 5'-UTR	upstream 5'-UTR	2	+
EY1_MACS_peak_970_EY2_MACS_peak_694	chr1:g.177449530	chr1:g.177450097	1	NM_001012330.1	Zbtb18	NM_001012330.1:c.*859	NM_001012330.1:c.*1426	Exon2	Exon2	2	+
EB2_MACS_peak_898_EB1_MACS_peak_882	chr1:g.177786886	chr1:g.177787250	1	NM_007422.3	Adss	NM_007422.3:c.184-1888	NM_007422.3:c.184-2252	Intron1	Intron1	13	-
EB2_MACS_peak_900_EB1_MACS_peak_883_EY1_MACS_peak_973_EY2_MACS_peak_697_EY1_MACS_peak_972/EB2_MACS_peak_901_EB1_MACS_peak_883_EY1_MACS_peak_973_EY2_MACS_peak_697_EY1_MACS_peak_972/EB2_MACS_peak_902_EB1_MACS_peak_883_EY1_MACS_peak_973_EY2_MACS_peak_697_EY1_MACS_peak_972	chr1:g.178321123	chr1:g.178322824	1	NM_025511.2	Cox20	NM_025511.2:c.40-622	NM_025511.2:c.*208	Intron1	downstream 3'-UTR	4	+
EB2_MACS_peak_903_EB1_MACS_peak_884_EY1_MACS_peak_974	chr1:g.178322952	chr1:g.178323427	1	NM_025511.2	Cox20	NM_025511.2:c.*336	NM_025511.2:c.*811	downstream 3'-UTR	downstream 3'-UTR	4	+
EB2_MACS_peak_904	chr1:g.178323724	chr1:g.178324105	1	NM_016805.2	Hnrnpu	NM_016805.2:c.*5630	NM_016805.2:c.*5249	downstream 3'-UTR	downstream 3'-UTR	14	-
EY1_MACS_peak_975	chr1:g.178324428	chr1:g.178324782	1	NM_016805.2	Hnrnpu	NM_016805.2:c.*4926	NM_016805.2:c.*4572	downstream 3'-UTR	downstream 3'-UTR	14	-
EB2_MACS_peak_905_EB1_MACS_peak_885	chr1:g.178324788	chr1:g.178326493	1	NM_016805.2	Hnrnpu	NM_016805.2:c.*4566	NM_016805.2:c.*2861	downstream 3'-UTR	downstream 3'-UTR	14	-
EY2_MACS_peak_698	chr1:g.178326526	chr1:g.178326808	1	NM_016805.2	Hnrnpu	NM_016805.2:c.*2828	NM_016805.2:c.*2546	downstream 3'-UTR	Exon14	14	-
EB2_MACS_peak_906_EB1_MACS_peak_886_EY1_MACS_peak_976_EY2_MACS_peak_699_EY2_MACS_peak_700	chr1:g.178327736	chr1:g.178329592	1	NM_016805.2	Hnrnpu	NM_016805.2:c.*1618	NM_016805.2:c.2350-185	Exon14	Intron13	14	-
EB2_MACS_peak_907_EY1_MACS_peak_977_EY2_MACS_peak_701_EY2_MACS_peak_702/EB2_MACS_peak_908_EB1_MACS_peak_887_EY1_MACS_peak_977_EY2_MACS_peak_701_EY2_MACS_peak_702/EB2_MACS_peak_909_EB1_MACS_peak_887_EY1_MACS_peak_977_EY2_MACS_peak_701_EY2_MACS_peak_702/EB2_MACS_peak_910_EB1_MACS_peak_887_EY1_MACS_peak_977_EY2_MACS_peak_701_EY2_MACS_peak_702/EB2_MACS_peak_911_EB1_MACS_peak_887_EY1_MACS_peak_977_EY2…	chr1:g.178329856	chr1:g.178332569	1	NM_016805.2	Hnrnpu	NM_016805.2:c.2349+12	NM_016805.2:c.1159-213	Intron13	Intron6	14	-
EB2_MACS_peak_913_EB1_MACS_peak_888_EY1_MACS_peak_978_EY2_MACS_peak_703_EY2_MACS_peak_704	chr1:g.178332737	chr1:g.178334890	1	NM_016805.2	Hnrnpu	NM_016805.2:c.1158+260	NM_016805.2:c.806-864	Intron6	Intron3	14	-
EB2_MACS_peak_914_EB1_MACS_peak_889_EY1_MACS_peak_979_EY2_MACS_peak_705_EY1_MACS_peak_980_EY2_MACS_peak_705/EB2_MACS_peak_915_EB1_MACS_peak_889_EY1_MACS_peak_979_EY2_MACS_peak_705_EY1_MACS_peak_980_EY2_MACS_peak_705/EB2_MACS_peak_916_EB1_MACS_peak_890_EY1_MACS_peak_979_EY2_MACS_peak_705_EY1_MACS_peak_980_EY2_MACS_peak_705/EB2_MACS_peak_917_EB1_MACS_peak_890_EY1_MACS_peak_979_EY2_MACS_peak_705_EY1…	chr1:g.178335544	chr1:g.178337911	1	NM_016805.2	Hnrnpu	NM_016805.2:c.805+338	NM_016805.2:c.-340	Intron3	upstream 5'-UTR	14	-
EB2_MACS_peak_918_EB1_MACS_peak_891_EY1_MACS_peak_983_EY2_MACS_peak_709	chr1:g.178636782	chr1:g.178637012	1	NM_001161665.1	Kif26b	NM_001161665.1:c.466-42044	NM_001161665.1:c.466-41814	Intron2	Intron2	15	+
EB1_MACS_peak_901	chr1:g.179358826	chr1:g.179359621	1	NM_027188.3	Smyd3	NM_027188.3:c.531+46457	NM_027188.3:c.531+45662	Intron5	Intron5	12	-
EB2_MACS_peak_931_EB1_MACS_peak_902	chr1:g.179360081	chr1:g.179360462	1	NM_027188.3	Smyd3	NM_027188.3:c.531+45202	NM_027188.3:c.531+44821	Intron5	Intron5	12	-
EB1_MACS_peak_914_EY1_MACS_peak_992_EY2_MACS_peak_713	chr1:g.179746011	chr1:g.179746876	1	NM_026375.2	Ahctf1	NM_026375.2:c.*322	NM_026375.2:c.6536+304	Exon36	Intron35	36	-
EB2_MACS_peak_941_EB1_MACS_peak_921_EY1_MACS_peak_1004	chr1:g.180568875	chr1:g.180569352	1	NM_007415.2	Parp1	NM_007415.2:c.-159	NM_007415.2:c.120+199	upstream 5'-UTR	Intron1	23	+
EB1_MACS_peak_922_EY2_MACS_peak_720	chr1:g.180573307	chr1:g.180573863	1	NM_007415.2	Parp1	NM_007415.2:c.121-345	NM_007415.2:c.286+46	Intron1	Intron2	23	+
EY1_MACS_peak_1005_EY2_MACS_peak_721	chr1:g.180578941	chr1:g.180579431	1	NM_007415.2	Parp1	NM_007415.2:c.403-213	NM_007415.2:c.617+63	Intron3	Intron4	23	+
EB1_MACS_peak_924_EY1_MACS_peak_1006_EY2_MACS_peak_722	chr1:g.180582652	chr1:g.180582919	1	NM_007415.2	Parp1	NM_007415.2:c.721-106	NM_007415.2:c.837+45	Intron5	Intron6	23	+
EB2_MACS_peak_942_EB1_MACS_peak_925_EY1_MACS_peak_1007_EY2_MACS_peak_723	chr1:g.180585754	chr1:g.180586233	1	NM_007415.2	Parp1	NM_007415.2:c.1015-89	NM_007415.2:c.1162+243	Intron7	Intron8	23	+
EB1_MACS_peak_926_EY2_MACS_peak_724	chr1:g.180587203	chr1:g.180587432	1	NM_007415.2	Parp1	NM_007415.2:c.1163-58	NM_007415.2:c.1303+31	Intron8	Intron9	23	+
EB1_MACS_peak_927_EY1_MACS_peak_1008_EY2_MACS_peak_725	chr1:g.180587830	chr1:g.180588733	1	NM_007415.2	Parp1	NM_007415.2:c.1304-91	NM_007415.2:c.1696	Intron9	Exon12	23	+
EB2_MACS_peak_943	chr1:g.180589071	chr1:g.180589251	1	NM_007415.2	Parp1	NM_007415.2:c.1745+289	NM_007415.2:c.1746-147	Intron12	Intron12	23	+
EB2_MACS_peak_944_EB1_MACS_peak_928	chr1:g.180598093	chr1:g.180598422	1	NM_007415.2	Parp1	NM_007415.2:c.2506-118	NM_007415.2:c.2658+59	Intron18	Intron19	23	+
EY2_MACS_peak_726	chr1:g.180598860	chr1:g.180599391	1	NM_007415.2	Parp1	NM_007415.2:c.2659-93	NM_007415.2:c.2787-202	Intron19	Intron20	23	+
EB2_MACS_peak_945_EB1_MACS_peak_929_EY2_MACS_peak_727	chr1:g.180600005	chr1:g.180601158	1	NM_007415.2	Parp1	NM_007415.2:c.2849-91	NM_007415.2:c.*627	Intron21	downstream 3'-UTR	23	+
EY1_MACS_peak_1012_EY2_MACS_peak_729	chr1:g.180738354	chr1:g.180738643	1	NM_133225.3	Acbd3	NM_133225.3:c.720-109	NM_133225.3:c.894+6	Intron4	Intron5	8	+
EY1_MACS_peak_1015_EY2_MACS_peak_730	chr1:g.180805777	chr1:g.180806202	1	NM_008210.4	H3f3a	NM_008210.4:c.283-2572	NM_008210.4:c.283-2997	Intron3	Intron3	4	-
EB2_MACS_peak_946	chr1:g.180810102	chr1:g.180810187	1	NM_008210.4	H3f3a	NM_008210.4:c.282+15	NM_008210.4:c.212	Intron3	Exon3	4	-
EY1_MACS_peak_1016_EY2_MACS_peak_731	chr1:g.180810211	chr1:g.180810438	1	NM_008210.4	H3f3a	NM_008210.4:c.188	NM_008210.4:c.129-168	Exon3	Intron2	4	-
EB1_MACS_peak_938_EY1_MACS_peak_1020_EY2_MACS_peak_734	chr1:g.181177136	chr1:g.181177844	1	NM_145514.5	Wdr26	NM_145514.5:c.*670	NM_145514.5:c.1901-13	Exon14	Intron13	14	-
EB1_MACS_peak_939_EY1_MACS_peak_1023_EY2_MACS_peak_735	chr1:g.181211171	chr1:g.181211951	1	NM_145514.5	Wdr26	NM_145514.5:c.267	NM_145514.5:c.-514	Exon1	Exon1	14	-
EB2_MACS_peak_956_EB1_MACS_peak_940_EY1_MACS_peak_1024	chr1:g.181816248	chr1:g.181817192	1	NM_133815.2	Lbr	NM_133815.2:c.*610	NM_133815.2:c.1720+73	Exon14	Intron13	14	-
EB2_MACS_peak_960_EB1_MACS_peak_942_EY2_MACS_peak_738/EB2_MACS_peak_959_EY2_MACS_peak_738	chr1:g.181903054	chr1:g.181904518	1	NM_010135.3	Enah	NM_010135.3:c.*2806	NM_010135.3:c.*1342	Exon15	Exon15	15	-
EB2_MACS_peak_961_EY1_MACS_peak_1026_EY2_MACS_peak_739/EB2_MACS_peak_962_EB1_MACS_peak_943_EY1_MACS_peak_1026_EY2_MACS_peak_739/EB2_MACS_peak_963_EB1_MACS_peak_943_EY1_MACS_peak_1026_EY2_MACS_peak_739	chr1:g.181904568	chr1:g.181906069	1	NM_010135.3	Enah	NM_010135.3:c.*1292	NM_010135.3:c.2378-172	Exon15	Intron14	15	-
EB2_MACS_peak_964	chr1:g.181906399	chr1:g.181906500	1	NM_010135.3	Enah	NM_010135.3:c.2365	NM_010135.3:c.2320-56	Exon14	Intron13	15	-
EB1_MACS_peak_946_EY2_MACS_peak_740	chr1:g.181918248	chr1:g.181918719	1	NM_010135.3	Enah	NM_010135.3:c.2124+10	NM_010135.3:c.1921-136	Intron10	Intron8	15	-
EB2_MACS_peak_966_EB1_MACS_peak_947_EY1_MACS_peak_1028_EY2_MACS_peak_741	chr1:g.181919286	chr1:g.181919811	1	NM_010135.3	Enah	NM_010135.3:c.1920+39	NM_010135.3:c.1616-182	Intron8	Intron7	15	-
EB2_MACS_peak_967_EB1_MACS_peak_948_EY2_MACS_peak_742/EB2_MACS_peak_968_EB1_MACS_peak_948_EY2_MACS_peak_742/EB2_MACS_peak_969_EB1_MACS_peak_948_EY2_MACS_peak_742	chr1:g.181921699	chr1:g.181922653	1	NM_010135.3	Enah	NM_010135.3:c.1574	NM_010135.3:c.773-153	Exon7	Intron6	15	-
EB2_MACS_peak_970_EY2_MACS_peak_743	chr1:g.181923616	chr1:g.181923957	1	NM_010135.3	Enah	NM_010135.3:c.716	NM_010135.3:c.492-117	Exon6	Intron5	15	-
EB2_MACS_peak_971_EY1_MACS_peak_1029	chr1:g.181930669	chr1:g.181930873	1	NM_010135.3	Enah	NM_010135.3:c.491+9	NM_010135.3:c.407-111	Intron5	Intron4	15	-
EB2_MACS_peak_972_EB1_MACS_peak_949	chr1:g.181931644	chr1:g.181932291	1	NM_010135.3	Enah	NM_010135.3:c.407-882	NM_010135.3:c.407-1529	Intron4	Intron4	15	-
EB2_MACS_peak_973	chr1:g.181932558	chr1:g.181932716	1	NM_010135.3	Enah	NM_010135.3:c.407-1796	NM_010135.3:c.407-1954	Intron4	Intron4	15	-
EB2_MACS_peak_974_EB1_MACS_peak_952	chr1:g.181935945	chr1:g.181936671	1	NM_010135.3	Enah	NM_010135.3:c.350-229	NM_010135.3:c.350-955	Intron3	Intron3	15	-
EB2_MACS_peak_979_EB1_MACS_peak_955	chr1:g.181955283	chr1:g.181956127	1	NM_010135.3	Enah	NM_010135.3:c.349+1111	NM_010135.3:c.349+267	Intron3	Intron3	15	-
EB1_MACS_peak_957	chr1:g.181986615	chr1:g.181986957	1	NM_010135.3	Enah	NM_010135.3:c.6-24696	NM_010135.3:c.6-25038	Intron1	Intron1	15	-
EB2_MACS_peak_981_EY2_MACS_peak_744	chr1:g.181987027	chr1:g.181987489	1	NM_010135.3	Enah	NM_010135.3:c.6-25108	NM_010135.3:c.6-25570	Intron1	Intron1	15	-
EB1_MACS_peak_964_EY2_MACS_peak_746	chr1:g.182019541	chr1:g.182020348	1	NM_010135.3	Enah	NM_010135.3:c.-7	NM_010135.3:c.-814	Exon1	upstream 5'-UTR	15	-
EY1_MACS_peak_1036_EY2_MACS_peak_748	chr1:g.182448390	chr1:g.182449149	1	NM_173378.2	Trp53bp2	NM_173378.2:c.1946-11	NM_173378.2:c.2694	Intron12	Exon13	18	+
EY1_MACS_peak_1039_EY2_MACS_peak_753	chr1:g.183205257	chr1:g.183205657	1	NM_001278218.1	Disp1	NM_001278218.1:c.-145+16066	NM_001278218.1:c.-145+15666	Intron1	Intron1	9	-
EY1_MACS_peak_1040	chr1:g.183206054	chr1:g.183206596	1	NM_001278218.1	Disp1	NM_001278218.1:c.-145+15269	NM_001278218.1:c.-145+14727	Intron1	Intron1	9	-
EY1_MACS_peak_1041_EY2_MACS_peak_755	chr1:g.183334102	chr1:g.183334642	1	NM_177389.3	Mia3	NM_177389.3:c.4433+8	NM_177389.3:c.4204-148	Intron17	Intron14	27	-
EB1_MACS_peak_973	chr1:g.183335045	chr1:g.183335295	1	NM_177389.3	Mia3	NM_177389.3:c.4194	NM_177389.3:c.4081-137	Exon14	Intron13	27	-
EB2_MACS_peak_987_EY1_MACS_peak_1044_EY2_MACS_peak_757/EB2_MACS_peak_988_EY1_MACS_peak_1044_EY2_MACS_peak_757	chr1:g.183356889	chr1:g.183357646	1	NM_177389.3	Mia3	NM_177389.3:c.2481	NM_177389.3:c.1724	Exon4	Exon4	27	-
EB1_MACS_peak_974_EY1_MACS_peak_1045	chr1:g.183358388	chr1:g.183359081	1	NM_177389.3	Mia3	NM_177389.3:c.982	NM_177389.3:c.355-66	Exon4	Intron3	27	-
EB2_MACS_peak_992_EB1_MACS_peak_975/EB2_MACS_peak_993_EB1_MACS_peak_975/EB2_MACS_peak_994_EB1_MACS_peak_975/EB2_MACS_peak_995_EB1_MACS_peak_975	chr1:g.184814165	chr1:g.184815248	1	NM_001290273.1	Marc1	NM_001290273.1:c.-3036	NM_001290273.1:c.-4119	upstream 5'-UTR	upstream 5'-UTR	7	-
EB1_MACS_peak_976	chr1:g.184815426	chr1:g.184815891	1	NM_001290273.1	Marc1	NM_001290273.1:c.-4297	NM_001290273.1:c.-4762	upstream 5'-UTR	upstream 5'-UTR	7	-
EB2_MACS_peak_997_EY1_MACS_peak_1052	chr1:g.185322763	chr1:g.185323142	1	NM_198653.2	Iars2	NM_198653.2:c.950+58	NM_198653.2:c.750-40	Intron7	Intron5	23	-
EB2_MACS_peak_999_EB1_MACS_peak_979	chr1:g.185379433	chr1:g.185379732	1	NM_029735.1	Eprs	NM_029735.1:c.751-112	NM_029735.1:c.938	Intron7	Exon8	32	+
EB2_MACS_peak_1000_EB1_MACS_peak_980	chr1:g.185384694	chr1:g.185385078	1	NM_029735.1	Eprs	NM_029735.1:c.1116-183	NM_029735.1:c.1317	Intron9	Exon10	32	+
EB1_MACS_peak_982_EY1_MACS_peak_1053_EY2_MACS_peak_761	chr1:g.185401202	chr1:g.185401691	1	NM_029735.1	Eprs	NM_029735.1:c.2182-107	NM_029735.1:c.2541+23	Intron17	Intron18	32	+
EB2_MACS_peak_1003_EY1_MACS_peak_1054_EY2_MACS_peak_762/EB1_MACS_peak_983_EY1_MACS_peak_1054_EY2_MACS_peak_762	chr1:g.185406988	chr1:g.185407807	1	NM_029735.1	Eprs	NM_029735.1:c.2569	NM_029735.1:c.3038+54	Exon19	Intron20	32	+
EB2_MACS_peak_1004_EB1_MACS_peak_984_EY2_MACS_peak_763	chr1:g.185411046	chr1:g.185411428	1	NM_029735.1	Eprs	NM_029735.1:c.3091-112	NM_029735.1:c.3300+61	Intron21	Intron22	32	+
EY1_MACS_peak_1055_EY2_MACS_peak_764	chr1:g.185418084	chr1:g.185418418	1	NM_029735.1	Eprs	NM_029735.1:c.3910-128	NM_029735.1:c.4083+33	Intron27	Intron28	32	+
EB1_MACS_peak_985_EY1_MACS_peak_1056	chr1:g.185427712	chr1:g.185428353	1	NM_029735.1	Eprs	NM_029735.1:c.4324-140	NM_029735.1:c.*206	Intron30	Exon32	32	+
EB2_MACS_peak_1012	chr1:g.189642062	chr1:g.189642170	1	NM_001081363.2	Cenpf	NM_001081363.2:c.*537	NM_001081363.2:c.*429	Exon18	Exon18	18	-
EB2_MACS_peak_1013_EB1_MACS_peak_988_EY1_MACS_peak_1061_EY2_MACS_peak_770	chr1:g.189642345	chr1:g.189642974	1	NM_001081363.2	Cenpf	NM_001081363.2:c.*254	NM_001081363.2:c.8791-172	Exon18	Intron17	18	-
EB2_MACS_peak_1014_EB1_MACS_peak_990	chr1:g.189650594	chr1:g.189650884	1	NM_001081363.2	Cenpf	NM_001081363.2:c.8102	NM_001081363.2:c.7975-163	Exon15	Intron14	18	-
EB2_MACS_peak_1015_EB1_MACS_peak_991_EY1_MACS_peak_1063_EY2_MACS_peak_771/EB2_MACS_peak_1016_EB1_MACS_peak_991_EY1_MACS_peak_1063_EY2_MACS_peak_771	chr1:g.189652345	chr1:g.189653724	1	NM_001081363.2	Cenpf	NM_001081363.2:c.7737	NM_001081363.2:c.6358	Exon13	Exon13	18	-
EB2_MACS_peak_1017_EB1_MACS_peak_992_EY1_MACS_peak_1064	chr1:g.189654036	chr1:g.189655326	1	NM_001081363.2	Cenpf	NM_001081363.2:c.6046	NM_001081363.2:c.4990-234	Exon13	Intron12	18	-
EB2_MACS_peak_1019	chr1:g.189657626	chr1:g.189657732	1	NM_001081363.2	Cenpf	NM_001081363.2:c.4008	NM_001081363.2:c.3902	Exon12	Exon12	18	-
EB2_MACS_peak_1020_EY1_MACS_peak_1065_EY2_MACS_peak_772/EB2_MACS_peak_1021_EB1_MACS_peak_993_EY1_MACS_peak_1065_EY2_MACS_peak_772_EY1_MACS_peak_1066_EY2_MACS_peak_773/EB2_MACS_peak_1022_EB1_MACS_peak_993_EY1_MACS_peak_1065_EY2_MACS_peak_772_EY1_MACS_peak_1066_EY2_MACS_peak_773/EB2_MACS_peak_1023_EB1_MACS_peak_993_EY1_MACS_peak_1065_EY2_MACS_peak_772_EY1_MACS_peak_1066_EY2_MACS_peak_773	chr1:g.189657819	chr1:g.189660255	1	NM_001081363.2	Cenpf	NM_001081363.2:c.3815	NM_001081363.2:c.1562-183	Exon12	Intron11	18	-
EB1_MACS_peak_994_EY1_MACS_peak_1067	chr1:g.189668345	chr1:g.189668828	1	NM_001081363.2	Cenpf	NM_001081363.2:c.1425+171	NM_001081363.2:c.1303-190	Intron10	Intron9	18	-
EB1_MACS_peak_995_EY1_MACS_peak_1069	chr1:g.189672505	chr1:g.189672807	1	NM_001081363.2	Cenpf	NM_001081363.2:c.1173+4	NM_001081363.2:c.1048-173	Intron8	Intron7	18	-
EB1_MACS_peak_996_EY1_MACS_peak_1071	chr1:g.189680248	chr1:g.189680611	1	NM_001081363.2	Cenpf	NM_001081363.2:c.817	NM_001081363.2:c.559-105	Exon6	Intron5	18	-
EB2_MACS_peak_1024_EY2_MACS_peak_775	chr1:g.189683791	chr1:g.189684031	1	NM_001081363.2	Cenpf	NM_001081363.2:c.336	NM_001081363.2:c.163-67	Exon3	Intron2	18	-
EB2_MACS_peak_1025_EB1_MACS_peak_997_EY1_MACS_peak_1072_EY2_MACS_peak_776	chr1:g.189684948	chr1:g.189685323	1	NM_001081363.2	Cenpf	NM_001081363.2:c.159	NM_001081363.2:c.-32-185	Exon2	Intron1	18	-
EB2_MACS_peak_1026_EB1_MACS_peak_998	chr1:g.189728236	chr1:g.189728599	1	NM_008976.2	Ptpn14	NM_008976.2:c.-568	NM_008976.2:c.-205	upstream 5'-UTR	Exon1	19	+
EB2_MACS_peak_1028_EB1_MACS_peak_999	chr1:g.189735914	chr1:g.189736313	1	NM_008976.2	Ptpn14	NM_008976.2:c.-140+7250	NM_008976.2:c.-140+7649	Intron1	Intron1	19	+
EY1_MACS_peak_1074	chr1:g.189736603	chr1:g.189737049	1	NM_008976.2	Ptpn14	NM_008976.2:c.-140+7939	NM_008976.2:c.-140+8385	Intron1	Intron1	19	+
EB2_MACS_peak_1029_EB1_MACS_peak_1000/EB2_MACS_peak_1030_EB1_MACS_peak_1000	chr1:g.189746159	chr1:g.189746748	1	NM_008976.2	Ptpn14	NM_008976.2:c.-140+17495	NM_008976.2:c.-140+18084	Intron1	Intron1	19	+
EB2_MACS_peak_1034	chr1:g.189850196	chr1:g.189850409	1	NM_008976.2	Ptpn14	NM_008976.2:c.1239	NM_008976.2:c.1452	Exon13	Exon13	19	+
EB2_MACS_peak_1035_EY1_MACS_peak_1076	chr1:g.189850543	chr1:g.189851062	1	NM_008976.2	Ptpn14	NM_008976.2:c.1586	NM_008976.2:c.2105	Exon13	Exon13	19	+
EB1_MACS_peak_1010_EY2_MACS_peak_784	chr1:g.191538324	chr1:g.191538817	1	NM_029766.2	Dtl	NM_029766.2:c.*919	NM_029766.2:c.*426	Exon15	Exon15	15	-
EB2_MACS_peak_1042	chr1:g.191539226	chr1:g.191539400	1	NM_029766.2	Dtl	NM_029766.2:c.*17	NM_029766.2:c.2092-59	Exon15	Intron14	15	-
EB1_MACS_peak_1014_EY2_MACS_peak_788	chr1:g.192127968	chr1:g.192128194	1	NM_144814.3	Rcor3	NM_144814.3:c.348+8	NM_144814.3:c.296-166	Intron4	Intron3	10	-
EY1_MACS_peak_1087_EY2_MACS_peak_789	chr1:g.192137701	chr1:g.192138082	1	NM_144814.3	Rcor3	NM_144814.3:c.160+38	NM_144814.3:c.-184	Intron1	upstream 5'-UTR	10	-
EB2_MACS_peak_1048_EB1_MACS_peak_1015_EY1_MACS_peak_1088	chr1:g.192745490	chr1:g.192745700	1	NM_144881.4	Hhat	NM_144881.4:c.159+3391	NM_144881.4:c.159+3181	Intron3	Intron3	12	-
EY1_MACS_peak_1101_EY2_MACS_peak_796	chr1:g.195151136	chr1:g.195151841	1	NM_007758.2	Cr2	NM_007758.2:c.2909-190	NM_007758.2:c.2723-84	Intron15	Intron14	19	-
EB2_MACS_peak_7092_EB1_MACS_peak_6960	chr2:g.3284244	chr2:g.3285053	2	NM_008708.2	Nmt2	NM_008708.2:c.-53	NM_008708.2:c.110+647	Exon1	Intron1	14	+
EB2_MACS_peak_7093_EY1_MACS_peak_8260	chr2:g.3304411	chr2:g.3304978	2	NM_008708.2	Nmt2	NM_008708.2:c.111-401	NM_008708.2:c.246+31	Intron1	Intron2	14	+
EB2_MACS_peak_7095_EY1_MACS_peak_8261	chr2:g.3328266	chr2:g.3328653	2	NM_008708.2	Nmt2	NM_008708.2:c.*2175	NM_008708.2:c.*2562	Exon14	Exon14	14	+
EY1_MACS_peak_8279_EY2_MACS_peak_5910	chr2:g.4601016	chr2:g.4601410	2	NM_172475.3	Frmd4a	NM_172475.3:c.1649-99	NM_172475.3:c.1889+55	Intron18	Intron19	23	+
EY1_MACS_peak_8281_EY2_MACS_peak_5911	chr2:g.4610852	chr2:g.4611644	2	NM_172475.3	Frmd4a	NM_172475.3:c.3027-115	NM_172475.3:c.*575	Intron22	Exon23	23	+
EY2_MACS_peak_5912	chr2:g.4611674	chr2:g.4612244	2	NM_172475.3	Frmd4a	NM_172475.3:c.*605	NM_172475.3:c.*1175	Exon23	Exon23	23	+
EB2_MACS_peak_7100_EB1_MACS_peak_6965	chr2:g.4927468	chr2:g.4927668	2	NM_010726.2	Phyh	NM_010726.2:c.364	NM_010726.2:c.414+150	Exon4	Intron4	9	+
EB2_MACS_peak_7105_EB1_MACS_peak_6972_EY1_MACS_peak_8289_EY2_MACS_peak_5914	chr2:g.5379029	chr2:g.5379552	2	NM_177343.3	Camk1d	NM_177343.3:c.300-16902	NM_177343.3:c.300-17425	Intron3	Intron3	11	-
EB2_MACS_peak_7107_EB1_MACS_peak_6975	chr2:g.5582340	chr2:g.5582927	2	NM_177343.3	Camk1d	NM_177343.3:c.93-16560	NM_177343.3:c.93-17147	Intron1	Intron1	11	-
EB1_MACS_peak_6977_EY2_MACS_peak_5916	chr2:g.5957644	chr2:g.5957870	2	NM_001081132.1	Upf2	NM_001081132.1:c.156	NM_001081132.1:c.362+20	Exon2	Intron2	22	+
EB2_MACS_peak_7113_EY1_MACS_peak_8290	chr2:g.5960890	chr2:g.5961456	2	NM_001081132.1	Upf2	NM_001081132.1:c.363-43	NM_001081132.1:c.886	Intron2	Exon3	22	+
EB2_MACS_peak_7114	chr2:g.5961613	chr2:g.5961720	2	NM_001081132.1	Upf2	NM_001081132.1:c.1043	NM_001081132.1:c.1142+8	Exon3	Intron3	22	+
EB1_MACS_peak_6978_EY1_MACS_peak_8292	chr2:g.5982884	chr2:g.5983270	2	NM_001081132.1	Upf2	NM_001081132.1:c.1649-108	NM_001081132.1:c.1752+175	Intron6	Intron7	22	+
EB2_MACS_peak_7116_EB1_MACS_peak_6980	chr2:g.6839595	chr2:g.6839799	2	NM_001110228.1	Celf2	NM_001110228.1:c.107+45257	NM_001110228.1:c.107+45053	Intron1	Intron1	14	-
EB2_MACS_peak_7117_EY1_MACS_peak_8300_EY2_MACS_peak_5920	chr2:g.7076165	chr2:g.7076374	2	NM_001110229.1	Celf2	NM_001110229.1:c.53+4942	NM_001110229.1:c.53+4733	Intron1	Intron1	15	-
EB1_MACS_peak_6982_EY2_MACS_peak_5921	chr2:g.9921079	chr2:g.9921482	2	NM_027748.3	Taf3	NM_027748.3:c.2547	NM_027748.3:c.2325-181	Exon5	Intron4	7	-
EB1_MACS_peak_6983_EY1_MACS_peak_8301_EY2_MACS_peak_5922_EY1_MACS_peak_8302	chr2:g.9951297	chr2:g.9952783	2	NM_027748.3	Taf3	NM_027748.3:c.2058	NM_027748.3:c.572	Exon3	Exon3	7	-
EB1_MACS_peak_6986	chr2:g.10058993	chr2:g.10059276	2	NM_020615.4	Atp5c1	NM_020615.4:c.890+3	NM_020615.4:c.794-184	Intron8	Intron7	10	-
EB2_MACS_peak_7120_EY1_MACS_peak_8305	chr2:g.10059501	chr2:g.10059758	2	NM_020615.4	Atp5c1	NM_020615.4:c.793	NM_020615.4:c.638-102	Exon7	Intron6	10	-
EB2_MACS_peak_7121_EY1_MACS_peak_8306	chr2:g.10063187	chr2:g.10063859	2	NM_020615.4	Atp5c1	NM_020615.4:c.637+99	NM_020615.4:c.428+248	Intron6	Intron4	10	-
EB1_MACS_peak_6987_EY2_MACS_peak_5924	chr2:g.10064128	chr2:g.10064470	2	NM_020615.4	Atp5c1	NM_020615.4:c.407	NM_020615.4:c.224-159	Exon4	Intron3	10	-
EB2_MACS_peak_7122_EY1_MACS_peak_8307	chr2:g.10068604	chr2:g.10068880	2	NM_020615.4	Atp5c1	NM_020615.4:c.223+6	NM_020615.4:c.92-139	Intron3	Intron2	10	-
EY1_MACS_peak_8311_EY2_MACS_peak_5926	chr2:g.11590621	chr2:g.11590975	2	NM_152824.1	Rbm17	NM_152824.1:c.704+68	NM_152824.1:c.563-145	Intron7	Intron6	12	-
EB1_MACS_peak_6991_EY2_MACS_peak_5928	chr2:g.11742678	chr2:g.11743189	2	NM_015792.1	Fbh1	NM_015792.1:c.*185	NM_015792.1:c.2959-156	Exon21	Intron20	21	-
EY1_MACS_peak_8317_EY2_MACS_peak_5931	chr2:g.13574158	chr2:g.13575111	2	NM_011701.4	Vim	NM_011701.4:c.-274	NM_011701.4:c.563+117	upstream 5'-UTR	Intron1	9	+
EY1_MACS_peak_8318_EY2_MACS_peak_5932	chr2:g.13578135	chr2:g.13578752	2	NM_011701.4	Vim	NM_011701.4:c.625-278	NM_011701.4:c.882+2	Intron2	Intron4	9	+
EY1_MACS_peak_8319_EY2_MACS_peak_5933	chr2:g.13579083	chr2:g.13579589	2	NM_011701.4	Vim	NM_011701.4:c.882+333	NM_011701.4:c.1008+43	Intron4	Intron5	9	+
EY2_MACS_peak_5934	chr2:g.13579912	chr2:g.13580144	2	NM_011701.4	Vim	NM_011701.4:c.1009-106	NM_011701.4:c.1135	Intron5	Exon6	9	+
EY1_MACS_peak_8320_EY2_MACS_peak_5936	chr2:g.13581301	chr2:g.13581717	2	NM_011701.4	Vim	NM_011701.4:c.1274-312	NM_011701.4:c.1359+19	Intron7	Intron8	9	+
EY1_MACS_peak_8321_EY2_MACS_peak_5937	chr2:g.13582312	chr2:g.13583118	2	NM_011701.4	Vim	NM_011701.4:c.1360-161	NM_011701.4:c.*604	Intron8	downstream 3'-UTR	9	+
EY1_MACS_peak_8334_EY2_MACS_peak_5941	chr2:g.18047051	chr2:g.18047872	2	NM_028317.2	Skida1	NM_028317.2:c.1289	NM_028317.2:c.468	Exon1	Exon1	1	-
EB2_MACS_peak_7130_EB1_MACS_peak_6997_EY1_MACS_peak_8338_EY2_MACS_peak_5943	chr2:g.18064315	chr2:g.18065235	2	NM_010804.4	Mllt10	NM_010804.4:c.1-720	NM_010804.4:c.160+41	Intron1	Intron2	23	+
EY1_MACS_peak_8339_EY2_MACS_peak_5945	chr2:g.18084895	chr2:g.18085384	2	NM_010804.4	Mllt10	NM_010804.4:c.240+13691	NM_010804.4:c.240+14180	Intron3	Intron3	23	+
EB1_MACS_peak_7000_EY1_MACS_peak_8345_EY2_MACS_peak_5947	chr2:g.18162260	chr2:g.18162986	2	NM_010804.4	Mllt10	NM_010804.4:c.1052-57	NM_010804.4:c.1621+100	Intron10	Intron11	23	+
EB2_MACS_peak_7133_EB1_MACS_peak_7003_EY1_MACS_peak_8346	chr2:g.18178376	chr2:g.18178969	2	NM_010804.4	Mllt10	NM_010804.4:c.1699+7301	NM_010804.4:c.1700-7249	Intron13	Intron13	23	+
EB2_MACS_peak_7139_EB1_MACS_peak_7006_EY2_MACS_peak_5951	chr2:g.20529714	chr2:g.20530309	2	NM_001081006.1	Etl4	NM_001081006.1:c.224-245	NM_001081006.1:c.507+67	Intron2	Intron3	22	+
EB1_MACS_peak_7007	chr2:g.20530769	chr2:g.20531083	2	NM_001081006.1	Etl4	NM_001081006.1:c.507+527	NM_001081006.1:c.507+841	Intron3	Intron3	22	+
[truncated: 8,950 more rows]
