# Supplementary material for: STRAP regulates alternative splicing fidelity during lineage commitment of mouse embryonic stem cells
Source: Nat Commun. 2020 Nov 23;11:5941. doi: 10.1038/s41467-020-19698-6 (PMC7684319; doi:10.1038/s41467-020-19698-6)
Supplement: Supplementary file 14 — Supplementary Data 10 [file 41467_2020_19698_MOESM14_ESM.xlsx]

## Sheet: Sheet1
Validation of alternatively spliced exons by RT-PCR
Gene	Alternative exon	Primer-Forward	Primer-Reverse
Clk1	chr1 58420120- 58420211	TGGAAAGCAGATCCATAAATGA	CTTTATGATCGATGCATTCCAC
Scamp5	chr9 57447076- 57447233	AAGTGAACAACTTCCCACCATT	ATTCCCACAGCCTGGATGAT
Slc39a13	chr2 91064905- 91065007	GACAGCAACAACTGGGGCTA	CTTTTTGCTCACAAGGAAGCTG
Dnmt3b	chr2 153670848-153670908	GAGCTGGCAAGACCTTCTCC	CCGCCATAGCTATTTGTCTTG
Dab2	chr15 6429295- 6429949	GTTGACCAGATGGATTTGTTTG	ATTGCCTTTGAAGAGATCCAGA
Banp	chr8 121989954- 121990071	GATATGTTTGCGGTTGGATAGC	GAGTTCAGGGTGATGAGTGTGA
Irf9	chr14 55604467- 55604553	CGGAGGAGAATTGAAACTTAGG	GTCCTCTCGGAAGTCTTGCTT
Clk4	chr11 51273077- 51273168	GAAGCAAGATGCTTGAATGAGA	CCGTGATCAATGCACTCTACAA
Cdc7	chr5 106974600- 106974696	GTATGCCTTGGTGGACTTCG	GCTGCAGACTCTATCTGATCCA
Ctage5	chr12 59146335- 59146362	TGAGAAGGAGTCAACAGAAGCA	GTTTAGCTCGCTCTTCTTCCAG
Cdk2	chr10 128699975- 128700119	GACCCTGTGGTACCGAGCAC	GATAACAAGCTCCGTCCATCTT
Postn	chr3 54380411- 54380492	CTTCAAAGAAATCCCCATGACT	GGATCACTTCTGTCACCGTTTC
Lmo7	chr14 101931171-101931280	GGAGTCTCTGGACAATCTGGA	GCAGTAGAGTTGGTGGTTTCG
Ppp2r2d	chr7 138869689- 138869855	TCCACCGTTGAGTTTAACTACTC	CCGTAGTGCCGTAATTCTAAATG
Arhgap39	chr15 76730363- 76730456	CCCCAAGTTCCACTCCTACCTA	GCCTTCTGCAGTTTGTGGTAAC
Nab2	chr10 127662730- 127662922	CAGCAGGGAGGAGATGATGT	CATTCGCACCATCTCTGGTT
Depdc1a	chr3 159522525- 159523356	GGCCAAGAAGTAATGACACCA	TCATGAAGTTTGGGCATATCAA
Nploc4	chr11 120385769- 120385865	CATAGACAAGTTTGGCAATGAGA	CTTCATTGGTGACCAGAAACAG
Irf9	chr14 55604467- 55604553	ACTGCTGACTGAGGCTGCTT	ATCCTGGTCCTCTCGGAAGT
Usp40	chr1 87974076- 87974134	ACAAGGGAGATGGACCAACA	TGCCAAATCTCTCTGTGTGC
Eef1d	chr15 75900690- 75900762	CTAGCGCATGAGAAGATCTGG	GCCTCGAAGGTTCTGGTTCT
Zfp780b	chr7 27976751- 27976833	TCAGGTTTTTCTCGTAGGTGGA	CCATGTCTTGAGAATTAGAGTTGG
Cep57	chr9 13812632- 13812710	TTCATGTGTTTCAACCAGCACT	ATTTGCCCAAATTCATCCTGTA
Mdm1	chr10 118166624- 118166684	CAATGTGCTCAGATTTGCTGAT	CCCCAGAAATTCTCCTTTCTTT
Pms2	chr5 143922015- 143922100	GTTTCGGGCTTCATTTCACAGT	TGCTGGTTGACATTAAGCTTGT
Clock	chr5 76235765- 76235855	ACACCGACAAAGATCCCTACTG	GACCATCTGAAGTTGCTCTTGA
Arnt	chr3 95466792- 95466837	GCGATGATGACCAGATGTGTAA	GTGAGGAAAGATGGCTTGTAGG
Myh14	chr7 44657416- 44657440	GAGAACACCAAGAAGGTCATCC	AGTTGTCGTTCTTCACCGTCTT
Dapk3	chr10 81191041- 81191068	CCGAGATCGTGAACTATGAGC	CTGGTGCTGCTGAAGTATTCCT
Usp45	chr4 21817500- 21817644	TCCCTTCATTGATATCTCACTTCC	TTTTTCCCTGTGGAAATCTCTATT
Hook2	chr8 84998489- 84998524	CAGGTGGAAGAGCTACAGAAGG	TGTATTCTCGTTTCCTCTGCAA
Fat1	hr8 45042208- 45042319	GATTTTCATCACCGCCTTTG	ATCCTCACGCCAATGATTTC
Gpbp1	chr13 111453023- 111453247	TCATGGACAGAAAATCGTTATGA	ACCCGCAGCTAAAGATTTATTC
Zbtb49	chr5 38210617- 38210664	AGGAGTCTGCTGCTAAGGAAGA	TCTTTCCACAGATTTCACAGATG
Ctnnd1	chr2 84612531- 84612549	CTTGTGGAGAATTGTGTTTGC	TTGCTGGATCCTCTGTAGGC
Mllt10	chr2 18101457- 18101512	CTTGCTATGGCATTGTTCAAG	AACGATCATGTGGGACAGACT
Tcf7l2	chr19 55925976- 55926049	GGGAAGAAGAAGAAGAGAAAAAGA	CCGCACCAGTTATTCTGTTGAT
Cep350	chr1 155961143- 155961187	GAGGAGCAGCAAGTCAAAAGAG	TCCTACTTATTTTTCGGGTAGCA
Nucb2	chr7 116509454- 116509625	TAGGCTGTGGATCAGAGCAAG	GTGGCTCTATCCTTGCATTTTC
Nnat	chr2 157560448-157560535	CGGACTCCGAGACCAGTAGA	GGCTGGGAAGGGAACTGATA
Mark3	chr12 111647471-111647728	TCCAGATGAGAGAACTCCAG	TCCCTGATATCCGCTTAAACC
qPCR for mouse embryo development genes
Gene	Primer-Forward	Primer-Reverse
Fgf8	GGGATCTAAGGAACAGAGAGACA	AGGACCTGCACGTGCTTC
Gsc	CCCGGTTCTGTACTGGTGTC	AAGAGGTTCTCCAGGGCTTC
Otx2	TCTAAAGCAACCGCCTTACG	AGAGCTTCCAGAACGTCGAG
Shh	ACTCACCCCCAATTACAACC	GTCACTCGCAGCTTCACTCC
Gata6	AGATGAATGGCCTCAGCAG	GCATGCATTGCACAGGTAAT
Irx3	CCTCTGGGTCCCTATCCAAT	TGGTACTGGCCATAGGGGTA
Nkx2.5	CCCCCAAGTGCTCTCCTG	CATCCGTCTCGGCTTTGT
En1	CCTGGGTCTACTGCACACG	TATAGCGGTTTGCCTGGAAC
Hoxb1	TTCGACTGGATGAAGGTCAA	GCACGGCTCAGGTATTTGTT
Six3	CCTCACCCCCACACAAGTAG	GTGGACGGTGACTCTGCTG
Brachyury	TGAAGAACATGAGCGACGAC	GCCCCACTGTCTTGATCACT
Cer1	AGGAGGAAGCCAAGAGGTTC	CATTTGCCAAAGCAAAGGTT
Sox1	AGACGCTGCTCAAGAAGGAC	TAGCCCAGCCGTTGACAT
Epcam	CAGAACAACGATGGGCTGTA	GGTCGTAGGGGCTTTCTCTT
Gata4	CAGAAGGCAGAGAGTGTGTCA	GGTGGTGGTAGTCTGGCAGT
MAJIQ verification
	Primer-Forward	Primer-Reverse
Dnmt3b	ATGATCGATGCCATCAAGGT	TCACAGGCAAAGTAGTCCTTCA
Zkscan1	AAGTTCATGGGCCTGAGATG	GTTATTAAAGTTTGCGCTCAGGCTA
RT-qPCR for RIP assay
Gene	Transcript	Primer-Forward	Primer-Reverse
Tcf7l2 (NM_001142922.2)	I10- E11	GCCCTATGAACCCAGACCTC	CGGCTGCTTGTCTCTTTTTC
	E11-I11	GGGAAGAAGAAGAAGAGAAAAAGA	AATGTCCTGGCCTTGGATTT
	I11-E12	CAATCAAGGTCCCTTGGAGA	GAAGCGAAAGGCAAGGATTT
	E12-I12	TTCCTAAATCCTTGCCTTTCG	TTTAAAGGGTGTTCAAATGTTGT
	I12-E13	TTCTCCTCCTCCTCCTCCTC	TTCTGTTGATCAAGGCCAAA
	E13-I13	TGAGCGCTCCTAAGAAATGC	GGAAGAGACAGCTGCAAACC
	E9-I9	TGCATTCATGTTGTATATGAAAGAGAT	CACCTAACACAGCACTTCATCC
	I9-E10	TGTGATGTTTCTGTGTCTTTCTCTC	CAGACCAGCCAGGGTACAG
	E1-E2	GGAAAGGGATTTAGCCGATG	CCGGGATTTATCTCGGAAAC
	I3-E3	CCATGTTAGCGGCCAAGAG	AGGTAGGGGCTCGTCAGGT
Ctnnd1 (NM_001085450.1)	I9-E10	TGGAGACTTGGATTTTCTTGG	TGTGGCCCAGTACTGTTAGC
	E10-I10	AGGCAGAGCGTTACCAGGAG	AAAGCTAAGTGTTCCTCTTGTCC
	I10-E11	CTCAGCTACACCGGGGTCTT	CTGGAGAACCACTCATCTTCC
	E11-I11	TGAGTGGTTCTCCAGAGGTG	TTCCCTCAACTAAGTTTTCCTACA
	I11-E12	GAAAAACTGCCAGGTCGAAT	AGTTCTTTTAGGGAAATCCACTG
	E12-I12	AGCCTACAGAGGATCCAGCA	CACAGAACATGTTACCATATCCAAA
	E15-I15	CCAAAAAGCTTCGAGAGACG	CTCAAATTCTTTTGGCTGTGA
	I15-E16	TGGCGTTACTTTCCTTCACAG	TGTCTGCAGGACAAGAGCTG
	E1-E2	ACACGGAGGGAGAGGAGAAA	CACCTCAGCAAGCAGCAAG
Fat1 (NM_001081286.2)	I22-E23	TCATGAGGGCTTGTTTTGTTT	CCACCATTCTTACAGGGATCA
	E23-I23	TTTGGATGGTGCTGTCTGTC	GTCGGCACACTGTGGAAAG
	I23-E24	CCGTCTGACATGTACTACAAAGG	GACAGGGGTTCCCAGCAC
	E24-I24	CAGCGACTCCATACAGAAGC	CACCTCAGCCAAGACCACTT
	I24-E25	CATGAGTCTTAGGGAACTTGGAA	GGAGGGCTTTTCCTCCAG
	E25-I25	TCCTTCCAGTCAGAGTCCTGT	GGAATGACAGCAGCACTTCA
	E18-I18	ACGTCATGTCCACTCACAGC	CCCCACCACAGTCTTTCAC
	I18-E19	TCCTGTGTTCTCTCTTCTCTTCC	CGGGACAGGGGTTATCTTC
	E1-E2	GCTCACGACGAAGACACAGG	CCTCTATGAAGGACGACAGAGG
	I5-E6	CACCTGGCATATCTTTATTGCAT	GATAGTTCCGGTGCCCTTGT
Nnat (NM_001291128.1)	5'UTR-CDS	CACCCACTTTCGGAACCATG	CAGCACGCGGAAGATGTAC
	E1-I1	AGCAGCCTCGGCAGAACT	GTTTCGGGTGCCCTCTCC
	I1-E2	AAAGGAATCGCATATTTC	GCACCCCTGAGTCTTTGTTC
	E2-I2	TGCTGCATTTACTGGGTAGGA	ACCTCACTTCTCGCAATGGG
	I2-E3	TGGGTCCTGGGTCTCTCAC	TGGTCGAGAAGCACAGGAG
	CDS-3'UTR	ATCAGGTGCTCCTGTGCTTC	TCTTCATCATTGTCGGTGCT
	E1-E2	ACCAGTAGACCTCGGCGAAC	CCGCACCCCTGAGTCTTT
Mark3 (NM_021516.4)	I14-E15	CTGTCCTAGCGCTATTCCAGA	TTGGCCATGGAAAGTGCTAC
	E15-I15	CTCACCCAGCTTGTCCCAT	TCAGCATCATGTGACACTTACC
	I15-E16	TGCTTCTACGTTCTGTCCATTG	AGCCCTCATATCTCCCGTTC
	I16-E17	AGTCGCAATGTGTCTTCAGA	ATCTCCCGCATCATGTCACT
	CDS-3'UTR	GCTGCCAAGACTGTCTCTGA	CATGATTTAGAAGATGCAGACGT
	E1-E2	CCTTTGCCAACGGTGAATGA	GTTTCCGATGTGAGGCTGTT
	I9-E10	CACACAGTTTCCCTTTCAGCA	TGGTCTGAGATGTCTAGTTCTGG
qPCR for mRNA expression
Gene	Primer-Forward	Primer-Reverse
Ncam1	TCTACAACGCCAACATCGAC	GGGTTGGTGCATTCTTGAAC
Ntf3	GATATTTTGGCAGGAGGGAAG	AGTCTTCCGGCAAACTCCTT
Map2	CAGGTCACAGGGCACCTATT	CTGCAGGCTGGTCCTTGT
Pax6	ACCCGGCAGAAGATCGTAG	TTTTGCTTACAACTTCTGGAGTC
Mdk	CAAGGACTGCGGCATGGG	CATTGTACCGCGCCTTCTTC
Fabp5	ACCTGGGAGAGAAGTTTGATGA	ACGATCATCTTCCCATCCTTCA
Prtg	GCCTGCAGTCATAACATGGG	GCCTCCATGCTTTTCCTCTT
Gapdh	TGTGAACGGATTTGGCCGTA	GGTCTCGCTCCTGGAAGATG
Xenopus RT-PCR
Gene	Alternative exon	Primer-Forward	Primer-Reverse
Cep57	chr2L 294220-294314	AGGGTTGGAAACCAACAGAATTT	AAACTCATCTGCCCAAACTCAT
Clk1	chr3L 289677-289767	GCGACATAGAAAACATCACCA	CAAAAGCTCCTTCTCCCACA
WISH probe
Name	Sequence (5'-3')
T7-Strap-sense 1	TAATACGACTCACTATAGGCATCACGCCTTACGGCTACT
SP6-Strap-antisense 1	ATTTAGGTGACACTATAGAAGTCTTCTCCACCCGCAAC
T7-Strap-sense 2	TAATACGACTCACTATAGGATCACGCCTTACGGCTACTT
SP6-Strap-antisense 2	ATTTAGGTGACACTATAGAAAGTCTTCTCCACCCGCAAC
Xenopus qRT-PCR
Gene	Transcript	Primer-Forward	Primer-Reverse
Cep57	E1-E2	TGGTGGGGAATTCTAAAGGAC	CTCTGCTGTTGCTTTCAGGA
	I4-E5	TTGCTCATAGCAACCAATCA	GAACTCGGTTGCCTTCAATG
Clk1	E1-E2	TCTGACAGATGTTGTAGCCACT	TGGTGTCTATGTTCATGATGTCC
	I1-E2	ACTCGCCTGCCTGCTATTAT	TTCATGATGTCCACCCTTGT
Histone H4		ATAACATCCAGGGCATCACC	ACATCCATAGCGGTGACGGT
NeroD		GTGAAATCCCAATAGACACC	TTCCCCATATCTAAAGGCAG
Ncam		CACAGTTCCACCAAATGC	GGAATCAAGCGGTACAGA
Ngn		CGCCGCAACCCGACTCACCT	CCTGCATCGCGGGCTGTTCTC
Myc-Strap expression vector
Myc-N1(NotI)	5' AGAA GCGGCCGC ACC ATG GAA CAG AAG CTG ATC TCC GAA GAA GAC 3'
Myc-N2(STRAP)	5' ATCTCCGAAGAAGACTTG AAGCCCTCGCTAGTGGCA 3'
STRAP-C(XhoI)	5' CCG CTCGAG TCAAGCCTTGATCTCAGGGCTGG 3'
Myc-Clk1 expression vector
Myc-N (BamHI)	5' CGGGATCCACCATGAACCACAGCAACCGAAGTA 3'
Clk1-C (XhoI)	5' GCCTCGAGTAACTAAAATTTTAACAGTTCAA 3'
Strap mice genotyping
	Primer-Forward	Primer-Reverse
Int2 F	TGGATCACCAGCTCCTATTTC
Int4 F	AGTCATGGAGCTCGGACTGT
Int4 R		CAATAAAACCCAAACTAAGACAAACA
UPF3A minigene	Primer-Forward	Primer-Reverse
	AGCTCGGATCCTCTTTATCCTC	CTAGACTCGAGCAATGAGCTCT
Nnat minigene
construct-N (BamHI)	5' CGCGGATCCAGTAGACCTCGGCGAACCCTT3'
Nnat-C (XhoI)	5' CCGCTCGAGACTGATATCTTCATCATTGTC 3'
RT-PCR	5' GAGCTCGGATCCATGGCCGCA 3'
RT-PCR	5' TCTAGACTCGAGACTGATATCTTC 3'
Ppp2r2d minigene
construct-N (KpnI)	5' CGGGGTACCCCGACATCATCTCCACCGTTGAGTTTAA 3'
Ppp2r2d-C (EcoRI)	5' CGGAATTCCCGTAGTGCCGTAATTCTAAATGGGTCT 3'
RT-PCR	5' AAGCTTGGTACCCCGACATCATCT 3'
RT-PCR	5' TCTGCAGAATTCCCGTAGTGCCGT 3'
STRAP expression vectors	Primer-Forward	Primer-Reverse
STRAP (1-4)	CGCGGATCCGCCACCATGGCACATTGTCAAGA	CCGCTCGAGTTGTAGGATTCTAACT
(N: BamHI; C: XhoI)
STRAP (3-4)	CGCGGATCCGCCACCATGTAGCAGCATGGAGTA	CCGCTCGAGGCCTTAACTTCAGGAC
(N: BamHI; C: XhoI)
STRAP (4)	CGCGGATCCGCCACCATGCATCAATTCTGC	CCGCTCGAGGCCTTAACTTCAGGAC
(N: BamHI; C: XhoI)
