# Supplementary material for: STRAP regulates alternative splicing fidelity during lineage commitment of mouse embryonic stem cells
Source: Nat Commun. 2020 Nov 23;11:5941. doi: 10.1038/s41467-020-19698-6 (PMC7684319; doi:10.1038/s41467-020-19698-6)
Supplement: Supplementary file 15 — Source Data [file 41467_2020_19698_MOESM15_ESM.xlsx]

## Sheet: Figure1
Figure1 e		1: E8.0-1; 2:E8.0-2;3:E9.0-1;E9.0-2

## Sheet: Figure 2
Figure 2c	qPCR fold change relative to Gapdh
	WT	Het	Homo
Fgf8
	1.18	1.38	0.231
	0.84	1.4	0.235
	0.87	1.65	0.52
	1.35	1.12	0.14
	1.74	0.88	0.145
Gsc	10.57	12.3	6.55
	12.23	12.39	7.23
	12.6	14.52	7.87
	8.86	7.51	5.2
	8.74	7.67	4.83
Otx	6.62	6.08	0.29
	6.12	5.97	0.24
	5.05	7.11	0.81
	7.23	7.67	0.18
	7.36	4.4	0.21
Shh	11.82	22.54	2.21
	11.04	14.83	2.34
	8.91	12.5	2.39
	12.57	11.74	1.46
	12.71	11.26	1.52
Figure 2d	qPCR fold change relative to Gapdh
Irx3	11.81	12.37	4.71
	12.49	12.42	5.12
	12.13	12.06	3.19
	9.17	14.79	3.74
	12.45	8.16	4.28
Nkx2.5	6.84	3.88	1.68
	3.51	3.26	1.51
	3.72	2.27	1.97
	3.03	2.05	1.13
	2.11	2.13	1.54
Gata6	0.57	0.88	0.2
	0.31	0.66	0.26
	0.79	0.23	0.12
	0.21	0.27	0.17
	0.28	0.25	0.19

## Sheet: Figure3
Figure 3c	IP with STRAP		1: input; 2: IgG control; 3: IP with STRAP antibody , sampels without treatment of RnaseA; 4: IP with STRAP antibody, samples with treatment of Rnase A
	SNRPA and SF3B1 from the same blot; SF3A3 and HELIC2 from the same blot; U2A' and DDX15 (Supplementary Fig3d) from the same blot.

## Sheet: Figure4
Figure4e	Label	Score	Type		Label	Score	Type		Label	Score	Type		Label	Score	Type
	Unresponsive	14.28	ALT START		Unresponsive	12.98	ALT END		Unresponsive	7.29	C1		Unresponsive	6.85	C2
	Unresponsive	13.52	ALT START		Unresponsive	11.55	ALT END		Unresponsive	11.34	C1		Unresponsive	13.42	C2
	Unresponsive	13.08	ALT START		Unresponsive	10.91	ALT END		Unresponsive	11.11	C1		Unresponsive	13.01	C2
	Unresponsive	11.81	ALT START		Unresponsive	10.97	ALT END		Unresponsive	11	C1		Unresponsive	12.59	C2
	Unresponsive	11.78	ALT START		Unresponsive	10.84	ALT END		Unresponsive	10.74	C1		Unresponsive	11.94	C2
	Unresponsive	11.63	ALT START		Unresponsive	10.79	ALT END		Unresponsive	10.67	C1		Unresponsive	11.94	C2
	Unresponsive	10.98	ALT START		Unresponsive	10.77	ALT END		Unresponsive	10.65	C1		Unresponsive	11.93	C2
	Unresponsive	10.98	ALT START		Unresponsive	10.71	ALT END		Unresponsive	10.57	C1		Unresponsive	11.91	C2
	Unresponsive	10.87	ALT START		Unresponsive	10.66	ALT END		Unresponsive	10.51	C1		Unresponsive	11.77	C2
	Unresponsive	10.86	ALT START		Unresponsive	10.65	ALT END		Unresponsive	10.51	C1		Unresponsive	11.38	C2
	Unresponsive	10.76	ALT START		Unresponsive	10.52	ALT END		Unresponsive	10.47	C1		Unresponsive	11.21	C2
	Unresponsive	10.76	ALT START		Unresponsive	10.52	ALT END		Unresponsive	10.47	C1		Unresponsive	10.95	C2
	Unresponsive	10.48	ALT START		Unresponsive	10.45	ALT END		Unresponsive	10.47	C1		Unresponsive	10.86	C2
	Unresponsive	10.39	ALT START		Unresponsive	9.88	ALT END		Unresponsive	10.28	C1		Unresponsive	10.85	C2
	Unresponsive	10.28	ALT START		Unresponsive	9.88	ALT END		Unresponsive	10.28	C1		Unresponsive	10.29	C2
	Unresponsive	10.25	ALT START		Unresponsive	9.85	ALT END		Unresponsive	10.26	C1		Unresponsive	10.25	C2
	Unresponsive	10.15	ALT START		Unresponsive	9.8	ALT END		Unresponsive	10.08	C1		Unresponsive	10.12	C2
	Unresponsive	10.15	ALT START		Unresponsive	9.8	ALT END		Unresponsive	10.03	C1		Unresponsive	10.1	C2
	Unresponsive	10.13	ALT START		Unresponsive	9.79	ALT END		Unresponsive	9.99	C1		Unresponsive	10.09	C2
	Unresponsive	10.13	ALT START		Unresponsive	9.79	ALT END		Unresponsive	9.89	C1		Unresponsive	10.02	C2
	Unresponsive	10.05	ALT START		Unresponsive	9.65	ALT END		Unresponsive	9.88	C1		Unresponsive	9.74	C2
	Unresponsive	9.91	ALT START		Unresponsive	9.65	ALT END		Unresponsive	9.85	C1		Unresponsive	9.67	C2
	Unresponsive	9.88	ALT START		Unresponsive	9.6	ALT END		Unresponsive	9.8	C1		Unresponsive	9.47	C2
	Unresponsive	9.88	ALT START		Unresponsive	8.99	ALT END		Unresponsive	9.66	C1		Unresponsive	9.46	C2
	Unresponsive	9.83	ALT START		Unresponsive	8.99	ALT END		Unresponsive	9.6	C1		Unresponsive	9.44	C2
	Unresponsive	9.59	ALT START		Unresponsive	8.91	ALT END		Unresponsive	9.6	C1		Unresponsive	9.38	C2
	Unresponsive	9.55	ALT START		Unresponsive	8.88	ALT END		Unresponsive	9.44	C1		Unresponsive	9.29	C2
	Unresponsive	9.52	ALT START		Unresponsive	8.88	ALT END		Unresponsive	9.43	C1		Unresponsive	9.17	C2
	Unresponsive	9.49	ALT START		Unresponsive	8.68	ALT END		Unresponsive	9.43	C1		Unresponsive	8.7	C2
	Unresponsive	9.49	ALT START		Unresponsive	8.68	ALT END		Unresponsive	9.33	C1		Unresponsive	8.53	C2
	Unresponsive	9.43	ALT START		Unresponsive	8.55	ALT END		Unresponsive	9.22	C1		Unresponsive	8.53	C2
	Unresponsive	9.42	ALT START		Unresponsive	8.46	ALT END		Unresponsive	9.22	C1		Unresponsive	8.34	C2
	Unresponsive	8.96	ALT START		Unresponsive	8.38	ALT END		Unresponsive	9.16	C1		Unresponsive	8.3	C2
	Unresponsive	8.95	ALT START		Unresponsive	7.92	ALT END		Unresponsive	9.08	C1		Unresponsive	8.28	C2
	Unresponsive	8.88	ALT START		Unresponsive	7.82	ALT END		Unresponsive	8.76	C1		Unresponsive	8.25	C2
	Unresponsive	8.75	ALT START		Unresponsive	7.77	ALT END		Unresponsive	8.73	C1		Unresponsive	8.24	C2
	Unresponsive	8.66	ALT START		Unresponsive	7.75	ALT END		Unresponsive	8.59	C1		Unresponsive	8.23	C2
	Unresponsive	8.66	ALT START		Unresponsive	7.68	ALT END		Unresponsive	8.56	C1		Unresponsive	7.95	C2
	Unresponsive	8.66	ALT START		Unresponsive	7.53	ALT END		Unresponsive	8.54	C1		Unresponsive	7.95	C2
	Unresponsive	8.64	ALT START		Unresponsive	7.52	ALT END		Unresponsive	8.41	C1		Unresponsive	7.75	C2
	Unresponsive	8.59	ALT START		Unresponsive	7.39	ALT END		Unresponsive	8.41	C1		Unresponsive	7.54	C2
	Unresponsive	7.9	ALT START		Unresponsive	7.21	ALT END		Unresponsive	8.34	C1		Unresponsive	7.41	C2
	Unresponsive	7.76	ALT START		Unresponsive	7	ALT END		Unresponsive	8.34	C1		Unresponsive	7.35	C2
	Unresponsive	7.67	ALT START		Unresponsive	6.99	ALT END		Unresponsive	8.02	C1		Unresponsive	7.29	C2
	Unresponsive	7.56	ALT START		Unresponsive	6.99	ALT END		Unresponsive	7.93	C1		Unresponsive	7.05	C2
	Unresponsive	7.49	ALT START		Unresponsive	6.84	ALT END		Unresponsive	7.76	C1		Unresponsive	7.01	C2
	Unresponsive	7.39	ALT START		Unresponsive	6.66	ALT END		Unresponsive	7.54	C1		Unresponsive	6.97	C2
	Unresponsive	7.22	ALT START		Unresponsive	6.62	ALT END		Unresponsive	7.52	C1		Unresponsive	5.93	C2
	Unresponsive	6.9	ALT START		Unresponsive	6.6	ALT END		Unresponsive	7.46	C1		Unresponsive	5.65	C2
	Unresponsive	6.94	ALT START		Unresponsive	6.6	ALT END		Unresponsive	7.04	C1		Unresponsive	5.59	C2
	Unresponsive	6.85	ALT START		Unresponsive	6.36	ALT END		Unresponsive	6.91	C1		Unresponsive	5.55	C2
	Unresponsive	6.8	ALT START		Unresponsive	4.88	ALT END		Unresponsive	6.49	C1		Unresponsive	5.45	C2
	Unresponsive	6.72	ALT START		Unresponsive	4.72	ALT END		Unresponsive	6.18	C1		Unresponsive	5.34	C2
	Unresponsive	5.95	ALT START		Unresponsive	4.48	ALT END		Unresponsive	6.12	C1		Unresponsive	5.23	C2
	Unresponsive	5.85	ALT START		Unresponsive	4.3	ALT END		Unresponsive	5.99	C1		Unresponsive	4.72	C2
	Unresponsive	5.64	ALT START		Unresponsive	3.75	ALT END		Unresponsive	5.87	C1		Unresponsive	4.46	C2
	Unresponsive	5.61	ALT START		Unresponsive	3.25	ALT END		Unresponsive	4.16	C1		Unresponsive	3.02	C2
	Unresponsive	5.57	ALT START		Unresponsive	2.93	ALT END		Unresponsive	1.95	C1		Unresponsive	2.1	C2
	Unresponsive	4.9	ALT START		Unresponsive	2.65	ALT END		Unresponsive	1.18	C1		Unresponsive	-0.37	C2
	Unresponsive	4.74	ALT START		Unresponsive	-1.86	ALT END		Unresponsive	-0.83	C1		Unresponsive	-1.19	C2
	Unresponsive	4.73	ALT START		Unresponsive	-2.16	ALT END		Unresponsive	-2.19	C1		Unresponsive	-1.54	C2
	Unresponsive	4.51	ALT START		Unresponsive	-2.59	ALT END		Unresponsive	-2.99	C1		Unresponsive	-1.8	C2
	Unresponsive	3.83	ALT START		Unresponsive	-2.81	ALT END		Unresponsive	-3.48	C1		Unresponsive	-1.87	C2
	Unresponsive	3.83	ALT START		Unresponsive	-3.28	ALT END		Unresponsive	-3.71	C1		Unresponsive	-2.01	C2
	Unresponsive	3.72	ALT START		Unresponsive	-4.22	ALT END		Unresponsive	-5.04	C1		Unresponsive	-3.14	C2
	Unresponsive	2.81	ALT START		Unresponsive	-4.98	ALT END		Unresponsive	-5.15	C1		Unresponsive	-3.6	C2
	Unresponsive	2.79	ALT START		Unresponsive	-5	ALT END		Unresponsive	-5.15	C1		Unresponsive	-3.82	C2
	Unresponsive	1.91	ALT START		Enhanced	11.01	ALT END		Enhanced	11.45	C1		Unresponsive	-3.97	C2
	Unresponsive	1.88	ALT START		Enhanced	10.67	ALT END		Enhanced	11.37	C1		Unresponsive	-4.38	C2
	Unresponsive	0.94	ALT START		Enhanced	10.57	ALT END		Enhanced	11.01	C1		Unresponsive	-4.48	C2
	Unresponsive	0.31	ALT START		Enhanced	10.57	ALT END		Enhanced	11.01	C1		Unresponsive	-4.53	C2
	Unresponsive	-0.01	ALT START		Enhanced	10.45	ALT END		Enhanced	11.01	C1		Unresponsive	-4.82	C2
	Unresponsive	-1.13	ALT START		Enhanced	10.45	ALT END		Enhanced	11	C1		Unresponsive	-5.03	C2
	Unresponsive	-1.53	ALT START		Enhanced	10.22	ALT END		Enhanced	10.77	C1		Enhanced	12.73	C2
	Unresponsive	-1.71	ALT START		Enhanced	10.08	ALT END		Enhanced	10.77	C1		Enhanced	12.42	C2
	Unresponsive	-2.19	ALT START		Enhanced	10.07	ALT END		Enhanced	10.51	C1		Enhanced	11.85	C2
	Unresponsive	-2.66	ALT START		Enhanced	9.45	ALT END		Enhanced	10.47	C1		Enhanced	11.85	C2
	Unresponsive	-2.86	ALT START		Enhanced	9.27	ALT END		Enhanced	10.22	C1		Enhanced	11.85	C2
	Unresponsive	-3.01	ALT START		Enhanced	9.22	ALT END		Enhanced	10.1	C1		Enhanced	11.75	C2
	Enhanced	11.14	ALT START		Enhanced	9.16	ALT END		Enhanced	9.88	C1		Enhanced	11.67	C2
	Enhanced	10.55	ALT START		Enhanced	9.07	ALT END		Enhanced	9.88	C1		Enhanced	11.57	C2
	Enhanced	10.5	ALT START		Enhanced	8.28	ALT END		Enhanced	9.88	C1		Enhanced	11.5	C2
	Enhanced	10.31	ALT START		Enhanced	8.23	ALT END		Enhanced	9.8	C1		Enhanced	11.3	C2
	Enhanced	10.16	ALT START		Enhanced	8.1	ALT END		Enhanced	9.8	C1		Enhanced	11.03	C2
	Enhanced	10.13	ALT START		Enhanced	8.07	ALT END		Enhanced	9.79	C1		Enhanced	10.97	C2
	Enhanced	9.47	ALT START		Enhanced	8.05	ALT END		Enhanced	9.65	C1		Enhanced	10.56	C2
	Enhanced	9.41	ALT START		Enhanced	7.15	ALT END		Enhanced	9.65	C1		Enhanced	10.51	C2
	Enhanced	9.31	ALT START		Enhanced	7.15	ALT END		Enhanced	9.55	C1		Enhanced	10.35	C2
	Enhanced	9.1	ALT START		Enhanced	6.92	ALT END		Enhanced	9.55	C1		Enhanced	10.3	C2
	Enhanced	9.1	ALT START		Enhanced	6.69	ALT END		Enhanced	9.45	C1		Enhanced	10.14	C2
	Enhanced	9.02	ALT START		Enhanced	6.52	ALT END		Enhanced	9.44	C1		Enhanced	10.13	C2
	Enhanced	8.4	ALT START		Enhanced	6.1	ALT END		Enhanced	9.44	C1		Enhanced	10.09	C2
	Enhanced	8.4	ALT START		Enhanced	5.37	ALT END		Enhanced	9.44	C1		Enhanced	10.08	C2
	Enhanced	8.14	ALT START		Enhanced	4.58	ALT END		Enhanced	9.43	C1		Enhanced	9.98	C2
	Enhanced	8	ALT START		Enhanced	4.47	ALT END		Enhanced	9.31	C1		Enhanced	9.85	C2
	Enhanced	7.71	ALT START		Enhanced	3.9	ALT END		Enhanced	9.22	C1		Enhanced	9.59	C2
	Enhanced	7.68	ALT START		Enhanced	3.85	ALT END		Enhanced	9.16	C1		Enhanced	9.58	C2
	Enhanced	7.67	ALT START		Enhanced	3.81	ALT END		Enhanced	9.14	C1		Enhanced	9.38	C2
	Enhanced	7.43	ALT START		Enhanced	3.43	ALT END		Enhanced	9.07	C1		Enhanced	9.33	C2
	Enhanced	7.39	ALT START		Enhanced	3.24	ALT END		Enhanced	8.95	C1		Enhanced	9.21	C2
	Enhanced	7.37	ALT START		Enhanced	3.24	ALT END		Enhanced	8.94	C1		Enhanced	9.04	C2
	Enhanced	7.36	ALT START		Enhanced	3.24	ALT END		Enhanced	8.82	C1		Enhanced	9.03	C2
	Enhanced	6.88	ALT START		Enhanced	2.93	ALT END		Enhanced	8.73	C1		Enhanced	8.95	C2
	Enhanced	6.59	ALT START		Enhanced	2.57	ALT END		Enhanced	8.63	C1		Enhanced	8.91	C2
	Enhanced	6.58	ALT START		Enhanced	1.95	ALT END		Enhanced	8.41	C1		Enhanced	8.61	C2
	Enhanced	6.46	ALT START		Enhanced	1.87	ALT END		Enhanced	8.41	C1		Enhanced	8.54	C2
	Enhanced	6.46	ALT START		Enhanced	1.62	ALT END		Enhanced	8.37	C1		Enhanced	8.52	C2
	Enhanced	6.37	ALT START		Enhanced	1.34	ALT END		Enhanced	8.31	C1		Enhanced	8.38	C2
	Enhanced	6.3	ALT START		Enhanced	0.99	ALT END		Enhanced	8.27	C1		Enhanced	8.26	C2
	Enhanced	6.18	ALT START		Enhanced	0.72	ALT END		Enhanced	8.27	C1		Enhanced	8.2	C2
	Enhanced	5.93	ALT START		Enhanced	0.47	ALT END		Enhanced	8.23	C1		Enhanced	7.86	C2
	Enhanced	5.85	ALT START		Enhanced	-1.93	ALT END		Enhanced	8.07	C1		Enhanced	7.85	C2
	Enhanced	5.52	ALT START		Enhanced	-3.58	ALT END		Enhanced	8.05	C1		Enhanced	7.76	C2
	Enhanced	5.52	ALT START		Enhanced	-3.82	ALT END		Enhanced	8.02	C1		Enhanced	7.49	C2
	Enhanced	4.55	ALT START		Enhanced	-4.96	ALT END		Enhanced	7.84	C1		Enhanced	7.41	C2
	Enhanced	4.15	ALT START		Enhanced	-5.08	ALT END		Enhanced	7.83	C1		Enhanced	7.33	C2
	Enhanced	3.41	ALT START		Enhanced	-5.98	ALT END		Enhanced	7.68	C1		Enhanced	6.82	C2
	Enhanced	3.33	ALT START		Enhanced	-6.09	ALT END		Enhanced	7.47	C1		Enhanced	6.78	C2
	Enhanced	3.07	ALT START		Enhanced	-6.74	ALT END		Enhanced	7.43	C1		Enhanced	6.57	C2
	Enhanced	2.15	ALT START		Enhanced	-6.22	ALT END		Enhanced	6.76	C1		Enhanced	6.27	C2
	Enhanced	0.64	ALT START		Repressed	9.49	ALT END		Enhanced	6.68	C1		Enhanced	6.13	C2
	Enhanced	0.56	ALT START		Repressed	9.49	ALT END		Enhanced	5.91	C1		Enhanced	6.01	C2
	Enhanced	0.56	ALT START		Repressed	9.35	ALT END		Enhanced	5.44	C1		Enhanced	5.92	C2
	Enhanced	-1.78	ALT START		Repressed	9.22	ALT END		Enhanced	5.4	C1		Enhanced	5.76	C2
	Enhanced	-1.64	ALT START		Repressed	9.11	ALT END		Enhanced	4.88	C1		Enhanced	5.76	C2
	Enhanced	-1.37	ALT START		Repressed	8.55	ALT END		Enhanced	4.58	C1		Enhanced	5.76	C2
	Enhanced	-2.88	ALT START		Repressed	8.55	ALT END		Enhanced	4.23	C1		Enhanced	5.72	C2
	Enhanced	-2.67	ALT START		Repressed	8.41	ALT END		Enhanced	3.77	C1		Enhanced	5.6	C2
	Enhanced	-3.44	ALT START		Repressed	8.41	ALT END		Enhanced	3.75	C1		Enhanced	4.79	C2
	Enhanced	-1.37	ALT START		Repressed	7.43	ALT END		Enhanced	0.32	C1		Enhanced	4.7	C2
	Enhanced	-3.44	ALT START		Repressed	7.36	ALT END		Enhanced	0.32	C1		Enhanced	4.44	C2
	Enhanced	-3.61	ALT START		Repressed	7.23	ALT END		Enhanced	-2.51	C1		Enhanced	4.41	C2
	Enhanced	-3.88	ALT START		Repressed	6.99	ALT END		Enhanced	-2.51	C1		Enhanced	3.16	C2
	Enhanced	-4.3	ALT START		Repressed	6.66	ALT END		Enhanced	-3.11	C1		Enhanced	3.16	C2
	Enhanced	-4.41	ALT START		Repressed	6.34	ALT END		Enhanced	-3.28	C1		Enhanced	2.33	C2
	Enhanced	-4.79	ALT START		Repressed	5.99	ALT END		Enhanced	-4.04	C1		Enhanced	2.25	C2
	Enhanced	-4.9	ALT START		Repressed	5.19	ALT END		Enhanced	-4.1	C1		Enhanced	2.25	C2
	Enhanced	-5.13	ALT START		Repressed	4.58	ALT END		Enhanced	-4.58	C1		Enhanced	-0.48	C2
	Enhanced	-5.55	ALT START		Repressed	3.87	ALT END		Enhanced	-5.04	C1		Enhanced	-1.99	C2
	Enhanced	-5.7	ALT START		Repressed	3.86	ALT END		Enhanced	-5.7	C1		Enhanced	-2.27	C2
	Repressed	11.15	ALT START		Repressed	3.02	ALT END		Repressed	11.78	C1		Enhanced	-2.27	C2
	Repressed	11.01	ALT START		Repressed	2.88	ALT END		Repressed	11.45	C1		Enhanced	-2.66	C2
	Repressed	10.89	ALT START		Repressed	1.21	ALT END		Repressed	11.08	C1		Enhanced	-2.66	C2
	Repressed	10.81	ALT START		Repressed	0.45	ALT END		Repressed	11.01	C1		Enhanced	-3.31	C2
	Repressed	10.81	ALT START		Repressed	0.22	ALT END		Repressed	10.9	C1		Enhanced	-3.32	C2
	Repressed	10.59	ALT START		Repressed	-1.31	ALT END		Repressed	10.77	C1		Enhanced	-3.38	C2
	Repressed	10.07	ALT START		Repressed	-1.31	ALT END		Repressed	10.47	C1		Enhanced	-4.02	C2
	Repressed	9.91	ALT START		Repressed	-3.46	ALT END		Repressed	10.19	C1		Enhanced	-4.19	C2
	Repressed	9.86	ALT START		Repressed	-3.69	ALT END		Repressed	10.19	C1		Enhanced	-4.24	C2
	Repressed	9.72	ALT START		Repressed	-4.04	ALT END		Repressed	10.13	C1		Enhanced	-4.75	C2
	Repressed	9.64	ALT START		Repressed	-5.29	ALT END		Repressed	10.1	C1		Enhanced	-5.09	C2
	Repressed	9.58	ALT START		Repressed	-6.43	ALT END		Repressed	10.06	C1		Enhanced	-5.26	C2
	Repressed	9.04	ALT START		Repressed	-7.99	ALT END		Repressed	9.81	C1		Enhanced	-5.33	C2
	Repressed	9.04	ALT START						Repressed	9.8	C1		Enhanced	-5.54	C2
	Repressed	8.96	ALT START						Repressed	9.65	C1		Enhanced	-5.64	C2
	Repressed	8.94	ALT START						Repressed	9.49	C1		Repressed	12.91	C2
	Repressed	8.6	ALT START						Repressed	9.49	C1		Repressed	12.44	C2
	Repressed	8.5	ALT START						Repressed	9.26	C1		Repressed	11.95	C2
	Repressed	8.42	ALT START						Repressed	9.14	C1		Repressed	11.52	C2
	Repressed	8.2	ALT START						Repressed	9.14	C1		Repressed	11.31	C2
	Repressed	8.11	ALT START						Repressed	9.14	C1		Repressed	11.04	C2
	Repressed	7.96	ALT START						Repressed	8.7	C1		Repressed	11.02	C2
	Repressed	7.85	ALT START						Repressed	8.7	C1		Repressed	10.64	C2
	Repressed	7.83	ALT START						Repressed	8.68	C1		Repressed	10.52	C2
	Repressed	7.77	ALT START						Repressed	8.68	C1		Repressed	10.38	C2
	Repressed	7.58	ALT START						Repressed	8.56	C1		Repressed	10.21	C2
	Repressed	7.48	ALT START						Repressed	8.53	C1		Repressed	10.11	C2
	Repressed	7.34	ALT START						Repressed	8.42	C1		Repressed	9.97	C2
	Repressed	7.02	ALT START						Repressed	8.31	C1		Repressed	9.14	C2
	Repressed	6.79	ALT START						Repressed	8.19	C1		Repressed	8.98	C2
	Repressed	6.69	ALT START						Repressed	8.19	C1		Repressed	8.95	C2
	Repressed	6.01	ALT START						Repressed	8.16	C1		Repressed	8.59	C2
	Repressed	5.95	ALT START						Repressed	8.14	C1		Repressed	8.57	C2
	Repressed	5.83	ALT START						Repressed	7.96	C1		Repressed	8.5	C2
	Repressed	5.7	ALT START						Repressed	7.94	C1		Repressed	8.37	C2
	Repressed	5.63	ALT START						Repressed	7.81	C1		Repressed	8.34	C2
	Repressed	4.78	ALT START						Repressed	7.7	C1		Repressed	8.26	C2
	Repressed	4.5	ALT START						Repressed	7.64	C1		Repressed	8.26	C2
	Repressed	3.65	ALT START						Repressed	7.64	C1		Repressed	8.26	C2
	Repressed	2.31	ALT START						Repressed	7.12	C1		Repressed	8.23	C2
	Repressed	0.04	ALT START						Repressed	6.96	C1		Repressed	8.21	C2
	Repressed	-0.04	ALT START						Repressed	6.62	C1		Repressed	7.63	C2
	Repressed	-0.35	ALT START						Repressed	6.39	C1		Repressed	7.02	C2
	Repressed	-0.59	ALT START						Repressed	5.46	C1		Repressed	6.95	C2
	Repressed	-0.9	ALT START						Repressed	5.46	C1		Repressed	6.93	C2
	Repressed	-1.23	ALT START						Repressed	3.22	C1		Repressed	6.7	C2
	Repressed	-2	ALT START						Repressed	0.02	C1		Repressed	6.7	C2
	Repressed	-2.71	ALT START						Repressed	-0.82	C1		Repressed	6.7	C2
	Repressed	-2.91	ALT START						Repressed	-1.65	C1		Repressed	6.64	C2
	Repressed	-3.43	ALT START						Repressed	-2.49	C1		Repressed	6.62	C2
	Repressed	-4.13	ALT START						Repressed	-2.49	C1		Repressed	6.56	C2
	Repressed	-4.63	ALT START						Repressed	-3.87	C1		Repressed	6.56	C2
	Repressed	-5.19	ALT START						Repressed	-4.52	C1		Repressed	6.1	C2
									Repressed	-5	C1		Repressed	5.7	C2
									Repressed	-5.4	C1		Repressed	5.52	C2
													Repressed	5.25	C2
													Repressed	4.36	C2
													Repressed	3.67	C2
													Repressed	2.89	C2
													Repressed	2.86	C2
													Repressed	2.86	C2
													Repressed	1.67	C2
													Repressed	-0.57	C2
													Repressed	-1.32	C2
													Repressed	-1.37	C2
													Repressed	-1.41	C2
													Repressed	-3.01	C2
													Repressed	-3.59	C2
													Repressed	-4.53	C2
													Repressed	-4.53	C2
													Repressed	-4.71	C2
													Repressed	-4.72	C2
													Repressed	-5.07	C2
													Repressed	-5.24	C2
													Repressed	-5.37	C2
													Repressed	-5.37	C2
													Repressed	-5.44	C2
													Repressed	-5.5	C2
Figure 4f
	STRAP	SF3A1	SF3A3	SF3B1	SF3B2	SF3B3	PRPF3	PRPF4	LSM2	LSM3	SNRPB	TXNL4	SNRPG	SRSF2	RBM17
Gene
NUMB	0.274	0.289	0.065	-0.009	0.01	0.0494	0.416	0.03	0.015	0.008	0	0.016	-0.069	-0.055	0.176
RAC1	-0.197	0.005	0.003	-0.012	0.003	0.01	0.008	-0.005	-0.002	0.004	0.037	0.006	0.015	0.039	0.047
MADD	0.5	-0.018	0.203	0.087	-0.022	-0.087	0.013	0.003	-0.047	0.03	0.082	0.018	-0.036	-0.024	0.178
CASP2	-0.095	-0.032	-0.03	-0.008	-0.049	-0.022	0	-0.008	0.008	-0.012	-0.049	0.013	-0.029	0.044	-0.021
MINK1	-0.245	-0.42	-0.285	-0.229	-0.453	-0.54	-0.166	-0.36	0.06	-0.21	0.086	-0.454	-0.394	0.358	0.407
Figure 4g
										1: WT-1; 2: WT-2;3: KO-1; 4: KO-2
Dnmt3b	fraction mis-spliced
	WT	KO
	42	21
	47	28
	45	30
	43	25
Average	44.2	26
STDEV	1.9	3.4
Zkscan1	fraction mis-spliced
	WT	KO
	30	18
	29	19
	32	21
	32	19
Average	31	19.2
STDEV	1.3	1.1

## Sheet: Figure5
Figure 5a
Figure 5f

## Sheet: Figure6
Figure 6h	qPCR fold change relative to input
5'UTR-CDS		IgG				WT				Strap-/-
			D11	D14			D11	D14			D11	D14
			1.30127	0.634174			1.64551	2.98547			1.61456	1.00657
			1.46833	0.660412			1.55008	2.59328			1.71381	1.24115
			1.30227	0.657622			1.59613	2.73826			1.60157	1.11757
		Average	1.35729	0.650736		Average	1.59724	2.77234		Average	1.64331	1.12176
		STDEV	0.078517	0.011766		STDEV	0.038967	0.03837		STDEV	0.050129	0.095813
Ex1-In1		IgG				WT				Strap-/-
			D11	D14			D11	D14			D11	D14
			1.87523	1.83745			2.60663	9.25432			2.03914	1.9437
			1.81264	1.90157			2.62617	9.33427			2.16117	2.20149
			2.1069	1.99154			2.82758	9.20554			2.09241	1.90226
		Average	1.93159	1.91019		Average	2.68679	9.26471		Average	2.09757	2.01582
		STDEV	0.126567	0.063199		STDEV	0.099872	0.053065		STDEV	0.049951	0.132377
CDS-Ex3		IgG				WT				Strap-/-
			D11	D14			D11	D14			D11	D14
			2.19509	1.89385			3.52107	7.91413			1.79726	1.82083
			2.18088	1.90396			3.62924	7.80375			1.77633	2.18972
			2.12434	1.92053			3.58889	7.83523			1.80716	2.06004
		Average	2.16677	1.90611		Average	3.57973	7.85103		Average	1.79359	2.02353
		STDEV	0.030556	0.010997		STDEV	0.044633	0.046428		STDEV	0.012852	0.1528
Figure 6i										1:WT-1 D8; 2: WT-2 D8; 3: KO-1 D8; 4: KO-2 D8; 5: WT-1 D9; 6: WT-2 D9; 7: KO-1 D9; 8: KO-2 D9; 9: WT-1 D11; 10: WT-2 D11; 11: KO-1 D11; 12. KO-2 D11; 13: WT-1 D14; 14: WT-2 D14; 15: KO-1D14; 16: KO-2 D14
	Nnat
Figure 6j	franstion mis-spliced
		WT8	KO8	WT9	KO9		WT11	KO11	WT14	KO14
		9.7	7	13	9.5		10.3	11.4	67.8	18.5
		10.1	9.6	18.2	16.5		19.8	20.9	74.6	15.2
		8.9	9.3	14.6	13.3		15.6	18.3	70.9	11.1
		11.2	7.8	15.1	14.7		17.1	14.2	65.4	16.7
	Average	9.8	8.4	15.2	13.5		15.7	16.2	70	15.4
	STDEV	0.8	1.1	1.9	2.6		3.5	3.7	3.4	2.7
Figure 6l	qPCR fold change relative to input
In14-Ex15		IgG				WT				Strap-/-
			D11	D14			D11	D14			D11	D14
			1.78316	1.89991			2.93306	13.072			2.12717	1.7282
			1.77305	1.64527			2.86524	13.879			2.20508	1.62934
			1.64882	1.88005			3.00118	14.7427			2.01444	1.78509
		Average	1.73501	1.80842		Average	2.93316	13.8979		Average	2.11556	1.71421
		STDEV	0.061084	0.084881		STDEV	0.055498	0.55687		STDEV	0.078261	0.064352
Ex15-In15		IgG				WT				Strap-/-
			D11	D14			D11	D14			D11	D14
			2.21532	1.59902			3.78913	24.0428			3.02739	2.00876
			2.24194	1.61338			3.90457	23.3806			2.88606	1.844
			2.10032	1.60929			3.60002	22.1446			2.89573	2.09054
		Average	2.18586	1.60723		Average	3.76457	23.1893		Average	2.9364	1.9811
		STDEV	0.061455	0.006039		STDEV	0.125537	0.69648		STDEV	0.064467	0.102533
Figure 6m
									1:WT-1 D8; 2: WT-2 D8; 3: KO-1 D8; 4: KO-2 D8; 5: WT-1 D9; 6: WT-2 D9; 7: KO-1 D9; 8: KO-2 D9; 9: WT-1 D11; 10: WT-2 D11; 11: KO-1 D11; 12. KO-2 D11; 13: WT-1 D14; 14: WT-2 D14; 15: KO-1D14; 16: KO-2 D14
	Mark3
Figure 6n	franstion mis-spliced
		WT8	KO8	WT9	KO9		WT11	KO11	WT14	KO14
		40.4	38.3	39.2	46.6		40.9	45.9	71	28
		38.7	43.8	41.8	48.7		43.5	42.4	79.6	32.2
		36.5	40.8	44.6	41.9		45.9	47.8	72.7	30.9
		41.1	34.5	37.2	45.5		46.1	41.2	78.5	31.1
	Average	39.1	39.3	40	45.7		44.1	44.3	75.5	30.1
	STDEV	1.8	3.4	2.8	2.5		2.1	2.6	3.7	1.6
Figure 6o
											Gapdh
	Nnat					Mark3
Tet-on	Nnat	fraction mis-spliced
	Ctrl	shSTRAP
	70	48
	73	42
	78	54
Average	73.6	48
STDEV	3.3	2.9
	Mark3	fraction mis-spliced
	Ctrl	shSTRAP
	72	36
	68	33
	71	30
Average	70.3	33
STDEV	1.7	2.4
Figure 6o
										Actin
		STRAP							(Membrane was cut between 50/37 kD band)
	(Membrane was cut through 50 KD band)

## Sheet: Figure 7
Figure 7a
	SF3A2 and SF3B1 from the same blot; STRAP and SF3A3 from the same blot.
																	SF3A3
	SR140																(Membrane was cut between 150/50 kD band)
(Membrane was cut between 150/100KD band)
	U2A'
(Membrane was cut between 37/25 kD band)
	SF3A2
(Membrane was cut between 75/50 kD band)
	STRAP
(Membrane was cut between 50/37 kD band)											SF3B1							SYF1
											(Membrane was cut between 250/100 kD band)							(Membrane was cut between 100/75 kD band)
																	Actin
	HELIC2																(Membrane was cut between 75/37 kD band)
(Membrane was cut between 250/75kD band)
Figure 7b	proein fold change, relative to individual actin
SF3A2
	ESC	EB8	EB14
WT	2.19	2.13	0.77
	2.28	1.94	0.82
KO	1.82	2.22	1.89
	2.04	1.96	1.72
SF3A3
	ESC	EB8	EB14
WT	2.77	1.99	1.72
	2.56	2.14	1.76
KO	2.65	2.06	2.48
	2.21	2.15	2.29
SF3B1
	ESC	EB8	EB14
WT	1.58	2.39	1.18
	1.74	2.51	1.27
KO	1.82	2.68	1.09
	1.61	2.7	1.44
SR140
	ESC	EB8	EB14
WT	3.76	1.62	1.39
	4.01	1.23	1.75
KO	3.54	3.15	2.69
	3.25	3.44	2.78
U2A'
	ESC	EB8	EB14
WT	4.09	3.97	4.41
	4.38	3.62	4.47
KO	3.79	4.13	4.51
	4.1	3.87	4.29
HELIC2
	ESC	EB8	EB14
WT	0.58	0.61	0.43
	0.43	0.64	0.48
KO	0.71	0.53	0.46
	0.52	0.7	0.49
SYF1
	ESC	EB8	EB14
WT	2.28	2.27	2.3
	2.46	2.26	2.24
KO	2.29	2.34	2.19
	2.4	2.39	2.27
Figrue 7c
																							SF3A3
																							(Membrane was cut between 100/50KD)
SF3A2										SF3A3
(Membrane was cut between 100/25 kD band)
																U2A'
U2A'																(Membrane was cut through 150kD band)
(Membrane was cut between 37/25 kD band)
	SF3B1																							HISTONE3
	(Membrane was cut between 250/75KD band)								SF3B1															(Membrane was cut through 25kD band)
									(Membrane was cut between 250/75kD band)
Figure 7d
only for Day 14 IP SF3B1
	SF3A2		SF3A3		U2A'		SF3B1
WT	0.91		0.6		0.25		0.49
	0.85		0.48		0.31		0.54
KO	0.16		0.22		0.23		0.55
	0.14		0.31		0.28		0.52
Figure 7e
SR140																									CHERP
(Mermbrane was cut between 150/75KD band)																									(Membrane was cut between 250/75KD band)
										SR140
									(Membrane was cut between 250/75KD)
Figure 7f
only for Day14 IP CHERP
	SR140
WT	2.58
	2.77
KO	0.21
	0.15
Figure 7g
													FLAG (Input)
													(Membrane was cut through 75 kD band)
FLAG (IP:HA)
(Membrane was cut between 50/15 kD band)
	HA (IP:HA)															HA (Input)
(Membrane was cut between 150/75KD band)															(Membrane was cut between 150/75 KD band)
Figure 7h
UPF3A miningene
	WT	KO	KO-F	KO-1-4	KO-3-4	KO-4
	0	39	21	19	19	40
	2.5	36	20	21	23	38
	1.8	40	25	23	20	37
Average	1.4	38.3	22	21	20.6	38.3
STDEV	1	1.7	2.1	1.6	1.7	1.2
												Actin
FLAG											(Membrane was cut between 50/37 kD band)
(Membrane was cut through 50 kD band)

## Sheet: Figure 8
Figure 8d
Figure 8e
Cep57							Clk1
	Embryo	Ctrl	Noggin	Noggin+STRAP ATG-MO			Ctrl	Embryo	Noggin	Noggin+ STRAP ATG- MO
	12.7	7.4	20.3	6.5			10.1	11.5	27.1	12.6
	10.9	10.1	19.6	7.7			11.7	10.4	26.5	11.7
	10.5	8.8	22.4	8.9			9.8	10.73	27.8	10.8
Average	11.4	8.8	20.8	7.7			10.5	10.9	27.1	11.7
STDEV	0.95	1.1	1.2	1			0.8	0.5	0.5	0.7
Figure 8f

## Sheet: Supplementary Figure 2
Supplementary Figure 2b	qPCR fold change relative to Gapdh
	WT	Het	Homo
Sox1	10.51	8.32	9.81
	10.28	13.09	7.04
	9.75	11.47	7.28
	8.77	6.09	5.55
	6.69	3.58	3.07
Branchyury	1.33	1.67	2.79
	2.19	1.83	2.41
	2.01	2.42	1.84
	1.79	1.45	0.95
	1.83	1.32	1.66
Cer1	4.08	3.45	2.12
	2.69	3.79	2.26
	4.17	2.74	2.81
	1.77	2.02	4.18
	1.65	2.27	4.73
Supplementary Figure 2c	qPCR relative to Gapdh
En1	0.23	0.27	0.27
	0.21	0.11	0.16
	0.25	0.18	0.23
	0.17	0.11	0.13
	0.11	0.12	0.09
Hoxb1	0.47	0.55	0.39
	0.52	0.39	0.32
	0.41	0.44	0.28
	0.26	0.23	0.17
	0.28	0.18	0.21
Six3	1.44	1.51	0.51
	1.29	0.65	0.74
	0.68	1.07	0.68
	0.44	0.84	1.03
	1.05	1.23	0.38
Supplementary Figure 2d	qPCR relative to Gapdh
Gata4	3.57	2.85	2.76
	3.34	2.54	1.45
	3.09	1.81	1.83
	2.68	2.38	2.3
	2.19	1.15	1.28
EpCAM	0.54	0.61	0.48
	0.71	0.65	0.62
	0.48	0.42	0.41
	0.43	0.37	0.29
	0.26	0.17	0.21

## Sheet: Supplementary Figure 3
Supplementary Figure 3b
Supplementary Figure 3d								1: input; 2: IgG control; 3: IP with STRAP antibody , sampels without treatment of RnaseA; 4: IP with STRAP antibody, samples with treatment of Rnase A
Figure 3e
								1: input; 2: IgG control; 3: IP with STRAP antibody , sampels without treatment of DnaseI; 4: IP with STRAP antibody, samples with treatment of DnaseI

[truncated: 5 more sheets: Supplementary Figure 4, Supplementary Figure 6, Supplementary Figure 7, Supplementary Figure 8a-e, Supplementary Figure 8f-h]
